# Supplementary material for: Proteomic analysis of cholera toxin adjuvant-stimulated human monocytes identifies Thrombospondin-1 and Integrin-β1 as strongly upregulated molecules involved in adjuvant activity
Source: Sci Rep. 2019 Feb 26;9:2812. doi: 10.1038/s41598-019-38726-0 (PMC6391456; doi:10.1038/s41598-019-38726-0)
Supplement: Supplementary file 2 — Supplementary_Table_1 [file 41598_2019_38726_MOESM2_ESM.xlsx]

## Sheet: significant
Accession	Description	Ratio CT 2h/NS	pvalue
119598103	pleckstrin homology domain containing, family Q member 1, isoform CRA_a [OS=Homo sapiens]	1.55197	0.043104
119591165	GDP-mannose pyrophosphorylase A, isoform CRA_c [OS=Homo sapiens]	1.39415	0.00791265
119607787	polymerase (DNA directed), epsilon 3 (p17 subunit), isoform CRA_a [OS=Homo sapiens]	1.23892	0.0166519
115528953	Nucleoporin 160kDa [OS=Homo sapiens]	1.21145	0.0326165
767902018	PREDICTED: protein RER1 isoform X2 [OS=Homo sapiens]	1.20924	0.0361465
21040388	Similar to RIKEN cDNA 2510008H07 gene, partial [OS=Homo sapiens]	1.20548	0.00423709
297787707	Chain E, The Crystal Structure Of Asap3 In Complex With Arf6 In Trans State Soaked With Calcium [OS=Homo sapiens]	1.19795	0.0167423
119581591	basigin (Ok blood group), isoform CRA_g [OS=Homo sapiens]	1.1962	0.0216743
157830398	Chain A, Human Methionine Aminopeptidase 2 [OS=Homo sapiens]	1.19553	0.0356505
578804543	PREDICTED: dedicator of cytokinesis protein 10 isoform X1 [OS=Homo sapiens]	1.17686	0.037622
9624998	heterogeneous nuclear ribonucleoprotein H2 [OS=Homo sapiens]	1.17599	0.0167581
163792194	TRMT1-like protein isoform 1 [OS=Homo sapiens]	1.14101	0.0232695
799531981	Chain A, Crystal Structure Of Human Glutaredoxin With Mesna [OS=Homo sapiens]	1.10203	0.0365824
119608470	ribosomal protein L7a, isoform CRA_d, partial [OS=Homo sapiens]	1.09753	0.0247515
48146593	NOLA2 [OS=Homo sapiens]	1.09672	0.0479973
119580719	ribosomal protein L3, isoform CRA_f [OS=Homo sapiens]	1.09473	0.047449
119608322	formin binding protein 1, isoform CRA_a [OS=Homo sapiens]	1.09458	0.0440824
119573147	transgelin 2, isoform CRA_d [OS=Homo sapiens]	1.06194	0.0179608
24234688	Stress-70 protein, mitochondrial precursor [OS=Homo sapiens]	1.05489	0.0069257
12653227	interleukin enhancer binding factor 2, 45kDa [OS=Homo sapiens]	1.03751	0.00436792
485601415	Chain F, Structure Of The Human 40s Ribosomal Proteins [OS=Homo sapiens]	0.960399	0.0170295
767923108	PREDICTED: acylamino-acid-releasing enzyme isoform X2 [OS=Homo sapiens]	0.957857	0.000945578
30582875	bleomycin hydrolase [OS=Homo sapiens]	0.957057	0.0169079
133925811	transportin-1 isoform 1 [OS=Homo sapiens]	0.936914	0.0259298
319918873	CORO7-PAM16 protein [OS=Homo sapiens]	0.93329	0.0371376
12804959	Proteasome (Prosome, macropain) 26S subunit, ATPase, 5 [OS=Homo sapiens]	0.928105	0.034302
112180449	BAG5 protein [OS=Homo sapiens]	0.926036	0.0315981
193787454	unnamed protein product [OS=Homo sapiens]	0.916873	0.0317596
155030192	rap1 GTPase-GDP dissociation stimulator 1 isoform 1 [OS=Homo sapiens]	0.9126	0.00870888
354983493	protein-L-isoaspartate(D-aspartate) O-methyltransferase isoform 2 [OS=Homo sapiens]	0.889638	0.0233105
223671870	NF-kappa-B essential modulator isoform b [OS=Homo sapiens]	0.878837	0.0388139
19923399	ras GTPase-activating protein-binding protein 2 isoform a [OS=Homo sapiens]	0.878517	0.0356314
311347646	mitochondrial NADH dehydrogenase ubiquinone flavoprotein 1 [OS=Homo sapiens]	0.866729	0.0300386
767906898	PREDICTED: cyclin-dependent kinase 11B isoform X1 [OS=Homo sapiens]	0.850561	0.0150868
119613850	TRAF3 interacting protein 3, isoform CRA_d [OS=Homo sapiens]	0.816626	0.022081
25992622	SR-related CTD associated factor 6 [OS=Homo sapiens]	0.795807	0.00925299
33439255	Rab11-family interacting protein 1B [OS=Homo sapiens]	0.71472	0.0460071

## Sheet: full list
Accession	Description	NS1	NS2	NS3	CT 2h 1	CT 2h 2	CT 2h 3		averMC	averCT2h	Ratio CT 2h/MC	pvalue
767923108	PREDICTED: acylamino-acid-releasing enzyme isoform X2 [OS=Homo sapiens]	1.13966	1.13966	1.14078	1.08827	1.10279	1.08492		1.14004	1.09199	0.957857	0.000945578
21040388	Similar to RIKEN cDNA 2510008H07 gene, partial [OS=Homo sapiens]	0.858736	0.787175	0.864312	0.983271	1.03717	1.00558		0.836741	1.00867	1.20548	0.00423709
12653227	interleukin enhancer binding factor 2, 45kDa [OS=Homo sapiens]	1.06851	1.07403	1.06851	1.11823	1.11602	1.09724		1.07035	1.1105	1.03751	0.00436792
24234688	Stress-70 protein, mitochondrial precursor [OS=Homo sapiens]	0.959486	0.959486	0.979249	1.00593	1.0336	1.01779		0.966074	1.0191	1.05489	0.0069257
119591165	GDP-mannose pyrophosphorylase A, isoform CRA_c [OS=Homo sapiens]	1.0113	1.17797	1.09322	1.47599	1.66949	1.43079		1.09416	1.52542	1.39415	0.00791265
155030192	rap1 GTPase-GDP dissociation stimulator 1 isoform 1 [OS=Homo sapiens]	1.38374	1.36849	1.36213	1.2033	1.27319	1.27827		1.37145	1.25159	0.9126	0.00870888
25992622	SR-related CTD associated factor 6 [OS=Homo sapiens]	1.19064	1.30594	1.26027	0.930365	0.982877	1.07648		1.25228	0.996575	0.795807	0.00925299
767906898	PREDICTED: cyclin-dependent kinase 11B isoform X1 [OS=Homo sapiens]	1.22838	1.24723	1.18182	1.11641	0.986696	1.00776		1.21914	1.03695	0.850561	0.0150868
119607787	polymerase (DNA directed), epsilon 3 (p17 subunit), isoform CRA_a [OS=Homo sapiens]	0.827103	0.790654	0.807477	1.09626	0.945794	0.962617		0.808411	1.00156	1.23892	0.0166519
297787707	Chain E, The Crystal Structure Of Asap3 In Complex With Arf6 In Trans State Soaked With Calcium [OS=Homo sapiens]	0.748207	0.651793	0.697211	0.819124	0.879681	0.813546		0.69907	0.83745	1.19795	0.0167423
9624998	heterogeneous nuclear ribonucleoprotein H2 [OS=Homo sapiens]	0.852018	0.75426	0.799103	0.899552	0.96861	0.960538		0.801794	0.9429	1.17599	0.0167581
30582875	bleomycin hydrolase [OS=Homo sapiens]	0.953846	0.952885	0.981731	0.9125	0.925	0.926923		0.962821	0.921474	0.957057	0.0169079
485601415	Chain F, Structure Of The Human 40s Ribosomal Proteins [OS=Homo sapiens]	1.07835	1.05979	1.06392	1.01753	1.0433	1.01443		1.06735	1.02509	0.960399	0.0170295
119573147	transgelin 2, isoform CRA_d [OS=Homo sapiens]	0.870118	0.866485	0.888283	0.941871	0.904632	0.940963		0.874962	0.929155	1.06194	0.0179608
119581591	basigin (Ok blood group), isoform CRA_g [OS=Homo sapiens]	0.764459	0.694887	0.78793	0.925398	0.838223	0.92456		0.749092	0.89606	1.1962	0.0216743
119613850	TRAF3 interacting protein 3, isoform CRA_d [OS=Homo sapiens]	0.790015	0.787812	0.824523	0.680617	0.577827	0.703377		0.800783	0.65394	0.816626	0.022081
163792194	TRMT1-like protein isoform 1 [OS=Homo sapiens]	0.992056	0.894737	0.880834	1.03277	1.06058	1.06455		0.922542	1.05263	1.14101	0.0232695
354983493	protein-L-isoaspartate(D-aspartate) O-methyltransferase isoform 2 [OS=Homo sapiens]	1.1779	1.21436	1.21215	1.00552	1.12707	1.07403		1.20147	1.06888	0.889638	0.0233105
119608470	ribosomal protein L7a, isoform CRA_d, partial [OS=Homo sapiens]	0.926606	0.888073	0.856881	0.954128	1.00367	0.974312		0.89052	0.97737	1.09753	0.0247515
133925811	transportin-1 isoform 1 [OS=Homo sapiens]	1.04264	1.07513	1.0203	0.971574	1.00102	0.967513		1.04602	0.980034	0.936914	0.0259298
311347646	mitochondrial NADH dehydrogenase ubiquinone flavoprotein 1 [OS=Homo sapiens]	1.13661	1.21311	1.13552	1.01967	0.933333	1.06776		1.16175	1.00692	0.866729	0.0300386
112180449	BAG5 protein [OS=Homo sapiens]	1.16722	1.10368	1.1204	1.01561	1.04905	1.07581		1.13043	1.04682	0.926036	0.0315981
193787454	unnamed protein product [OS=Homo sapiens]	1.01427	1	1.05328	0.973359	0.901047	0.938154		1.02252	0.93752	0.916873	0.0317596
115528953	Nucleoporin 160kDa [OS=Homo sapiens]	1.0073	0.955162	0.843587	1.13764	1.19708	1.06465		0.935349	1.13312	1.21145	0.0326165
12804959	Proteasome (Prosome, macropain) 26S subunit, ATPase, 5 [OS=Homo sapiens]	0.985005	0.954077	0.928772	0.859419	0.894096	0.908154		0.955951	0.887223	0.928105	0.034302
19923399	ras GTPase-activating protein-binding protein 2 isoform a [OS=Homo sapiens]	1.12847	1.02775	1.05858	0.960946	0.883864	0.979445		1.0716	0.941418	0.878517	0.0356314
157830398	Chain A, Human Methionine Aminopeptidase 2 [OS=Homo sapiens]	0.855072	0.92029	1.00414	1.03313	1.12526	1.1646		0.926501	1.10766	1.19553	0.0356505
767902018	PREDICTED: protein RER1 isoform X2 [OS=Homo sapiens]	0.892246	0.878147	0.953676	1.14804	1.16113	0.984894		0.908023	1.09802	1.20924	0.0361465
799531981	Chain A, Crystal Structure Of Human Glutaredoxin With Mesna [OS=Homo sapiens]	0.861059	0.853497	0.897921	0.942344	1.00945	0.927221		0.870825	0.959672	1.10203	0.0365824
319918873	CORO7-PAM16 protein [OS=Homo sapiens]	0.960076	0.959125	1.01616	0.898289	0.931559	0.909696		0.978454	0.913181	0.93329	0.0371376
578804543	PREDICTED: dedicator of cytokinesis protein 10 isoform X1 [OS=Homo sapiens]	0.931563	0.940756	1.05005	1.16752	1.20531	1.06639		0.974123	1.14641	1.17686	0.037622
223671870	NF-kappa-B essential modulator isoform b [OS=Homo sapiens]	1.11359	1.14225	1.02972	0.93949	1.01805	0.929936		1.09519	0.962491	0.878837	0.0388139
119598103	pleckstrin homology domain containing, family Q member 1, isoform CRA_a [OS=Homo sapiens]	0.755102	0.414694	0.754286	1.06776	0.998367	0.92		0.641361	0.995374	1.55197	0.043104
119608322	formin binding protein 1, isoform CRA_a [OS=Homo sapiens]	0.891163	0.820465	0.914419	0.965581	0.951628	0.957209		0.875349	0.95814	1.09458	0.0440824
33439255	Rab11-family interacting protein 1B [OS=Homo sapiens]	1.32051	1.02564	1.26832	0.998168	0.725275	0.85989		1.20482	0.861111	0.71472	0.0460071
119580719	ribosomal protein L3, isoform CRA_f [OS=Homo sapiens]	0.955619	0.901794	0.864023	0.964117	1.01228	1.00283		0.907145	0.993075	1.09473	0.047449
48146593	NOLA2 [OS=Homo sapiens]	1.04095	0.992457	1.08621	1.12392	1.18642	1.11099		1.03987	1.14045	1.09672	0.0479973
119610653	acyl-Coenzyme A dehydrogenase, very long chain, isoform CRA_b [OS=Homo sapiens]	1.04587	1.02854	1.04179	1.00204	0.962283	1.01427		1.03874	0.992864	0.955839	0.0501734
4097195	fumarase [OS=Homo sapiens]	0.970588	0.939216	0.944118	1.00196	0.969608	0.998039		0.951307	0.989869	1.04054	0.0521955
119603008	C-terminal binding protein 1, isoform CRA_c [OS=Homo sapiens]	1.12231	1.1778	1.14609	1.10079	1.10646	1.05549		1.14874	1.08758	0.946763	0.0548933
119572126	DDI1, DNA-damage inducible 1, homolog 2 (S. cerevisiae), isoform CRA_b [OS=Homo sapiens]	0.899882	0.979976	1.06832	1.07656	1.24264	1.31095		0.982725	1.21005	1.23132	0.0553879
20981688	Cysteine-rich protein 1 [OS=Homo sapiens]	1.2852	1.05609	0.946301	1.29714	1.45704	1.40811		1.09586	1.38743	1.26606	0.0576264
578822553	PREDICTED: chromodomain-helicase-DNA-binding protein 4 isoform X2 [OS=Homo sapiens]	0.878428	0.900366	0.781536	0.916819	1.04296	1.02742		0.853443	0.995734	1.16673	0.0577113
7959259	KIAA1499 protein [OS=Homo sapiens]	1.08797	1.05662	1.21537	0.952477	1.01618	0.9818		1.11999	0.983485	0.878122	0.0582279
62088150	Activated RNA polymerase II transcription cofactor 4 variant [OS=Homo sapiens]	0.888499	0.769096	0.790167	0.893766	1.00088	0.929763		0.81592	0.941469	1.15387	0.0604888
4757732	apoptosis-inducing factor 1, mitochondrial isoform AIF precursor [OS=Homo sapiens]	0.749793	0.579122	0.764706	0.913836	0.819387	0.865783		0.697874	0.866335	1.24139	0.061798
302148690	Chain C, Crystal Structure Of Actin Capping Protein In Complex With V-1 [OS=Homo sapiens]	0.933763	0.776449	0.844526	0.981601	1.00184	0.942962		0.851579	0.975468	1.14548	0.0637642
478813	nonhistone chromosomal protein HMG-1 [OS=Homo sapiens]	1.011	0.941	0.978	1.069	1.047	1.012		0.976667	1.04267	1.06758	0.0651369
158257788	unnamed protein product [OS=Homo sapiens]	0.907821	1.07076	1.03259	0.875233	0.798883	0.904097		1.00372	0.859404	0.856215	0.0687314
114306812	BAT1 protein [OS=Homo sapiens]	0.584559	0.620588	0.7125	0.753676	0.734559	0.719853		0.639216	0.736029	1.15146	0.0695648
189069089	unnamed protein product [OS=Homo sapiens]	1.21071	1.13554	1.17084	1.12984	1.1139	1.07859		1.17236	1.10744	0.944624	0.0702647
60477738	cullin 4A [OS=Homo sapiens]	1.02576	1.11132	1.00552	0.896044	0.942042	0.692732		1.04753	0.843606	0.805328	0.0703148
2343185	Tubulin folding cofactor B [OS=Homo sapiens]	0.94971	0.877176	0.96325	1.01741	0.972921	1.03772		0.930045	1.00935	1.08527	0.0733222
311348864	spastin [OS=Homo sapiens]	1.11703	1.00579	1.20046	1.33372	1.2584	1.21205		1.10776	1.26806	1.1447	0.0738282
12804511	PRP6 pre-mRNA processing factor 6 homolog (S. cerevisiae) [OS=Homo sapiens]	0.836329	0.883633	0.864711	0.967833	1.09555	0.915799		0.861558	0.993062	1.15264	0.0755933
520975477	ran-specific GTPase-activating protein isoform 1 [OS=Homo sapiens]	0.853971	0.628523	0.818104	0.914603	0.926558	0.972673		0.766866	0.937945	1.22309	0.076719
189422	proliferating cell nuclear protein P120, partial [OS=Homo sapiens]	1.26067	1.17878	1.15686	1.14072	1.10957	1.11073		1.19877	1.12034	0.934573	0.0774222
767992314	PREDICTED: rabankyrin-5 isoform X1 [OS=Homo sapiens]	1.02892	1.0084	0.919776	0.921642	0.829291	0.899254		0.985697	0.883396	0.896215	0.0785153
332278161	Biogenesis of lysosome-related organelles complex 1 subunit 1 [OS=Homo sapiens]	0.777369	0.816007	0.843606	0.958602	0.840846	1.00552		0.812328	0.934989	1.151	0.0801308
39932589	Rho GTPase-activating protein 18 [OS=Homo sapiens]	0.850953	0.734835	0.733969	0.965338	0.923744	0.82409		0.773252	0.904391	1.16959	0.0834147
15080279	CAPNS1 protein [OS=Homo sapiens]	0.803056	0.623939	0.821732	0.943124	0.852292	0.927844		0.749576	0.907753	1.21102	0.0836917
119617628	lysozyme (renal amyloidosis), isoform CRA_a [OS=Homo sapiens]	0.926667	0.775238	0.947619	1.01238	1.0181	0.995238		0.883175	1.00857	1.14198	0.0837807
530389040	PREDICTED: arf-GAP with SH3 domain, ANK repeat and PH domain-containing protein 1 isoform X1 [OS=Homo sapiens]	0.862264	0.961321	0.888679	0.963208	1.03679	0.969811		0.904088	0.989937	1.09496	0.0856719
12803185	Nucleophosmin (nucleolar phosphoprotein B23, numatrin) [OS=Homo sapiens]	0.985075	0.972139	0.979104	1.03682	1.02289	1.14925		0.978773	1.06965	1.09285	0.0864971
21429608	superoxide dismutase copper chaperone [OS=Homo sapiens]	1.11493	1.16327	1.10097	0.95811	1.10097	1.01074		1.12639	1.02327	0.908455	0.0874319
172046137	2',5'-phosphodiesterase 12 [OS=Homo sapiens]	0.960961	1.08709	0.976977	0.761762	0.695696	0.962963		1.00834	0.806807	0.800132	0.0877612
13111865	ATPase, H+ transporting, lysosomal 56/58kDa, V1 subunit B2 [OS=Homo sapiens]	1.01102	0.995992	1.05912	0.995992	0.960922	0.952906		1.02204	0.96994	0.94902	0.0878925
768033269	PREDICTED: GRIP1-associated protein 1 isoform X1 [OS=Homo sapiens]	0.933532	0.994048	0.852183	1.03075	1.02877	1.00198		0.926587	1.0205	1.10136	0.0897128
768005786	PREDICTED: SUMO-activating enzyme subunit 2 isoform X1 [OS=Homo sapiens]	0.917834	0.963585	0.898226	0.981326	0.958917	0.976657		0.926548	0.9723	1.04938	0.0897807
768012222	PREDICTED: myeloid cell surface antigen CD33 isoform X2 [OS=Homo sapiens]	1.10032	1.15048	1.15902	0.897545	1.11526	0.897545		1.13661	0.970117	0.853521	0.0901687
15930128	SCO cytochrome oxidase deficient homolog 1 (yeast) [OS=Homo sapiens]	0.944705	0.998126	1.02718	0.949391	0.740394	0.84911		0.990003	0.846298	0.854844	0.0915474
44890631	Heat shock protein 90kDa beta (Grp94), member 1 [OS=Homo sapiens]	0.95057	0.890684	0.905894	0.945817	0.98289	0.957224		0.915716	0.961977	1.05052	0.0929072
62089194	CS0DF038YO05 variant [OS=Homo sapiens]	1.01245	0.944444	0.998084	0.863027	0.966475	0.861111		0.984994	0.896871	0.910535	0.095148
119570476	insulin-degrading enzyme, isoform CRA_a [OS=Homo sapiens]	0.996055	1.05523	1.11637	1.00789	0.890533	0.953649		1.05588	0.95069	0.900374	0.0961254
119623340	synaptosomal-associated protein, 29kDa [OS=Homo sapiens]	1.38545	1.37697	1.27273	1.06545	1.19394	1.29212		1.34505	1.18384	0.880144	0.0979457
12652799	Chromosome 22 open reading frame 28 [OS=Homo sapiens]	0.940845	0.897653	0.89108	0.956808	0.933333	1.00094		0.909859	0.963693	1.05917	0.0997521
530418462	PREDICTED: mRNA export factor isoform X3 [OS=Homo sapiens]	0.912584	0.863593	0.95389	0.993276	0.944284	0.98463		0.910022	0.974063	1.07037	0.10088
9802306	DNA-binding protein TAXREB107 [OS=Homo sapiens]	1.1149	1.0876	1.10125	1.11945	1.20705	1.28441		1.10125	1.20364	1.09298	0.101348
3002951	Breakpoint cluster region protein 1 [OS=Homo sapiens]	1.19732	1.19621	1.12709	1.12152	1.02676	1.12263		1.17354	1.0903	0.929069	0.101926
530393288	PREDICTED: cytosolic purine 5'-nucleotidase isoform X2 [OS=Homo sapiens]	1.01273	1.11851	0.990206	1.0049	0.864838	0.814887		1.04048	0.894874	0.860056	0.10342
119614927	serine carboxypeptidase 1, isoform CRA_b [OS=Homo sapiens]	1.04451	0.864389	0.97619	1.05383	1.10248	1.07143		0.961698	1.07591	1.11877	0.103669
194378476	unnamed protein product [OS=Homo sapiens]	0.837248	0.611577	0.755872	0.821309	0.904362	0.981544		0.734899	0.902405	1.22793	0.106199
13477319	Rpl14 protein [OS=Homo sapiens]	0.47866	0.477039	0.406267	0.555916	0.526742	0.480281		0.453989	0.52098	1.14756	0.108099
227250	Cationic antimicrobial protein CAP37 [OS=Homo sapiens]	0.825181	0.780797	0.803442	0.82971	0.92029	1.03714		0.80314	0.929046	1.15677	0.109581
1582221	prepro-cathepsin C [OS=Homo sapiens]	0.714162	0.699392	0.885317	0.940921	0.900087	0.854909		0.76629	0.898639	1.17271	0.109967
209447472	Chain A, P38 Complexed With A Quinazoline Inhibitor [OS=Homo sapiens]	0.95432	0.943396	0.986097	1.01887	1.00298	0.974181		0.961271	0.998676	1.03891	0.110512
119626490	alcohol dehydrogenase 5 (class III), chi polypeptide, isoform CRA_b [OS=Homo sapiens]	0.990766	0.702678	0.819945	0.987073	1.0434	1.00369		0.837796	1.01139	1.2072	0.111549
31077035	Endoplasmic reticulum resident protein 44 [OS=Homo sapiens]	1.01747	1.0298	1.14388	1.00822	0.971223	0.930113		1.06372	0.969853	0.911755	0.111605
119574085	guanine nucleotide binding protein (G protein), beta polypeptide 2-like 1, isoform CRA_i [OS=Homo sapiens]	0.72093	0.593854	0.846346	0.917774	0.812292	0.924419		0.720377	0.884828	1.22829	0.113575
22761077	unnamed protein product [OS=Homo sapiens]	0.949137	0.90554	0.762943	1.15985	0.971844	0.984559		0.87254	1.03875	1.19049	0.114858
683524009	cytochrome c oxidase assembly factor 6 homolog isoform 2 [OS=Homo sapiens]	1.29087	1.25902	1.00212	0.988323	1.04989	0.917197		1.18401	0.985138	0.832038	0.11528
119615280	chromosome 1 open reading frame 33, isoform CRA_b [OS=Homo sapiens]	0.873965	0.926403	0.965041	0.98988	0.969641	0.967801		0.921803	0.975774	1.05855	0.119444
119617296	family with sequence similarity 62 (C2 domain containing), member A, isoform CRA_a [OS=Homo sapiens]	0.945736	0.878876	1.00291	1.01066	1.02519	1.00484		0.942506	1.01357	1.07539	0.12226
532138023	Chain A, Human Transketolase In Covalent Complex With Donor Ketose D-xylulose- 5-phosphate, Crystal 1 [OS=Homo sapiens]	0.989205	0.947988	0.966634	0.977429	1.00883	1.02748		0.967942	1.00458	1.03785	0.123837
578836126	PREDICTED: dolichyl-diphosphooligosaccharide--protein glycosyltransferase subunit 2 isoform X1 [OS=Homo sapiens]	1.10148	1.06448	1.09091	0.938689	1.04651	1.04968		1.08562	1.01163	0.93184	0.124099
119587801	archain 1, isoform CRA_a [OS=Homo sapiens]	1.08873	1.03549	1.10334	0.95929	0.98643	1.06367		1.07585	1.00313	0.932406	0.124148
119626689	HDCMA18P protein, isoform CRA_b [OS=Homo sapiens]	1.24969	1.14883	1.20172	1.21279	1.37515	1.35301		1.20008	1.31365	1.09464	0.124594
50949507	Hypothetical protein [OS=Homo sapiens]	1.15435	1.17174	1.20217	1.17065	0.928261	1.0087		1.17609	1.03587	0.880776	0.125758
158260863	unnamed protein product [OS=Homo sapiens]	1.32561	1.13576	1.13797	1.0894	0.931567	1.09934		1.19978	1.0401	0.866912	0.127178
530404919	PREDICTED: serine/threonine-protein kinase Nek9 isoform X1 [OS=Homo sapiens]	1.01584	1.05347	0.989109	0.962376	1.00297	0.926733		1.01947	0.964026	0.945613	0.127193
1785635	mitochondrial citrate transport protein [OS=Homo sapiens]	1.14851	1.10231	1.22662	1.09681	1.09901	0.9978		1.15915	1.06454	0.91838	0.127383
215253600	cytochrome oxidase subunit II (mitochondrion) [OS=Homo sapiens]	0.882146	0.635884	0.688654	0.840809	0.907652	1.15303		0.735561	0.967165	1.31487	0.127872
530396004	PREDICTED: CD44 antigen isoform X1 [OS=Homo sapiens]	0.99044	0.984704	0.916826	0.902486	0.923518	0.924474		0.96399	0.916826	0.951074	0.128882
388240801	Lamin-B2 [OS=Homo sapiens]	0.842441	0.921676	0.831512	0.895264	0.968124	0.934426		0.865209	0.932605	1.07789	0.129338
119593144	ribosomal protein L10, isoform CRA_c, partial [OS=Homo sapiens]	0.887142	0.916744	0.835338	0.893617	0.973173	1.00648		0.879741	0.957755	1.08868	0.130311
226887851	Chain B, Human Purine Nucleoside Phosphorylase Double Mutant E201q,n243d Complexed With 2-fluoroadenine [OS=Homo sapiens]	0.968239	0.901829	0.858518	0.974013	1.06449	0.954764		0.909528	0.997754	1.097	0.130635
530404836	PREDICTED: AP-1 complex subunit gamma-like 2 isoform X4 [OS=Homo sapiens]	1.04242	1.08687	1.04848	1.02121	1.02626	0.922222		1.05926	0.989899	0.93452	0.131111
158257684	unnamed protein product [OS=Homo sapiens]	1.44953	1.48318	1.30821	1.30686	1.21534	1.34455		1.41364	1.28892	0.911774	0.131429
530387747	PREDICTED: inhibitor of nuclear factor kappa-B kinase subunit beta isoform X1 [OS=Homo sapiens]	0.851026	0.922391	0.938448	0.809991	0.797502	0.885816		0.903955	0.831103	0.919408	0.131504
119617423	Rho GTPase activating protein 9, isoform CRA_a [OS=Homo sapiens]	1.56407	1.76184	1.50557	1.23538	1.57103	1.29109		1.61049	1.36583	0.848083	0.13209
119573970	vacuolar protein sorting 45A (yeast), isoform CRA_a [OS=Homo sapiens]	0.981991	0.931754	0.806635	0.999052	1.12891	0.984834		0.906793	1.0376	1.14425	0.132637
21929208	Seven transmembrane helix receptor [OS=Homo sapiens]	0.973435	0.687856	0.88425	0.996205	0.975332	1.09013		0.848514	1.02056	1.20276	0.133066
770386236	Chain A, Crystal Structure Of Human Pcna In Complex With P15 Peptide [OS=Homo sapiens]	0.762622	0.806023	0.791851	0.801594	1.03454	0.906997		0.786832	0.914379	1.1621	0.136298
6005757	FACT complex subunit SPT16 [OS=Homo sapiens]	1.01403	0.947896	0.931864	0.986974	1.09319	1.03507		0.964596	1.03841	1.07652	0.136426
7023731	unnamed protein product [OS=Homo sapiens]	1.16206	1.17839	1.1608	1.33291	1.71985	1.25126		1.16709	1.43467	1.22928	0.137973
186972758	Chain B, Crystal Structures Of Human Tryptophanyl-Trna Synthetase In Complex With Tryptophanamide And Atp [OS=Homo sapiens]	1.15632	1.03961	1.21413	1.09636	0.95182	0.989293		1.13669	1.01249	0.890738	0.138087
119581485	peptidylprolyl isomerase A-like, isoform CRA_c [OS=Homo sapiens]	0.999012	0.977273	0.928854	1.00494	1.06917	0.999012		0.968379	1.02437	1.05782	0.140955
15826399	Chain B, Crystal Structure Of The Nc2-Tbp-Dna Ternary Complex [OS=Homo sapiens]	0.868395	1.0987	0.964108	1.05384	1.11167	1.20439		0.977069	1.1233	1.14966	0.141222
528082429	Chain B, Structure Of The S283y Mutant Of Mrdi [OS=Homo sapiens]	1.14909	1.1278	1.23003	1.02236	1.15655	0.928647		1.16897	1.03585	0.886122	0.142699
41350397	growth-inhibiting gene 5 protein [OS=Homo sapiens]	0.899065	0.939252	0.856075	0.924299	1.00187	0.948598		0.898131	0.958255	1.06694	0.144281
119596035	CCAAT/enhancer binding protein (C/EBP), beta [OS=Homo sapiens]	0.945155	0.779707	0.606947	1.06856	1.27605	0.845521		0.77727	1.06338	1.36809	0.144551
530421594	PREDICTED: probable ubiquitin carboxyl-terminal hydrolase FAF-X isoform X1 [OS=Homo sapiens]	0.908155	0.981974	0.852361	0.84206	0.866953	0.812876		0.914163	0.840629	0.919562	0.144797
119631035	NSFL1 (p97) cofactor (p47), isoform CRA_e [OS=Homo sapiens]	1.91878	1.80034	1.68697	1.75296	1.54822	1.28257		1.80203	1.52792	0.847887	0.145115
119627981	KH domain containing, RNA binding, signal transduction associated 1, isoform CRA_c [OS=Homo sapiens]	1.04207	1.0225	0.970646	0.957926	0.937378	0.994129		1.01174	0.963144	0.951966	0.146324
329666048	Chain B, D-Dopachrome Tautomerase (D-Dt)MACROPHAGE MIGRATION INHIBITORY FACTOR 2 (Mif2) Complexed With Inhibitor 4-Ipp [OS=Homo sapiens]	0.894444	0.77963	0.911111	0.899074	0.959259	1.04722		0.861728	0.968519	1.12393	0.147924
74744295	Coiled-coil and C2 domain-containing protein 1B [OS=Homo sapiens]	0.866856	1.02927	0.889518	1.03588	1.0406	0.99339		0.928549	1.02329	1.10203	0.148116
119628774	nucleoporin like 1, isoform CRA_b [OS=Homo sapiens]	1.01607	0.839255	0.989002	0.922166	0.520305	0.71489		0.948111	0.71912	0.758477	0.149081
122937211	Proteasome-associated protein ECM29 homolog [OS=Homo sapiens]	1.00103	0.973251	1.00617	0.976337	0.978395	0.970165		0.993484	0.974966	0.98136	0.153154
21754049	unnamed protein product [OS=Homo sapiens]	0.920926	0.968177	0.95757	0.847637	0.812922	0.952748		0.948891	0.871103	0.918022	0.154693
194374347	unnamed protein product [OS=Homo sapiens]	0.801802	0.715807	0.701884	0.816544	0.764128	0.884521		0.739831	0.821731	1.1107	0.155061
119568764	sorting nexin 3, isoform CRA_b [OS=Homo sapiens]	0.993191	0.754864	0.873541	0.985409	1.04864	0.969844		0.873865	1.0013	1.14583	0.155354
42558250	Caprin-1 isoform 1 [OS=Homo sapiens]	1.06257	1.11783	1.07404	1.06569	1.01043	0.885297		1.08481	0.987139	0.909965	0.155831
158256818	unnamed protein product [OS=Homo sapiens]	1.11055	1.32961	0.98073	0.921907	1.04361	0.837728		1.1403	0.934415	0.819449	0.156104
578821249	PREDICTED: EH domain-binding protein 1-like protein 1 isoform X1 [OS=Homo sapiens]	1.17971	1.40022	1.09592	0.990077	1.12238	1.04961		1.22528	1.05402	0.860228	0.15703
4191327	ZIS1 [OS=Homo sapiens]	0.992278	0.687259	0.891892	1.13996	1.09653	0.919884		0.857143	1.05212	1.22748	0.157181
157881389	Chain A, Structure Of The Aflatoxin Aldehyde Reductase In Complex With Nadph [OS=Homo sapiens]	0.91115	0.615854	0.818815	0.959059	0.955575	0.897213		0.78194	0.937282	1.19866	0.157609
180113	antigen CD36 [OS=Homo sapiens]	1.1491	1.18834	1.10202	1.13004	1.07735	1.06839		1.14649	1.09193	0.952412	0.158363
189053599	unnamed protein product [OS=Homo sapiens]	0.94338	0.619338	0.775261	0.970383	0.901568	0.964286		0.779326	0.945412	1.21311	0.159055
294862256	succinyl-CoA ligase [GDP-forming] subunit beta, mitochondrial isoform 1 precursor [OS=Homo sapiens]	1.07089	1.20945	1.06874	0.982814	1.07948	1.00107		1.11636	1.02112	0.914689	0.159501
119589502	KH-type splicing regulatory protein (FUSE binding protein 2), isoform CRA_b [OS=Homo sapiens]	1.10874	1.07356	0.969083	1.10128	1.14392	1.1322		1.05046	1.1258	1.07172	0.16072
117938759	protein GNAS isoform XLas [OS=Homo sapiens]	1.16392	1.26293	1.09461	1.06711	1.13201	1.0198		1.17382	1.07297	0.914089	0.160823
767975210	PREDICTED: signal transducer and activator of transcription 6 isoform X2 [OS=Homo sapiens]	0.772403	0.716891	0.556701	0.694687	1.2498	0.99207		0.681998	0.978853	1.43527	0.161187
145581575	Chain A, Crystal Structure Of Human Zeta-Crystallin With Bound Nadp [OS=Homo sapiens]	1.27932	1.08529	1.14179	1.0629	0.962687	1.10981		1.1688	1.04513	0.894193	0.161572
221043376	unnamed protein product [OS=Homo sapiens]	0.909265	0.747851	0.710602	1.0382	1.39828	0.834766		0.789239	1.09042	1.38161	0.161602
530375985	PREDICTED: transforming acidic coiled-coil-containing protein 3 isoform X1 [OS=Homo sapiens]	0.943649	1.14995	1.10984	0.794651	0.834766	1.05158		1.06781	0.893664	0.836911	0.162202
112180478	Ubiquitin-conjugating enzyme E2I (UBC9 homolog, yeast), partial [OS=Homo sapiens]	0.842061	0.576858	0.787162	0.86402	0.864865	0.893581		0.73536	0.874155	1.18874	0.163384
753534216	Chain A, Crystal Structure Of A Single Mutant (n71d) Of Triosephosphate Isomerase From Human [OS=Homo sapiens]	0.878896	0.84951	0.945681	0.88602	0.783615	0.738201		0.891362	0.802612	0.900433	0.164066
148536864	SWI/SNF-related matrix-associated actin-dependent regulator of chromatin subfamily D member 2 [OS=Homo sapiens]	0.75	0.659594	0.980627	1.03137	0.864391	1.08856		0.79674	0.994772	1.24855	0.165407
530422903	PREDICTED: zinc finger protein 185 isoform X7 [OS=Homo sapiens]	1.14706	1.44771	1.19826	0.82244	0.995643	1.22222		1.26434	1.01344	0.801551	0.166146
119589927	cold inducible RNA binding protein, isoform CRA_b [OS=Homo sapiens]	1.07104	0.938644	0.963402	0.970936	1.35845	1.27234		0.99103	1.20057	1.21144	0.167142
158255838	unnamed protein product [OS=Homo sapiens]	0.894332	0.902978	0.978866	0.95389	0.975024	0.995197		0.925392	0.974704	1.05329	0.168595
119598180	ribosomal protein L4, isoform CRA_b [OS=Homo sapiens]	1.01457	0.957336	1.04787	1.03954	1.04787	1.13319		1.00659	1.07353	1.06651	0.16895
62898940	KIAA1168 protein (Fragment) variant [OS=Homo sapiens]	0.92271	1.02863	0.958015	0.93416	0.897901	0.912214		0.969784	0.914758	0.94326	0.169471
119604509	CDC37 cell division cycle 37 homolog (S. cerevisiae), isoform CRA_a [OS=Homo sapiens]	1.03749	1.03445	0.93921	1.0537	1.09726	1.04255		1.00371	1.06451	1.06057	0.169558
189055328	unnamed protein product [OS=Homo sapiens]	0.913989	0.779773	0.916824	0.970699	0.954631	0.922495		0.870195	0.949275	1.09088	0.170478
18088253	Cytochrome c-1 [OS=Homo sapiens]	0.854927	0.858577	0.892336	0.946168	0.863139	0.949818		0.868613	0.919708	1.05882	0.171457
193783834	unnamed protein product [OS=Homo sapiens]	1.04576	0.956183	1.06329	1.00292	0.863681	0.938656		1.02175	0.935086	0.915184	0.171865
119593184	Rho GTPase activating protein 4, isoform CRA_b [OS=Homo sapiens]	1.0546	1.0273	0.983822	0.9909	0.993933	0.973711		1.02191	0.986181	0.96504	0.172684
119580214	hCG2011153, isoform CRA_d [OS=Homo sapiens]	1.05131	1.11623	1.05759	0.997906	1.06178	1.02827		1.07504	1.02932	0.957468	0.174224
119619436	hCG1983058 [OS=Homo sapiens]	0.92062	0.763686	0.886861	0.915146	0.978102	0.930657		0.857056	0.941302	1.0983	0.175979
119603395	glutamic-oxaloacetic transaminase 2, mitochondrial (aspartate aminotransferase 2), isoform CRA_a [OS=Homo sapiens]	0.78943	0.619128	0.862416	0.959732	0.892617	0.822987		0.756991	0.891779	1.17806	0.176328
119627216	oxysterol binding protein-like 9, isoform CRA_b [OS=Homo sapiens]	0.90493	0.758803	0.744718	0.90757	0.896127	0.862676		0.802817	0.888791	1.10709	0.179826
119582654	SAR1 gene homolog B (S. cerevisiae), isoform CRA_a [OS=Homo sapiens]	1.16106	1.02548	0.938838	0.830785	1.00408	0.889908		1.04179	0.908257	0.87182	0.179879
119605160	coatomer protein complex, subunit epsilon, isoform CRA_g [OS=Homo sapiens]	1.01992	1.05765	0.940252	1.04927	1.05451	1.09958		1.00594	1.06778	1.06148	0.179961
75516812	NADH dehydrogenase (ubiquinone) 1 alpha subcomplex, 4, 9kDa [OS=Homo sapiens]	1.02723	0.811268	0.819718	0.961502	1.02066	1.03756		0.886072	1.00657	1.13599	0.180115
119609466	protein kinase, cAMP-dependent, regulatory, type I, alpha (tissue specific extinguisher 1), isoform CRA_a [OS=Homo sapiens]	0.941011	0.960674	0.835206	0.993446	0.988764	0.953184		0.912297	0.978464	1.07253	0.181716
194382324	unnamed protein product [OS=Homo sapiens]	0.94826	0.812794	0.875823	0.931326	0.9746	0.932267		0.878959	0.946065	1.07635	0.182493
119631673	peptidylprolyl isomerase G (cyclophilin G), isoform CRA_c [OS=Homo sapiens]	1.18944	1.04937	1.32032	0.993111	1.02526	1.12285		1.18638	1.04707	0.882581	0.186262
18606276	SWI/SNF related, matrix associated, actin dependent regulator of chromatin, subfamily a, member 5 [OS=Homo sapiens]	0.830395	0.61461	0.763224	0.994962	0.88665	0.765743		0.736076	0.882452	1.19886	0.186467
158261923	unnamed protein product [OS=Homo sapiens]	1.04727	1.29412	1.09139	1.05462	0.915966	1.04307		1.14426	1.00455	0.877907	0.187705
189069101	unnamed protein product [OS=Homo sapiens]	0.963	0.933	0.94	0.926	1.105	1.068		0.945333	1.033	1.09274	0.188101
767938662	PREDICTED: calnexin isoform X2 [OS=Homo sapiens]	0.899751	0.620547	0.710025	0.895609	0.879039	0.851698		0.743441	0.875449	1.17756	0.188217
119580518	RAB, member of RAS oncogene family-like 4, isoform CRA_a, partial [OS=Homo sapiens]	1.02108	1.06526	0.958835	0.957831	0.963855	0.9749		1.01506	0.965529	0.951203	0.188388
33337974	MSTP086 [OS=Homo sapiens]	1.01035	1.05738	0.905927	0.861712	0.942615	0.926623		0.99122	0.910317	0.91838	0.188795
388525	5-lipoxygenase [OS=Homo sapiens]	0.903195	0.794773	0.944821	1.05905	0.988383	0.899322		0.880929	0.982252	1.11502	0.19025
338447	Rps16 [OS=Homo sapiens]	0.968976	1.01965	1.37125	0.925543	0.859359	0.961737		1.11996	0.915546	0.817482	0.190954
12053327	Hypothetical protein [OS=Homo sapiens]	0.863495	0.979317	1.01551	1.1789	0.994829	1.02792		0.952775	1.06722	1.12012	0.191437
119580409	hCG2010544 [OS=Homo sapiens]	1.1614	1.24153	1.18962	1.12641	1.1298	1.18962		1.19752	1.14861	0.959158	0.191806
88192646	Chain A, Structure Of Human Adenylate Kinase 2 [OS=Homo sapiens]	1.05505	0.913354	0.942915	0.977574	1.12538	1.10601		0.970438	1.06966	1.10224	0.192376
661918509	Chain G, Structure Of An Rbx1-ubc12~nedd8-cul1-dcn1 Complex: A Ring-e3- E2~ubiquitin-like Protein-substrate Intermediate Trapped In Action [OS=Homo sapiens]	0.943269	0.951923	0.799038	0.975962	1.19423	0.951923		0.898077	1.04071	1.15882	0.194625
767963923	PREDICTED: tetraspanin-14 isoform X2 [OS=Homo sapiens]	0.803939	0.945389	0.717995	0.959714	0.961504	0.880036		0.822441	0.933751	1.13534	0.19465
99031719	Chain B, Human Adenine Phosphoribosyltransferase Complexed With Amp, In Space Group P1 At 1.76 A Resolution [OS=Homo sapiens]	1.01193	1.12798	1.29501	1.0564	0.880694	1.03579		1.14497	0.990962	0.865488	0.195204
74054098	TLR8 [OS=Homo sapiens]	0.980769	1.17105	1.04757	0.94332	0.892713	1.03745		1.06646	0.957827	0.898134	0.195801
119579121	hCG27283 [OS=Homo sapiens]	0.837813	0.772938	0.97127	0.925857	0.936979	1.03429		0.860673	0.965709	1.12204	0.19618
27503546	FKBP5 protein [OS=Homo sapiens]	0.909875	0.987536	0.930968	0.944391	1.0163	1.03356		0.942793	0.998082	1.05864	0.197576
1351366	glycogen [starch] synthase, muscle [OS=Homo sapiens]	0.906278	0.763421	0.939945	0.984531	0.935396	0.949045		0.869882	0.956324	1.09937	0.197923
221316659	Leupaxin isoform 1 [OS=Homo sapiens]	0.936355	0.975892	0.724204	1.04339	1.14079	0.918997		0.878817	1.03439	1.17703	0.198761
62088874	Neutrophil cytosol factor 2 variant [OS=Homo sapiens]	0.946535	0.988119	0.99604	0.990099	1.02475	1.00099		0.976898	1.00528	1.02905	0.198774
12655189	Testis derived transcript (3 LIM domains) [OS=Homo sapiens]	1.12419	1.11123	0.865011	1.12959	1.2581	1.14147		1.03348	1.17639	1.13828	0.202125
119573777	S100 calcium binding protein A11 (calgizzarin) [OS=Homo sapiens]	1.15733	1.21931	1.41001	1.10965	1.12872	1.18594		1.26222	1.14144	0.904312	0.202924
767896940	PREDICTED: sulfotransferase 1A3-like isoform X1 [OS=Homo sapiens]	1.0558	1.08929	1.05022	1.10714	1.06585	1.16741		1.0651	1.11347	1.04541	0.20422
238231392	Dedicator of cytokinesis protein 8 isoform 1 [OS=Homo sapiens]	0.982609	0.963285	1.0599	0.924638	0.889855	0.996135		1.00193	0.936876	0.935069	0.204945
531990854	Vacuolar protein sorting-associated protein 29 isoform 3 [OS=Homo sapiens]	1.09041	1.07497	1.15215	1.12789	1.13892	1.22051		1.10584	1.16244	1.05118	0.206098
119618293	G protein-coupled receptor kinase interactor 2, isoform CRA_b, partial [OS=Homo sapiens]	1.05684	1.14947	1.12632	1.13263	0.945263	0.949474		1.11088	1.00912	0.908402	0.207517
47678403	dJ1014D13.1 [OS=Homo sapiens]	1.09626	1.01711	1.02246	1.08984	1.07059	1.09519		1.04528	1.0852	1.0382	0.207831
14042579	unnamed protein product [OS=Homo sapiens]	0.920283	1.00807	0.899092	0.920283	1.17558	1.10595		0.942482	1.06727	1.13241	0.207928
119597726	hCG2001986, isoform CRA_b [OS=Homo sapiens]	1.06591	1.06797	1.03296	1.06385	0.981462	0.99794		1.05561	1.01442	0.960976	0.209952
308818195	Dihydropyrimidinase-related protein 2 isoform 1 [OS=Homo sapiens]	0.977099	0.895992	0.930344	0.973282	0.950382	1.00954		0.934478	0.977735	1.04629	0.211845
10436672	unnamed protein product [OS=Homo sapiens]	1.29225	1.25286	1.42058	1.27446	1.12706	1.25794		1.3219	1.21982	0.922781	0.212228
6714707	Hypothetical protein [OS=Homo sapiens]	0.860274	0.73516	0.761644	0.806393	1.10411	0.878539		0.785693	0.92968	1.18326	0.213447
119582433	IK cytokine, down-regulator of HLA II, isoform CRA_b [OS=Homo sapiens]	0.945578	1.138	0.937804	0.916424	0.910593	0.90379		1.00713	0.910269	0.903828	0.213722
194386292	unnamed protein product [OS=Homo sapiens]	0.901887	0.982075	0.866038	0.925472	1.06132	0.993396		0.916667	0.993396	1.0837	0.214823
195539395	26S protease regulatory subunit 10B [OS=Homo sapiens]	1.05348	1.04492	1.06417	1.05134	1.15294	1.09091		1.05419	1.0984	1.04193	0.215703
193785588	unnamed protein product [OS=Homo sapiens]	0.970971	1.02002	1.04505	0.97998	0.915916	0.995996		1.01201	0.963964	0.952522	0.216111
313104266	ubiquitin carboxyl-terminal hydrolase 47 [OS=Homo sapiens]	0.956204	1.06778	1.07091	1.06882	1.15537	1.07612		1.03163	1.1001	1.06637	0.21734
405945066	Chain A, Protein SerTHR PHOSPHATASE-1 In Complex With Cell-Permeable Peptide [OS=Homo sapiens]	0.951149	0.942529	0.89751	0.960728	0.999042	0.937739		0.930396	0.965837	1.03809	0.220302
530386674	PREDICTED: mitochondrial-processing peptidase subunit beta isoform X1 [OS=Homo sapiens]	1.11387	1.12852	1.15671	1.13529	0.966178	1.07554		1.13303	1.059	0.93466	0.220863
115206	C-1-tetrahydrofolate synthase, cytoplasmic [OS=Homo sapiens]	1.087	1.10168	1.04717	0.98218	1.05765	1.06289		1.07862	1.03424	0.95886	0.222375
119591659	high density lipoprotein binding protein (vigilin), isoform CRA_a [OS=Homo sapiens]	0.915896	0.92329	0.869686	0.910351	0.939926	0.944547		0.902957	0.931608	1.03173	0.223378
11230445	unnamed protein product [OS=Homo sapiens]	1.07059	1.20824	1.00471	1.56588	1.20353	1.14118		1.09451	1.30353	1.19097	0.223802
119616770	microsomal glutathione S-transferase 1, isoform CRA_c [OS=Homo sapiens]	0.966958	1.0758	1.0243	0.968902	0.744412	0.98931		1.02235	0.900875	0.881179	0.223996
767997388	PREDICTED: COP9 signalosome complex subunit 1 isoform X1 [OS=Homo sapiens]	1.0278	0.895494	1.6558	0.722915	0.860019	0.949185		1.19303	0.84404	0.707474	0.225194
160332335	Neuroblast differentiation-associated protein AHNAK [OS=Homo sapiens]	1.00407	1.02543	0.953204	0.996948	1.11902	1.04476		0.994235	1.05358	1.05969	0.225735
221040656	unnamed protein product [OS=Homo sapiens]	1.00688	0.930255	0.833006	0.999018	1.03929	0.965619		0.923379	1.00131	1.0844	0.226892
189069163	unnamed protein product [OS=Homo sapiens]	0.671221	0.494449	1.00171	1.11956	0.866781	0.900085		0.722459	0.962141	1.33176	0.227931
1197209	Alpha-1-acid glycoprotein 1 precursor [OS=Homo sapiens]	0.850288	1.01152	0.787908	1.09981	1.04031	0.894434		0.883237	1.01152	1.14524	0.228617
428698181	Chain A, Structural And Biophysical Characterization Of The Syk Activation Switch [OS=Homo sapiens]	0.987317	0.986341	0.90439	1.03024	1.03317	0.964878		0.95935	1.00943	1.0522	0.229907
119582947	aldehyde dehydrogenase 1 family, member A1, isoform CRA_a [OS=Homo sapiens]	1.079	1.05509	1.07484	1.0842	0.953222	1.00832		1.06965	1.01525	0.949142	0.232308
105990532	apolipoprotein B-100 precursor [OS=Homo sapiens]	0.962572	0.833973	0.784069	1.28119	1.05566	0.833013		0.860205	1.05662	1.22834	0.232942
12653401	ATP synthase, H+ transporting, mitochondrial F1 complex, gamma polypeptide 1 [OS=Homo sapiens]	0.992927	0.793103	0.972591	0.83466	0.809903	0.843501		0.91954	0.829355	0.901923	0.233278
62088608	lamin B receptor variant [OS=Homo sapiens]	0.915619	0.842908	0.694794	0.968582	0.837522	0.982047		0.817774	0.929384	1.13648	0.233822
220702508	Chain C, TapasinERP57 HETERODIMER [OS=Homo sapiens]	0.97824	0.913907	0.92526	0.982025	0.961211	0.962157		0.939136	0.968464	1.03123	0.234199
119626349	hypothetical protein MGC11324, isoform CRA_a [OS=Homo sapiens]	1.07301	1.00996	0.867257	1.27987	1.04757	1.03982		0.983407	1.12242	1.14136	0.235027
50345286	dynein, cytoplasmic, heavy polypeptide 1 [OS=Homo sapiens]	0.978495	0.97654	0.963832	0.966764	0.968719	0.962854		0.972955	0.966113	0.992967	0.235817
119577376	biliverdin reductase B (flavin reductase (NADPH)), isoform CRA_d [OS=Homo sapiens]	1.15845	1.3169	1.2993	0.988263	1.2054	1.21009		1.25822	1.13459	0.901741	0.235841
12052892	Hypothetical protein [OS=Homo sapiens]	0.931104	0.957447	0.966565	0.951368	1.0922	0.991895		0.951706	1.01182	1.06317	0.236329
578824057	PREDICTED: paxillin isoform X1 [OS=Homo sapiens]	0.802074	0.870877	0.993402	0.97361	0.917059	1.10745		0.888784	0.999372	1.12443	0.236501
111305821	valosin-containing protein [OS=Homo sapiens]	1.05989	1.09412	1.18503	1.10588	0.968984	1.03743		1.11301	1.03743	0.932095	0.236845
48146047	RNASE6 [OS=Homo sapiens]	1.09539	1.087	1.2914	0.814465	1.03878	1.13627		1.15793	0.996506	0.860591	0.237594
183448384	Chain A, Crystal Structure Of Human Nudix Motif 16 (Nudt16) [OS=Homo sapiens]	1.05393	1.0211	0.91442	0.940211	1.23564	1.39273		0.996483	1.18953	1.19373	0.237707
158261501	unnamed protein product [OS=Homo sapiens]	0.856621	0.922374	0.888584	0.868493	1.05936	0.983562		0.889193	0.970472	1.09141	0.238015
227452653	fusion protein KIF5B-ALK [OS=Homo sapiens]	0.916179	0.994152	0.836257	1.00487	1.09649	0.924951		0.91553	1.00877	1.10185	0.238342
49259285	Chain R, Structure Of The Human Mcad:etf Complex [OS=Homo sapiens]	1.02593	1.0778	1.13382	1.00519	0.947095	1.07988		1.07918	1.01072	0.936559	0.238578
119575624	hCG1811539, isoform CRA_a [OS=Homo sapiens]	0.880295	0.902394	0.825967	0.910681	1.07735	0.88674		0.869552	0.958257	1.10201	0.238625
190247	snRNP polypeptide B [OS=Homo sapiens]	1.00832	1.0842	1.12474	1.05405	0.890852	1.02287		1.07242	0.989258	0.922456	0.241571
10438061	unnamed protein product [OS=Homo sapiens]	1.14066	1.04835	0.950549	1.12418	1.3011	1.07582		1.04652	1.16703	1.11516	0.241609
119573655	GATA zinc finger domain containing 2B [OS=Homo sapiens]	0.469256	0.800162	0.642395	0.83657	0.977346	0.651294		0.637271	0.821737	1.28946	0.241638
62089230	ADP,ATP carrier protein, liver isoform T2 variant [OS=Homo sapiens]	1.20285	0.924567	1.0051	0.960245	0.93476	0.88685		1.04417	0.927285	0.888057	0.243059
193785569	unnamed protein product [OS=Homo sapiens]	0.973147	1.1203	1.19119	1.03545	1.01826	0.943072		1.09488	0.998926	0.912361	0.243451
119573462	farnesyl diphosphate synthase (farnesyl pyrophosphate synthetase, dimethylallyltranstransferase, geranyltranstransferase), isoform CRA_b [OS=Homo sapiens]	0.904339	0.959566	1.00394	0.989152	1.03057	0.981262		0.95595	1.00033	1.04642	0.245264
62088770	DEAD box polypeptide 17 isoform p82 variant [OS=Homo sapiens]	0.965686	0.920588	0.995098	0.980392	0.989216	1.0049		0.960458	0.991503	1.03232	0.245336
767924844	PREDICTED: serine/threonine-protein kinase OSR1 isoform X1 [OS=Homo sapiens]	0.998993	0.953676	1.00504	0.993958	1.00806	1.05136		0.985901	1.01779	1.03235	0.249389
119572190	splicing factor 3b, subunit 3, 130kDa, isoform CRA_c [OS=Homo sapiens]	1.09969	1.08395	1.09549	1.01469	0.954879	1.11752		1.09304	1.02903	0.94144	0.250976
119591824	RNA binding motif protein 8A, isoform CRA_a [OS=Homo sapiens]	0.98374	1.05996	0.927846	1.04268	1.05793	1.02846		0.990515	1.04302	1.05301	0.251689
62087230	Poly(RC)-binding protein 2 isoform b variant [OS=Homo sapiens]	0.926923	0.942308	0.976923	0.965385	0.958654	1.00673		0.948718	0.976923	1.02973	0.251957
1082038	GOS3 is human homolog of mouse FOSB gene [OS=Homo sapiens]	0.839154	0.692096	0.765625	0.819853	0.800551	0.860294		0.765625	0.8269	1.08003	0.253297
55670220	Chain B, Crystal Structure Of AbadHSD10 WITH A BOUND INHIBITOR [OS=Homo sapiens]	1.01342	1.00722	1.03818	1.01445	1.00722	0.988648		1.01961	1.00344	0.984143	0.255277
119578917	chromatin modifying protein 5, isoform CRA_b [OS=Homo sapiens]	1.08316	1.1185	1.05717	1.15593	1.09979	1.10395		1.08628	1.11989	1.03094	0.255331
530374895	PREDICTED: protein CDV3 homolog isoform X1 [OS=Homo sapiens]	0.956647	0.972062	0.944123	1.02023	0.987476	0.950867		0.957611	0.986191	1.02985	0.256378
194376742	unnamed protein product [OS=Homo sapiens]	1.20299	1.0406	1.08654	1.08013	0.833333	1.05235		1.11004	0.988604	0.8906	0.25644
119601067	hCG22119, isoform CRA_c [OS=Homo sapiens]	0.999047	0.93327	0.993327	0.972355	0.787417	0.929457		0.975214	0.896409	0.919192	0.257395
194388900	unnamed protein product [OS=Homo sapiens]	1.13621	1.19183	1.084	1.18615	1.31782	1.14642		1.13734	1.2168	1.06986	0.258903
530399852	PREDICTED: diacylglycerol kinase alpha isoform X2 [OS=Homo sapiens]	0.807726	0.95698	0.954346	0.842845	0.872695	0.784021		0.906351	0.833187	0.919277	0.259821
767984421	PREDICTED: 1-phosphatidylinositol 4,5-bisphosphate phosphodiesterase beta-2 isoform X1 [OS=Homo sapiens]	1.01582	1.07068	1.08017	0.968354	0.954641	1.07489		1.05556	0.999297	0.946702	0.26061
66348062	acylpyruvase FAHD1, mitochondrial isoform 1 [OS=Homo sapiens]	0.941762	0.333333	0.584674	0.914943	0.854406	0.795402		0.619923	0.854917	1.37907	0.261432
119570644	hCG1994130, isoform CRA_d [OS=Homo sapiens]	1.1716	1.19882	1.22367	1.22012	1.20237	1.26746		1.19803	1.22998	1.02667	0.26323
14141170	Metastasis-associated protein MTA2 [OS=Homo sapiens]	0.976261	0.942631	0.903066	0.992087	1.00099	0.939664		0.940653	0.97758	1.03926	0.265093
14603295	CS protein [OS=Homo sapiens]	1.01002	1.00401	1.02505	1.02405	0.948898	0.977956		1.01303	0.983634	0.970986	0.266073
119571639	solute carrier family 25 (mitochondrial carrier; phosphate carrier), member 24, isoform CRA_a [OS=Homo sapiens]	0.803954	0.815486	0.775947	0.836079	0.870675	0.789951		0.798462	0.832235	1.0423	0.266323
74753323	Switch-associated protein 70 [OS=Homo sapiens]	0.971899	0.997093	0.930233	1	0.969961	1.02907		0.966408	0.999677	1.03443	0.26844
767950710	PREDICTED: kinesin-like protein KIF13B isoform X1 [OS=Homo sapiens]	0.924978	0.860547	0.811121	0.781995	0.845543	0.823477		0.865549	0.817005	0.943916	0.269066
119614243	heterogeneous nuclear ribonucleoprotein A2/B1, isoform CRA_c [OS=Homo sapiens]	0.959245	0.970179	0.994036	0.956262	1.0328	1.05964		0.974486	1.01624	1.04284	0.269907
119606033	mitochondrial ribosomal protein S34, isoform CRA_a [OS=Homo sapiens]	0.803122	0.490026	0.915872	1.00694	0.848222	0.876843		0.73634	0.910668	1.23675	0.270435
11320942	BRG1-Associated Factor 250a [OS=Homo sapiens]	1.00288	0.917466	1.10749	0.894434	0.792706	1.01631		1.00928	0.901152	0.892868	0.271486
15082415	golgi phosphoprotein 3 (coat-protein) [OS=Homo sapiens]	1.29138	1.10771	1.27438	0.928571	1.24603	1.0839		1.22449	1.08617	0.887037	0.272431
119622335	Cytochrome c oxidase subunit Vb [OS=Homo sapiens]	1.09456	0.973257	0.932187	0.923591	0.967526	0.91213		1	0.934416	0.934416	0.272474
119586189	FK506 binding protein 3, 25kDa [OS=Homo sapiens]	1.0365	1.04692	0.938478	1.0292	1.11366	1.0438		1.0073	1.06222	1.05452	0.273216
206729910	Ras GTPase-activating protein 3 [OS=Homo sapiens]	0.980981	0.814815	0.882883	0.86987	1.02603	1.0981		0.892893	0.997998	1.11771	0.273348
440576013	Alternative protein SLC35A4 [OS=Homo sapiens]	0.833188	0.90131	1.07598	0.964192	0.633188	0.754585		0.936827	0.783988	0.836855	0.274219
13699234	placental protein 18a precursor [OS=Homo sapiens]	0.924115	0.673693	0.677909	0.804384	0.899663	0.909781		0.758572	0.871276	1.14857	0.275627
159162689	Chain A, Human Protein Disulfide Isomerase, Nmr, 40 Structures [OS=Homo sapiens]	0.991	1.054	0.822	1.04	1.06	1.031		0.955667	1.04367	1.09208	0.275879
166788562	MYH9 variant protein [OS=Homo sapiens]	0.991279	0.988372	0.898256	1.00291	1.04554	0.97093		0.959302	1.00646	1.04916	0.275978
46249793	PITPNA protein, partial [OS=Homo sapiens]	1.17618	1.10422	1.33251	1.2866	1.23201	1.43921		1.2043	1.31927	1.09547	0.277618
595255	actin capping protein alpha subunit [OS=Homo sapiens]	1.02262	0.972468	0.818092	0.99705	1.06686	0.99705		0.937725	1.02032	1.08808	0.277691
14250042	Eukaryotic translation initiation factor 3, subunit E [OS=Homo sapiens]	0.828375	0.463768	0.667429	0.692601	0.843631	0.872616		0.653191	0.802949	1.22927	0.277851
119572962	hCG19665, isoform CRA_a [OS=Homo sapiens]	0.994071	1.06423	1.19368	0.832016	0.631423	1.16403		1.08399	0.875823	0.807961	0.277976
119600532	TAF15 RNA polymerase II, TATA box binding protein (TBP)-associated factor, 68kDa, isoform CRA_c [OS=Homo sapiens]	0.895937	0.77998	1.01189	0.99108	0.908821	1.17344		0.895937	1.02445	1.14344	0.279945
5911849	Hypothetical protein [OS=Homo sapiens]	1.31084	1.20686	1.00774	1.02876	1.14159	0.974558		1.17515	1.0483	0.892061	0.280047
119583765	proline synthetase co-transcribed homolog (bacterial), isoform CRA_b [OS=Homo sapiens]	1.00688	0.984267	1.03245	0.903638	0.93707	1.03147		1.00787	0.957391	0.949919	0.282947
326205199	ATP-dependent RNA helicase DDX1 [OS=Homo sapiens]	1.07668	1.04097	1.01996	1.06828	1.07248	1.05987		1.04587	1.06688	1.02009	0.283335
119604554	dynamin 2, isoform CRA_e [OS=Homo sapiens]	0.886673	0.94107	0.964642	0.931097	0.874887	0.8767		0.930795	0.894228	0.960714	0.283569
209969703	Protein RCC2 [OS=Homo sapiens]	1.08413	1.07348	0.961661	1.07668	1.09691	1.09265		1.03976	1.08875	1.04712	0.284249
62087344	chaperonin containing TCP1, subunit 3 (gamma) variant [OS=Homo sapiens]	1.00503	0.993964	1.08954	1.03219	0.944668	0.962777		1.02951	0.979879	0.951792	0.285374
119615586	ARP3 actin-related protein 3 homolog (yeast), isoform CRA_a [OS=Homo sapiens]	0.964895	1.00401	1.15246	0.94985	0.935807	1.00903		1.04045	0.964895	0.927378	0.285722
54035277	Pentatricopeptide repeat domain 3 [OS=Homo sapiens]	1.13724	0.802448	1.17133	0.758741	0.825175	1.01224		1.037	0.865385	0.834504	0.287597
767994739	PREDICTED: DNA ligase 3 isoform X1 [OS=Homo sapiens]	0.632975	0.6	0.749104	0.770609	0.78638	0.65233		0.660693	0.73644	1.11465	0.288353
194390424	unnamed protein product [OS=Homo sapiens]	0.998954	1.21862	1.05649	1.03347	1.00523	0.98954		1.09135	1.00941	0.92492	0.288524
179462	N-acetyl-beta-glucosaminidase prepro-polypeptide, partial [OS=Homo sapiens]	0.968661	0.91358	0.905983	0.925926	0.983856	0.977208		0.929408	0.96233	1.03542	0.288562
612149787	apoptosis regulator BAX isoform 1 [OS=Homo sapiens]	0.997099	0.989362	0.81528	0.960348	1.147	0.996132		0.933914	1.03449	1.1077	0.289408
119616181	IQ motif containing GTPase activating protein 2, isoform CRA_a [OS=Homo sapiens]	0.963902	0.939512	0.974634	0.95122	0.990244	1.01171		0.95935	0.98439	1.0261	0.289553
119611474	torsin A interacting protein 1, isoform CRA_b [OS=Homo sapiens]	0.92315	0.948767	0.907021	0.940228	0.929791	0.99241		0.926312	0.954143	1.03004	0.290472
167555127	CD180 antigen precursor [OS=Homo sapiens]	1.07327	1	0.923762	0.99604	0.90495	0.90297		0.99901	0.934653	0.93558	0.291152
685425705	Chain C, Complex Between The Salmonella T3ss Effector Slrp And Its Human Target Thioredoxin-1 [OS=Homo sapiens]	0.968147	0.955598	1.01158	0.980695	0.947876	0.910232		0.978443	0.946268	0.967116	0.291423
119582678	S-phase kinase-associated protein 1A (p19A), isoform CRA_d [OS=Homo sapiens]	0.97942	0.955098	0.787652	0.970065	0.992516	0.980355		0.90739	0.980979	1.0811	0.291593
119390002	Chain A, Crystal Structure Of Homo Sapiens Kynureninase [OS=Homo sapiens]	0.877425	0.924162	0.828924	0.86067	0.842152	0.818342		0.876837	0.840388	0.958431	0.292576
1808985	p167 [OS=Homo sapiens]	0.910145	0.955556	0.964251	0.962319	0.951691	0.988406		0.943317	0.967472	1.02561	0.293869
578835487	PREDICTED: ral GTPase-activating protein subunit alpha-2 isoform X1 [OS=Homo sapiens]	1.13584	1.31661	0.914316	0.932079	1.05643	0.931034		1.12226	0.97318	0.867163	0.294076
42406314	WD repeat and FYVE domain containing 1 [OS=Homo sapiens]	0.898857	0.883905	0.719437	0.861917	0.895339	1.00528		0.834066	0.920844	1.10404	0.294326
119587274	Cysteine and histidine-rich domain (CHORD)-containing 1, isoform CRA_c [OS=Homo sapiens]	1.19672	1.03747	1.53747	1.12178	1.00117	1.09953		1.25722	1.07416	0.854393	0.295003
30583619	Protein tyrosine phosphatase, non-receptor type 6 [OS=Homo sapiens]	0.990366	0.959538	0.916185	0.987476	1.02216	0.958574		0.955363	0.989403	1.03563	0.295339
767953793	PREDICTED: protein LYRIC isoform X1 [OS=Homo sapiens]	1.26092	1.44053	1.27549	1.21238	1.18447	1.32282		1.32565	1.23989	0.935307	0.29611
119598070	sorting nexin 1, isoform CRA_b, partial [OS=Homo sapiens]	1.0191	0.984925	0.970854	1.01106	1.04925	0.992965		0.991625	1.01776	1.02635	0.299052
557878673	cytosolic carboxypeptidase 1 isoform a [OS=Homo sapiens]	1.06594	0.94685	0.838583	1.06693	1.26575	0.935039		0.950459	1.08924	1.14601	0.299061
530381015	PREDICTED: heterogeneous nuclear ribonucleoprotein H isoform X1 [OS=Homo sapiens]	0.998995	0.945729	1.01307	0.99397	1.00503	1.08141		0.98593	1.0268	1.04145	0.299239
631226390	insulin-like growth factor 2 mRNA-binding protein 2 isoform c [OS=Homo sapiens]	1.46542	1.24033	1.08324	1.05627	1.24619	1.01758		1.26299	1.10668	0.876238	0.300293
21618561	Cytochrome b-245, beta polypeptide [OS=Homo sapiens]	0.90331	0.640244	0.86324	0.965157	0.857143	0.897213		0.802265	0.906504	1.12993	0.300318
119618542	hCG2016250, isoform CRA_k [OS=Homo sapiens]	0.889518	0.829084	1	1.01322	0.908404	1.01511		0.906201	0.978911	1.08024	0.300614
62421095	Actin-like protein, partial [OS=Homo sapiens]	1.00422	1.22281	0.747624	1.12777	1.38543	1.0623		0.991552	1.19183	1.20199	0.301742
9910280	UDP-glucose:glycoprotein glucosyltransferase 1 precursor [OS=Homo sapiens]	0.876636	0.949533	0.896262	0.934579	0.94486	0.923364		0.907477	0.934268	1.02952	0.302287
194386726	unnamed protein product [OS=Homo sapiens]	0.918256	0.912807	0.879201	0.891916	0.825613	0.899183		0.903421	0.872237	0.965483	0.302963
357380750	Chain A, Crystal Structure Of Hsult1a1 Bound To Pap And 2-Naphtol [OS=Homo sapiens]	0.922919	0.971223	0.940391	0.952724	1.23535	0.972251		0.944844	1.05344	1.11494	0.304225
194294543	collagen type IV alpha-3-binding protein isoform 3 [OS=Homo sapiens]	0.960159	0.976096	0.997012	0.989044	1.03187	0.98008		0.977756	1.00033	1.02309	0.305214
756761773	protein lunapark isoform 1 precursor [OS=Homo sapiens]	1.20132	1.25963	0.972497	1.09351	1.0484	0.948295		1.14448	1.03007	0.900032	0.306005
194379500	unnamed protein product [OS=Homo sapiens]	1.2704	1.12587	1.22727	1.11655	1.17832	1.16434		1.20785	1.15307	0.954648	0.306241
119568044	dynein, light chain, Tctex-type 1, isoform CRA_e [OS=Homo sapiens]	0.928243	0.920883	1.0598	0.762649	0.854646	1.00092		0.969641	0.872738	0.900063	0.306645
119585302	ubiquinol-cytochrome c reductase core protein I [OS=Homo sapiens]	1.04858	1.01215	1.04858	1.03644	0.927126	1.01923		1.03644	0.994265	0.95931	0.306933
1524109	TIF1beta zinc finger protein [OS=Homo sapiens]	1.05328	1.03279	0.941598	1.02869	1.08607	1.04713		1.00922	1.05396	1.04433	0.307236
189065316	unnamed protein product [OS=Homo sapiens]	1.41846	1.28951	1.2933	1.30721	1.23135	1.2933		1.33375	1.27729	0.957662	0.307771
158255374	unnamed protein product [OS=Homo sapiens]	1.31114	1.14351	1.11251	1.062	1.16992	1.09185		1.18905	1.10792	0.931767	0.308379
119627063	hCG33036, isoform CRA_b [OS=Homo sapiens]	0.865712	0.715309	1.2256	0.693823	0.59624	0.901522		0.935542	0.730528	0.780861	0.309128
189067542	unnamed protein product [OS=Homo sapiens]	1.08634	0.863436	0.805286	0.701322	0.903965	0.790308		0.918355	0.798532	0.869524	0.312645
586597885	bridging integrator 2 isoform 1 [OS=Homo sapiens]	1.01033	1.04649	0.974174	0.985537	1.1343	1.07748		1.01033	1.06577	1.05487	0.313315
226434	calphobindin [OS=Homo sapiens]	1.04287	1.01822	1.25723	0.98821	0.991426	1.06324		1.10611	1.01429	0.91699	0.313737
224549005	Splicing factor 45 [OS=Homo sapiens]	1.02004	1.18565	1.06435	1.04219	1.0327	1.02321		1.09001	1.0327	0.947419	0.313927
119630993	nucleolar protein 5A (56kDa with KKE/D repeat), isoform CRA_e [OS=Homo sapiens]	0.995772	1.07505	0.928118	1.074	1.2685	0.98203		0.999648	1.10817	1.10857	0.314878
148277071	thioredoxin reductase 1, cytoplasmic isoform 3 [OS=Homo sapiens]	0.963214	1.07551	0.999032	1.04453	0.858664	0.912875		1.01258	0.93869	0.927024	0.314903
119602288	v-akt murine thymoma viral oncogene homolog 1, isoform CRA_a [OS=Homo sapiens]	0.923695	1.09337	1.02711	0.977912	0.932731	0.957831		1.01473	0.956158	0.942282	0.315414
119602060	vaccinia related kinase 1, isoform CRA_b [OS=Homo sapiens]	1.18122	1.30022	1.04039	1.04039	1.11135	1.10153		1.17394	1.08443	0.923745	0.316724
12081913	ubiquinol-cytochrome C reductase complex 7.2 kDa protein homologue [OS=Homo sapiens]	1.1039	1.13187	0.91009	0.958042	1.01598	0.911089		1.04862	0.961705	0.917117	0.316838
194382240	unnamed protein product [OS=Homo sapiens]	1.0715	1.12198	1.0368	0.97897	1.06519	1.05889		1.07676	1.03435	0.960612	0.317523
189054479	unnamed protein product [OS=Homo sapiens]	3.44444	1.08537	1.30217	1.08266	0.98374	1.18293		1.94399	1.08311	0.557156	0.317836
119605144	UPF1 regulator of nonsense transcripts homolog (Yeast), isoform CRA_a [OS=Homo sapiens]	0.985493	0.933269	1.02321	0.886847	0.925532	0.992263		0.980658	0.934881	0.95332	0.31993
16553095	unnamed protein product [OS=Homo sapiens]	1.15252	1.2305	1.09174	0.987385	1.1422	1.12844		1.15826	1.08601	0.937624	0.320211
194382432	unnamed protein product [OS=Homo sapiens]	1.48611	0.855159	1.02778	0.844246	0.848214	1.01091		1.12302	0.901124	0.802415	0.321087
767922410	PREDICTED: coiled-coil domain-containing protein 12 isoform X2 [OS=Homo sapiens]	1.17609	1.00854	0.740662	1.06083	1.16969	1.13767		0.975098	1.12273	1.1514	0.322311
2282036	p34-Arc [OS=Homo sapiens]	1.47703	1.31757	1.54189	1.41081	1.27027	1.38649		1.4455	1.35586	0.937987	0.322646
119584197	N-acylsphingosine amidohydrolase (acid ceramidase) 1, isoform CRA_c [OS=Homo sapiens]	0.911678	0.964671	1.06968	0.961727	0.877331	0.929342		0.982009	0.9228	0.939707	0.322745
530376515	PREDICTED: UDP-glucose 6-dehydrogenase isoform X1 [OS=Homo sapiens]	0.839378	0.810881	0.926598	0.854059	0.741796	0.818653		0.858952	0.804836	0.936997	0.32313
578806369	PREDICTED: protein kinase C delta type isoform X2 [OS=Homo sapiens]	0.977713	0.947674	0.93314	0.968992	1.01647	0.95155		0.952842	0.979005	1.02746	0.326536
953768340	MICOS complex subunit MIC19 isoform 1 [OS=Homo sapiens]	1.03302	1.03406	0.959752	1.05366	0.997936	1.11662		1.00894	1.05607	1.04671	0.326571
14141193	40S ribosomal protein S9 [OS=Homo sapiens]	0.878391	0.918616	0.946679	0.955098	0.904584	0.98971		0.914562	0.949797	1.03853	0.328375
1174072	G alpha-q [OS=Homo sapiens]	1.02328	1.12804	1.08995	1.10476	1.12381	1.1164		1.08042	1.11499	1.03199	0.328826
768002512	PREDICTED: unconventional myosin-IXb isoform X1 [OS=Homo sapiens]	1.12	1.04	0.891429	0.787619	0.96	0.995238		1.01714	0.914286	0.898876	0.329535
416017	phosphomannose isomerase [OS=Homo sapiens]	1.14629	1.05677	1.2631	1.131	1.00655	1.09498		1.15539	1.07751	0.932598	0.329807
119623962	superkiller viralicidic activity 2-like (S. cerevisiae), isoform CRA_c [OS=Homo sapiens]	0.765903	0.676845	0.762511	0.703138	1.07549	0.807464		0.735086	0.86203	1.17269	0.330333
55956921	Heterogeneous nuclear ribonucleoprotein A/B isoform b [OS=Homo sapiens]	1.02282	0.931535	1.03216	1.03631	0.990664	1.14627		0.995505	1.05775	1.06252	0.330492
767994007	PREDICTED: protein unc-13 homolog D isoform X1 [OS=Homo sapiens]	0.839854	0.937216	0.77343	0.879891	1.03094	0.872611		0.850167	0.927813	1.09133	0.330612
130850	Proteasome subunit alpha type-2 [OS=Homo sapiens]	1.05573	0.980021	1.2103	1.04732	0.991588	0.970557		1.08202	1.00315	0.927114	0.3321
119590663	hCG16983, isoform CRA_f [OS=Homo sapiens]	0.76525	0.914048	1.1146	1.0573	1.03142	1.04067		0.9313	1.04313	1.12008	0.3324
16507677	Ras-related C3 botulinum toxin substrate 2 (Rho family, small GTP binding protein Rac2) [OS=Homo sapiens]	1.00998	1.00998	1.02096	0.931138	1.02295	0.996008		1.01364	0.983367	0.970135	0.332654
119618165	KIAA1033, isoform CRA_b [OS=Homo sapiens]	0.888354	0.928778	1.02599	0.908566	0.773821	0.943215		0.947706	0.875201	0.923494	0.332737
119581230	signal transducer and activator of transcription 3 (acute-phase response factor), isoform CRA_g [OS=Homo sapiens]	0.910351	0.973198	0.967652	0.841035	0.937153	0.944547		0.9504	0.907579	0.954943	0.333033
62089296	Calpain 2, large [catalytic] subunit precursor variant [OS=Homo sapiens]	0.907563	0.918768	0.933707	0.929972	0.920635	0.941176		0.920012	0.930594	1.0115	0.333224
1054744	LMP2 [OS=Homo sapiens]	1.06392	0.905155	0.930928	1.03608	1.02474	1.00412		0.966667	1.02165	1.05688	0.333837
530423819	PREDICTED: FH1/FH2 domain-containing protein 1 isoform X1 [OS=Homo sapiens]	1.04208	0.940882	0.93487	0.945892	1.08517	1.07214		0.972612	1.0344	1.06353	0.334891
48146059	ATP6V1G1 [OS=Homo sapiens]	1.17168	1.20959	1.16388	1.13266	1.10145	1.2029		1.18172	1.14567	0.969497	0.33807
1710248	protein disulfide isomerase-related protein 5 [OS=Homo sapiens]	1.10748	1.01054	1.08957	1.01897	0.958904	1.08008		1.0692	1.01932	0.953351	0.338686
392513686	oligosaccharyltransferase complex subunit OSTC isoform 3 [OS=Homo sapiens]	0.926854	1.07916	1.21343	1.13727	0.719439	0.885772		1.07315	0.914162	0.851852	0.340251
20178314	NADH dehydrogenase [ubiquinone] iron-sulfur protein 2, mitochondrial [OS=Homo sapiens]	1.06025	1.02854	1.05391	1.01374	1.02748	1.05285		1.04757	1.03136	0.984527	0.34078
2554839	Chain A, Crystal Structure Of Human Glutathione S-Transferase P1- 1[v104] Complexed With S-Hexylglutathione [OS=Homo sapiens]	1.15006	0.803121	1.26771	1.47779	1.0012	1.39616		1.07363	1.29172	1.20313	0.342612
10434704	unnamed protein product [OS=Homo sapiens]	0.958425	1.1488	1.2046	0.943107	1.00438	1.08862		1.10394	1.01204	0.916749	0.343579
18490788	GHDC protein [OS=Homo sapiens]	0.987234	0.6	0.741489	1.03511	0.725532	1.07766		0.776241	0.946099	1.21882	0.344132
530423397	PREDICTED: tripeptidyl-peptidase 2 isoform X1 [OS=Homo sapiens]	1.05221	0.967083	1.70148	1.03973	0.979569	0.951192		1.24026	0.990163	0.798353	0.344241
12653341	pyruvate dehydrogenase (lipoamide) beta [OS=Homo sapiens]	0.933134	0.932136	1.07784	1.04591	0.989022	1.08982		0.981038	1.04158	1.06172	0.344388
41472583	unknown [OS=Homo sapiens]	0.962284	1.1778	1.28125	0.957974	1.1153	1.01185		1.14045	1.02838	0.901732	0.344658
4454686	F1F0-type ATP synthase subunit g [OS=Homo sapiens]	1.07202	1.23971	0.972222	0.985597	1.11111	0.820988		1.09465	0.972565	0.888471	0.346999
148342496	Rab11b protein [OS=Homo sapiens]	0.914563	1.16699	0.954369	0.91068	0.869903	0.983495		1.01197	0.921359	0.910457	0.347011
119582545	jumonji domain containing 1B, isoform CRA_a [OS=Homo sapiens]	0.988706	1.03799	1.04415	1.04209	0.986653	0.709446		1.02361	0.912731	0.891675	0.34798
119593694	benzodiazapine receptor (peripheral), isoform CRA_a [OS=Homo sapiens]	0.931174	1.00709	1.21356	0.899798	0.917004	1.03441		1.05061	0.950405	0.904624	0.348231
189054227	unnamed protein product [OS=Homo sapiens]	0.976303	1.05213	0.913744	0.997156	0.909005	0.850237		0.980727	0.918799	0.936856	0.349564
13096467	Chain A, Crystal Structure Of Copper-Hah1 [OS=Homo sapiens]	1.09632	1.05087	1.09957	1.10281	1.07576	1.16991		1.08225	1.11616	1.03133	0.350373
189053110	unnamed protein product [OS=Homo sapiens]	1.09496	1.03973	0.763566	1.13953	1.11337	0.998062		0.966085	1.08366	1.1217	0.350537
119611169	transmembrane and coiled-coil domains 1, isoform CRA_b [OS=Homo sapiens]	1.08918	0.833667	1.001	0.997996	1.07816	1.10621		0.974616	1.06079	1.08842	0.350748
34364605	Hypothetical protein [OS=Homo sapiens]	0.955473	0.856215	0.823748	1.01763	0.849722	0.969388		0.878479	0.945578	1.07638	0.351765
119627200	basic transcription factor 3-like 4, isoform CRA_a [OS=Homo sapiens]	0.920327	1.06537	1.04699	1.05516	1.03677	1.09397		1.0109	1.06197	1.05052	0.352714
119572437	olfactomedin 4, isoform CRA_a [OS=Homo sapiens]	0.456428	0.860224	0.684211	0.856773	1.30371	0.591027		0.666954	0.91717	1.37516	0.353395
768031487	PREDICTED: myotubularin-related protein 5 isoform X1 [OS=Homo sapiens]	0.944593	0.892761	0.898123	0.86059	0.862377	0.92672		0.911826	0.883229	0.968638	0.353603
119596937	hCG1770615, isoform CRA_a [OS=Homo sapiens]	1.16141	1.10029	0.827125	0.894938	0.925501	0.942693		1.02961	0.921044	0.894558	0.354283
822599307	Chain A, Crystal Structure Of Human Calcineurin [OS=Homo sapiens]	1.19816	1.1371	1.15438	1.05645	1.10829	1.19009		1.16321	1.11828	0.961373	0.354407
119580947	LIM and SH3 protein 1, isoform CRA_a [OS=Homo sapiens]	1.09756	1.18028	1.03818	1.11877	0.996819	1.02757		1.10534	1.04772	0.947873	0.354916
111054898	hemopoietic cell kinase [OS=Homo sapiens]	0.769713	0.585125	1.0009	0.929211	0.830645	1.00269		0.785245	0.920848	1.17269	0.356423
75517087	Eukaryotic translation initiation factor 3, subunit D [OS=Homo sapiens]	0.953443	0.837051	1.01067	1.02134	0.952473	0.99903		0.933721	0.990947	1.06129	0.35657
768037765	PREDICTED: moesin isoform X1 [OS=Homo sapiens]	1.00098	1.00392	0.948039	1	1.00392	1.00588		0.984314	1.00327	1.01926	0.3574
530396298	PREDICTED: carnitine O-palmitoyltransferase 1, liver isoform isoform X1 [OS=Homo sapiens]	0.967557	0.897901	0.978053	0.946565	0.850191	0.926527		0.947837	0.907761	0.957718	0.358464
530375993	PREDICTED: alpha-adducin isoform X1 [OS=Homo sapiens]	0.977885	0.922115	1.00865	0.967308	0.877885	0.948077		0.969551	0.93109	0.960331	0.358984
119594958	RNA binding motif protein 14, isoform CRA_a [OS=Homo sapiens]	1.08988	1.08471	1.04649	0.936983	1.08471	1.05372		1.07369	1.02514	0.954779	0.360046
35493811	RNA-binding protein 39 isoform a [OS=Homo sapiens]	0.9339	0.915958	1.03305	0.938621	0.92068	0.90746		0.960969	0.922254	0.959712	0.360362
119588998	importin 7, isoform CRA_b [OS=Homo sapiens]	1.37756	1.12304	1.20386	1.04101	1.12786	1.24246		1.23482	1.13711	0.920873	0.362224
194390062	unnamed protein product [OS=Homo sapiens]	0.963037	0.959041	1.21578	0.999001	0.869131	0.98002		1.04595	0.949384	0.907673	0.362712
119629382	RAN binding protein 5, isoform CRA_a [OS=Homo sapiens]	1.00839	1.05142	0.885624	0.987408	1.20567	1.01364		0.981812	1.06891	1.08871	0.362728
325301072	translocon-associated protein subunit delta isoform 1 precursor [OS=Homo sapiens]	1.01622	1.06054	1.41405	1.23243	0.754595	0.926486		1.1636	0.971171	0.834624	0.364066
158260331	unnamed protein product [OS=Homo sapiens]	0.935849	0.980189	0.884906	0.953774	0.961321	0.971698		0.933648	0.962264	1.03065	0.364767
119603738	proteasome (prosome, macropain) 26S subunit, ATPase, 2, isoform CRA_b [OS=Homo sapiens]	0.903581	0.843893	0.918274	0.936639	0.87787	0.94674		0.888583	0.920416	1.03583	0.366348
119585727	chromosome 3 open reading frame 63, isoform CRA_e [OS=Homo sapiens]	0.759669	0.990792	0.787293	0.968692	0.809392	1.09484		0.845918	0.957643	1.13208	0.367778
119576299	hCG29569, isoform CRA_c [OS=Homo sapiens]	0.956315	0.957265	0.833808	0.91358	1.01614	0.97151		0.915796	0.967078	1.056	0.368299
119589913	NADH dehydrogenase (ubiquinone) Fe-S protein 7, 20kDa (NADH-coenzyme Q reductase), isoform CRA_a [OS=Homo sapiens]	0.968449	0.677476	0.782647	0.899211	0.852761	0.946538		0.809524	0.899503	1.11115	0.370496
35837	unnamed protein product [OS=Homo sapiens]	1.00401	0.940882	1.14429	0.99499	0.841683	1.00902		1.02973	0.948564	0.921181	0.370556
416563	proteolipid protein 2 [OS=Homo sapiens]	1.33257	1.31207	0.981777	1.0672	1.14806	1.05695		1.20881	1.09074	0.902324	0.37096
119622017	NADH dehydrogenase (ubiquinone) flavoprotein 2, 24kDa [OS=Homo sapiens]	1.05231	0.973333	0.950769	1.08615	1.01333	1		0.992137	1.03316	1.04135	0.371502
158429672	Chain A, The Crystal Structure Of Ebp1 [OS=Homo sapiens]	0.869004	0.808118	0.95572	0.982472	0.887454	0.916974		0.877614	0.928967	1.05851	0.372697
33150820	MSIN3A [OS=Homo sapiens]	0.777679	0.883968	1.12578	0.83791	0.710363	0.890168		0.929141	0.812814	0.874801	0.372745
119599952	hCG2022684, isoform CRA_b [OS=Homo sapiens]	1.02994	1.10679	0.99002	0.931138	1.06986	0.963074		1.04225	0.988024	0.947973	0.373391
119605657	Cytokine-like nuclear factor n-pac, isoform CRA_a [OS=Homo sapiens]	0.886842	0.878947	0.721053	0.884211	0.855263	0.918421		0.828947	0.885965	1.06878	0.373748
13097744	Karyopherin (Importin) beta 1 [OS=Homo sapiens]	1.1012	1.07073	1.17084	1.07182	0.994559	1.12949		1.11425	1.06529	0.956055	0.374607
119623078	acyl-CoA synthetase long-chain family member 4, isoform CRA_a [OS=Homo sapiens]	0.878182	0.798182	0.925455	0.932727	0.853636	0.963636		0.867273	0.916667	1.05695	0.375013
662033833	replication protein A 32 kDa subunit isoform 3 [OS=Homo sapiens]	1.07127	1.02303	1.31469	0.984649	0.970395	1.13925		1.13633	1.03143	0.907687	0.375205
83754683	Chain A, 14-3-3 Protein Eta (human) Complexed To Peptide [OS=Homo sapiens]	0.927522	0.980411	1.19785	0.917728	0.817826	1.05093		1.03526	0.928828	0.897193	0.375278
13436422	ribosomal protein S25 [OS=Homo sapiens]	0.871685	0.964072	0.885372	0.920445	0.814371	0.860565		0.907043	0.865127	0.953788	0.375672
767901981	PREDICTED: nuclear migration protein nudC isoform X1 [OS=Homo sapiens]	1.01388	1.04262	0.850347	0.97225	1.08028	1.05847		0.968946	1.037	1.07024	0.375825
530415584	PREDICTED: heterogeneous nuclear ribonucleoprotein U-like protein 1 isoform X2 [OS=Homo sapiens]	1.16761	1.17101	1.03058	1.22084	1.34315	1.07475		1.12307	1.21291	1.08	0.376185
119576772	seryl-tRNA synthetase, isoform CRA_d [OS=Homo sapiens]	0.894393	0.862617	0.995327	0.96729	0.920561	1.00374		0.917445	0.963863	1.05059	0.376419
3170190	antigen NY-CO-25 [OS=Homo sapiens]	0.827743	0.920218	0.960109	0.846782	0.728921	0.925657		0.90269	0.833787	0.923669	0.376458
14250063	Peroxiredoxin 3 [OS=Homo sapiens]	1.04343	1.00505	0.975758	1.05657	0.983838	1.10101		1.00808	1.04714	1.03874	0.377366
119631463	alkylglycerone phosphate synthase, isoform CRA_b [OS=Homo sapiens]	1.03473	1.07967	0.849847	1.11849	1.13177	0.972421		0.988083	1.07423	1.08718	0.377654
767908287	PREDICTED: protein Niban isoform X1 [OS=Homo sapiens]	0.988613	1.07764	1.05383	1.02381	0.935818	1.03727		1.04003	0.998965	0.960518	0.378178
767963323	PREDICTED: transmembrane 9 superfamily member 3 isoform X1 [OS=Homo sapiens]	1.36697	0.95806	2.49148	1.67104	0.72346	0.790301		1.6055	1.0616	0.661224	0.379321
54607135	Mitochondrial import receptor subunit TOM70 [OS=Homo sapiens]	0.714385	0.285615	0.691341	0.924581	0.511872	0.803073		0.56378	0.746508	1.32411	0.38019
12060471	UMP synthase [OS=Homo sapiens]	1.21553	1.02811	2.16332	1	0.914324	1.37349		1.46899	1.09594	0.746051	0.38022
119598613	splicing factor, arginine/serine-rich 10 (transformer 2 homolog, Drosophila), isoform CRA_c, partial [OS=Homo sapiens]	0.962848	1.10836	0.93808	0.993808	1.18163	1.05986		1.0031	1.07843	1.0751	0.380303
119584820	STT3, subunit of the oligosaccharyltransferase complex, homolog B (S. cerevisiae), isoform CRA_b [OS=Homo sapiens]	1.16987	1.22543	0.95406	1.02457	1.10897	0.925214		1.11645	1.01959	0.913238	0.380374
194374815	unnamed protein product [OS=Homo sapiens]	0.971972	1.06106	0.985986	1.04104	1.03704	1.02402		1.00634	1.03403	1.02752	0.380618
221040998	unnamed protein product [OS=Homo sapiens]	0.8362	0.592957	0.818182	0.855856	0.737101	0.946765		0.749113	0.846574	1.1301	0.380781
119574708	Hexokinase 1, isoform CRA_d [OS=Homo sapiens]	1.02169	1.07128	0.902893	1.03616	1.10537	1.02066		0.998623	1.05406	1.05552	0.380803
530423433	PREDICTED: rho guanine nucleotide exchange factor 7 isoform X2 [OS=Homo sapiens]	1.38578	1.32984	1.18881	0.983683	1.331	1.24009		1.30148	1.18493	0.910448	0.384139
84040223	Zinc finger protein 259 [OS=Homo sapiens]	0.899135	1.00865	1.00384	1.04611	0.972142	1.01537		0.970541	1.01121	1.0419	0.38443
119618717	hCG1782202, isoform CRA_a [OS=Homo sapiens]	0.932388	1.14613	0.789531	0.977099	1.84297	0.955289		0.956016	1.25845	1.31635	0.384707
49456783	EDF1 [OS=Homo sapiens]	1.29047	1.34099	1.07463	1.16188	1.21929	1.04133		1.23536	1.14083	0.923482	0.385267
158255720	unnamed protein product [OS=Homo sapiens]	0.939703	0.900742	0.931354	0.897959	0.931354	0.893321		0.923933	0.907545	0.982262	0.385718
119595605	tumor protein D52-like 2, isoform CRA_e [OS=Homo sapiens]	1.10348	1.02869	1.02459	1.08094	0.956967	0.98668		1.05225	1.0082	0.95813	0.386048
530397444	PREDICTED: phosphatidylinositol-binding clathrin assembly protein isoform X1 [OS=Homo sapiens]	1.12991	1.21179	1.22271	1.2107	1.131	1.08734		1.18814	1.14301	0.962021	0.386741
119574685	cell division cycle and apoptosis regulator 1, isoform CRA_a [OS=Homo sapiens]	1.05357	1.08403	1.06933	1.04517	0.969538	1.08824		1.06898	1.03431	0.967573	0.38762
118138468	Chain A, Crystal Structure Of Dual Specificity Protein Phosphatase 23 From Homo Sapiens In Complex With Ligand Malate Ion [OS=Homo sapiens]	1.04842	1.06842	1.14526	0.889474	1.10526	1.05895		1.08737	1.01789	0.936108	0.388777
194385634	unnamed protein product [OS=Homo sapiens]	1.02796	0.96129	1.33978	0.984946	0.806452	1.1129		1.10968	0.9681	0.872416	0.388995
20455193	Nuclear pore complex protein Nup50 [OS=Homo sapiens]	0.954696	1.28398	0.880663	1.15138	1.18011	1.14807		1.03978	1.15985	1.11548	0.388998
221041674	unnamed protein product [OS=Homo sapiens]	1.0342	1.14233	0.859519	0.892791	0.931608	0.965804		1.01201	0.930068	0.919026	0.389835
134047749	Cytoplasmic dynein 1 light intermediate chain 1 [OS=Homo sapiens]	1.03895	1.09895	1.04737	1.01684	1.06316	1.03895		1.06175	1.03965	0.97918	0.391586
194390520	unnamed protein product [OS=Homo sapiens]	1.35337	1.28957	1.09325	1.28589	1.3865	1.30552		1.2454	1.32597	1.0647	0.392341
119570597	fission 1 (mitochondrial outer membrane) homolog (yeast), isoform CRA_a [OS=Homo sapiens]	1.52948	0.668632	2.19693	0.821934	0.913915	1.31722		1.46502	1.01769	0.694661	0.393083
119630012	myxovirus (influenza virus) resistance 2 (mouse), isoform CRA_b [OS=Homo sapiens]	0.847458	0.577078	0.738499	1.00807	0.682002	0.823245		0.721012	0.837772	1.16194	0.395559
57997214	Hypothetical protein [OS=Homo sapiens]	0.996991	0.991976	1.07121	1.04012	0.925777	0.974925		1.02006	0.980274	0.960996	0.395786
14250114	Eukaryotic translation initiation factor 3, subunit G [OS=Homo sapiens]	0.89781	1	0.82573	0.905109	0.974453	1.01369		0.907847	0.964416	1.06231	0.39698
12653403	mitogen-activated protein kinase kinase 2 [OS=Homo sapiens]	0.858491	1.10168	1.2914	0.959119	0.898323	1.02411		1.08386	0.960517	0.886202	0.39793
122921498	Chain B, Human Mak3 Homolog In Complex With Acetyl-Coa [OS=Homo sapiens]	1.01772	1.0128	0.846457	1.12992	1.0935	0.906496		0.95899	1.04331	1.08792	0.398078
119620813	eukaryotic translation initiation factor 2-alpha kinase 2, isoform CRA_a [OS=Homo sapiens]	0.902277	1.06641	0.901328	0.903226	0.94592	0.844402		0.956673	0.897849	0.938512	0.398288
317040122	epididymis tissue protein Li 174 [OS=Homo sapiens]	0.991237	1.13048	0.61149	0.97371	1.41772	0.954236		0.911068	1.11522	1.22408	0.399488
223460528	Smarca4 protein [OS=Homo sapiens]	0.996223	1.08687	0.847025	0.902738	0.842304	0.964117		0.976708	0.903053	0.924589	0.399954
14250470	ERO1-like (S. cerevisiae) [OS=Homo sapiens]	1.00807	1.03128	0.864783	1.04642	1.18466	0.928355		0.968046	1.05314	1.08791	0.400453
28252	unnamed protein product [OS=Homo sapiens]	0.990644	1.11746	1.05094	1.0104	0.993763	1.04366		1.05301	1.01594	0.964791	0.400551
40807045	Histocompatibility (minor) HA-1 [OS=Homo sapiens]	1.015	1.022	0.993	1.011	0.99	0.999		1.01	1	0.990099	0.400741
119595482	Prolylcarboxypeptidase (Angiotensinase C), isoform CRA_a [OS=Homo sapiens]	0.968205	1.20615	0.975385	0.913846	0.916923	1.06051		1.04991	0.963761	0.917942	0.401652
189067867	unnamed protein product [OS=Homo sapiens]	0.768347	0.810787	0.983201	0.94695	0.870911	0.941645		0.854111	0.919835	1.07695	0.401671
6841464	HSPC121 [OS=Homo sapiens]	1.21047	1.48488	0.998837	1.12558	1.13372	1.02791		1.2314	1.09574	0.889833	0.401713
116497249	Ubiquitin-like modifier activating enzyme 6 [OS=Homo sapiens]	1.29955	1.13586	1.12249	1.14699	0.891982	1.2049		1.18597	1.08129	0.911737	0.40179
767926957	PREDICTED: DCN1-like protein 1 isoform X1 [OS=Homo sapiens]	0.957086	1.36028	1.02196	0.972056	0.823353	1.11976		1.11311	0.971723	0.872983	0.403472
767923226	PREDICTED: microtubule-associated protein 4 isoform X1 [OS=Homo sapiens]	1.12651	1.15072	0.866887	1.11221	1.20352	1.09791		1.04804	1.13788	1.08572	0.405347
2764505	asparaginyl-tRNA synthetase [OS=Homo sapiens]	1.06211	1.01967	0.981366	1.01242	1.08799	1.05176		1.02105	1.05072	1.02906	0.405382
119573058	Rho GTPase activating protein 30, isoform CRA_g [OS=Homo sapiens]	0.847948	1.05224	0.814366	0.962687	1.01679	0.949627		0.904851	0.976368	1.07904	0.406234
119576362	nucleoporin 155kDa, isoform CRA_a [OS=Homo sapiens]	1.02959	0.956607	1.13116	1.04832	0.880671	0.99211		1.03912	0.973702	0.937045	0.406777
119626164	N-acylsphingosine amidohydrolase (acid ceramidase)-like, isoform CRA_d [OS=Homo sapiens]	0.894207	0.692695	0.696893	0.737196	0.866499	0.916877		0.761265	0.84019	1.10368	0.407407
197692395	RuvB-like 1 [OS=Homo sapiens]	1.05329	1.04807	1.11285	1	1.07837	1.05016		1.0714	1.04284	0.973342	0.408117
31873825	Hypothetical protein [OS=Homo sapiens]	1.03306	1.03926	1.13223	0.946281	1.02479	1.08884		1.06818	1.01997	0.954868	0.408257
158260777	unnamed protein product [OS=Homo sapiens]	1.03787	0.978506	1.10338	0.922211	0.940635	1.08393		1.03992	0.982259	0.944554	0.408822
530383409	PREDICTED: absent in melanoma 1 protein isoform X1 [OS=Homo sapiens]	1.03229	0.675947	1.2539	1.01114	1.11804	1.39644		0.987379	1.1752	1.19023	0.408854
1090980	Histamine N-methyltransferase [OS=Homo sapiens]	1.09795	1.13671	1.01615	1.06674	1.15285	1.15931		1.0836	1.1263	1.0394	0.409547
119596310	adenosine deaminase, isoform CRA_a, partial [OS=Homo sapiens]	1.03429	0.929524	0.920952	0.986667	0.893333	0.86		0.961587	0.913333	0.949818	0.410673
119612654	ribosomal protein L35a, isoform CRA_a [OS=Homo sapiens]	0.843173	0.801661	1.21771	0.834871	0.696494	0.924354		0.954182	0.818573	0.857879	0.411314
93279232	Chain A, Crystal Structure Of Human Malate Dehydrogenase Type 2 [OS=Homo sapiens]	1.05416	0.93681	1.1655	1.04614	0.915747	0.985958		1.05216	0.982615	0.933905	0.412049
194385382	unnamed protein product [OS=Homo sapiens]	1.03787	1.18936	0.946776	0.946776	1.06039	0.946776		1.058	0.984647	0.930668	0.412369
119575807	DEK oncogene (DNA binding), isoform CRA_b [OS=Homo sapiens]	0.904671	1.01049	0.92183	0.946616	1.00667	0.985701		0.945663	0.979663	1.03595	0.412569
119590931	5-aminoimidazole-4-carboxamide ribonucleotide formyltransferase/IMP cyclohydrolase, isoform CRA_c [OS=Homo sapiens]	0.997976	0.961538	1.26417	1.11842	0.783401	0.950405		1.07456	0.950742	0.884772	0.413583
74760704	Leucine-rich repeat-containing protein 59 [OS=Homo sapiens]	0.91793	0.895629	0.881356	0.805531	0.826048	0.942908		0.898305	0.858162	0.955313	0.414063
51338841	SH3 domain-binding protein 1 [OS=Homo sapiens]	1.02606	1.32573	1.00217	1.05863	1.00651	1		1.11799	1.02172	0.913888	0.414089
443671	complement component C4A, partial [OS=Homo sapiens]	1.26218	1.33821	0.720273	1.03801	0.957115	0.74269		1.10689	0.912606	0.824479	0.414446
47940653	Chaperonin containing TCP1, subunit 8 (theta) [OS=Homo sapiens]	1.06083	1.03842	1.08218	1.07471	1.05123	1.12166		1.06048	1.08253	1.0208	0.414621
6841260	HSPC305 [OS=Homo sapiens]	0.873357	1.05974	1.45042	1.18041	1.29749	1.40024		1.12784	1.29271	1.14619	0.415048
16741033	proteasome (prosome, macropain) 26S subunit, ATPase, 1 [OS=Homo sapiens]	0.922696	0.965312	1.0555	0.925669	0.888008	0.994054		0.981169	0.93591	0.953872	0.416216
767918778	PREDICTED: pre-mRNA-processing factor 40 homolog A isoform X1 [OS=Homo sapiens]	0.886878	0.882353	0.854299	0.973756	0.885973	0.860633		0.87451	0.906787	1.03691	0.417728
699027634	Chain H, Structure Of Rabbit Skeletal Muscle Actin In Complex With A Hybrid Peptide Comprising Thymosin Beta4 And The Lysine-rich Region Of Cordon-bleu [OS=Homo sapiens]	1.14955	1.22545	1.01897	1.18192	1.23661	1.15179		1.13132	1.1901	1.05196	0.418329
119614756	hCG2000485 [OS=Homo sapiens]	0.994877	1.05328	0.811475	0.88627	1.13525	1.13525		0.95321	1.05225	1.10391	0.420466
767914585	PREDICTED: DNA mismatch repair protein Msh2 isoform X1 [OS=Homo sapiens]	0.609649	0.459064	0.817982	0.74269	0.63962	0.815789		0.628899	0.7327	1.16505	0.421186
15079675	Cleavage and polyadenylation specific factor 3, 73kDa [OS=Homo sapiens]	1.07545	0.953722	0.788732	0.979879	1.25453	0.932596		0.939302	1.05567	1.12388	0.422267
21410078	Hydroxyacyl-Coenzyme A dehydrogenase/3-ketoacyl-Coenzyme A thiolase/enoyl-Coenzyme A hydratase (trifunctional protein), beta subunit [OS=Homo sapiens]	0.967615	0.953876	1.09715	0.969578	0.955839	0.970559		1.00622	0.965325	0.959363	0.42325
12025678	Alpha-actinin-4 [OS=Homo sapiens]	0.947368	0.865072	0.985646	0.968421	0.930144	1.01435		0.932695	0.970973	1.04104	0.424696
59800456	Wiskott-Aldrich syndrome protein family member 2 [OS=Homo sapiens]	1.35587	1.15777	1.15302	1.05219	1.17438	1.21827		1.22222	1.14828	0.939502	0.424788
332138161	Chain C, Fluoro-Neplanocin A In Human S-Adenosylhomocysteine Hydrolase [OS=Homo sapiens]	1.09626	1.1123	0.924064	1.08342	1.22888	1.04064		1.04421	1.11765	1.07033	0.42582
189053419	unnamed protein product [OS=Homo sapiens]	1.16369	1.04512	1.0724	1.15215	0.958027	0.983211		1.09374	1.03113	0.942757	0.425937
530367810	PREDICTED: girdin isoform X2 [OS=Homo sapiens]	1.02031	1.03482	0.943907	0.994197	0.833656	1.0058		0.999678	0.944552	0.944856	0.426201
17939654	Dodecenoyl-Coenzyme A delta isomerase (3,2 trans-enoyl-Coenzyme A isomerase) [OS=Homo sapiens]	0.972921	0.838491	0.918762	0.969052	0.887814	1.01741		0.910058	0.958092	1.05278	0.426773
157743245	WD repeat-containing protein 43 [OS=Homo sapiens]	0.729683	0.49444	0.994867	0.903336	0.759624	0.973482		0.739664	0.878814	1.18813	0.427294
31857	GM2-activator protein [OS=Homo sapiens]	0.981956	0.8585	0.819563	0.862298	1.00095	0.966762		0.886673	0.943336	1.06391	0.427998
6841506	HSPC142 [OS=Homo sapiens]	1.15844	0.900206	0.941358	1.17078	1.0072	1.0679		1	1.08196	1.08196	0.429072
767926170	PREDICTED: arf-GAP with coiled-coil, ANK repeat and PH domain-containing protein 2 isoform X1 [OS=Homo sapiens]	0.857661	0.932004	0.808704	0.897552	1.00091	0.850408		0.866123	0.916289	1.05792	0.429222
158259087	unnamed protein product [OS=Homo sapiens]	0.858974	0.646635	0.527244	1.05609	0.861378	0.568109		0.677618	0.828526	1.2227	0.429391
119608369	nucleoporin 214kDa, isoform CRA_c [OS=Homo sapiens]	1.03068	0.885906	1.20518	0.914669	1.05273	0.872483		1.04059	0.946628	0.909705	0.430064
158257630	unnamed protein product [OS=Homo sapiens]	1.09578	1.04222	1.00103	1.00824	1.05664	0.982492		1.04634	1.01579	0.970801	0.431933
356168	histone H1B [OS=Homo sapiens]	1.01934	1.36364	0.754352	0.81528	1.01257	0.817215		1.04578	0.881689	0.843095	0.432326
119618459	hypothetical protein LOC196463, isoform CRA_b [OS=Homo sapiens]	1.27778	1.34752	1.01773	1.21749	1.08511	1.04492		1.21434	1.11584	0.918884	0.43287
119575948	histone 1, H4e [OS=Homo sapiens]	0.78481	0.635724	4.02954	0.769339	0.724332	1.05063		1.81669	0.848101	0.466839	0.432876
119600095	abhydrolase domain containing 10, isoform CRA_a [OS=Homo sapiens]	1.01463	0.938757	1.00914	1.06033	0.820841	0.883912		0.987508	0.921694	0.933354	0.433782
578830580	PREDICTED: tripartite motif-containing protein 65 isoform X1 [OS=Homo sapiens]	1.47914	1.1323	0.890346	1.14422	1.64958	1.29917		1.16726	1.36432	1.16882	0.434361
3023439	Calcineurin B homologous protein 1 [OS=Homo sapiens]	1	0.996739	1.15761	1.12065	1.0413	1.15652		1.05145	1.10616	1.05203	0.434597
27526475	Hypothetical protein [OS=Homo sapiens]	0.765246	0.586466	0.88137	0.877193	0.698413	0.955723		0.744361	0.843776	1.13356	0.434931
194384752	unnamed protein product [OS=Homo sapiens]	1.04301	1.19247	0.894624	1.05484	1.44194	1.04086		1.04337	1.17921	1.1302	0.435854
59803121	Mortality factor 4-like protein 1 [OS=Homo sapiens]	0.838264	0.779093	1.62229	0.944773	0.602564	0.930966		1.07988	0.826101	0.764992	0.436505
250497	Ku autoantigen p70 subunit [OS=Homo sapiens]	0.958049	0.966829	0.982439	0.988293	1.0078	0.955122		0.969106	0.98374	1.0151	0.436657
119625894	phosphoribosylaminoimidazole carboxylase, phosphoribosylaminoimidazole succinocarboxamide synthetase, isoform CRA_a [OS=Homo sapiens]	1.05433	0.935614	1.09658	1.01207	0.940644	0.996982		1.02884	0.983233	0.955671	0.436898
219400	2',3'-cyclic-nucleotide 3'-phosphodiesterase (CNPII) [OS=Homo sapiens]	0.974237	1.20134	0.894084	0.943702	1.03244	0.796756		1.02322	0.9243	0.903326	0.43764
459834	Sec61-complex beta-subunit [OS=Homo sapiens]	0.735615	0.657684	0.528769	0.669337	0.762564	0.665696		0.640689	0.699199	1.09132	0.438912
21262192	CTCL tumor antigen HD-CL-03 [OS=Homo sapiens]	0.946705	0.924419	0.82655	1.00291	1.02326	0.844961		0.899225	0.957041	1.0643	0.439077
122939208	nuclear autoantigen Sp-100 isoform 1 [OS=Homo sapiens]	1.10041	1.12526	0.906832	0.903727	1.07143	0.935818		1.04417	0.970324	0.92928	0.439286
193787071	unnamed protein product [OS=Homo sapiens]	0.719794	0.794344	1.04027	0.706941	0.637532	0.892888		0.851471	0.745787	0.875881	0.439455
17512153	Proteasome (prosome, macropain) 26S subunit, non-ATPase, 12 [OS=Homo sapiens]	0.961078	0.992016	1.06886	0.923154	0.877246	1.05888		1.00732	0.953094	0.946169	0.439577
767975924	PREDICTED: protein SCAF11 isoform X3 [OS=Homo sapiens]	1.4619	1.13214	0.884524	1.30952	1.21548	1.40595		1.15952	1.31032	1.13005	0.439968
119575027	Retinoic acid induced 17, isoform CRA_a [OS=Homo sapiens]	0.929032	0.934562	1.08756	0.826728	0.770507	1.07742		0.983717	0.891551	0.906309	0.440345
6841250	HSPC300 [OS=Homo sapiens]	0.989922	1.28667	0.958567	1.07839	1.23852	1.21501		1.07839	1.1773	1.09173	0.441292
695722042	Chain B, Crystal Structure Of Human Argrs-glnrs-aimp1 Complex [OS=Homo sapiens]	0.938537	1.00585	0.973659	0.92	0.956098	0.976585		0.972683	0.950894	0.977599	0.441401
119627209	nardilysin (N-arginine dibasic convertase), isoform CRA_a [OS=Homo sapiens]	1.07392	1.06057	0.87577	1.04517	1.09035	1.04312		1.00342	1.05955	1.05593	0.441567
12655033	SEC22B protein [OS=Homo sapiens]	0.927574	0.904887	0.726003	0.944154	1.00175	0.823735		0.852821	0.923211	1.08254	0.441859
193506674	Chain A, Crystal Structure Of Human Phosphoglycerate Kinase Bound To 3-Phosphoglycerate And L-Adp [OS=Homo sapiens]	1.02689	1.05171	1.0486	1.04343	1.03413	1.02585		1.0424	1.03447	0.992394	0.442582
810515766	Chain A, Crystal Structure Of Prmt5:mep50 With Epz015666 And Sinefungin [OS=Homo sapiens]	0.838565	0.87713	0.921973	0.907623	0.918386	0.879821		0.879223	0.901943	1.02584	0.442723
488417	ribosomal protein S13 [OS=Homo sapiens]	0.856747	0.977819	0.902957	0.898336	0.96488	0.987061		0.912508	0.950092	1.04119	0.443192
21707103	Thioredoxin-related transmembrane protein 4 [OS=Homo sapiens]	1.07177	1.07371	0.887488	0.961203	1.04074	0.777886		1.01099	0.926608	0.916533	0.443526
406855823	Chain A, Crystal Structure Of Human Hisrs [OS=Homo sapiens]	1.11477	1.0542	0.928799	1.07651	1.07014	1.09139		1.03259	1.07935	1.04528	0.444069
119604464	protein (peptidylprolyl cis/trans isomerase) NIMA-interacting 1, isoform CRA_b [OS=Homo sapiens]	1.07733	1.18008	0.952331	1.06992	0.934322	1.01059		1.06992	1.00494	0.939274	0.444425
119616329	cytochrome c oxidase subunit VIIc, isoform CRA_b [OS=Homo sapiens]	1.16004	1.0795	1.04916	1.13389	1.03661	0.972803		1.09623	1.04777	0.955789	0.445588
119601492	RNA binding motif protein 25, isoform CRA_a [OS=Homo sapiens]	1.03005	0.963731	1.00622	1.0228	1.01347	1.01347		1	1.01658	1.01658	0.446161
119583373	CXXC finger 1 (PHD domain), isoform CRA_b [OS=Homo sapiens]	0.996641	1.29003	1.05711	1.12094	1.30683	1.18141		1.11459	1.20306	1.07937	0.44637
209572780	Ras and Rab interactor 3 [OS=Homo sapiens]	1.07616	0.987141	1.02374	1.07913	0.910979	0.953511		1.02901	0.981207	0.953541	0.446633
414349	yeast ribosomal protein S28 homologue [OS=Homo sapiens]	1.05446	1.03366	0.9	0.933663	1.00891	0.89802		0.99604	0.946865	0.95063	0.447147
442570728	Chain A, Crystal Structure Of Human Serpinb1 Mutant [OS=Homo sapiens]	0.693784	0.676132	0.778204	0.780507	0.687644	0.796623		0.71604	0.754925	1.05431	0.448429
119592061	DNA fragmentation factor, 45kDa, alpha polypeptide, isoform CRA_a [OS=Homo sapiens]	0.428244	0.9	0.68626	0.705344	0.719847	1.01679		0.671501	0.813995	1.2122	0.449085
767910855	PREDICTED: rho guanine nucleotide exchange factor 2 isoform X4 [OS=Homo sapiens]	1.02073	1.02962	0.883514	0.992103	1.10267	0.990128		0.977953	1.0283	1.05148	0.449752
530367515	PREDICTED: hexokinase-2 isoform X1 [OS=Homo sapiens]	0.911864	0.720339	1.06441	0.84661	0.690678	0.872034		0.89887	0.803107	0.893463	0.450186
158261815	unnamed protein product [OS=Homo sapiens]	1.16702	0.894004	1.02355	1.14026	1.0257	1.13704		1.02819	1.101	1.07081	0.451598
288558857	Heterogeneous nuclear ribonucleoprotein A1 [OS=Homo sapiens]	0.988212	1.03929	0.933202	0.984283	1.01572	1.05108		0.986902	1.01703	1.03052	0.45214
1063621	mutated in ataxia telangiectasia [OS=Homo sapiens]	0.965863	1.00803	1.07731	1.0261	0.970884	0.957831		1.01707	0.98494	0.968411	0.452484
158255592	unnamed protein product [OS=Homo sapiens]	1.10231	1.08024	0.962889	0.981946	1.02307	1.02708		1.04848	1.0107	0.963967	0.454021
62089044	replication protein A1, 70kDa variant [OS=Homo sapiens]	1.13326	0.822665	1.54355	1.11228	0.710388	1.06925		1.16649	0.963973	0.826387	0.454175
152149548	Chain A, Human Adenylosuccinate Synthetase Isozyme 2 In Complex With Gdp [OS=Homo sapiens]	1.091	0.968	0.763	1.081	1.169	0.887		0.940667	1.04567	1.11162	0.454342
767951242	PREDICTED: dedicator of cytokinesis protein 5 isoform X1 [OS=Homo sapiens]	1.09503	1.09395	0.988121	1.00432	1.08531	0.962203		1.05904	1.01728	0.960571	0.45577
48734988	ribosomal protein S7 [OS=Homo sapiens]	0.944547	0.959335	0.918669	0.90573	0.94732	0.927911		0.94085	0.926987	0.985265	0.458086
767978915	PREDICTED: dnaJ homolog subfamily C member 3 isoform X1 [OS=Homo sapiens]	1.00678	1.05421	0.923524	0.880929	1.0484	0.892546		0.994837	0.940626	0.945508	0.45843
118137697	Chain H, Crystal Structure And Function Of Human Thioesterase Superfamily Member 2(Them2) [OS=Homo sapiens]	0.957677	0.936024	0.918307	0.719488	1.01772	0.86122		0.937336	0.866142	0.924046	0.458521
11967435	RAD50-interacting protein 1 [OS=Homo sapiens]	1.12668	1.24327	1.09865	1.16592	1.15247	0.941704		1.1562	1.0867	0.939884	0.459613
119617192	NCK-associated protein 1-like, isoform CRA_a [OS=Homo sapiens]	1.01628	1.09563	0.946083	1.03255	0.975585	0.915565		1.01933	0.974568	0.956088	0.460146
1030053	rtvp-1 [OS=Homo sapiens]	0.989076	1.09335	0.920556	0.967229	1.03178	0.789474		1.00099	0.929494	0.928571	0.46285
12653473	proteasome (prosome, macropain) subunit, beta type, 1 [OS=Homo sapiens]	0.960512	0.942369	1.381	1.02028	0.890075	1.01067		1.09463	0.973675	0.889503	0.463253
767965934	PREDICTED: nucleobindin-2 isoform X1 [OS=Homo sapiens]	0.998945	1.05274	0.979958	0.956751	1.13924	1.07595		1.01055	1.05731	1.04628	0.463614
10436795	unnamed protein product [OS=Homo sapiens]	0.959961	0.952148	1.14746	1.10547	0.72168	0.922852		1.01986	0.916667	0.898819	0.465035
34327775	Heterogeneous nuclear ribonucleoprotein A3 [OS=Homo sapiens]	1.06915	1.11596	1.09681	1.03936	1.06277	1.11596		1.09397	1.0727	0.980551	0.46582
767988616	PREDICTED: rho GTPase-activating protein 17 isoform X1 [OS=Homo sapiens]	1.00293	0.969697	0.915934	0.975562	1.087	0.946237		0.962854	1.00293	1.04162	0.466129
71051476	BID protein, partial [OS=Homo sapiens]	1.01631	1.24465	0.992864	0.971458	1.08665	0.982671		1.08461	1.01359	0.934524	0.466245
3914237	Transmembrane emp24 domain-containing protein 2 [OS=Homo sapiens]	0.975678	0.916745	0.802619	0.862488	1.00561	0.991581		0.898347	0.953227	1.06109	0.466281
45767091	15 kDa selenoprotein [OS=Homo sapiens]	0.748065	0.814273	1.14531	0.814273	0.538263	0.94239		0.902551	0.764976	0.847571	0.466718
21071034	Ribosomal protein L37 [OS=Homo sapiens]	1.33171	1.26245	1.20656	1.2661	1.19684	1.23815		1.26691	1.2337	0.973785	0.467495
119615487	lysophospholipase II, isoform CRA_e, partial [OS=Homo sapiens]	1.11805	1.09648	1.29966	1.14642	0.775255	1.22474		1.1714	1.04881	0.895349	0.467551
14579002	PWP1-interacting protein 4 [OS=Homo sapiens]	1.15602	1.05748	0.726277	0.82208	0.961679	0.824818		0.979927	0.869526	0.887337	0.468232
22035786	Transient receptor potential cation channel, subfamily V, member 2 [OS=Homo sapiens]	1.18468	1.14865	1.30518	1.06982	1.27815	1.09685		1.21284	1.14827	0.946766	0.468675
189054908	unnamed protein product [OS=Homo sapiens]	1.26761	1.20775	1.01995	1.29225	1.24178	1.16197		1.1651	1.232	1.05742	0.468839
170932494	Syntaxin-7 [OS=Homo sapiens]	1.05279	0.965139	0.989044	1.02291	1.04681	1.00598		1.00232	1.02523	1.02286	0.46969
194381492	unnamed protein product [OS=Homo sapiens]	0.616263	0.516801	0.675403	0.602823	0.669355	0.657258		0.602823	0.643145	1.06689	0.470115
154800487	erlin-1 [OS=Homo sapiens]	0.947669	1.03806	0.936251	0.900095	0.955281	0.973359		0.973993	0.942912	0.968089	0.470308
34098465	Kinectin [OS=Homo sapiens]	0.939896	0.862176	1.11917	1.09845	0.951295	1.08497		0.973748	1.04491	1.07308	0.470729
29468627	resistin [OS=Homo sapiens]	0.884191	0.979779	0.714154	0.857537	1.22978	0.844669		0.859375	0.977328	1.13725	0.47081
767978014	PREDICTED: ubiquitin carboxyl-terminal hydrolase isozyme L3 isoform X1 [OS=Homo sapiens]	0.653846	0.835165	1.57363	1.25165	1.14945	1.34615		1.02088	1.24908	1.22354	0.470995
119575521	receptor (TNFRSF)-interacting serine-threonine kinase 1, isoform CRA_a [OS=Homo sapiens]	1.31411	1.23067	1.10061	1.27607	1.03804	1.10675		1.21513	1.14029	0.938405	0.471078
124028615	cytosol aminopeptidase [OS=Homo sapiens]	1.06306	0.937938	0.920921	1.14014	0.968969	0.981982		0.973974	1.03036	1.0579	0.471286
30268218	Hypothetical protein [OS=Homo sapiens]	0.930642	0.891304	1.46584	1.03313	0.71118	1.03313		1.09593	0.925811	0.844773	0.471412
56118221	Amyloid beta A4 precursor protein-binding family B member 1-interacting protein [OS=Homo sapiens]	1.02451	1.12549	0.932353	0.894118	1.07059	0.934314		1.02745	0.96634	0.940522	0.472976
4894368	NADH-ubiquinone oxidoreductase B17 subunit homolog [OS=Homo sapiens]	0.865657	1.00101	0.958586	1.13131	0.956566	0.919192		0.941751	1.00236	1.06435	0.473232
10439979	unnamed protein product [OS=Homo sapiens]	1.02575	1.14624	0.943357	1.19053	1.03913	1.06385		1.03845	1.09784	1.05719	0.474371
578818230	PREDICTED: CUGBP Elav-like family member 2 isoform X2 [OS=Homo sapiens]	1.20757	1.08486	1.37844	1.20183	0.756881	1.27867		1.22362	1.07913	0.881912	0.475229
441455	Human rho GDP-dissociation Inhibitor 2(IEF 8120) [OS=Homo sapiens]	1.13407	1.08242	1.1989	1.11099	0.996703	1.16593		1.13846	1.09121	0.958494	0.476144
222079990	TBC1 domain family, member 9B [OS=Homo sapiens]	0.820937	0.769513	1.33976	0.956841	0.694215	0.815427		0.976737	0.822161	0.841742	0.477143
193786211	unnamed protein product [OS=Homo sapiens]	1.04863	0.968592	1.04053	1.00203	0.925025	1.03445		1.01925	0.987166	0.968522	0.479947
209969838	transportin-2 isoform 1 [OS=Homo sapiens]	0.864331	1.01707	0.789757	1.04672	0.982031	0.849057		0.890386	0.959269	1.07736	0.480597
119587508	acetyl-Coenzyme A acetyltransferase 1 (acetoacetyl Coenzyme A thiolase), isoform CRA_b [OS=Homo sapiens]	1.05666	1.01784	1.13012	1.05352	0.882476	1.09759		1.06821	1.01119	0.946627	0.480687
119568094	hCG21078 [OS=Homo sapiens]	0.962702	1.15423	1.1129	0.877016	1.0625	1.08569		1.07661	1.0084	0.936642	0.481598
10436216	unnamed protein product [OS=Homo sapiens]	1.62597	1.56883	1.16104	1.24675	1.16364	1.52208		1.45195	1.31082	0.902803	0.48162
530415128	PREDICTED: tropomyosin alpha-4 chain isoform X2 [OS=Homo sapiens]	0.991036	1.11255	0.826693	1.09562	1.17829	0.918327		0.97676	1.06408	1.08939	0.482357
768015557	PREDICTED: regulator of G-protein signaling 19 isoform X2 [OS=Homo sapiens]	1.08434	1	1.33406	1.03943	0.821468	1.2103		1.13947	1.02373	0.89843	0.48541
768023811	PREDICTED: adenylosuccinate lyase isoform X1 [OS=Homo sapiens]	1.00612	1.13863	0.922528	1.07747	1.12844	1.02243		1.02243	1.07611	1.05251	0.48568
118505335	succinyl-CoA:3-ketoacid CoA transferase [OS=Homo sapiens]	1.03618	1.09045	0.848241	0.966834	1.09146	1.11558		0.991625	1.05796	1.06689	0.486673
32483399	Serine/threonine-protein kinase PAK 2 [OS=Homo sapiens]	1.04916	1.09728	1.03556	1.04916	1.03138	1.05544		1.06067	1.04533	0.985536	0.487028
10835067	Lupus La protein [OS=Homo sapiens]	1.07819	1.12225	1.14097	1.05286	1.087	1.13326		1.1138	1.09104	0.979565	0.487767
12804793	RNA binding protein S1, serine-rich domain [OS=Homo sapiens]	1.04012	1.02263	0.926955	1.01955	1.00514	1.05144		0.996571	1.02538	1.02891	0.487809
33875323	Psmd7 protein, partial [OS=Homo sapiens]	0.747253	0.767399	1.0467	1.04304	0.763736	1.06868		0.853785	0.958486	1.12263	0.488464
13112005	CNDP dipeptidase 2 (metallopeptidase M20 family) [OS=Homo sapiens]	1.17128	1.03191	1.08511	1.09574	1.01809	1.06809		1.0961	1.06064	0.967648	0.488464
20071563	saccharopine dehydrogenase (putative) [OS=Homo sapiens]	0.63228	1.42013	0.64975	0.821963	0.533278	0.72629		0.900721	0.693844	0.77032	0.49118
221042404	unnamed protein product [OS=Homo sapiens]	0.932892	0.676749	1.06616	0.977316	0.922495	1.0482		0.891934	0.982672	1.10173	0.491375
119596626	integrin beta 4 binding protein, isoform CRA_b [OS=Homo sapiens]	1.06383	0.906788	1.04661	0.93617	1.20973	1.08308		1.00574	1.07633	1.07018	0.4918
530427837	PREDICTED: valine--tRNA ligase isoform X1 [OS=Homo sapiens]	1.01556	0.964008	0.865759	0.964981	1.01848	0.968872		0.948444	0.984112	1.03761	0.491853
194388918	unnamed protein product [OS=Homo sapiens]	1.38945	1.20854	1.25879	1.30276	1.17085	1.23367		1.28559	1.23576	0.961238	0.492333
19856407	Histone H1.5 [OS=Homo sapiens]	1.0503	0.963783	0.921529	0.99497	1.04024	0.992958		0.978538	1.00939	1.03153	0.492846
767941043	PREDICTED: protein FAM65B isoform X6 [OS=Homo sapiens]	1.06061	1.11616	0.99697	0.960606	1.09394	1.00101		1.05791	1.01852	0.962763	0.49385
119572665	apolipoprotein B48 receptor, isoform CRA_c [OS=Homo sapiens]	1.03074	1.03176	0.954918	1.0082	1.11783	0.995902		1.00581	1.04064	1.03463	0.494214
5031611	BET1 homolog [OS=Homo sapiens]	0.914767	0.977205	0.970268	0.893954	0.994054	1.14371		0.95408	1.01057	1.05921	0.494359
34272	unnamed protein product [OS=Homo sapiens]	0.974585	0.924731	1.04888	0.918866	0.884653	1.02151		0.982731	0.941675	0.958223	0.494629
6857820	phosphatidylinositol 5-phosphate 4-kinase type-2 alpha [OS=Homo sapiens]	1.09681	1.15005	0.797677	0.847047	1.02517	0.898354		1.01484	0.923524	0.910016	0.495007
119609244	NADH dehydrogenase (ubiquinone) 1 alpha subcomplex, 9, 39kDa, isoform CRA_b [OS=Homo sapiens]	0.85009	0.640934	0.921903	0.977558	0.741472	0.94614		0.804309	0.88839	1.10454	0.495165
15779187	Chromosome 19 open reading frame 10 [OS=Homo sapiens]	0.895257	0.814229	1.49308	1.12154	0.522727	0.934783		1.06752	0.859684	0.805307	0.495798
119626623	L-3-hydroxyacyl-Coenzyme A dehydrogenase, short chain, isoform CRA_a [OS=Homo sapiens]	0.884542	0.69084	1.05248	1.01145	0.85687	1.0229		0.875954	0.96374	1.10022	0.496182
12803113	Elongation factor Tu GTP binding domain containing 2 [OS=Homo sapiens]	1.04995	0.961264	1.10499	1.02243	0.865443	1.06422		1.03874	0.98403	0.947334	0.49849
189053967	unnamed protein product [OS=Homo sapiens]	1.02857	1.02041	0.993878	1.02143	1.01429	1.03367		1.01429	1.02313	1.00872	0.498826
223468676	transcription factor p65 isoform 1 [OS=Homo sapiens]	1.31496	1.18448	0.950506	1.10574	1.11586	0.968504		1.14998	1.06337	0.924682	0.499272
33150766	Heparin-binding protein HBp15 [OS=Homo sapiens]	0.887129	1.06337	0.864356	0.918812	1.12475	0.967327		0.938284	1.00363	1.06964	0.500906
119602174	heat shock protein 90kDa alpha (cytosolic), class A member 1, isoform CRA_c [OS=Homo sapiens]	1.05247	1.01543	1.06481	1.0072	1.01337	1.06173		1.04424	1.02743	0.983908	0.50104
767968186	PREDICTED: beta-arrestin-1 isoform X1 [OS=Homo sapiens]	1.02997	1.05993	1.46948	1.11876	1.101	1.01887		1.18646	1.07954	0.909885	0.502018
386869503	40S ribosomal protein S3 isoform 2 [OS=Homo sapiens]	0.997003	0.911089	0.982018	0.935065	0.988012	1.07393		0.96337	0.999001	1.03699	0.502165
119627673	poly(A) binding protein, cytoplasmic 4 (inducible form), isoform CRA_h [OS=Homo sapiens]	0.85272	0.878049	0.941839	0.899625	0.912758	0.920263		0.890869	0.910882	1.02246	0.502548
119586281	proteasome (prosome, macropain) subunit, alpha type, 6, isoform CRA_b [OS=Homo sapiens]	1.03908	0.997996	1.08116	1.02705	0.898798	1.06814		1.03941	0.997996	0.960154	0.503231
954170033	mitochondrial carrier homolog 2 isoform 1x [OS=Homo sapiens]	1.07971	1.0352	1.1294	1.17391	0.748447	1.03934		1.08144	0.987233	0.912891	0.504047
384229051	thymidine phosphorylase isoform 2 [OS=Homo sapiens]	1.15054	1.02151	1.16129	1.14839	1.04086	1.0086		1.11111	1.06595	0.959355	0.50455
371445797	immunoglobulin G heavy chain variable region, partial [OS=Homo sapiens]	1.41619	1.78551	1.46591	1.81392	0.992898	1.27415		1.55587	1.36032	0.874315	0.504897
62087150	Phosphoribosylglycinamide formyltransferase, phosphoribosylglycinamide synthetase, phosphoribosylaminoimidazole synthetase isoform 1 variant [OS=Homo sapiens]	1.01564	1.14599	1.0438	1.08863	0.948905	1.04275		1.06847	1.02676	0.960963	0.505495
14198270	argininosuccinate lyase [OS=Homo sapiens]	1.92102	1.92666	1.09027	1.53738	1.49365	1.27221		1.64598	1.43441	0.871465	0.505724
116497109	Vanin 2 [OS=Homo sapiens]	0.960595	0.616462	0.71979	1.10245	0.837128	0.698774		0.765616	0.879451	1.14868	0.506702
317373384	prolow-density lipoprotein receptor-related protein 1 [OS=Homo sapiens]	0.963563	1.20142	1.02126	1.07389	0.988866	0.947368		1.06208	1.00337	0.944727	0.507409
4502901	Clathrin light chain B isoform a [OS=Homo sapiens]	1.07549	1.15615	0.958635	0.932782	1.14168	0.913133		1.06343	0.995863	0.936467	0.507451
119612221	poly(A) binding protein, cytoplasmic 1, isoform CRA_b [OS=Homo sapiens]	0.99309	0.920039	1.0691	0.951629	0.886476	1.01876		0.994077	0.952287	0.957961	0.507846
116241354	ES1 protein homolog, mitochondrial [OS=Homo sapiens]	1.14086	1.10645	1.04946	0.901075	1.15161	1.07312		1.09892	1.04194	0.948141	0.508762
158254494	unnamed protein product [OS=Homo sapiens]	1.12513	1.16719	0.957939	0.977918	1.11882	0.982124		1.08342	1.02629	0.947266	0.509103
768036734	PREDICTED: E3 ubiquitin-protein ligase HUWE1 isoform X2 [OS=Homo sapiens]	0.886598	0.927835	0.922212	0.950328	0.870665	1.00469		0.912215	0.941893	1.03253	0.509253
530376700	PREDICTED: SLAIN motif-containing protein 2 isoform X1 [OS=Homo sapiens]	1.03222	1.13617	0.982328	0.982328	1.08316	0.956341		1.05024	1.00728	0.959089	0.510696
254574761	Chain A, Complete Extracellular Structure Of Human Signal Regulatory Protein (Sirp) Alpha [OS=Homo sapiens]	0.821956	0.889299	0.928967	0.807196	0.961255	1.0286		0.880074	0.932349	1.0594	0.511271
86559365	heat shock 70kDa protein 5 (glucose-regulated protein, 78kDa) [OS=Homo sapiens]	0.998075	0.948989	0.92589	0.989413	0.952839	0.982676		0.957652	0.974976	1.01809	0.511458
15988456	Chain A, Refined Solution Structure Of Human Cystatin A [OS=Homo sapiens]	1.02817	1.22032	0.899396	1.08853	1.03421	0.693159		1.0493	0.938632	0.894535	0.51453
7512934	hypothetical protein DKFZp586N1020.1 [OS=Homo sapiens]	0.822244	1.19563	1.31778	1.07746	0.853029	1.05164		1.11188	0.994042	0.894016	0.5147
149944548	Neurobeachin-like protein 2 [OS=Homo sapiens]	0.997951	1.09734	0.955943	1.0082	1.11988	1.03791		1.01708	1.05533	1.03761	0.514856
119582502	hypothetical protein LOC340061, isoform CRA_a [OS=Homo sapiens]	1.375	1.46841	1.2761	1.2967	1.65522	1.4217		1.37317	1.45788	1.06169	0.515327
145558852	Armadillo repeat-containing protein 8 [OS=Homo sapiens]	1.19178	1.15068	1.06279	1.20548	0.971461	1.06164		1.13508	1.07953	0.951056	0.515884
3252997	src kinase-associated phosphoprotein 55-related protein [OS=Homo sapiens]	0.959654	0.770413	0.981748	1.01729	0.85879	1.01825		0.903939	0.964777	1.0673	0.515926
12654837	TRNA methyltransferase 6 homolog (S. cerevisiae) [OS=Homo sapiens]	0.936556	1.01913	1.14703	0.93857	0.967774	1.04834		1.03424	0.984894	0.952288	0.516726
20151190	Chain B, Structure Of Human Glutamate Dehydrogenase-Apo Form [OS=Homo sapiens]	0.948571	0.864762	0.954286	0.997143	0.900952	0.954286		0.92254	0.950794	1.03063	0.520341
119577006	breast carcinoma amplified sequence 2, isoform CRA_a [OS=Homo sapiens]	1.26276	1.29888	1.11457	1.28269	1.11955	1.10585		1.2254	1.16936	0.954268	0.522406
75765278	Chain A, Crystal Structure Of The Human Sh3 Binding Glutamic-Rich Protein Like [OS=Homo sapiens]	1.01762	1.00829	1.20933	1.0715	0.910881	1.07461		1.07841	1.019	0.944907	0.522808
119623931	LSM2 homolog, U6 small nuclear RNA associated (S. cerevisiae), isoform CRA_b [OS=Homo sapiens]	1.25581	1.08351	0.90592	0.831924	1.0222	1.11628		1.08175	0.990134	0.915309	0.523295
779176942	calmodulin isoform 1 [OS=Homo sapiens]	1.11218	1.05342	1.16132	1.17308	1.01816	1.00534		1.10897	1.06553	0.960822	0.523818
530410357	PREDICTED: nuclear pore complex protein Nup88 isoform X1 [OS=Homo sapiens]	0.865497	1.01267	1.07797	0.80117	1.05945	0.889864		0.98538	0.916829	0.930432	0.524519
119598231	acidic (leucine-rich) nuclear phosphoprotein 32 family, member A, isoform CRA_b [OS=Homo sapiens]	0.960707	0.969548	1.10609	1.03733	0.894892	0.973477		1.01212	0.968566	0.956972	0.524546
6912280	activator of 90 kDa heat shock protein ATPase homolog 1 [OS=Homo sapiens]	0.935701	0.597889	1.5691	0.839731	0.620921	1.00384		1.03423	0.821497	0.794309	0.524565
14043107	FSCN1 protein, partial [OS=Homo sapiens]	0.936759	0.884387	1.01581	0.979249	0.992095	0.949605		0.945652	0.97365	1.02961	0.524661
256599656	Chain D, Crystal Structure Of Full Length Centaurin Alpha-1 Bound With The Fha Domain Of Kif13b (capri Target) [OS=Homo sapiens]	0.91369	0.880952	0.935516	0.968254	0.845238	1.03968		0.910053	0.951058	1.04506	0.525033
6683496	bromodomain adjacent to zinc finger domain 1B [OS=Homo sapiens]	1.03874	1.09072	0.834862	1.04689	1.20489	0.940877		0.988107	1.06422	1.07703	0.525094
4502281	sodium/potassium-transporting ATPase subunit beta-3 [OS=Homo sapiens]	1.25082	1.16429	0.986857	1.01205	1.19168	0.987952		1.13399	1.06389	0.938184	0.525191
767951862	PREDICTED: DNA-dependent protein kinase catalytic subunit isoform X1 [OS=Homo sapiens]	0.95509	0.97006	1.07186	0.994012	0.928144	0.987026		0.999002	0.969727	0.970696	0.526165
119615164	chromobox homolog 1 (HP1 beta homolog Drosophila), isoform CRA_a [OS=Homo sapiens]	1.19261	1.45801	1.00112	1.14558	1.20269	1.00112		1.21725	1.11646	0.917203	0.526394
767918384	PREDICTED: fumarylacetoacetate hydrolase domain-containing protein 2A isoform X2 [OS=Homo sapiens]	0.796029	0.805957	1.1426	0.83213	0.76444	0.898014		0.914862	0.831528	0.908912	0.526459
74136883	heterogeneous nuclear ribonucleoprotein U isoform a [OS=Homo sapiens]	1.03545	1.01251	1.122	1.05839	0.980188	1.04588		1.05666	1.02815	0.973026	0.527377
119572629	integrin, alpha L (antigen CD11A (p180), lymphocyte function-associated antigen 1; alpha polypeptide), isoform CRA_b [OS=Homo sapiens]	1.04055	0.995054	0.882295	0.997033	1.08408	0.960435		0.972634	1.01385	1.04237	0.527581
158255798	unnamed protein product [OS=Homo sapiens]	0.957635	0.973399	1.11429	0.984236	0.929064	1.01675		1.01511	0.976683	0.962148	0.530257
119589092	tripeptidyl peptidase I, isoform CRA_a [OS=Homo sapiens]	0.957426	0.946535	1.20693	0.942574	0.915842	1.05644		1.03696	0.971617	0.936983	0.530756
119582252	leucyl-tRNA synthetase, isoform CRA_a [OS=Homo sapiens]	1.10669	1.01046	1.14435	1.06381	1.04916	1.0659		1.08717	1.05962	0.974663	0.530967
440874	hLON ATP-dependent protease [OS=Homo sapiens]	1.02099	0.971374	1.00095	0.897901	1.03531	0.973282		0.997774	0.96883	0.970991	0.53104
119630459	SAM domain, SH3 domain and nuclear localisation signals, 1, isoform CRA_b [OS=Homo sapiens]	1.13917	1.25589	0.811448	1.08305	1.37486	1.08642		1.06884	1.18144	1.10536	0.531169
14044102	Acyl-Coenzyme A dehydrogenase family, member 9 [OS=Homo sapiens]	1.03173	0.798077	1.23269	0.891346	0.796154	1.06923		1.02083	0.91891	0.900157	0.531288
121941470	Macrophage-expressed gene 1 protein [OS=Homo sapiens]	0.835122	1.00293	1.05951	0.676098	1.03805	0.924878		0.965854	0.879675	0.910774	0.532689
130861	Proteasome subunit alpha type-4 [OS=Homo sapiens]	0.982049	0.846885	1.51003	0.892291	0.709609	1.22386		1.11299	0.941922	0.8463	0.534743
180162	Fc gamma receptor type I [OS=Homo sapiens]	1.09204	0.775647	1.03931	1.03835	1	1.07191		0.969	1.03675	1.06992	0.535418
77415432	SYNGR2 protein [OS=Homo sapiens]	0.560587	0.566327	0.737245	0.51148	0.639668	0.573342		0.621386	0.57483	0.925077	0.535513
189065421	unnamed protein product [OS=Homo sapiens]	1.05205	0.975976	0.88989	0.991992	1.04605	0.982983		0.972639	1.00701	1.03533	0.535904
57997018	Hypothetical protein [OS=Homo sapiens]	1.1085	1.00614	1.01535	1.15353	1.02968	1.04913		1.04333	1.07745	1.0327	0.536119
158255506	unnamed protein product [OS=Homo sapiens]	1.4128	0.988708	1.30866	1.31995	1.28356	1.37014		1.23672	1.32455	1.07102	0.536462
119612414	Syntrophin, beta 1 (Dystrophin-associated protein A1, 59kDa, basic component 1) [OS=Homo sapiens]	0.91841	1.03243	1.05335	1.06485	1.03766	0.995816		1.00139	1.03278	1.03134	0.536674
119605742	CREB binding protein (Rubinstein-Taybi syndrome), isoform CRA_b [OS=Homo sapiens]	1.05683	1.08306	1.34317	1.05027	0.998907	1.20984		1.16102	1.08634	0.935676	0.538935
14714839	3-hydroxymethyl-3-methylglutaryl-Coenzyme A lyase [OS=Homo sapiens]	0.896794	0.973948	1.27255	0.846693	1.05311	0.982966		1.04776	0.960922	0.917118	0.539557
119607405	Ribosomal protein L7, isoform CRA_a [OS=Homo sapiens]	0.84471	0.797782	0.922355	0.889078	0.794369	0.78157		0.854949	0.821672	0.961078	0.539724
73917735	Charged multivesicular body protein 1b [OS=Homo sapiens]	1.27348	0.980392	0.977296	0.94324	1.05779	1.02167		1.07706	1.00757	0.935484	0.540144
119589795	LSM7 homolog, U6 small nuclear RNA associated (S. cerevisiae), isoform CRA_a [OS=Homo sapiens]	1.082	1.125	0.937	1.016	1.023	0.989		1.048	1.00933	0.963104	0.540195
119389231	Chain A, Crystal Structure Of Human Adp-Ribose Pyrophosphatase Nudt5 [OS=Homo sapiens]	1.00109	1.09061	1.08734	1.07424	1.12773	1.05131		1.05968	1.08443	1.02335	0.540618
36796	t-complex polypeptide 1 [OS=Homo sapiens]	0.927273	1.00287	0.874641	0.938756	0.993301	0.954067		0.934928	0.962041	1.029	0.540851
31873364	Hypothetical protein [OS=Homo sapiens]	0.8999	1.04204	0.984985	0.896897	1.08008	1.10511		0.975642	1.02736	1.05301	0.541298
119580282	splicing factor 3a, subunit 1, 120kDa, isoform CRA_a [OS=Homo sapiens]	1.01382	1.03653	0.943731	0.996051	1.07502	0.999013		0.998026	1.02336	1.02539	0.541926
119575606	signal sequence receptor, alpha (translocon-associated protein alpha), isoform CRA_a [OS=Homo sapiens]	1.08429	0.988554	1.10302	1.10614	0.965661	0.992716		1.05862	1.02151	0.964941	0.542026
119596695	RNA binding protein, autoantigenic (hnRNP-associated with lethal yellow homolog (mouse)), isoform CRA_c [OS=Homo sapiens]	1.01978	1.01187	0.988131	1.00495	0.924827	1.02572		1.00659	0.985163	0.978709	0.54205
194388088	unnamed protein product [OS=Homo sapiens]	0.807726	1.04741	0.825285	0.811238	0.931519	0.750658		0.893474	0.831138	0.930233	0.542168
119611859	cytochrome b5 reductase 1, isoform CRA_c [OS=Homo sapiens]	1.00208	1.20833	0.994792	1.09583	0.966667	0.98125		1.0684	1.01458	0.949626	0.542951
119610474	phosphoribosylformylglycinamidine synthase (FGAR amidotransferase), isoform CRA_b [OS=Homo sapiens]	0.913129	0.82231	1.10267	1.01777	0.896347	1.14018		0.946035	1.0181	1.07617	0.542952
48257068	HSPA8 protein, partial [OS=Homo sapiens]	0.999078	1.01382	0.61659	1.00092	1.21567	0.775115		0.876498	0.997235	1.13775	0.543125
119587505	cullin 5, isoform CRA_a [OS=Homo sapiens]	1.13355	1.18803	0.962607	0.92735	1.16453	0.997863		1.09473	1.02991	0.940794	0.543569
119576736	syntaxin binding protein 3, isoform CRA_c [OS=Homo sapiens]	1.04305	0.947109	1.94834	1.01107	0.848708	1.37515		1.31283	1.07831	0.821362	0.54486
60551975	PGM1 protein, partial [OS=Homo sapiens]	0.993737	1.04175	1.10856	0.995825	1.03132	1.04489		1.04802	1.02401	0.977092	0.545203
33337753	MSTP011 [OS=Homo sapiens]	1.05888	1.04162	0.922843	1.01218	1.09137	1.01827		1.00778	1.04061	1.03257	0.545489
158259727	unnamed protein product [OS=Homo sapiens]	1.0666	1	1.14048	1.0666	0.934443	1.08325		1.06903	1.0281	0.961713	0.546114
767903406	PREDICTED: E3 ubiquitin-protein ligase UBR4 isoform X1 [OS=Homo sapiens]	0.976908	1.03815	1.01707	1.01205	0.997992	0.982932		1.01071	0.997657	0.987086	0.546427
254763430	7,8-dihydro-8-oxoguanine triphosphatase [OS=Homo sapiens]	1.26011	1.28852	0.967213	0.998907	1.29617	0.915847		1.17195	1.07031	0.913273	0.546601
206725526	signal-induced proliferation-associated protein 1 [OS=Homo sapiens]	0.986592	1.29385	1.01788	1.16089	1.38212	1.03352		1.09944	1.19218	1.08435	0.546853
119593227	B-cell receptor-associated protein 31, isoform CRA_b [OS=Homo sapiens]	1.09014	1.11983	0.956522	1.03287	1.17497	1.08696		1.0555	1.09827	1.04052	0.547017
23503077	Nuclear autoantigenic sperm protein [OS=Homo sapiens]	1.15318	1.12298	1.03236	1.02265	1.09817	1.10032		1.10284	1.07371	0.97359	0.547514
34783244	Chromosome 11 open reading frame 31 [OS=Homo sapiens]	1.19959	0.941055	1.04343	1.01551	0.973113	1.0424		1.06136	1.01034	0.951932	0.547919
68532466	solute carrier family 4 (anion exchanger), member 1, adaptor protein [OS=Homo sapiens]	1.14878	1.14028	0.995749	0.996812	1.1169	1.05207		1.09493	1.05526	0.963766	0.548266
21708167	RBP7 protein, partial [OS=Homo sapiens]	1.05791	1.13857	0.918304	0.997932	1.20889	1.0817		1.03826	1.09617	1.05578	0.550251
10436881	unnamed protein product [OS=Homo sapiens]	1.17238	1.00663	0.98011	1.05193	1.42652	0.976796		1.05304	1.15175	1.09374	0.550325
62087446	ribosomal protein S6 kinase, 90kDa, polypeptide 3 variant [OS=Homo sapiens]	0.979087	0.921103	0.947719	0.918251	0.851711	0.992395		0.949303	0.920786	0.96996	0.55182
237823785	Chain D, Crystal Structure Of Human Erf1ERF3 COMPLEX [OS=Homo sapiens]	1.0837	1.175	1.00435	1.12935	1.175	1.07065		1.08768	1.125	1.03431	0.553792
119625902	signal recognition particle 72kDa, isoform CRA_b [OS=Homo sapiens]	0.920709	0.926306	0.908582	0.915112	0.891791	1.03545		0.918532	0.94745	1.03148	0.553916
111306454	Translocase of inner mitochondrial membrane 50 homolog (S. cerevisiae) [OS=Homo sapiens]	0.878641	1.07184	1.00583	1.07476	1.09417	0.933981		0.985437	1.0343	1.04959	0.554784
74749827	Anoctamin-5 [OS=Homo sapiens]	1.06359	1.15487	0.701538	0.967179	1.25744	1.01333		0.973333	1.07932	1.10889	0.555951
62087740	brain glycogen phosphorylase variant [OS=Homo sapiens]	0.793624	0.866611	0.630034	0.942114	0.755872	0.769295		0.763423	0.822427	1.07729	0.556737
290790147	Chain A, Crystal Structure Of Homo Sapiens Cytoplasmic Phenylalanyl-T Synthetase [OS=Homo sapiens]	0.937198	0.844444	1.11111	0.931401	0.802899	0.977778		0.964251	0.904026	0.937542	0.55677
119586459	guanosine monophosphate reductase 2, isoform CRA_c [OS=Homo sapiens]	0.976017	1.08863	1.15016	1.02815	0.935349	1.11262		1.0716	1.02537	0.95686	0.557087
16877362	Solute carrier family 25 (Mitochondrial carrier, Aralar), member 12 [OS=Homo sapiens]	0.965829	1.02111	1.00503	1.16884	1.13668	0.870352		0.99732	1.05863	1.06147	0.55784
768001880	PREDICTED: DAZ-associated protein 1 isoform X1 [OS=Homo sapiens]	0.953846	0.856731	1.02212	0.925962	1.0375	0.979808		0.944231	0.98109	1.03904	0.558276
119589984	WD repeat domain 18 [OS=Homo sapiens]	1.21091	0.990303	1.28242	1.47879	1.29939	1.01333		1.16121	1.26384	1.08838	0.559785
158261113	unnamed protein product [OS=Homo sapiens]	0.913405	0.924081	1.40925	1.41874	1.14353	1.05813		1.08225	1.2068	1.11509	0.56045
767989403	PREDICTED: cytochrome c oxidase subunit 4 isoform 1, mitochondrial isoform X2 [OS=Homo sapiens]	1.11618	1.14332	0.923996	1.12704	1.12269	1.06949		1.06117	1.10641	1.04263	0.5611
194376262	unnamed protein product [OS=Homo sapiens]	1.39457	1.21332	1.16646	1.22195	1.18496	1.23305		1.25812	1.21332	0.964391	0.562613
190108	glycoprotein IIIa [OS=Homo sapiens]	0.63926	0.801644	1.7369	0.754368	0.623844	1.09969		1.05927	0.825968	0.779754	0.562904
179957	cathepsin S [OS=Homo sapiens]	1.02426	1.04536	1.09283	1.04219	1.14557	1.04852		1.05415	1.07876	1.02335	0.563363
119586082	thioredoxin domain containing, isoform CRA_a [OS=Homo sapiens]	1.07104	1.19591	0.908504	1.11518	1.2605	1.00861		1.05849	1.12809	1.06576	0.563556
119599912	hematopoietic cell-specific Lyn substrate 1, isoform CRA_b [OS=Homo sapiens]	1.01973	1.07165	0.988577	1.00727	1.14226	1.02285		1.02665	1.05746	1.03001	0.563987
1518259	gpi8 [OS=Homo sapiens]	1.15875	1.30939	0.880649	1.14368	1.52028	1.04519		1.11626	1.23638	1.10761	0.564779
530388819	PREDICTED: elongation factor 1-delta isoform X1 [OS=Homo sapiens]	1.05332	0.933602	1.03823	1.02314	0.916499	0.992958		1.00838	0.977532	0.969405	0.564903
221041248	unnamed protein product [OS=Homo sapiens]	0.949803	1.11417	0.965551	1.06791	1.15256	0.954724		1.00984	1.0584	1.04808	0.565557
33989376	DERA protein, partial [OS=Homo sapiens]	0.948765	0.725526	1.15188	0.763038	0.634035	1.08692		0.942056	0.827996	0.878925	0.565864
119607988	proteasome (prosome, macropain) subunit, beta type, 7, isoform CRA_a [OS=Homo sapiens]	0.953802	0.858518	1.07507	0.976901	0.974976	1.06449		0.962464	1.00545	1.04467	0.568461
530537356	Chain B, Solution Structure Of Human Ribosomal Protein P1.p2 Heterodimer [OS=Homo sapiens]	1.07445	0.963783	1.00805	1.0332	1.00704	1.07646		1.01543	1.0389	1.02312	0.570158
119609545	ribosomal protein L38, isoform CRA_a [OS=Homo sapiens]	1.00851	0.854442	0.975425	0.87051	0.833648	1.00473		0.946125	0.902962	0.954379	0.570657
119582091	annexin A6, isoform CRA_c [OS=Homo sapiens]	0.886266	0.949571	1.55687	1.01395	0.846567	1.11159		1.1309	0.990701	0.876028	0.570804
158257152	unnamed protein product [OS=Homo sapiens]	0.910764	0.907084	0.99264	0.942962	0.845446	0.942962		0.936829	0.910457	0.971849	0.571578
119622380	A kinase (PRKA) anchor protein 13, isoform CRA_c [OS=Homo sapiens]	1.06559	1.18172	0.916129	1.04731	1.27419	1.04194		1.05448	1.12115	1.06322	0.572077
578842502	PREDICTED: leukocyte immunoglobulin-like receptor subfamily A member 6 isoform X3 [OS=Homo sapiens]	0.958969	1.02958	0.807252	0.848282	1.16985	0.987595		0.931934	1.00191	1.07509	0.572163
12052812	Hypothetical protein [OS=Homo sapiens]	0.976167	1.02781	0.984111	0.993049	1.02185	0.898709		0.996028	0.971202	0.975075	0.573061
1854035	pombe Cdc5-related protein [OS=Homo sapiens]	1.01466	1.00524	1.17277	1.0712	1.08796	0.871204		1.06422	1.01012	0.949164	0.573299
119592186	P450 (cytochrome) oxidoreductase, isoform CRA_d [OS=Homo sapiens]	1.09958	1.20339	0.954449	1.04979	1.06886	1.00106		1.08581	1.0399	0.957724	0.573394
119599038	karyopherin alpha 4 (importin alpha 3), isoform CRA_b [OS=Homo sapiens]	1.10486	1.16432	1.0227	1.11027	1.16324	1.10162		1.0973	1.12505	1.02529	0.573709
530374184	PREDICTED: dnaJ homolog subfamily C member 13 isoform X1 [OS=Homo sapiens]	1.02216	1.02316	0.925478	1.02316	1.04431	0.973817		0.990265	1.01376	1.02373	0.575031
119573120	phosphoprotein enriched in astrocytes 15, isoform CRA_b [OS=Homo sapiens]	0.907351	1.18328	0.859013	1.04935	1.1148	0.98288		0.983216	1.04901	1.06692	0.575103
119615437	amine oxidase (flavin containing) domain 2, isoform CRA_a [OS=Homo sapiens]	0.931818	1.04167	0.749053	0.859848	1.06534	0.987689		0.907513	0.97096	1.06991	0.575717
47115211	ARL3 [OS=Homo sapiens]	1.06201	0.652559	0.933071	0.895669	0.880906	1.13878		0.882546	0.971785	1.10112	0.576493
767943517	PREDICTED: utrophin isoform X2 [OS=Homo sapiens]	0.920593	0.666667	1.07155	0.885689	0.744328	0.801047		0.886271	0.810355	0.914342	0.576625
119602095	YY1 transcription factor, isoform CRA_a, partial [OS=Homo sapiens]	1.45823	1.27273	0.836609	1.33907	1.48034	1.13022		1.18919	1.31654	1.10709	0.577726
119587161	galactosamine (N-acetyl)-6-sulfate sulfatase (Morquio syndrome, mucopolysaccharidosis type IVA), isoform CRA_a [OS=Homo sapiens]	1.20513	1.33566	1.05361	1.25058	1.20396	0.88345		1.19814	1.11267	0.928664	0.57782
12001958	My009 protein [OS=Homo sapiens]	1.21297	1.17231	0.86544	0.950629	1.17812	0.858664		1.08358	0.995805	0.918999	0.577836
578799206	PREDICTED: endophilin-B1 isoform X1 [OS=Homo sapiens]	1.09769	1.46213	0.919868	1.08123	1.13721	0.956092		1.1599	1.05818	0.912303	0.57827
301171133	TPA_exp: peroxisome proliferator activated receptor interacting complex protein [OS=Homo sapiens]	1.02208	1.00421	1.16299	1.07886	0.891693	1.07466		1.06309	1.01507	0.95483	0.578649
119597983	hCG33299, isoform CRA_a [OS=Homo sapiens]	1.17512	1.27189	0.998848	1.1682	1.40668	1.09447		1.14862	1.22312	1.06486	0.579035
281185484	DNA-directed RNA polymerase II subunit RPB1 [OS=Homo sapiens]	1.08744	1.1809	0.851256	0.954774	1.05427	0.918593		1.03987	0.975879	0.938466	0.579137
50403807	Sorting nexin-12 [OS=Homo sapiens]	1.12664	1.14192	1.10153	1.08734	1.14192	1.1048		1.12336	1.11135	0.98931	0.579516
609412462	Chain C, Crystal Structure Of Human Lnkh2b-h2a.z-anp32e [OS=Homo sapiens]	1.09834	1.2663	1.01326	1.06298	1.07514	1.10387		1.12597	1.08066	0.959764	0.579954
557948043	spermatogenesis-associated protein 13 isoform 3 [OS=Homo sapiens]	0.845843	0.687651	0.682809	0.655367	0.957224	0.786925		0.738768	0.799839	1.08267	0.583322
48146637	FLJ10525 [OS=Homo sapiens]	0.98017	0.994334	0.848914	0.989613	0.917847	1.01322		0.941139	0.97356	1.03445	0.58366
13529221	mitochondrial ribosomal protein S18B [OS=Homo sapiens]	1.16269	1.36985	1.00651	1.16269	1.14208	1.03362		1.17968	1.1128	0.943304	0.584443
13097294	Ribosomal protein S14 [OS=Homo sapiens]	1.11111	1.17429	1.00654	1.08061	1.08497	1.03486		1.09731	1.06681	0.972204	0.585358
116292891	extended-synaptotagmin 2 [OS=Homo sapiens]	0.895314	1.03988	1.01196	0.997009	1.11466	0.952144		0.982386	1.02127	1.03958	0.585453
749197041	Chain A, Structure Of Paxx [OS=Homo sapiens]	0.88577	0.837367	1.1878	0.96031	0.806389	0.932236		0.970313	0.899645	0.92717	0.58583
18034489	SRrp40 [OS=Homo sapiens]	0.827248	0.682992	1.03028	1.07391	0.819234	0.872663		0.846839	0.921935	1.08868	0.586438
51476549	Hypothetical protein [OS=Homo sapiens]	0.904615	1.04718	1.05026	0.93641	1.17641	1.03897		1.00068	1.0506	1.04988	0.58652
181486	DNA-binding protein B, partial [OS=Homo sapiens]	1.04663	1.0129	0.993056	0.953373	0.97619	1.05952		1.01753	0.996362	0.979201	0.586699
119586090	phosphorylase, glycogen; liver (Hers disease, glycogen storage disease type VI), isoform CRA_b [OS=Homo sapiens]	1.10392	1.22057	0.940615	1.0562	1.12301	0.901379		1.08837	1.02686	0.943488	0.587452
1842093	HVps41p [OS=Homo sapiens]	0.997877	1.17197	1.08068	1.09023	1.09236	0.943737		1.08351	1.04211	0.96179	0.58776
119596037	HCG2044781 [OS=Homo sapiens]	1.09771	1.09563	0.934511	1.05405	1.21622	1.0052		1.04262	1.09182	1.04719	0.587805
10334623	immunoglobulin heavy chain, partial [OS=Homo sapiens]	1.14013	1.02383	0.777884	0.993327	0.935176	0.799809		0.980616	0.909438	0.927414	0.588554
119622001	RAB31, member RAS oncogene family, isoform CRA_b [OS=Homo sapiens]	0.794175	0.819417	1.01942	0.957282	0.820388	1.01748		0.87767	0.931715	1.06158	0.588728
28317368	TPA: aminopeptidase B [OS=Homo sapiens]	1.08586	1.00838	1.01152	1.13822	1.0555	0.996859		1.03525	1.06353	1.02731	0.588951
119580798	suppression of tumorigenicity 13 (colon carcinoma) (Hsp70 interacting protein), isoform CRA_a [OS=Homo sapiens]	0.824407	0.726076	0.935031	0.868306	0.779631	0.987709		0.828505	0.878548	1.0604	0.588952
141797011	IQ motif containing GTPase activating protein 1 [OS=Homo sapiens]	0.974733	0.951409	0.974733	0.98931	0.943635	1.00194		0.966958	0.978296	1.01173	0.589231
48145695	COX6B [OS=Homo sapiens]	0.887963	0.736111	1.00741	1.01759	0.733333	1.12963		0.87716	0.960185	1.09465	0.589354
530427472	PREDICTED: rho guanine nucleotide exchange factor 18 isoform X2 [OS=Homo sapiens]	0.910407	0.9819	0.947511	0.986425	0.873303	0.911312		0.946606	0.92368	0.975781	0.589366
529481784	Chain B, Human Vps33a [OS=Homo sapiens]	0.951784	0.996143	0.980714	1.07522	0.968177	0.955641		0.976213	0.999679	1.02404	0.589927
119585546	Vpr (HIV-1) binding protein, isoform CRA_c [OS=Homo sapiens]	0.798958	0.664929	0.679821	0.731199	0.702904	0.612063		0.714569	0.682055	0.954498	0.590024
14789968	Ribophorin I [OS=Homo sapiens]	1.06154	1.05231	0.978462	0.975385	1.05436	1.00103		1.03077	1.01026	0.9801	0.590341
374111529	WNK lysine deficient protein kinase 1 isoform [OS=Homo sapiens]	0.918706	0.832168	0.858392	0.858392	0.994755	0.84965		0.869755	0.900932	1.03585	0.591405
20544151	chromobox protein homolog 3 [OS=Homo sapiens]	0.853796	0.882849	1.14527	0.812559	0.799438	1.05342		0.960637	0.888472	0.924878	0.592185
165761113	Chain F, Crystal Structure Of P63rhogef Complex With Galpha-Q And Rhoa [OS=Homo sapiens]	1.05397	1.10159	1.1291	1.16614	0.987302	1.02963		1.09489	1.06102	0.969072	0.59221
119583438	thioredoxin-like 1, isoform CRA_a [OS=Homo sapiens]	0.716908	0.825121	1.60193	1.03865	0.690821	0.897585		1.04799	0.875684	0.835587	0.592287
768013491	PREDICTED: 5'-3' exoribonuclease 2 isoform X1 [OS=Homo sapiens]	1.08395	1.15303	0.922423	1.00425	1.2051	1.10627		1.05313	1.10521	1.04945	0.592368
256222411	Filamin-B isoform 1 [OS=Homo sapiens]	0.968847	1.11734	1.01661	0.98027	1.054	0.981308		1.03427	1.00519	0.971888	0.592872
530409847	PREDICTED: chromodomain-helicase-DNA-binding protein 3 isoform X1 [OS=Homo sapiens]	0.991889	1.073	1.30359	0.950174	1.17845	1.04056		1.12283	1.05639	0.940832	0.593047
767951833	PREDICTED: chromodomain-helicase-DNA-binding protein 7 isoform X1 [OS=Homo sapiens]	0.856158	0.972414	0.999015	0.989163	1.14187	0.858128		0.942529	0.996388	1.05714	0.593495
119618579	ribosomal protein, large, P0, isoform CRA_b [OS=Homo sapiens]	0.848024	0.928065	1.30496	0.935157	0.828774	1.04965		1.02702	0.937859	0.913186	0.595136
119604262	nucleoporin 205kDa, isoform CRA_b [OS=Homo sapiens]	1.03542	1.22917	0.992708	1.02396	1.18021	0.842708		1.08576	1.01562	0.935401	0.595173
1168056	ornithine aminotransferase, OAT [OS=Homo sapiens]	0.794991	0.615955	1.54545	0.776438	0.384972	1.16698		0.985467	0.776129	0.787575	0.595396
380764080	Chain B, Crystal Structure Of C-Terminal Truncation Of Udp-Glucose Pyrophosphorylase Of Homo Sapiens [OS=Homo sapiens]	0.979508	1.03689	1.04303	0.965164	0.998975	1.04303		1.01981	1.00239	0.98292	0.596043
194385338	unnamed protein product [OS=Homo sapiens]	0.955432	0.84494	0.973073	0.892293	0.740947	0.995357		0.924482	0.876199	0.947774	0.59647
133158	HLA class II histocompatibility antigen, DM alpha chain [OS=Homo sapiens]	0.691089	0.857426	1.26535	1.40693	0.842574	0.979208		0.937954	1.07624	1.14743	0.596575
119596497	SAM domain and HD domain 1, isoform CRA_a [OS=Homo sapiens]	0.986486	0.878378	0.986486	0.98166	0.910232	1.05405		0.95045	0.981982	1.03318	0.596978
119604951	Epidermal growth factor receptor pathway substrate 15-like 1, isoform CRA_c [OS=Homo sapiens]	0.803404	1.15149	0.84	0.745532	1.03064	0.772766		0.931631	0.849645	0.911998	0.597102
12653073	Dihydrolipoamide S-succinyltransferase (E2 component of 2-oxo-glutarate complex) [OS=Homo sapiens]	0.916745	0.733396	1.13096	0.881197	0.72217	0.949486		0.927035	0.850951	0.917928	0.598334
205831580	Disks large-associated protein 4 [OS=Homo sapiens]	1.25358	1.06174	0.873208	0.840132	1.15215	0.951488		1.06284	0.981257	0.923237	0.598339
768007010	PREDICTED: AP-2 complex subunit alpha-1 isoform X1 [OS=Homo sapiens]	0.954592	0.95356	1.10939	1.07018	1.00206	1.04025		1.00585	1.0375	1.03146	0.598373
15431290	60S ribosomal protein L11 isoform 1 [OS=Homo sapiens]	0.996059	0.908374	1.15961	0.951724	0.931034	1.04236		1.02135	0.975041	0.954662	0.598869
119610081	hepatocyte growth factor-regulated tyrosine kinase substrate, isoform CRA_a [OS=Homo sapiens]	1.11701	1.21668	1.0065	1.05959	1.1441	1.01408		1.1134	1.07259	0.963347	0.5995
386642862	threonine--tRNA ligase, cytoplasmic isoform 2 [OS=Homo sapiens]	1.01558	0.92113	0.906524	0.966894	0.970789	0.963973		0.947744	0.967218	1.02055	0.599889
530425325	PREDICTED: polypyrimidine tract-binding protein 1 isoform X1 [OS=Homo sapiens]	0.897727	0.720041	1.80992	1.08781	0.622934	1.08471		1.14256	0.931818	0.815552	0.600609
12230339	Nuclear pore complex protein Nup107 [OS=Homo sapiens]	0.780156	0.860895	1.23152	0.942607	0.687743	0.962062		0.957523	0.864137	0.902472	0.60099
119605102	leucine rich repeat containing 25, isoform CRA_b [OS=Homo sapiens]	0.874396	1.04348	1.06763	1.03671	0.858937	0.954589		0.995169	0.950081	0.954693	0.601305
16506813	cathepsin H [OS=Homo sapiens]	0.96991	0.887663	1.08024	1.07121	0.925777	1.0652		0.979271	1.02073	1.04234	0.601777
767953118	PREDICTED: regulator of microtubule dynamics protein 1 isoform X1 [OS=Homo sapiens]	0.94522	1.17293	1.29431	1.06337	1.00322	1.15682		1.13749	1.07447	0.944602	0.602636
119594603	stress-induced-phosphoprotein 1 (Hsp70/Hsp90-organizing protein), isoform CRA_b [OS=Homo sapiens]	1.00508	1.05279	0.996954	0.990863	0.995939	1.03147		1.01827	1.00609	0.988036	0.602865
119627697	c-myc binding protein, isoform CRA_c [OS=Homo sapiens]	1.00402	1.04217	0.871486	0.936747	1.0502	1.03715		0.972557	1.00803	1.03648	0.603025
189053232	unnamed protein product [OS=Homo sapiens]	1.11655	1.0666	1.02601	1.15505	0.976067	0.965661		1.06972	1.03226	0.964981	0.604921
767931411	PREDICTED: protein transport protein Sec31A isoform X2 [OS=Homo sapiens]	0.867224	0.896936	0.941504	0.918292	0.872795	0.976787		0.901888	0.922625	1.02299	0.605436
7022229	unnamed protein product [OS=Homo sapiens]	1.16721	1.15309	0.981542	1.13789	1.15418	1.11183		1.10062	1.13464	1.03091	0.606413
74732856	Thioredoxin domain-containing protein 17 [OS=Homo sapiens]	0.842404	0.891156	2.00907	1.4093	0.795918	0.81746		1.24754	1.00756	0.807634	0.607158
189053988	unnamed protein product [OS=Homo sapiens]	1.0899	1.17475	0.70202	0.99899	1.2101	1.02424		0.988889	1.07778	1.08989	0.608146
767979880	PREDICTED: cathepsin G isoform X1 [OS=Homo sapiens]	0.838602	0.916805	0.582363	0.795341	1.01913	0.742928		0.779257	0.852468	1.09395	0.608208
816044734	Chain O, Crystal Structure Of The Human Mitochondrial Chaperonin Symmetrical 'football' Complex [OS=Homo sapiens]	1.01464	0.899582	1.26778	1.07636	0.84205	1.04498		1.06067	0.987796	0.931295	0.608259
119606475	YME1-like 1 (S. cerevisiae), isoform CRA_b [OS=Homo sapiens]	0.889927	1.15369	1.17965	0.862928	1.04154	1.11942		1.07442	1.00796	0.938144	0.608353
530371167	PREDICTED: E3 ubiquitin-protein ligase TRIP12 isoform X2 [OS=Homo sapiens]	0.922199	1.25104	0.728216	1.12759	1.20747	0.871369		0.967151	1.06881	1.10511	0.608516
6693616	carbonyl reductase 1 [OS=Homo sapiens]	1	0.802243	1.1315	1.00815	0.993884	1.0999		0.977914	1.03398	1.05733	0.609389
189054419	unnamed protein product [OS=Homo sapiens]	1.01728	1.0813	0.944106	1.01829	1.08028	1.01829		1.01423	1.03896	1.02438	0.609556
119612265	ATPase, H+ transporting, lysosomal 42kDa, V1 subunit C1, isoform CRA_a [OS=Homo sapiens]	0.938542	1.02083	1.18333	0.955208	0.888542	1.13021		1.04757	0.991319	0.946304	0.610024
13277528	ribosomal protein S27-like [OS=Homo sapiens]	1.09174	0.978593	0.926606	0.995923	1.08155	1.01121		0.998981	1.02956	1.03061	0.610472
119606561	hCG2017627, isoform CRA_b [OS=Homo sapiens]	0.909696	0.913498	1.0865	1.02567	0.768061	0.956274		0.969899	0.916667	0.945116	0.61076
414144870	coatomer subunit zeta-1 isoform 4 [OS=Homo sapiens]	1.11482	1.0762	0.895616	1.03445	1.08664	1.08038		1.02888	1.06715	1.0372	0.611307
530380665	PREDICTED: treacle protein isoform X1 [OS=Homo sapiens]	1.07756	1.10755	1.05067	0.90486	1.08273	1.13133		1.07859	1.03964	0.963886	0.611327
34364836	Hypothetical protein [OS=Homo sapiens]	0.980063	1.04722	1.24449	1.07135	0.847849	1.1532		1.09059	1.02413	0.939064	0.611875
148536855	coatomer subunit alpha isoform 1 [OS=Homo sapiens]	0.974645	1.02535	1.03043	1.03347	1.03753	0.995943		1.01014	1.02231	1.01205	0.612534
578838694	PREDICTED: SAM and SH3 domain-containing protein 3 isoform X1 [OS=Homo sapiens]	0.825967	1.18692	0.887661	0.944751	0.94291	0.816759		0.966851	0.901473	0.932381	0.612677
18204186	Lysosomal-associated membrane protein 1 [OS=Homo sapiens]	0.894783	0.74	0.973913	0.911304	0.712174	0.837391		0.869565	0.82029	0.943333	0.613066
119603474	core-binding factor, beta subunit, isoform CRA_c [OS=Homo sapiens]	1.24012	1.17528	0.863222	1.14792	0.978723	0.934144		1.09287	1.02026	0.93356	0.614956
66360323	Chain A, Structure Of Erh (Enhencer Of Rudimentary Gene) [OS=Homo sapiens]	1.26842	1.10947	1.02842	1.11789	1.04105	1.12421		1.13544	1.09439	0.963844	0.614987
4588600	Pyrin [OS=Homo sapiens]	0.975915	0.460501	1.20906	1.09152	0.765896	1.20906		0.881824	1.02216	1.15914	0.615163
18043726	Heat shock 70kDa protein 8 [OS=Homo sapiens]	1.07668	1.06933	1.03046	1.06618	1.04202	1.10714		1.05882	1.07178	1.01224	0.61527
530402948	PREDICTED: protein transport protein Sec23A isoform X1 [OS=Homo sapiens]	0.830088	0.866372	0.881416	0.875221	0.795575	1.01416		0.859292	0.894985	1.04154	0.615594
221043238	unnamed protein product [OS=Homo sapiens]	0.967936	0.987976	1.06413	1.0491	0.853707	1.00902		1.00668	0.970608	0.964167	0.615807
119572745	ribosomal protein L18, isoform CRA_c [OS=Homo sapiens]	0.793771	0.840909	0.944444	0.914141	0.790404	0.771886		0.859708	0.825477	0.960183	0.615971
29165827	SLC9A3R1 protein, partial [OS=Homo sapiens]	1	1.031	0.921	1	0.993	1.013		0.984	1.002	1.01829	0.617176
119598173	mitogen-activated protein kinase kinase 1, isoform CRA_c [OS=Homo sapiens]	0.974976	0.883542	1.05197	0.928778	0.869105	1.00962		0.970164	0.935836	0.964616	0.617295
27802522	steroid hydroxylase [OS=Homo sapiens]	0.931697	1.0683	1.17396	1.07471	1.26041	1.0064		1.05799	1.11384	1.05279	0.617525
317373577	Unconventional myosin-Ic [OS=Homo sapiens]	0.948691	1.66702	0.901571	0.979058	1.17487	0.94555		1.17243	1.03316	0.881215	0.617705
119619964	Succinate-CoA ligase, GDP-forming, alpha subunit [OS=Homo sapiens]	1.07023	1.06709	0.863732	0.997904	1.14675	0.993711		1.00035	1.04612	1.04576	0.618214
194386210	unnamed protein product [OS=Homo sapiens]	0.966767	0.88721	1.08258	0.975831	0.975831	1.09768		0.978852	1.01645	1.03841	0.618543
16307457	beclin 1, autophagy related [OS=Homo sapiens]	1.08524	1.17256	0.81185	1.11642	1.16632	0.983368		1.02322	1.0887	1.064	0.618754
4586840	type II membrane protein [OS=Homo sapiens]	1.01494	1.21451	1.02028	1.01174	1.0555	1.07257		1.08324	1.0466	0.966174	0.619111
12655079	ubiquinol-cytochrome c reductase, complex III subunit VII, 9.5kDa [OS=Homo sapiens]	1.14885	1.08386	0.95283	1.11216	1.07652	1.09119		1.06184	1.09329	1.02962	0.619782
254839675	Chain D, A Cis-Proline In Alpha-Hemoglobin Stabilizing Protein Directs The Structural Reorganization Of Alpha-Hemoglobin [OS=Homo sapiens]	0.780488	1.08878	1.15317	0.844878	0.96	1.01561		1.00748	0.940163	0.933183	0.620173
119618340	hypothetical protein MGC15619, isoform CRA_b [OS=Homo sapiens]	0.926074	1.06593	0.917083	0.975025	1.04795	0.973027		0.969697	0.998668	1.02988	0.620852
119598013	vacuolar protein sorting 13C (yeast), isoform CRA_i [OS=Homo sapiens]	0.9311	0.956938	0.922488	1.03445	0.9311	0.909091		0.936842	0.958214	1.02281	0.621507
158255300	unnamed protein product [OS=Homo sapiens]	1.15285	1.09042	0.977395	1.0915	1.07858	0.936491		1.07356	1.03552	0.964572	0.62261
645985590	Chain B, Complex Of Human Varp-ankrd1 With Rab32-gppcp [OS=Homo sapiens]	1.0574	0.889225	1.03223	1.01108	0.997986	1.05841		0.992951	1.02249	1.02975	0.622695
158258645	unnamed protein product [OS=Homo sapiens]	1.13052	0.957831	0.825301	1.1255	1.00402	0.947791		0.971218	1.02577	1.05617	0.623598
194390214	unnamed protein product [OS=Homo sapiens]	1.20475	1.52262	0.864253	1.01357	1.21154	1.04864		1.19721	1.09125	0.911496	0.623691
221043256	unnamed protein product [OS=Homo sapiens]	1.05159	1.02579	0.862103	1.00694	1.09226	0.954365		0.979828	1.01786	1.03881	0.623714
311033383	Guanylate-binding protein 1 [OS=Homo sapiens]	1.0291	1.03492	1.34808	1.08149	1.05006	1.11059		1.13737	1.08071	0.950188	0.623891
194377836	unnamed protein product [OS=Homo sapiens]	1.16447	0.918782	1.01523	0.883249	1.03452	1.04061		1.03283	0.986125	0.954784	0.624003
119598044	lactamase, beta, isoform CRA_b [OS=Homo sapiens]	0.831866	0.995599	0.735915	0.922535	0.884683	0.878521		0.85446	0.895246	1.04773	0.624575
119572528	integrin, alpha M (complement component 3 receptor 3 subunit), isoform CRA_a [OS=Homo sapiens]	0.990937	1.05035	0.981873	1.02618	0.970796	0.98288		1.00772	0.993286	0.985676	0.624665
339961361	Chain C, Crystal Structure Of Human Kappa Class Glutathione Transferase In Complex With S-hexylglutathione [OS=Homo sapiens]	1.02929	1.01212	0.99596	0.99798	0.935354	1.04949		1.01246	0.994276	0.982042	0.624861
62088094	suppressor of Ty 5 homolog variant [OS=Homo sapiens]	1.02796	1.24409	0.943011	1.12903	1.14731	1.08387		1.07168	1.12007	1.04515	0.625215
4809338	EIF-2B [OS=Homo sapiens]	1.37081	1.23471	0.71499	0.926036	0.978304	1.09073		1.10684	0.998356	0.90199	0.625742
119590969	X-ray repair complementing defective repair in Chinese hamster cells 5 (double-strand-break rejoining; Ku autoantigen, 80kDa), isoform CRA_b [OS=Homo sapiens]	1.03774	0.955975	1.17505	0.98847	0.955975	1.10168		1.05625	1.01537	0.961297	0.626565
28422585	Serine hydroxymethyltransferase 2 (mitochondrial) [OS=Homo sapiens]	0.886114	0.859141	1.32767	0.856144	0.833167	1.10689		1.02431	0.932068	0.909948	0.626705
16876910	HNRPF protein [OS=Homo sapiens]	0.824324	0.748649	0.998198	0.871171	0.876577	0.945946		0.857057	0.897898	1.04765	0.626934
182403	TB2, partial [OS=Homo sapiens]	1.16567	1.21128	1.18487	1.19808	1.15366	1.26531		1.18727	1.20568	1.0155	0.627161
194384074	unnamed protein product [OS=Homo sapiens]	0.865242	0.739777	1.00279	0.870818	0.946097	0.915428		0.869269	0.910781	1.04775	0.627182
767997643	PREDICTED: structural maintenance of chromosomes flexible hinge domain-containing protein 1 isoform X1 [OS=Homo sapiens]	0.704025	0.75296	0.831886	0.825572	0.741121	0.792423		0.762957	0.786372	1.03069	0.62748
62198241	Protein CutA isoform 1 [OS=Homo sapiens]	0.926295	0.819721	1.32171	0.950199	0.668327	1.12948		1.02258	0.916003	0.895779	0.627835
12653427	UQCRC2 protein [OS=Homo sapiens]	1.10997	1.07503	0.963001	1.05036	1.02158	1.00308		1.04933	1.02501	0.97682	0.627933
119596091	Phosphatidylinositol 3,4,5-trisphosphate-dependent RAC exchanger 1, isoform CRA_a [OS=Homo sapiens]	0.973958	1.13021	1.06354	1.06042	0.95625	1.06146		1.0559	1.02604	0.97172	0.628962
228543	splicing factor U2AF:SUBUNIT=large [OS=Homo sapiens]	0.810964	0.829868	1.22212	0.889414	0.730624	1		0.954316	0.873346	0.915154	0.62931
530381507	PREDICTED: allograft inflammatory factor 1 isoform X2 [OS=Homo sapiens]	1.21637	1.17825	0.93722	1.16256	1.17265	1.13453		1.11061	1.15658	1.04139	0.62954
37183337	Y081 [OS=Homo sapiens]	0.903475	1.0029	0.998069	0.965251	0.90251	0.974903		0.968147	0.947555	0.97873	0.629925
5020422	RUVBL2 protein [OS=Homo sapiens]	0.908998	0.849693	1.50102	1.13395	0.640082	1.07975		1.08657	0.951261	0.875471	0.630463
119613716	glutamyl-prolyl-tRNA synthetase, isoform CRA_b [OS=Homo sapiens]	0.948669	1	0.956274	0.953422	0.988593	0.924905		0.968314	0.95564	0.986911	0.630791
42490917	proteasome (prosome, macropain) 26S subunit, non-ATPase, 14 [OS=Homo sapiens]	1.1327	1.15758	1.26185	1.33886	1.1019	1.2346		1.18404	1.22512	1.03469	0.631246
119596925	leucine-rich repeats and calponin homology (CH) domain containing 4, isoform CRA_a [OS=Homo sapiens]	1.0586	1.01537	0.857829	0.934678	0.975024	0.924111		0.977265	0.944605	0.966579	0.631252
399125087	Chain A, Determination Of X-Ray Structure Of Human Soul By Molecular Replacement [OS=Homo sapiens]	0.932057	0.822967	1.15981	0.888038	0.901435	0.966507		0.971611	0.91866	0.945502	0.631545
194688135	High mobility group protein B2 [OS=Homo sapiens]	1.04481	1.08961	0.979633	1.05906	1.12016	1.00611		1.03802	1.06178	1.02289	0.631885
225793	Ca binding protein MRP14 [OS=Homo sapiens]	1.17552	1.70554	0.861432	1.07159	1.31986	0.931871		1.2475	1.10778	0.887998	0.633564
119614483	engulfment and cell motility 1, isoform CRA_c [OS=Homo sapiens]	0.973282	0.941794	0.939885	0.995229	0.882634	0.923664		0.951654	0.933842	0.981283	0.634178
119612474	NADH dehydrogenase (ubiquinone) 1 beta subcomplex, 9, 22kDa [OS=Homo sapiens]	0.819629	0.939876	0.861185	0.911583	0.837312	0.79664		0.873563	0.848512	0.971323	0.634355
119610995	PRP8 pre-mRNA processing factor 8 homolog (yeast), isoform CRA_b [OS=Homo sapiens]	1.02202	0.948949	0.976977	0.974975	1.03804	0.97998		0.982649	0.997664	1.01528	0.636115
530365773	PREDICTED: DENN domain-containing protein 4B isoform X3 [OS=Homo sapiens]	1.01216	1.00304	1.01824	0.952381	1.04458	1.10436		1.01114	1.03377	1.02238	0.637313
57997184	Hypothetical protein [OS=Homo sapiens]	1.1631	1.28346	1.05287	1.09899	1.20022	1.08436		1.16648	1.12786	0.966892	0.637662
119614357	chromosome 7 open reading frame 24, isoform CRA_b [OS=Homo sapiens]	0.954587	0.935513	0.7802	0.910082	0.982743	0.874659		0.8901	0.922495	1.03639	0.637999
197692549	dual specificity phosphatase 3 [OS=Homo sapiens]	1.0363	1.0363	1.20902	1.11771	1.0253	1.0407		1.09388	1.06124	0.970164	0.638351
71042777	Chain B, 14-3-3 Protein Theta (Human) Complexed To Peptide [OS=Homo sapiens]	0.932485	0.755382	1.39237	0.962818	0.736791	1.05871		1.02674	0.919439	0.895489	0.640074
14286234	thioredoxin domain containing 12 (endoplasmic reticulum) [OS=Homo sapiens]	0.76943	0.944301	2.32254	1.5013	0.654145	1.05052		1.34542	1.06865	0.794288	0.640519
119608313	torsin family 1, member A (torsin A), isoform CRA_a [OS=Homo sapiens]	1.11842	0.982456	1.13816	1.0932	1.08004	1.14583		1.07968	1.10636	1.02471	0.640577
119625357	toll-like receptor 2, isoform CRA_a [OS=Homo sapiens]	0.967118	0.966151	0.858801	0.968085	1.0087	0.890716		0.93069	0.955835	1.02702	0.640794
86651683	myosin regulatory light chain [OS=Homo sapiens]	1.09559	1.18908	0.983193	1.06408	1.07668	1.03571		1.08929	1.05882	0.972035	0.642336
114794633	Chain I, Structure Of The Human Exon Junction Complex With A Trapped Dead-Box Helicase Bound To Rna [OS=Homo sapiens]	1.06755	1.12692	0.954964	1.03685	1.09724	0.899693		1.04981	1.01126	0.963276	0.64368
683437285	Chain A, Structure Of Human Gankyrin In Complex To The Single Chain Antibody F5 [OS=Homo sapiens]	0.97446	0.911591	0.942043	0.989194	0.940079	0.936149		0.942698	0.955141	1.0132	0.643692
1585676	acyl-CoA/cholesterol acyltransferase [OS=Homo sapiens]	0.835944	1.00495	0.648805	0.821929	0.911789	0.916735		0.829898	0.883484	1.06457	0.643922
171849068	Chain B, The 1.5 A Crystal Structure Of Ca2+-Bound S100a4 [OS=Homo sapiens]	0.94522	0.966702	1.41676	1.04726	0.960258	1.08485		1.10956	1.03079	0.929009	0.644458
768024954	PREDICTED: neutrophil cytosol factor 4 isoform X1 [OS=Homo sapiens]	0.904986	1	0.847601	0.9746	1.0207	0.856068		0.917529	0.950455	1.03589	0.644905
1040970	fus-like protein, partial [OS=Homo sapiens]	1.39167	1.33571	1.17857	1.28214	1.20595	1.3119		1.30198	1.26667	0.972874	0.645716
119605880	transcription elongation factor B (SIII), polypeptide 2 (18kDa, elongin B), isoform CRA_a [OS=Homo sapiens]	1.31293	1.12472	1.05102	0.980726	1.25057	1.09297		1.16289	1.10809	0.952876	0.645896
11274539	hypothetical protein DKFZp762K0911.1 [OS=Homo sapiens]	1.02434	0.897566	1.02535	1.04767	0.939148	1.0426		0.982421	1.0098	1.02787	0.646037
4530441	thyroid hormone receptor-associated protein complex component TRAP150 [OS=Homo sapiens]	1.13559	1.07097	1.10275	1.00424	1.19386	1.01589		1.10311	1.07133	0.971191	0.646199
119571985	granulin, isoform CRA_a [OS=Homo sapiens]	0.950673	0.972197	0.701345	0.95426	0.981166	0.834081		0.874738	0.923169	1.05537	0.647005
63100759	ribosomal protein S12 [OS=Homo sapiens]	0.925636	0.728963	1.08317	1.05577	0.765166	1.14481		0.91259	0.988584	1.08327	0.647015
119581843	serine/threonine kinase 10 [OS=Homo sapiens]	1.003	1.31431	0.897898	0.940941	1.13814	0.924925		1.07174	1.00133	0.934309	0.647363
119576595	ATPase family, AAA domain containing 3A, isoform CRA_f [OS=Homo sapiens]	1.09741	1.04352	0.954404	1.04041	1.14715	0.997927		1.03178	1.06183	1.02913	0.647559
119571920	formin-like 1, isoform CRA_b [OS=Homo sapiens]	0.971319	1.00669	0.827916	0.928298	1.06788	0.917782		0.935309	0.971319	1.0385	0.647624
30410796	proteasome activator complex subunit 3 isoform 2 [OS=Homo sapiens]	0.831442	0.525932	0.875203	0.840357	0.689627	0.887358		0.744192	0.805781	1.08276	0.648051
241982780	programmed cell death 6-interacting protein isoform 2 [OS=Homo sapiens]	1.01075	1.00391	0.913001	0.974585	1.06158	0.957967		0.975888	0.998045	1.0227	0.648245
10179946	(N6-adenosine)-methyltransferase [OS=Homo sapiens]	0.958829	0.931382	0.836231	0.870082	0.885636	1.08783		0.908814	0.94785	1.04295	0.648589
62089412	anthrax toxin receptor 2 variant [OS=Homo sapiens]	0.836846	0.782201	0.604215	0.750976	0.711163	0.648712		0.741088	0.703617	0.949438	0.648984
530403962	PREDICTED: ena/VASP-like protein isoform X1 [OS=Homo sapiens]	1.08743	1.24918	0.904918	1.1071	1.34973	0.996721		1.08051	1.15118	1.06541	0.649454
119630986	isocitrate dehydrogenase 3 (NAD+) beta, isoform CRA_d [OS=Homo sapiens]	1.20607	1.2462	0.91757	1.10954	1.18547	0.867679		1.12328	1.05423	0.938526	0.650071
158937236	puromycin-sensitive aminopeptidase [OS=Homo sapiens]	1.00503	0.798793	1.23742	1.00604	0.788732	1.02918		1.01375	0.941315	0.928548	0.650263
119624034	major histocompatibility complex, class II, DR alpha, isoform CRA_a [OS=Homo sapiens]	0.969369	0.827027	0.766667	0.997297	0.887387	0.8		0.854354	0.894895	1.04745	0.650337
119579421	RAD23 homolog B (S. cerevisiae), isoform CRA_b [OS=Homo sapiens]	1.12733	1.0966	1.13721	1.15477	1.08562	1.16026		1.12038	1.13355	1.01176	0.650622
319443691	Chain A, Cd1c In Complex With Mpm (Mannosyl-Beta1-Phosphomycoketide) [OS=Homo sapiens]	1.01107	0.933602	0.985915	1.01911	0.918511	1.06439		0.976861	1.00067	1.02437	0.650988
119592566	hCG1640809, isoform CRA_b [OS=Homo sapiens]	0.799184	0.729796	0.747755	0.845714	0.917551	0.639184		0.758912	0.800816	1.05522	0.651519
156627571	Sorbitol dehydrogenase [OS=Homo sapiens]	1.12029	0.973849	0.970711	1.04916	1.04707	1.04079		1.02162	1.04568	1.02355	0.651793
124007138	Ethylmalonyl-CoA decarboxylase [OS=Homo sapiens]	0.971816	0.979123	1.21712	1.00835	0.985386	1.05324		1.05602	1.01566	0.961779	0.652219
17390298	T-cell, immune regulator 1, ATPase, H+ transporting, lysosomal V0 subunit A3 [OS=Homo sapiens]	0.91982	1.1045	0.74955	0.866667	0.936937	0.811712		0.924625	0.871772	0.942839	0.65228
3420929	alpha-tubulin isoform 1 [OS=Homo sapiens]	0.863341	0.824295	1.70824	0.958785	0.74295	1.22668		1.13196	0.976139	0.862344	0.652285
27696633	v-crk sarcoma virus CT10 oncogene homolog (avian)-like [OS=Homo sapiens]	0.942915	1.01733	1.06728	1.01223	0.961264	0.996942		1.00917	0.990146	0.981145	0.652448
119610813	Proteasome (Prosome, macropain) subunit, beta type, 6 [OS=Homo sapiens]	0.994629	1.2116	1.03974	1.03545	1.06445	1.04941		1.08199	1.04977	0.970218	0.653934
119620521	reticulon 4, isoform CRA_b [OS=Homo sapiens]	0.958215	1.03039	0.899335	0.94302	0.940171	0.949668		0.962646	0.944286	0.980927	0.654244
767977296	PREDICTED: poly [ADP-ribose] polymerase 4 isoform X2 [OS=Homo sapiens]	0.864542	0.782869	1.0996	0.924303	0.869522	1.13247		0.915671	0.975432	1.06526	0.655568
42716275	CCR4-NOT transcription complex subunit 1 isoform a [OS=Homo sapiens]	0.91572	0.926136	0.97822	1.00189	0.84375	1.07765		0.940025	0.974432	1.0366	0.655788
119600189	ribosomal protein L24, isoform CRA_d [OS=Homo sapiens]	0.912217	0.871493	1.02805	0.98914	0.688688	0.977376		0.937255	0.885068	0.944319	0.656712
238624122	trafficking protein particle complex subunit 9 isoform a [OS=Homo sapiens]	0.869352	1.08251	0.921415	0.781925	1.04912	1.26228		0.95776	1.03111	1.07658	0.656809
78070729	PSMC3 protein, partial [OS=Homo sapiens]	1.05573	0.980392	1.0774	1.01238	1.03612	1.02167		1.03784	1.02339	0.986079	0.657308
12804901	Isocitrate dehydrogenase 3 (NAD+) gamma [OS=Homo sapiens]	1.00664	1.11173	1.19358	1.10509	1.01106	1.36726		1.10398	1.16114	1.05177	0.657482
939187005	Chain A, Crystal Structure Of Human Myeloperoxidase At 1.7 Angstroms Resolution [OS=Homo sapiens]	0.888007	1.09965	0.70194	0.994709	0.852734	0.613757		0.896531	0.8204	0.915082	0.658744
159163478	Chain A, Solution Structure Of Ufm1, A Ubiquitin-Fold Modifier [OS=Homo sapiens]	0.717322	0.756642	1.85335	0.953241	0.697131	1.11796		1.1091	0.922777	0.832003	0.659278
74761419	Protein unc-45 homolog A [OS=Homo sapiens]	0.685979	0.726535	1.73233	1.10313	1.09154	1.46929		1.04828	1.22132	1.16507	0.659315
34192133	PRPS2 protein, partial [OS=Homo sapiens]	1.00197	0.920039	1.11846	0.936821	0.970385	1.04047		1.01349	0.98256	0.969481	0.659781
119587533	radixin, isoform CRA_a [OS=Homo sapiens]	1.03293	1.22056	0.888224	1.10778	0.99501	1.1996		1.04724	1.1008	1.05114	0.660063
194388426	unnamed protein product [OS=Homo sapiens]	0.932503	1.04258	1.27103	1.08307	0.950156	1.06023		1.08204	1.03115	0.952975	0.661544
13097252	FK506 binding protein 2, 13kDa [OS=Homo sapiens]	1.08248	1.08452	0.922607	1.03055	0.996945	0.983707		1.02987	1.00373	0.974621	0.66176
550545212	Chain A, 14-3-3gamma Complexed With The N-terminal Sequence Of Tyrosine Hydroxylase (residues 1-43) [OS=Homo sapiens]	0.986802	0.967513	1.05787	1.05178	0.954315	1.07005		1.00406	1.02538	1.02123	0.661901
119570584	Adaptor-related protein complex 1, sigma 1 subunit, isoform CRA_b [OS=Homo sapiens]	1.28571	1.14066	0.838462	1.06264	1.17912	1.22088		1.08828	1.15421	1.06059	0.662186
28704029	Protein phosphatase 1, regulatory (inhibitor) subunit 3D [OS=Homo sapiens]	0.988189	1.08071	0.987205	0.934055	1.11122	0.911417		1.0187	0.985564	0.967472	0.662234
20141376	Trifunctional enzyme subunit alpha, mitochondrial [OS=Homo sapiens]	0.961577	0.984833	1.10415	0.892821	0.950455	1.1001		1.01685	0.981126	0.964866	0.662505
219517748	ITIH4 protein [OS=Homo sapiens]	1.02479	0.78287	0.522164	1.04433	1.05184	0.546206		0.776609	0.880791	1.13415	0.662581
530401025	PREDICTED: squamous cell carcinoma antigen recognized by T-cells 3 isoform X1 [OS=Homo sapiens]	1.54852	1.49191	1.25741	1.29919	1.55526	1.2628		1.43261	1.37242	0.957981	0.662875
12654579	peptidylprolyl isomerase B (cyclophilin B) [OS=Homo sapiens]	1.04545	0.907025	1.18905	1.02893	0.853306	1.10434		1.04718	0.995523	0.950674	0.663867
119580539	mercaptopyruvate sulfurtransferase, isoform CRA_b [OS=Homo sapiens]	1.17455	0.605856	1.31194	1.28716	1.04617	1.07995		1.03078	1.13776	1.10379	0.664537
12653143	SFRS2 protein [OS=Homo sapiens]	1.45772	1.71946	1.14631	1.35034	1.28725	1.44564		1.44116	1.36107	0.944427	0.665592
47682674	ribosomal protein S11 [OS=Homo sapiens]	0.998086	0.838278	1.07656	0.921531	0.841148	1.02679		0.970973	0.929825	0.957622	0.665603
20141946	DNA topoisomerase 2-beta [OS=Homo sapiens]	0.850791	0.83498	1.3834	1.05138	0.730237	1		1.02306	0.927207	0.90631	0.665803
119571569	hCG27198, isoform CRA_i, partial [OS=Homo sapiens]	1.1805	1.13589	0.935685	1.03631	1.11826	0.978216		1.08402	1.04426	0.963317	0.666204
33150634	stress-inducible chaperone GrpE [OS=Homo sapiens]	1.00505	0.936428	1.16549	1.05449	0.789102	1.09889		1.03565	0.980827	0.947061	0.666759
119571467	Vitronectin [OS=Homo sapiens]	1.00084	0.86337	0.607712	1.09975	1.0109	0.621123		0.823973	0.91059	1.10512	0.666888
998357	Eb1 [OS=Homo sapiens]	0.958042	0.998002	1.08392	0.921079	0.948052	1.08392		1.01332	0.984349	0.97141	0.66754
74759455	THO complex subunit 6 homolog [OS=Homo sapiens]	0.922619	0.906746	1.1121	0.944444	0.792659	1.0625		0.980489	0.933201	0.951771	0.667718
30583169	proteasome (prosome, macropain) subunit, alpha type, 7 [OS=Homo sapiens]	0.974104	0.889442	1.05976	0.982072	0.956175	1.06773		0.974436	1.00199	1.02828	0.667919
119610151	Fatty acid synthase [OS=Homo sapiens]	0.977362	0.990157	0.972441	0.949803	0.91437	1.02854		0.979987	0.964239	0.98393	0.668662
767995537	PREDICTED: E2/E3 hybrid ubiquitin-protein ligase UBE2O isoform X1 [OS=Homo sapiens]	0.752798	1.059	1.32859	0.923703	0.878942	1.09156		1.0468	0.964734	0.921607	0.669543
119582950	annexin A1, isoform CRA_b [OS=Homo sapiens]	0.939453	0.891602	1.13867	0.973633	0.881836	0.999023		0.989909	0.951497	0.961197	0.66979
768021775	PREDICTED: pyridoxal kinase isoform X1 [OS=Homo sapiens]	1.09967	1.32069	0.895991	0.953413	1.23294	0.911159		1.10545	1.0325	0.934008	0.669898
4755083	density regulated protein drp1 [OS=Homo sapiens]	0.995086	1.17936	1.25184	1.06511	1.57002	1.04914		1.1421	1.22809	1.0753	0.670027
530401316	PREDICTED: 2'-5'-oligoadenylate synthase 3 isoform X1 [OS=Homo sapiens]	1.03368	0.626943	0.911054	0.953368	0.816926	0.981002		0.857225	0.917098	1.06985	0.670667
193785624	unnamed protein product [OS=Homo sapiens]	1.18406	1.16835	0.983165	1.11336	1.13805	1.17621		1.11186	1.14254	1.02759	0.67103
1200057	cytochrome c oxidase subunit VIc preprotein [OS=Homo sapiens]	1.01011	0.939333	1.22952	1.13145	0.764408	1.08493		1.05966	0.993596	0.937659	0.671737
767912066	PREDICTED: lysosomal-trafficking regulator isoform X1 [OS=Homo sapiens]	0.806481	0.824074	0.974074	1.08981	0.728704	0.947222		0.86821	0.921914	1.06186	0.67188
194386694	unnamed protein product [OS=Homo sapiens]	1.03023	1.23488	1.13372	1.18372	1.1686	1.13023		1.13295	1.16085	1.02463	0.671984
578814206	PREDICTED: inosine-5'-monophosphate dehydrogenase 1 isoform X1 [OS=Homo sapiens]	1.20732	1.18958	0.905765	1.2306	1.21619	1.01885		1.10089	1.15521	1.04935	0.672243
530366181	PREDICTED: melanoma inhibitory activity protein 3 isoform X1 [OS=Homo sapiens]	1.07317	1.2439	0.863821	1.00915	0.984756	1.03557		1.0603	1.00982	0.952396	0.672578
189054374	unnamed protein product [OS=Homo sapiens]	0.839341	0.880536	1.45211	1.11946	0.763131	0.984552		1.05733	0.955716	0.903896	0.672768
119583342	hCG24487, isoform CRA_a [OS=Homo sapiens]	0.931298	0.926527	0.996183	0.962786	0.897901	0.95229		0.951336	0.937659	0.985624	0.673628
259045647	Chain C, Structure Of Human Phosphogluconate Dehydrogenase In Complex With Nadph At 2.53a [OS=Homo sapiens]	0.982213	0.948617	1.0415	1.02075	1.00593	0.985178		0.990777	1.00395	1.0133	0.673649
296863308	Chain A, A Proteasome Protein [OS=Homo sapiens]	0.913809	1.01205	0.811863	0.83874	1.11956	0.917516		0.912573	0.958604	1.05044	0.674155
40217847	U5 small nuclear ribonucleoprotein 200 kDa helicase [OS=Homo sapiens]	1.04593	0.967641	1.04697	1.00104	0.966597	1.19624		1.02018	1.05463	1.03377	0.674562
189053730	unnamed protein product [OS=Homo sapiens]	1.39615	1.13678	0.411348	1.49139	1.16515	0.776089		0.981425	1.14421	1.16586	0.67458
40254982	protein FAM107B isoform b [OS=Homo sapiens]	1.05863	1.1835	0.944625	1.0152	1.32248	1.01629		1.06225	1.11799	1.05247	0.67476
38511857	Golgi apparatus protein 1 [OS=Homo sapiens]	0.995939	1.04162	0.942132	0.986802	1.00508	0.941117		0.993232	0.977665	0.984327	0.674997
189055017	unnamed protein product [OS=Homo sapiens]	1.00101	0.845142	1.27227	1.07895	0.809717	1.02733		1.03947	0.971997	0.935086	0.675317
767914800	PREDICTED: MOB kinase activator 1A isoform X1 [OS=Homo sapiens]	1.09267	1.01293	1.26401	1.14655	1.03017	1.08297		1.1232	1.08657	0.967381	0.675783
51476294	Hypothetical protein [OS=Homo sapiens]	1.04649	1.15135	0.902703	0.977297	1.36757	0.96		1.03351	1.10162	1.0659	0.67598
194374075	unnamed protein product [OS=Homo sapiens]	1.02564	1.54701	0.71047	0.974359	2.13355	0.823718		1.09437	1.31054	1.19753	0.675997
767967562	PREDICTED: serine/threonine-protein kinase MARK2 isoform X1 [OS=Homo sapiens]	0.803675	1.07447	1.21954	0.969052	0.984526	0.979691		1.03256	0.977756	0.946925	0.676422
460417415	Chain C, Crystal Structure Of Gmppnp-bound Human Gimap7 L100q Variant [OS=Homo sapiens]	1.08458	1.03212	1.08779	1.05675	1.04283	1.1606		1.06817	1.08672	1.01737	0.676499
8099342	core histone macroH2A2.2 [OS=Homo sapiens]	1.10224	1.164	0.972311	0.906283	1.21193	0.974441		1.07952	1.03088	0.954949	0.677196
12276129	vesicle transport-related protein [OS=Homo sapiens]	0.916747	1.10358	0.979671	1.00678	1.01839	0.879961		1	0.968377	0.968377	0.677205
953514543	small nuclear ribonucleoprotein G isoform b [OS=Homo sapiens]	1.11608	1.14483	0.907348	1.0213	1.30884	1.00426		1.05609	1.11147	1.05244	0.678153
119626659	nucleolar protein family A, member 1 (H/ACA small nucleolar RNPs), isoform CRA_a [OS=Homo sapiens]	1.1858	1.15762	0.886221	0.935282	1.16075	0.975992		1.07655	1.02401	0.951196	0.679288
385867636	Chain B, Crystal Structure Of Human 1-Pyrroline-5-Carboxylate Dehydrogenase [OS=Homo sapiens]	1.33918	1.3462	0.989474	1.15439	1.23392	1.12398		1.22495	1.17076	0.955761	0.680441
23468240	C22orf9 protein, partial [OS=Homo sapiens]	0.675388	0.523303	0.934587	0.880621	0.547833	0.930499		0.711093	0.786318	1.10579	0.680701
119589356	ELAV (embryonic lethal, abnormal vision, Drosophila)-like 1 (Hu antigen R), isoform CRA_b [OS=Homo sapiens]	1.44816	1.31215	0.855072	1.39576	0.986622	0.924192		1.20513	1.10219	0.914585	0.680821
18089152	developmentally regulated GTP binding protein 1 [OS=Homo sapiens]	1.01796	0.857285	1.14471	1.01996	0.870259	1.00299		1.00665	0.964405	0.95803	0.68165
767969491	PREDICTED: hypoxia up-regulated protein 1 isoform X1 [OS=Homo sapiens]	1.09505	1.04348	0.958544	1.00809	1.05966	0.965622		1.03236	1.01112	0.979432	0.682287
1122278	de-ubiquitinase [OS=Homo sapiens]	0.79214	0.772052	0.974672	0.846288	0.874236	0.90655		0.846288	0.875691	1.03474	0.682396
62089222	heat shock 70kDa protein 1A variant [OS=Homo sapiens]	0.932692	1.00962	0.958654	0.990385	0.930769	0.941346		0.966987	0.954167	0.986742	0.682446
15341906	ATPase, H+ transporting, lysosomal 70kDa, V1 subunit A [OS=Homo sapiens]	0.969844	0.920233	1.06226	0.94358	0.903696	1.03113		0.984112	0.959468	0.974959	0.683193
767940010	PREDICTED: ras-related protein Rab-44 isoform X1 [OS=Homo sapiens]	1.10786	1.00403	0.867944	1.06452	1.02016	0.990927		0.99328	1.0252	1.03214	0.683217
12804207	WAS protein, partial [OS=Homo sapiens]	1.05252	1.09475	0.927909	1.03296	1.13903	0.990731		1.02506	1.05424	1.02847	0.684524
111599675	Sorting nexin 18 [OS=Homo sapiens]	0.794823	1.03452	1.11218	0.925216	0.948226	0.942474		0.980505	0.938639	0.957301	0.684532
13111917	NONO protein [OS=Homo sapiens]	1.20415	1.29988	1.07382	1.11188	1.20877	1.16378		1.19262	1.16148	0.973888	0.68459
20127450	protein kinase C beta type isoform 2 [OS=Homo sapiens]	0.974816	1.06716	1.04092	0.993704	1.01994	1.13746		1.02763	1.05037	1.02212	0.68476
1931577	Rab27a [OS=Homo sapiens]	1.22885	1.09328	1.00759	1.13015	1.12364	0.966377		1.10991	1.07339	0.967101	0.685362
116496675	RBM47 protein [OS=Homo sapiens]	0.695132	0.639624	0.99146	0.803587	0.714774	0.983775		0.775406	0.834045	1.07562	0.686138
24638454	sarcoplasmic/endoplasmic reticulum calcium ATPase 2 isoform b [OS=Homo sapiens]	1.03012	1.11044	0.924699	1.01004	1.04016	0.933735		1.02175	0.994645	0.973469	0.686455
15421129	elongation factor 1-alpha [OS=Homo sapiens]	1.03077	0.90359	1.21128	1.05538	0.887179	1.06462		1.04855	1.00239	0.955983	0.686478
194381476	unnamed protein product [OS=Homo sapiens]	0.982243	0.942991	0.898131	0.950467	0.933645	0.902804		0.941121	0.928972	0.98709	0.686956
193785879	unnamed protein product [OS=Homo sapiens]	1.02854	1.01223	1.05301	1.0316	1.01325	1.07849		1.03126	1.04111	1.00956	0.687289
119573509	hCG2040565, partial [OS=Homo sapiens]	1.26208	1.2986	0.943072	1.07948	1.25242	0.996778		1.16792	1.10956	0.950031	0.689365
158261055	unnamed protein product [OS=Homo sapiens]	0.948424	0.804202	1.04107	1.01337	0.847182	1.05349		0.931232	0.971347	1.04308	0.689921
2558583	Neurogranin [OS=Homo sapiens]	1.1507	1.10657	0.907427	1.00753	1.21529	1.06674		1.0549	1.09652	1.03946	0.690089
158258232	unnamed protein product [OS=Homo sapiens]	1.22269	1.07529	0.869565	1.07635	0.989396	0.962884		1.05585	1.00954	0.956143	0.690136
119571129	histone deacetylase 6, isoform CRA_a [OS=Homo sapiens]	0.906803	1.03262	0.82479	0.922647	1.10718	0.857409		0.921404	0.962411	1.0445	0.691733
16878041	Cleavage and polyadenylation specific factor 1, 160kDa [OS=Homo sapiens]	1.01173	1.04203	0.964809	0.913001	1.04594	1.00196		1.00619	0.986966	0.980894	0.691825
42559482	PHD finger protein 6 [OS=Homo sapiens]	0.932292	1.27083	0.882292	0.990625	1.07604	1.19167		1.02847	1.08611	1.05604	0.691873
119627912	Tyrosyl-tRNA synthetase, isoform CRA_a [OS=Homo sapiens]	1.09054	1.1119	0.948118	0.983723	1.07223	1.02136		1.05019	1.02577	0.976752	0.6927
194387556	unnamed protein product [OS=Homo sapiens]	1.1102	1.06327	0.97551	1.22041	0.795918	0.968367		1.04966	0.994898	0.947829	0.693961
119611609	translocated promoter region (to activated MET oncogene), isoform CRA_a [OS=Homo sapiens]	1.04262	1.19335	0.93659	0.984407	1.11746	0.95738		1.05752	1.01975	0.964286	0.694487
119613526	hCG1745555, isoform CRA_b [OS=Homo sapiens]	0.668966	0.626207	0.689655	0.649655	0.505517	0.74		0.661609	0.631724	0.95483	0.694608
20147713	Ras family small GTP binding protein RALA [OS=Homo sapiens]	1.19042	1.2539	1.00668	1.05234	1.24276	1.02895		1.15033	1.10802	0.963214	0.695059
187954575	Eif4g1 protein [OS=Homo sapiens]	1.04484	1.03858	1.06465	1.06257	1.00938	1.05318		1.04936	1.04171	0.992713	0.69556
119605373	transmembrane emp24 protein transport domain containing 9, isoform CRA_b [OS=Homo sapiens]	0.950652	0.797952	0.967412	0.94879	0.837989	1.02607		0.905338	0.937616	1.03565	0.695565
530368092	PREDICTED: CAD protein isoform X1 [OS=Homo sapiens]	1.01425	1.13377	1.07456	1.13048	1.01316	1.01316		1.0742	1.05227	0.979585	0.69573
197725197	Chain B, Crystal Structure Of Il-23 In Complex With Neutralizing Fab [OS=Homo sapiens]	1.22516	1.06237	1.00846	1.17865	0.942918	1.05603		1.09866	1.0592	0.96408	0.696811
193788217	unnamed protein product [OS=Homo sapiens]	1.06674	1.10323	1.01251	1.0146	1.08759	1.03754		1.06083	1.04658	0.986566	0.697003
768024217	PREDICTED: phosphatidylinositol transfer protein beta isoform isoform X1 [OS=Homo sapiens]	1.28227	1.44511	0.932449	1.24005	1.49698	1.15199		1.21994	1.29634	1.06262	0.698166
3560557	cellular apoptosis susceptibility protein [OS=Homo sapiens]	1.07489	1.19937	0.962025	1.03797	1.02532	1.08439		1.07876	1.04923	0.972621	0.698188
740086846	ATP-citrate synthase isoform 3 [OS=Homo sapiens]	0.923003	0.913378	0.957652	0.909528	0.923965	0.999038		0.931344	0.944177	1.01378	0.6986
163310811	Chain A, Solution Structure Of Rna-Binding Protein 15.5k [OS=Homo sapiens]	0.834638	0.926614	1.06654	0.89726	0.983366	1.04697		0.942596	0.975864	1.03529	0.699451
211829600	SAPS domain family, member 1 [OS=Homo sapiens]	0.963602	1.03831	0.813218	0.863985	1.07759	0.985632		0.938378	0.975734	1.03981	0.701239
15214942	RTCD1 protein [OS=Homo sapiens]	1.03463	1.04617	1.02518	0.961175	1.06191	1.1511		1.03533	1.05806	1.02196	0.701526
119610321	hCG1749005 [OS=Homo sapiens]	1.12035	1.06654	0.83953	0.950098	1.03816	0.923679		1.00881	0.970646	0.962173	0.701846
339409180	lymphocyte-specific protein 1 isoform 3 [OS=Homo sapiens]	1.14257	0.935194	0.88335	1.11067	0.993021	0.969093		0.987039	1.02426	1.03771	0.701869
4757880	mitotic checkpoint protein BUB3 isoform a [OS=Homo sapiens]	0.876894	0.941288	0.964015	0.918561	0.989583	0.917614		0.927399	0.941919	1.01566	0.702209
166214988	Sorting nexin-27 [OS=Homo sapiens]	0.903195	1.05545	0.880639	0.908835	1.07331	0.948308		0.946429	0.976817	1.03211	0.702253
189069313	unnamed protein product [OS=Homo sapiens]	1.07368	1.00105	1.12632	1.03474	0.997895	1.10842		1.06702	1.04702	0.981256	0.702514
5690431	Prefoldin subunit 2 [OS=Homo sapiens]	1.06742	1.22584	1.2236	1.27865	1.06629	1.06292		1.17228	1.13596	0.96901	0.702634
153791492	eukaryotic translation initiation factor 3 subunit C-like protein [OS=Homo sapiens]	1.01382	1.13071	1.07758	0.989373	1.04782	1.12221		1.07403	1.05313	0.980541	0.703927
345111083	Chain D, Human Myeloperoxidase Inactivated By Tx2 [OS=Homo sapiens]	0.835938	0.921007	0.809896	0.939236	0.819444	0.720486		0.855613	0.826389	0.965844	0.704023
119581535	drebrin-like, isoform CRA_c [OS=Homo sapiens]	0.923745	0.945946	1.00483	0.920849	0.98166	1.01737		0.958172	0.973295	1.01578	0.704707
117574238	CDW3/SMU1 [OS=Homo sapiens]	0.910448	1.00299	0.997015	0.936318	0.903483	1.01592		0.970149	0.951907	0.981197	0.704804
530390528	PREDICTED: carnitine O-acetyltransferase isoform X2 [OS=Homo sapiens]	1.08368	0.953975	1.04603	1.01464	1.01151	1.01046		1.02789	1.0122	0.984735	0.704805
131796	Ras-related protein Rab-6A [OS=Homo sapiens]	1.19639	1.14968	0.932059	1.05202	1.11253	1.00743		1.09271	1.05732	0.967617	0.70489
21104418	ribosomal protein L13 [OS=Homo sapiens]	1.07208	0.968528	1.02132	1.0203	1.0264	1.05381		1.02064	1.0335	1.0126	0.705063
38788333	remodeling and spacing factor 1 [OS=Homo sapiens]	1.34938	1.5	0.946914	1.33704	1.60741	1.11728		1.26543	1.35391	1.06992	0.705095
126031692	Chain C, Crystal Structure Of The P38a-Mapkap Kinase 2 Heterodimer [OS=Homo sapiens]	1.10352	0.885093	1.05901	1.09317	0.958592	1.09317		1.01587	1.04831	1.03193	0.707032
10436638	unnamed protein product [OS=Homo sapiens]	1.02626	0.917017	1.03676	0.943277	1.06408	1.03676		0.993347	1.01471	1.0215	0.707294
119595855	Cathepsin Z, isoform CRA_b [OS=Homo sapiens]	1.02695	1.00385	1.02887	1.00096	1.03369	1.04331		1.01989	1.02599	1.00598	0.707634
52789253	Cytoskeleton-associated protein 4 [OS=Homo sapiens]	0.977011	0.972222	0.914751	0.900383	1.0249	0.989464		0.954662	0.971584	1.01773	0.708254
768017580	PREDICTED: ADP-ribosylation factor GTPase-activating protein 1 isoform X1 [OS=Homo sapiens]	0.973054	1.07385	1.001	1.01796	1.12076	0.973054		1.01597	1.03726	1.02096	0.708669
14043991	glutathione synthetase [OS=Homo sapiens]	1.09743	1.26981	0.937901	1.03747	1.1424	0.998929		1.10171	1.0596	0.961775	0.708835
85362737	UPF0687 protein C20orf27 isoform 1 [OS=Homo sapiens]	0.998994	1.05734	0.924547	0.985915	0.980885	1.07243		0.993628	1.01308	1.01957	0.709325
119592011	enolase 1, (alpha), isoform CRA_a [OS=Homo sapiens]	1.0092	1.02147	1.11554	1.06135	0.970348	1.06033		1.04874	1.03067	0.982775	0.70951
32880045	TYRO protein tyrosine kinase binding protein [OS=Homo sapiens]	0.759839	0.875883	1.29465	0.915237	1.07064	1.15641		0.976791	1.04743	1.07231	0.710374
189067259	unnamed protein product [OS=Homo sapiens]	1.00855	0.95406	1.0641	0.917735	1.17628	1.02991		1.0089	1.04131	1.03212	0.71059
20379060	small GTP binding protein RAB7 [OS=Homo sapiens]	0.895425	0.837535	1.05976	0.907563	0.800187	0.983193		0.930906	0.896981	0.963557	0.710648
223460488	cbl protein [OS=Homo sapiens]	0.953686	1.06616	0.758034	0.949905	1.04726	0.899811		0.925961	0.965658	1.04287	0.711356
563320701	Chain A, Structure Of Full-length Ctnnbl1 In P43212 Space Group [OS=Homo sapiens]	0.975296	0.798419	1.13636	0.972332	0.965415	1.0998		0.970026	1.01252	1.0438	0.711377
119614889	dynein, light chain, LC8-type 2, isoform CRA_a, partial [OS=Homo sapiens]	0.874263	0.982318	1.08546	1.03733	0.907662	1.09528		0.980681	1.01343	1.03339	0.711468
11272961	(2'-5')oligo(A) synthetase , splice form 8-2 [OS=Homo sapiens]	0.870062	1.11746	1.02599	0.87526	1.18815	1.0894		1.0045	1.05094	1.04622	0.712286
62088378	glycerol-3-phosphate dehydrogenase 2 (mitochondrial) variant [OS=Homo sapiens]	0.931818	0.916008	1.09585	0.975296	0.870553	1.01285		0.981225	0.952899	0.971131	0.712355
18418633	mutant beta-globin [OS=Homo sapiens]	0.80202	1.04949	1.21111	0.833333	0.971717	1.09091		1.02088	0.96532	0.94558	0.712376
196049860	Chain A, Crystal Structure Of Fabox108 [OS=Homo sapiens]	1.37427	1.08889	1.16023	1.2924	1.15205	1.04678		1.2078	1.16374	0.963525	0.712727
385867933	Chain A, Crystal Structure Of Histidine Triad Nucleotide-Binding Protein 1 (Hint1) From Human Complexed With Trp-Ams [OS=Homo sapiens]	0.981783	0.988495	0.934803	0.988495	0.93768	1.01151		0.96836	0.979227	1.01122	0.713742
6165618	Gamma-interferon inducible lysosomal thiol reductase [OS=Homo sapiens]	0.948196	1.00093	0.873265	0.831637	1.0148	0.899167		0.940796	0.915202	0.972796	0.714071
143811430	Nuclear pore complex protein Nup133 [OS=Homo sapiens]	0.776268	0.9375	0.933877	0.930254	0.854167	0.932971		0.882548	0.905797	1.02634	0.714074
197692433	Mitochondrial transcription factor A [OS=Homo sapiens]	1.06967	1.00429	1.16935	1.13505	0.886388	1.11254		1.0811	1.04466	0.966292	0.714512
119580203	adaptor-related protein complex 1, beta 1 subunit, isoform CRA_b [OS=Homo sapiens]	0.866211	0.853516	1.2002	0.989258	0.810547	0.970703		0.973307	0.923503	0.948829	0.714707
270346335	Chain A, Structure Of Apo Human Nek7 [OS=Homo sapiens]	0.784685	0.884685	0.987387	0.835135	0.91982	0.824324		0.885586	0.85976	0.970838	0.714903
33383425	Eukaryotic initiation factor 5A isoform I variant A [OS=Homo sapiens]	0.951784	0.987464	0.894889	0.911283	1.03279	0.943105		0.944712	0.962392	1.01871	0.716089
193783683	unnamed protein product [OS=Homo sapiens]	0.991628	0.805581	0.966512	0.997209	0.88186	0.963721		0.92124	0.947597	1.02861	0.716512
119623361	PC2 (Positive cofactor 2, multiprotein complex) glutamine/Q-rich-associated protein, isoform CRA_d [OS=Homo sapiens]	0.912713	0.949715	0.875712	0.979127	0.898482	0.90038		0.912713	0.925996	1.01455	0.716693
119627549	leucine proline-enriched proteoglycan (leprecan) 1, isoform CRA_c [OS=Homo sapiens]	0.932793	0.727694	1.85284	0.852839	0.847045	1.36269		1.17111	1.02086	0.871702	0.716847
578819967	PREDICTED: golgi-specific brefeldin A-resistance guanine nucleotide exchange factor 1 isoform X1 [OS=Homo sapiens]	0.800542	1.02437	0.822202	0.91787	1.04874	0.798736		0.882371	0.921781	1.04466	0.717458
230867	Chain R, Twinning In Crystals Of Human Skeletal Muscle D-Glyceraldehyde-3- Phosphate Dehydrogenase [OS=Homo sapiens]	1.03955	0.890772	0.810734	0.909605	0.998117	0.918079		0.913685	0.941933	1.03092	0.717496
18654194	Transmembrane protein [OS=Homo sapiens]	0.859449	1.07977	0.82716	0.88509	1.12061	0.889839		0.922127	0.965179	1.04669	0.718099
119596907	guanine nucleotide binding protein (G protein), beta polypeptide 2, isoform CRA_a [OS=Homo sapiens]	0.868821	0.713878	1.07414	0.977186	0.796578	1.02947		0.885615	0.934411	1.0551	0.718177
194382326	unnamed protein product [OS=Homo sapiens]	0.98364	1.08793	1.05828	0.921268	0.887526	1.20041		1.04329	1.00307	0.961451	0.718384
530422563	PREDICTED: cullin-4B isoform X1 [OS=Homo sapiens]	1.09482	1.06836	0.977949	1.01544	1.16648	1.02867		1.04704	1.07019	1.02211	0.718645
119590552	splicing factor 3b, subunit 1, 155kDa [OS=Homo sapiens]	1.05626	1.31104	0.978769	1.05096	1.12633	1.04883		1.11536	1.07537	0.96415	0.719049
42560548	Poly(RC)-binding protein 1 [OS=Homo sapiens]	0.940877	1.02752	1.19878	1.02548	0.896024	1.12844		1.05573	1.01665	0.962987	0.719335
530416988	PREDICTED: 60S ribosomal protein L28 isoform X1 [OS=Homo sapiens]	0.935762	0.867689	1.03356	0.928092	0.822627	1.00384		0.94567	0.918185	0.970936	0.719359
194387828	unnamed protein product [OS=Homo sapiens]	1.16736	1.03616	0.958678	1.07335	1.16632	1.01033		1.05406	1.08333	1.02777	0.719417
48146399	MASA [OS=Homo sapiens]	1.11249	1.03406	1.04025	1.09185	0.992776	1.05779		1.06226	1.04747	0.986075	0.720031
61744477	4F2 cell-surface antigen heavy chain isoform b [OS=Homo sapiens]	0.964847	0.93987	0.846438	0.899167	0.907493	0.902868		0.917052	0.903176	0.984869	0.720375
9836652	BSCv [OS=Homo sapiens]	0.979671	0.950629	0.841239	0.979671	1.0242	0.846079		0.923846	0.949984	1.02829	0.720732
729475	Flap endonuclease 1 [OS=Homo sapiens]	0.875362	0.980676	1.01546	0.957488	0.968116	0.889855		0.957166	0.938486	0.980485	0.720969
767956728	PREDICTED: constitutive coactivator of PPAR-gamma-like protein 1 isoform X1 [OS=Homo sapiens]	1.28627	1.34326	1.18135	1.19689	1.40026	1.30052		1.27029	1.29922	1.02277	0.720979
6841210	HSPC280 [OS=Homo sapiens]	0.852444	0.696	1.25244	0.759111	0.608889	1.16356		0.93363	0.843852	0.90384	0.721052
31873320	Hypothetical protein [OS=Homo sapiens]	1.1574	1.10913	0.93914	1.04617	1.18993	1.06191		1.06856	1.09934	1.02881	0.721101
767985304	PREDICTED: SAFB-like transcription modulator isoform X1 [OS=Homo sapiens]	1.24327	1.17825	1.12668	1.10202	1.17265	1.21861		1.18274	1.16442	0.984518	0.721308
119611544	DEAH (Asp-Glu-Ala-His) box polypeptide 9, isoform CRA_b [OS=Homo sapiens]	0.905366	0.879024	1.16976	1.0078	0.907317	0.926829		0.984715	0.947317	0.962021	0.721609
126031621	Chain A, Crystal Structure Of Erk2 In Complex With N-Benzyl-4-(4-(3- Chlorophenyl)-1h-Pyrazol-3-Yl)-1h-Pyrrole-2-Carboxamide [OS=Homo sapiens]	0.97971	0.924638	0.982609	0.995169	0.942995	0.91401		0.962319	0.950725	0.987952	0.721648
119600654	ras homolog gene family, member T1, isoform CRA_g [OS=Homo sapiens]	1.02498	0.837656	1.05091	1.05572	0.763689	0.96926		0.971182	0.929555	0.957138	0.723416
767996032	PREDICTED: CDK5 regulatory subunit-associated protein 3 isoform X2 [OS=Homo sapiens]	1.04785	1.10547	0.868164	0.921875	1.12207	0.855469		1.00716	0.966471	0.959599	0.723952
319976397	hemoglobin alpha-2 chain variant [OS=Homo sapiens]	0.978044	1.14271	0.762475	0.988024	1.15968	0.889222		0.961078	1.01231	1.05331	0.724598
223597	actin beta related pseudogene [OS=Homo sapiens]	1.15832	1.06752	1.37602	1.40978	0.944121	1.05821		1.20062	1.13737	0.947317	0.724701
119618619	KIAA0152, isoform CRA_b [OS=Homo sapiens]	1.03175	0.971989	0.709617	0.858077	1.18114	0.842204		0.904451	0.960473	1.06194	0.724732
221219000	inactive phospholipase C-like protein 2 isoform 1 [OS=Homo sapiens]	0.783636	0.954545	0.968182	0.837273	0.835455	0.953636		0.902121	0.875455	0.97044	0.726614
30354619	YWHAZ protein, partial [OS=Homo sapiens]	0.867619	0.867619	1.18381	0.911429	0.879048	1.00286		0.973016	0.931111	0.956933	0.726651
157829946	Chain A, Activity And Specificity Of Human Aldolases [OS=Homo sapiens]	1.0581	1.05199	0.95209	1.06014	1.07441	0.978593		1.02073	1.03772	1.01664	0.727895
119619953	thymosin, beta 10, isoform CRA_a, partial [OS=Homo sapiens]	1.3881	1.24167	1.14048	1.21548	1.22976	1.24405		1.25675	1.22976	0.978529	0.728095
158254618	unnamed protein product [OS=Homo sapiens]	0.988989	1.05906	0.966967	0.973974	1.12412	0.97998		1.00501	1.02603	1.02092	0.728219
5052121	Brefeldin A-inhibited guanine nucleotide-exchange protein 1 [OS=Homo sapiens]	0.892586	0.88403	0.967681	0.892586	0.926806	0.961977		0.914766	0.927123	1.01351	0.729214
109658988	SWI/SNF related, matrix associated, actin dependent regulator of chromatin, subfamily c, member 1 [OS=Homo sapiens]	0.95814	1.01581	0.944186	0.986047	0.968372	0.933953		0.972713	0.962791	0.989799	0.729319
62089078	WD repeat-containing protein 1 isoform 1 variant [OS=Homo sapiens]	0.98494	0.957831	1.07229	1.04016	0.883534	1.0241		1.00502	0.982597	0.977689	0.729956
119614801	clathrin, heavy polypeptide (Hc), isoform CRA_a [OS=Homo sapiens]	0.975309	0.975309	1.19444	1.05864	0.91358	1.07407		1.04835	1.01543	0.968597	0.730652
177205	92 kDa type IV collagenase [OS=Homo sapiens]	0.983556	1.75642	0.549846	0.926002	1.35252	0.543679		1.09661	0.940733	0.857857	0.731287
119627428	ribosomal protein S8, isoform CRA_a, partial [OS=Homo sapiens]	0.972617	0.977688	1.16024	0.899594	0.819473	1.23529		1.03685	0.984787	0.949788	0.73163
269914128	OCIA domain-containing protein 1 isoform 4 [OS=Homo sapiens]	0.934005	0.890009	0.834097	0.908341	1.00275	0.814849		0.886037	0.908647	1.02552	0.731633
215490089	Histone deacetylase complex subunit SAP18 [OS=Homo sapiens]	0.620192	0.548077	1.63365	0.852885	0.797115	0.764423		0.933974	0.804808	0.861702	0.731818
119605454	hexokinase 3 (white cell), isoform CRA_b [OS=Homo sapiens]	0.996954	1.00508	1.01015	0.979695	0.932995	1.05888		1.00406	0.990525	0.986518	0.732612
77744389	Peroxiredoxin 2 [OS=Homo sapiens]	1.04279	1.1295	1.27703	0.935811	1.16216	1.2286		1.14977	1.10886	0.964414	0.73322
119570374	ectonucleoside triphosphate diphosphohydrolase 1, isoform CRA_c [OS=Homo sapiens]	1.18967	1.03479	1.09989	1.0404	1.14478	1.07969		1.10812	1.08829	0.982107	0.733222
170785131	Chain B, Crystal Structure Of The Rp2-arl3 Complex Bound To Gppnhp [OS=Homo sapiens]	1.02684	1.01988	1.00994	1.05865	0.971173	0.998012		1.01889	1.00928	0.990569	0.733659
57164942	Cytoskeleton-associated protein 5 isoform a [OS=Homo sapiens]	1.01204	0.956871	0.96991	0.871615	0.971916	1.03912		0.979605	0.960883	0.980887	0.734279
767963706	PREDICTED: xaa-Pro aminopeptidase 1 isoform X1 [OS=Homo sapiens]	0.850869	0.863678	0.984446	0.954254	0.720952	0.930467		0.899665	0.868557	0.965424	0.734308
13325110	proteasome (prosome, macropain) activator subunit 2 (PA28 beta) [OS=Homo sapiens]	1.03144	0.921907	1.08012	1.07404	0.956389	1.06897		1.01116	1.03313	1.02173	0.734932
62897953	Proteasome 26S non-ATPase subunit 11 variant [OS=Homo sapiens]	0.930118	0.932087	1.1624	0.86811	0.927165	1.11319		1.0082	0.969488	0.961601	0.735234
47678727	TST [OS=Homo sapiens]	1.06653	1.12385	0.91607	1.09724	1.02866	1.05118		1.03548	1.05902	1.02273	0.736163
25304086	Rab5B protein, partial [OS=Homo sapiens]	0.888235	0.833333	1.05784	0.976471	0.888235	0.996078		0.926471	0.953595	1.02928	0.736809
364506228	Chain A, Crystal Structure Of Human Ribosomal Protein L30e [OS=Homo sapiens]	0.845556	0.838889	1.68222	1.21556	0.805556	1.01889		1.12222	1.01333	0.90297	0.738311
157835180	Chain A, Human Translation Initiation Factor Eif1, Nmr, 29 Structures [OS=Homo sapiens]	0.552961	0.488741	1.19683	1.12427	0.630525	0.773144		0.746177	0.842647	1.12928	0.738481
15488591	profilin 1 [OS=Homo sapiens]	0.986598	1	1.14433	1.03608	1.01134	1.02887		1.04364	1.02543	0.982549	0.739162
119604562	Coactivator-associated arginine methyltransferase 1, isoform CRA_b [OS=Homo sapiens]	0.868373	0.593236	1.15631	0.909506	0.85649	1.03473		0.872639	0.933577	1.06983	0.739471
14041815	Kinase-like protein [OS=Homo sapiens]	0.992857	1.07041	0.938776	1.03878	1.30612	0.814286		1.00068	1.05306	1.05235	0.739934
194374671	unnamed protein product [OS=Homo sapiens]	0.976238	1.06931	0.814851	0.962376	1.14059	0.872277		0.953465	0.991749	1.04015	0.741681
158256494	unnamed protein product [OS=Homo sapiens]	0.928571	0.806548	1.22321	0.997024	0.744048	1.05258		0.986111	0.931217	0.944333	0.742552
323714714	Chain C, Crystal Structure Of The Open State Of Human Endoplasmic Reticulum Aminopeptidase 1 Erap1 [OS=Homo sapiens]	1.11003	0.73223	0.9815	1.21519	0.832522	0.943525		0.941253	0.997079	1.05931	0.742922
530410015	PREDICTED: developmentally-regulated GTP-binding protein 2 isoform X1 [OS=Homo sapiens]	0.902041	0.595918	1.76633	0.970408	0.694898	1.2		1.0881	0.955102	0.877774	0.743773
1168333	Beta-centractin [OS=Homo sapiens]	0.721925	0.748663	1.05258	0.878788	0.791444	0.977718		0.841058	0.88265	1.04945	0.744153
354459497	Chain A, Crystal Structure Of Human Peptidylarginine Deiminase 4 In Complex With O-Cl-Amidine [OS=Homo sapiens]	0.800316	0.81768	0.554065	0.811365	0.904499	0.588792		0.72402	0.768219	1.06105	0.744526
119605020	6-phosphogluconolactonase, isoform CRA_b [OS=Homo sapiens]	1.01288	0.980687	1.1706	1.0912	1.05794	1.07725		1.05472	1.07546	1.01967	0.744806
17390225	Aconitase 1, soluble [OS=Homo sapiens]	1.106	0.897	0.972	0.976	1.053	1.014		0.991667	1.01433	1.02286	0.745052
119575952	Histone 1, H1d [OS=Homo sapiens]	1.16246	1.31723	0.930845	1.11196	1.191	0.972558		1.13685	1.09184	0.960412	0.745076
12803633	ArsA arsenite transporter, ATP-binding, homolog 1 (bacterial) [OS=Homo sapiens]	1.08437	1.10313	1.02083	1.12083	1.03438	1.00938		1.06944	1.05486	0.986364	0.745665
767989975	PREDICTED: 1-phosphatidylinositol 4,5-bisphosphate phosphodiesterase gamma-2 isoform X1 [OS=Homo sapiens]	0.926167	1.04669	1.20521	1.13572	1.10966	1.02389		1.05936	1.08976	1.0287	0.745987
10440158	unnamed protein product [OS=Homo sapiens]	1.33774	1	0.233962	1.33679	1.19057	0.481132		0.857233	1.00283	1.16985	0.746346
51599149	RAB18 long isoform 1 [OS=Homo sapiens]	1.13532	1.05963	1.20872	1.22018	1.03326	1.2305		1.13456	1.16131	1.02358	0.74637
33096741	Hypothetical protein [OS=Homo sapiens]	1.06353	0.933856	0.612707	0.954743	0.869452	0.610096		0.870032	0.81143	0.932644	0.746816
30314483	DLNB23 [OS=Homo sapiens]	1.26896	1.06872	1.24526	1.14929	1.2263	1.28436		1.19431	1.21998	1.02149	0.747116
3659997	Chain B, Human Phosphatidylethanolamine Binding Protein In Complex With Cacodylate [OS=Homo sapiens]	1.26784	1.05379	1.11416	1.15917	1.03513	1.16246		1.14526	1.11892	0.976997	0.747163
1585683	membrane protein band 7.2b [OS=Homo sapiens]	0.962857	1.31429	0.735238	1.00762	1.1	0.687619		1.00413	0.931746	0.927917	0.747368
578831186	PREDICTED: E3 ubiquitin-protein ligase RNF213 isoform X1 [OS=Homo sapiens]	1.00767	1.08543	1.15115	1.00767	1.1402	1.1621		1.08142	1.10332	1.02026	0.747933
365733590	CD48 antigen isoform 2 precursor [OS=Homo sapiens]	0.968872	0.724708	1.10798	1.09533	0.835603	1.0107		0.933852	0.980545	1.05	0.747992
194387844	unnamed protein product [OS=Homo sapiens]	1.01558	1.03992	0.868549	0.974684	1.03116	0.976631		0.974684	0.994158	1.01998	0.748292
767953162	PREDICTED: protein FAM49B isoform X2 [OS=Homo sapiens]	0.906061	0.90202	1.16869	1.07677	1.00606	0.988889		0.992256	1.02391	1.0319	0.748755
51095108	LSM8 homolog, U6 small nuclear RNA associated (S. cerevisiae) [OS=Homo sapiens]	0.768421	0.672807	1.34561	0.883333	0.631579	1.02544		0.928947	0.846784	0.911552	0.748959
158258543	unnamed protein product [OS=Homo sapiens]	0.962488	1.02567	1.02172	0.846989	1.01481	1.07502		1.00329	0.97894	0.97573	0.749639
530410136	PREDICTED: protein flightless-1 homolog isoform X1 [OS=Homo sapiens]	1.05366	1.06089	1.01858	1.02064	1.06811	1.02374		1.04438	1.0375	0.993412	0.749917
194378426	unnamed protein product [OS=Homo sapiens]	1.14804	1.02719	0.86002	1.07754	1.07754	0.97281		1.01175	1.04263	1.03052	0.750103
62089042	Glucan , branching enzyme 1 variant [OS=Homo sapiens]	1.0534	1.2199	0.940314	1.0178	1.14555	0.948691		1.0712	1.03735	0.968394	0.750984
119612727	aquarius homolog (mouse), isoform CRA_b [OS=Homo sapiens]	0.978302	0.582075	1.15566	1.04434	0.818868	1.04151		0.905346	0.968239	1.06947	0.751336
54697128	protein phosphatase 1, regulatory subunit 7 [OS=Homo sapiens]	1.01897	1.08957	1.06428	0.998946	1.12118	1.00738		1.0576	1.0425	0.985719	0.751362
119618734	similar to splicing factor, arginine/serine-rich 4, isoform CRA_b [OS=Homo sapiens]	1.07555	1.00839	1.1532	1.20881	0.870934	1.04932		1.07905	1.04302	0.966613	0.751449
193785644	unnamed protein product [OS=Homo sapiens]	1.00202	1.26162	0.961616	1.00101	1.19596	0.89798		1.07508	1.03165	0.959599	0.752038
5454154	peptidyl-prolyl cis-trans isomerase H [OS=Homo sapiens]	1.23465	1.02193	0.966009	1.03509	1.17105	1.10855		1.0742	1.1049	1.02858	0.752215
197692447	small nuclear ribonucleoprotein polypeptide D3 [OS=Homo sapiens]	1.19064	1.02341	1.37458	1.19064	1.16945	1.12375		1.19621	1.16128	0.970798	0.752286
409027	CDC42 GTPase-activating protein, partial [OS=Homo sapiens]	0.803721	0.763721	1.08	0.876279	0.825116	1.07256		0.882481	0.924651	1.04779	0.752417
768023992	PREDICTED: tubulin--tyrosine ligase-like protein 12 isoform X1 [OS=Homo sapiens]	0.915044	0.69823	1.07257	0.984956	0.704425	0.859292		0.89528	0.849558	0.948929	0.752729
67463788	Chain N, Paf-Ah Holoenzyme: Lis1ALFA2 [OS=Homo sapiens]	1.05221	1.17771	0.823293	0.995984	1.24096	0.954819		1.01774	1.06392	1.04538	0.752806
119619804	high-mobility group box 3, isoform CRA_b [OS=Homo sapiens]	1.16648	1.19934	0.841183	1.00438	1.34502	1.01862		1.069	1.12267	1.0502	0.753424
564731372	Chain D, Human Histidine Triad Nucleotide-binding Protein 2 (hhint2) In P41212 Space Group At 2.83 A [OS=Homo sapiens]	0.996802	1.16311	0.910448	0.885928	1.06503	1.02665		1.02345	0.992537	0.969792	0.753688
767908842	PREDICTED: SLIT-ROBO Rho GTPase-activating protein 2 isoform X4 [OS=Homo sapiens]	0.914077	0.659963	1.17824	0.986289	0.615174	0.957952		0.917428	0.853138	0.929924	0.753758
119568130	chromosome 6 open reading frame 211, isoform CRA_b [OS=Homo sapiens]	1.1875	1.22845	0.940733	1.05711	1.23276	0.942888		1.11889	1.07759	0.963082	0.754283
375314777	keratin 1 [OS=Homo sapiens]	0.698276	0.579433	0.342365	0.511084	0.60899	0.609606		0.540025	0.57656	1.06765	0.755649
38511830	SNX5 protein, partial [OS=Homo sapiens]	1.02185	1.0139	0.932473	0.920556	1.03277	1.06753		0.989407	1.00695	1.01773	0.756139
767910218	PREDICTED: mitochondrial amidoxime-reducing component 1 isoform X1 [OS=Homo sapiens]	0.888889	1	0.936647	0.894737	1.10526	0.901559		0.941845	0.967186	1.02691	0.75615
14250593	calpain 1, (mu/I) large subunit [OS=Homo sapiens]	1.08792	1.03919	1.08475	1.01165	1.07521	1.09534		1.07062	1.06073	0.990765	0.756151
165761145	Chain A, Structure Of A104t Dj-1 [OS=Homo sapiens]	0.910714	0.759454	1.50105	0.943277	0.784664	1.18908		1.05707	0.972339	0.919841	0.756356
409971425	Brain acid soluble protein 1 [OS=Homo sapiens]	1.02958	1.09924	0.810115	0.939885	1.06393	0.824427		0.979644	0.942748	0.962338	0.756758
119580824	Ran GTPase activating protein 1, isoform CRA_a [OS=Homo sapiens]	0.942383	1.10645	0.771484	0.961914	1.09277	0.879883		0.940104	0.97819	1.04051	0.75686
12654655	N-ethylmaleimide-sensitive factor attachment protein, alpha [OS=Homo sapiens]	1.001	0.942943	1.07908	1.02002	0.902903	1.04204		1.00767	0.988322	0.980795	0.757313
6841248	HSPC299 [OS=Homo sapiens]	1.12098	1.29301	1.08657	1.12098	1.25749	1.03108		1.16685	1.13651	0.974001	0.757394
119621575	chromosome 18 open reading frame 17, isoform CRA_b, partial [OS=Homo sapiens]	1.09946	0.850811	1.20865	1.02162	0.863784	1.14162		1.05297	1.00901	0.958248	0.757533
4557403	mitochondrial carnitine/acylcarnitine carrier protein [OS=Homo sapiens]	0.988506	0.984674	1.02969	1.03257	1.05939	0.947318		1.00096	1.01309	1.01212	0.757733
7661880	Arf-GAP with coiled-coil, ANK repeat and PH domain-containing protein 1 [OS=Homo sapiens]	1.03496	1.42479	0.888771	0.914195	1.27542	0.965042		1.11617	1.05155	0.942107	0.75794
119595469	asparaginyl-tRNA synthetase 2 (mitochondrial)(putative), isoform CRA_c [OS=Homo sapiens]	0.955455	0.975455	0.817273	1.00273	0.968182	0.845455		0.916061	0.938788	1.02481	0.758134
75517652	Endoplasmic reticulum protein 29, isoform 1 precursor [OS=Homo sapiens]	0.960163	0.85189	1.3524	1.07354	0.813075	1.10215		1.05482	0.996255	0.94448	0.75825
29337031	Disintegrin and metalloproteinase domain-containing protein 10 [OS=Homo sapiens]	0.837573	0.87182	1.07241	0.902153	0.957926	0.999022		0.927267	0.953033	1.02779	0.759007
33337583	Hep27-like protein [OS=Homo sapiens]	0.957406	0.691191	1.19264	1.10358	0.545983	0.973863		0.94708	0.874476	0.923339	0.76021
119608543	ficolin (collagen/fibrinogen domain containing) 1, isoform CRA_a [OS=Homo sapiens]	1.38776	1.19928	1.11405	1.46819	1.19208	1.16447		1.23369	1.27491	1.03341	0.760457
14603253	Phosphoglucomutase 2 [OS=Homo sapiens]	1.00301	1.11847	0.970884	0.940763	1.10843	0.976908		1.03079	1.0087	0.978571	0.761085
125863645	ragulator complex protein LAMTOR1 [OS=Homo sapiens]	1.18507	1.19979	0.871714	0.867508	1.19769	1.05152		1.08552	1.03891	0.957055	0.761451
119611035	tyrosine 3-monooxygenase/tryptophan 5-monooxygenase activation protein, epsilon polypeptide, isoform CRA_b [OS=Homo sapiens]	0.889107	0.853778	1.11286	0.953876	0.915604	1.07851		0.951914	0.982663	1.0323	0.762063
3421045	Transcription repressor [OS=Homo sapiens]	1.14133	1.21199	0.831906	1.02248	1.23876	1.0546		1.06174	1.10528	1.04101	0.76282
119627274	cytidylate kinase, isoform CRA_a [OS=Homo sapiens]	1.16031	1.37405	0.880044	1.04253	1.27154	0.931298		1.13813	1.08179	0.950495	0.763111
13938376	PHD finger protein 5A [OS=Homo sapiens]	0.986258	1.24101	0.9926	1.09408	1.19873	1.0222		1.07329	1.105	1.02955	0.763151
767973049	PREDICTED: oxysterol-binding protein-related protein 8 isoform X4 [OS=Homo sapiens]	0.946977	0.71907	0.96186	0.781395	0.941395	1.00465		0.875969	0.909147	1.03788	0.763253
11526789	Inorganic pyrophosphatase 2 [OS=Homo sapiens]	0.817922	0.757865	1.28789	0.876072	0.647283	1.12965		0.95456	0.884334	0.926431	0.76339
530400731	PREDICTED: SWI/SNF complex subunit SMARCC2 isoform X1 [OS=Homo sapiens]	1.05496	1.0893	0.85476	0.911678	1.07753	0.922473		0.999673	0.970559	0.970877	0.764182
119628261	stathmin 1/oncoprotein 18, isoform CRA_a [OS=Homo sapiens]	1.11006	1.15199	0.995807	0.990566	1.12159	1.087		1.08595	1.06639	0.981982	0.764265
73919341	Persulfide dioxygenase ETHE1, mitochondrial [OS=Homo sapiens]	1.13765	1.25202	0.781377	0.963563	1.1336	0.924089		1.05702	1.00709	0.952761	0.764373
119573008	Fc fragment of IgE, high affinity I, receptor for; gamma polypeptide, isoform CRA_a [OS=Homo sapiens]	1.22462	1.21166	0.984881	1.11123	1.15983	1.07127		1.14039	1.11411	0.976957	0.764513
78191525	DNA-directed polymerase delta 1 [OS=Homo sapiens]	1.0068	0.778641	1.12913	1.0068	0.804854	0.986408		0.971521	0.932686	0.960027	0.764522
119611986	RAB7, member RAS oncogene family-like 1, isoform CRA_a [OS=Homo sapiens]	0.955513	0.820116	1.02031	1.00387	0.733075	0.960348		0.931979	0.899097	0.964718	0.764644
377549892	Cytochrome c oxidase subunit VIIa polypeptide 2 [OS=Homo sapiens]	1.00694	0.897817	1.09524	1.19643	0.730159	0.93254		1	0.953042	0.953042	0.764718
499142119	Chain B, Crystal Structure Of Human Cytosolic Aspartyl-trna Synthetase, A Component Of Multi-trna Synthetase Complex [OS=Homo sapiens]	1.02874	1.01189	0.910803	0.984143	1.0664	0.949455		0.983812	1	1.01645	0.76498
119619273	motile sperm domain containing 2, isoform CRA_d [OS=Homo sapiens]	1.18642	1.26812	1.06329	1.01496	1.30035	1.10357		1.17261	1.13962	0.971868	0.765293
187960969	ATP synthase F0 subunit 6 (mitochondrion) [OS=Homo sapiens]	0.698202	0.385457	0.993745	0.820954	0.592651	0.848319		0.692468	0.753974	1.08882	0.7664
1101029	pyruvate carboxylase precursor [OS=Homo sapiens]	0.998158	0.767956	0.999079	0.937385	0.892265	0.859116		0.921731	0.896255	0.972361	0.766539
158261303	unnamed protein product [OS=Homo sapiens]	0.904762	0.908356	0.850854	0.867925	0.963163	0.867925		0.88799	0.899671	1.01315	0.766774
753535974	Chain A, Crystal Structure Of Protein Arginine Deiminase 2 (e354a, 10 Mm Ca2+) [OS=Homo sapiens]	1.07418	1.04352	0.879327	1.0178	1.01484	0.895153		0.999011	0.975931	0.976898	0.766903
295842330	splicing factor 1 isoform 6 [OS=Homo sapiens]	1.138	1.20276	0.969214	1.05308	1.13482	1.05096		1.10333	1.07962	0.978512	0.76739
530380347	PREDICTED: glucosamine-6-phosphate isomerase 1 isoform X2 [OS=Homo sapiens]	1.1551	1.13124	0.993492	0.962039	1.16703	1.07701		1.09328	1.06869	0.977513	0.767861
3337441	NADH:ubiquinone oxidoreductase NDUFS3 subunit [OS=Homo sapiens]	1.10178	0.895858	1.61183	1.53491	0.699408	1.07337		1.20316	1.10256	0.916393	0.770336
16877133	Carboxypeptidase, vitellogenic-like [OS=Homo sapiens]	1.32503	1.05776	0.98641	1.52661	1.03284	0.996602		1.12307	1.18535	1.05546	0.770598
119604538	Interleukin enhancer binding factor 3, 90kDa, isoform CRA_b [OS=Homo sapiens]	0.963107	1.07573	0.948544	0.971845	1.01068	0.965049		0.995793	0.982524	0.986675	0.771145
15928586	Prohibitin 2 [OS=Homo sapiens]	1.00104	1.00209	1.1139	1.04075	0.981191	1.05434		1.03901	1.02543	0.986926	0.771266
119569757	SEC23 interacting protein, isoform CRA_b [OS=Homo sapiens]	0.881321	0.965944	1.09701	0.80805	0.825593	1.18266		0.981424	0.938768	0.956537	0.771459
18379349	Synaptic vesicle membrane protein VAT-1 homolog [OS=Homo sapiens]	1.16498	1.34231	0.965208	1.14254	1.23906	0.965208		1.1575	1.1156	0.963801	0.772199
221046342	unnamed protein product [OS=Homo sapiens]	1.13746	1.4559	0.959908	0.97709	1.33219	1.07789		1.18442	1.12906	0.953256	0.773124
34343	unnamed protein product [OS=Homo sapiens]	1.00998	0.802395	1.15469	1.02695	0.959082	1.08084		0.989022	1.02229	1.03364	0.773709
160420317	Filamin-A isoform 2 [OS=Homo sapiens]	0.982983	1.003	1.01902	0.986987	1.01702	1.01401		1.00167	1.00601	1.00433	0.774276
578804211	PREDICTED: arf-GAP domain and FG repeat-containing protein 1 isoform X1 [OS=Homo sapiens]	0.875962	0.844231	1.10192	0.956731	0.847115	0.9375		0.940705	0.913782	0.97138	0.774624
194381616	unnamed protein product [OS=Homo sapiens]	0.891892	0.85447	1.33264	0.968815	0.872141	1.08628		1.02633	0.975745	0.950709	0.775162
197692159	splicing factor arginine/serine-rich 3 [OS=Homo sapiens]	1.04636	1.10432	1.03477	1.08851	1.05058	1.06849		1.06182	1.0692	1.00695	0.775197
695722043	Chain C, Crystal Structure Of Human Argrs-glnrs-aimp1 Complex [OS=Homo sapiens]	1.16276	1.07581	1.10145	1.09142	1.07135	1.14604		1.11334	1.10294	0.990654	0.775554
189054305	unnamed protein product [OS=Homo sapiens]	1.04928	1.02977	1.13655	1.03799	0.982546	1.14271		1.07187	1.05441	0.983716	0.775843
62088210	Serine/threonine kinase 4 variant [OS=Homo sapiens]	0.91371	1.00479	0.88303	0.922339	1.10738	0.849473		0.933845	0.959732	1.02772	0.775963
12653721	solute carrier family 39 (zinc transporter), member 7 [OS=Homo sapiens]	1.06488	1.33883	0.839341	0.992791	1.14933	0.958805		1.08102	1.03364	0.956177	0.776344
307106	Lamin B [OS=Homo sapiens]	1.02834	1.00709	1.02632	1.01215	1.03138	1.02632		1.02058	1.02328	1.00264	0.776515
578806039	PREDICTED: inosine-5'-monophosphate dehydrogenase 2 isoform X1 [OS=Homo sapiens]	0.88162	0.917965	1.22222	0.96054	0.867082	1.081		1.00727	0.96954	0.962543	0.776924
119571982	integrin, alpha 2b (platelet glycoprotein IIb of IIb/IIIa complex, antigen CD41), isoform CRA_d [OS=Homo sapiens]	0.690385	1.17596	1.00096	0.894231	1.00385	0.832692		0.955769	0.910256	0.952381	0.77748
37590505	Prefoldin subunit 6 [OS=Homo sapiens]	1.06904	1.05439	0.972803	0.99477	1.10983	1.03243		1.03208	1.04568	1.01318	0.77854
119589997	proteinase 3 (serine proteinase, neutrophil, Wegener granulomatosis autoantigen), isoform CRA_b [OS=Homo sapiens]	1.03627	1.32953	0.818653	0.925389	1.24352	0.842487		1.06149	1.0038	0.945656	0.77876
109658494	Leucine-rich repeat kinase 2 [OS=Homo sapiens]	0.726488	0.867127	1.03192	0.91717	0.886972	0.725626		0.87518	0.843256	0.963523	0.779139
350285458	Beta actin [OS=Homo sapiens]	1.06843	0.97654	0.900293	1.0176	0.879765	0.990225		0.981753	0.962529	0.980418	0.779918
767993263	PREDICTED: septin-9 isoform X3 [OS=Homo sapiens]	1.00406	0.936041	1.10457	0.97868	0.892386	1.10355		1.01489	0.99154	0.976992	0.780776
5453607	T-complex protein 1 subunit eta isoform a [OS=Homo sapiens]	0.998998	1.01503	1.02505	1.00401	1.02605	0.998998		1.01303	1.00969	0.996703	0.781374
182574	p55-c-fgr protein [OS=Homo sapiens]	1.18593	1.06332	0.853266	0.893467	1.09146	1.01709		1.03417	1.00067	0.967606	0.781625
36126	ribosomal protein L17 [OS=Homo sapiens]	0.985294	1.04118	0.919608	0.973529	1	1.0049		0.982026	0.99281	1.01098	0.782103
193786398	unnamed protein product [OS=Homo sapiens]	0.940635	0.95087	1.09212	0.914023	0.644831	1.261		0.994541	0.939952	0.945111	0.78253
119586519	Phosphoenolpyruvate carboxykinase 2 (Mitochondrial) [OS=Homo sapiens]	0.846405	0.8061	1.58932	1.03813	0.794118	1.16449		1.08061	0.998911	0.924395	0.782602
221041092	unnamed protein product [OS=Homo sapiens]	0.991354	0.84438	1.03458	0.92219	0.848223	1.03074		0.956772	0.933718	0.975904	0.782933
30583513	High-mobility group nucleosome binding domain 1 [OS=Homo sapiens]	1.05689	1.11876	0.862275	0.99501	1.02295	0.949102		1.01264	0.989022	0.976675	0.783071
90903240	phospholipid hydroperoxide glutathione peroxidase, mitochondrial isoform C precursor [OS=Homo sapiens]	0.963532	0.771593	1.21401	1.01344	0.664107	1.10749		0.983045	0.928343	0.944354	0.78332
118505327	Beta-actin [OS=Homo sapiens]	1.04776	1.29254	0.583085	0.989055	1.18308	0.945274		0.974461	1.03914	1.06637	0.783881
109452587	Protein Fam98b [OS=Homo sapiens]	0.884615	0.84528	0.634615	0.91958	0.761364	0.765734		0.78817	0.815559	1.03475	0.784
119598249	ribosomal protein, large, P1, isoform CRA_a [OS=Homo sapiens]	0.714514	0.517544	0.948166	0.794258	0.625997	0.888357		0.726741	0.769537	1.05889	0.784312
182673	FMR1, partial [OS=Homo sapiens]	0.946	1.326	0.896	0.946	0.907	1.175		1.056	1.00933	0.955808	0.784315
767994029	PREDICTED: protein EVI2B isoform X1 [OS=Homo sapiens]	1.16883	1.28453	0.942149	0.978749	1.33294	1.21015		1.13184	1.17395	1.0372	0.785285
119624724	CD2-associated protein [OS=Homo sapiens]	0.956044	0.47952	1.34565	0.951049	0.617383	1.53247		0.927073	1.03363	1.11494	0.785609
119576044	serine hydroxymethyltransferase 1 (soluble), isoform CRA_a [OS=Homo sapiens]	1.23485	0.869048	1.06926	0.840909	1.20779	1.27381		1.05772	1.1075	1.04707	0.785686
767968242	PREDICTED: nuclear mitotic apparatus protein 1 isoform X3 [OS=Homo sapiens]	0.971292	1.03636	0.849761	0.954067	1.03445	0.924402		0.952472	0.970973	1.01942	0.786254
205829207	Putative neutrophil cytosol factor 1B [OS=Homo sapiens]	0.873031	0.983318	0.821131	0.918443	0.951807	0.855422		0.892493	0.908557	1.018	0.786794
214010226	40S ribosomal protein S24 isoform d [OS=Homo sapiens]	1.03476	0.80139	1.06852	0.989076	1.03674	0.95432		0.968222	0.99338	1.02598	0.787568
158259067	unnamed protein product [OS=Homo sapiens]	0.892253	0.871772	0.817453	0.819234	0.900267	0.891362		0.860493	0.870288	1.01138	0.787611
529280787	Chain B, Human Epidermal Fatty Acid-binding Protein (fabp5) In Complex With The Inhibitor Bms-309413 [OS=Homo sapiens]	0.978744	0.985507	1.01643	1.01836	0.92657	1.0087		0.993559	0.984541	0.990924	0.787868
119589420	mast cell-expressed membrane protein 1, isoform CRA_b [OS=Homo sapiens]	1.25796	1.17563	0.965971	1.22393	1.16575	0.894621		1.13319	1.09477	0.966096	0.787976
62088628	protein tyrosine phosphatase, non-receptor type 12 variant [OS=Homo sapiens]	1.20717	1.30459	0.890258	1.12654	1.33035	1.07167		1.13401	1.17619	1.0372	0.789478
767937496	PREDICTED: transcription elongation regulator 1 isoform X1 [OS=Homo sapiens]	1.00402	0.963783	1.08954	1.06942	0.963783	0.981891		1.01911	1.00503	0.98618	0.789635
927774917	Chain A, Crystal Structure Of Pki Nes Flip Mutant Peptide In Complex With Crm1- Ran-ranbp1 [OS=Homo sapiens]	0.904537	0.748582	1.08412	0.969754	0.879017	0.975425		0.912413	0.941399	1.03177	0.790082
340545556	FYN-binding protein isoform 3 [OS=Homo sapiens]	1.01167	1.0428	0.822957	0.960117	1.13521	0.870623		0.959144	0.988651	1.03076	0.79013
93279952	Chain B, Crystal Structure Of Human Sar1a In Complex With Gdp [OS=Homo sapiens]	0.633875	0.656972	1.27288	0.885372	0.592814	0.888794		0.854577	0.788993	0.923257	0.790666
578803257	PREDICTED: heterogeneous nuclear ribonucleoprotein L-like isoform X1 [OS=Homo sapiens]	1.21782	1.25413	1.0132	0.960396	1.30913	1.11001		1.16172	1.12651	0.969697	0.793484
577019448	glucose-6-phosphate isomerase isoform 3 [OS=Homo sapiens]	0.856736	0.804554	1.09583	0.967742	0.832068	1.04934		0.919039	0.949715	1.03338	0.793792
34785081	Zinc finger, matrin type 2 [OS=Homo sapiens]	0.949485	1.2732	0.956701	1.08144	1.07835	0.919588		1.05979	1.02646	0.968547	0.793877
119575465	Exocyst complex component 2, isoform CRA_a [OS=Homo sapiens]	1.3119	1.2433	0.883173	1.04716	1.40622	0.800643		1.14612	1.08467	0.946384	0.794236
7657381	Pre-mRNA-processing factor 19 [OS=Homo sapiens]	1.06394	1.01199	0.968032	0.962038	0.987013	1.06094		1.01465	1.00333	0.988841	0.794265
119617996	thymopoietin, isoform CRA_b [OS=Homo sapiens]	1.04051	1.10235	1.06183	1.07783	1.04584	1.10128		1.06823	1.07498	1.00632	0.794297
119614942	phosphatidylcholine transfer protein, isoform CRA_d, partial [OS=Homo sapiens]	0.997073	1.12976	0.721951	0.929756	1.1122	0.92		0.949593	0.987317	1.03973	0.794332
119628477	chaperonin containing TCP1, subunit 5 (epsilon) [OS=Homo sapiens]	0.890398	0.871969	1.0388	0.979631	0.85645	1.02619		0.933721	0.95409	1.02181	0.794499
119582975	osteoclast stimulating factor 1, isoform CRA_b [OS=Homo sapiens]	0.814208	0.856102	1.03097	0.96357	0.81694	0.854281		0.900425	0.878264	0.975388	0.794588
530388427	PREDICTED: aspartyl/asparaginyl beta-hydroxylase isoform X1 [OS=Homo sapiens]	1.16277	0.924228	0.781104	0.942002	1.12535	0.909261		0.956034	0.992205	1.03783	0.794698
189053263	unnamed protein product [OS=Homo sapiens]	0.924565	0.955513	1.1412	1.03965	0.840426	1.05996		1.00709	0.980013	0.973111	0.79472
187387	Myristoylated alanine-rich C-kinase substrate [OS=Homo sapiens]	1.0672	1.00201	0.925777	1.04514	1.02808	0.961886		0.998328	1.0117	1.0134	0.794815
768039275	PREDICTED: THO complex subunit 2 isoform X1 [OS=Homo sapiens]	0.852107	0.742906	0.926053	0.967326	0.730868	0.895959		0.840355	0.864718	1.02899	0.795477
767922705	PREDICTED: CLIP-associating protein 2 isoform X1 [OS=Homo sapiens]	0.793233	0.917293	1.06955	0.971805	0.918233	0.957707		0.926692	0.949248	1.02434	0.795664
189054354	unnamed protein product [OS=Homo sapiens]	1.12227	1.21507	0.879913	1.06114	1.14192	1.09934		1.07242	1.1008	1.02647	0.795752
11513833	Chain B, Core Of The Alu Domain Of The Mammalian Srp [OS=Homo sapiens]	0.687631	0.710692	1.59329	0.850105	0.690776	1.17715		0.997205	0.90601	0.908549	0.796396
13124090	Coatomer subunit gamma-2 [OS=Homo sapiens]	0.907767	1.06796	0.949515	0.865049	1.1	1.0301		0.975081	0.998382	1.0239	0.796583
23491735	Ribosomal protein L10A [OS=Homo sapiens]	1.1227	1.03988	0.919223	1.02863	1.10123	1.00613		1.02727	1.04533	1.01758	0.7969
530374630	PREDICTED: muscleblind-like protein 1 isoform X5 [OS=Homo sapiens]	1.12881	0.932084	1.49415	1.35012	0.851288	1.17213		1.18501	1.12451	0.948946	0.796975
221043328	unnamed protein product [OS=Homo sapiens]	1.05726	1.01227	1.02352	1.13497	0.951943	0.95501		1.03102	1.01397	0.983471	0.79702
13399541	Chain B, A Second Divalent Metal Ion In The Active Site Of A New Crystal Form Of Human ApurinicAPYRIMIDINIC ENDONUCLEASE, Ape1, And Its Implications For The Catalytic Mechanism [OS=Homo sapiens]	0.969093	0.874377	1.13659	0.975075	0.898305	1.03589		0.993353	0.969757	0.976246	0.798249
955264593	Chain A, Structure Of Human Leukotriene A4 Hydrolase In Complex With Inhibitor H1 [OS=Homo sapiens]	1.05149	1.05046	0.953656	1.09269	1.0309	0.971164		1.01854	1.03158	1.01281	0.798368
119579287	TBC1 domain family, member 2, isoform CRA_b [OS=Homo sapiens]	1.08969	1.06804	0.902062	0.895876	1.07113	1.17526		1.01993	1.04742	1.02695	0.798529
31108	human elongation factor 2 [OS=Homo sapiens]	0.958084	0.898204	1.16367	0.983034	0.891218	1.06786		1.00665	0.980705	0.974223	0.798694
145386517	Phostensin [OS=Homo sapiens]	1.13048	1.10857	0.782857	1.06381	0.765714	1.06952		1.0073	0.966349	0.959344	0.799221
674779924	MLL4/GPS2 fusion protein [OS=Homo sapiens]	1.15587	1.15385	0.825911	0.982794	0.912955	1.13563		1.04521	1.01046	0.966753	0.799229
194320090	Chain A, Crystal Structure A Tp53-Induced Glycolysis And Apoptosis Regulator Protein From Homo Sapiens [OS=Homo sapiens]	0.75311	0.8689	1.22105	1.04498	0.501435	1.10335		0.947687	0.883254	0.932009	0.799798
119599597	ubiquitin-activating enzyme E1-domain containing 1, isoform CRA_a [OS=Homo sapiens]	0.886589	0.657966	1.08011	0.80108	0.719172	0.986499		0.874887	0.835584	0.955075	0.800274
32187319	SHUJUN-1 [OS=Homo sapiens]	0.955366	0.991453	0.951567	0.988604	0.958215	0.935423		0.966129	0.960747	0.99443	0.800899
62088526	centaurin delta 2 isoform a variant [OS=Homo sapiens]	0.854299	0.771946	1.05339	0.8	0.773756	1.01448		0.893213	0.862745	0.96589	0.800968
94717635	progesterone receptor membrane component 1 [OS=Homo sapiens]	1.01709	0.913462	1.20085	1.2297	0.844017	0.942308		1.0438	1.00534	0.963153	0.80127
189065512	unnamed protein product [OS=Homo sapiens]	1.10451	1.01025	0.959016	0.978484	1.08197	0.968238		1.02459	1.00956	0.985333	0.801667
12652919	Chromosome 19 open reading frame 43 [OS=Homo sapiens]	1.24157	1.1191	0.980899	1.0573	1.26742	1.09663		1.11386	1.14045	1.02387	0.801788
119583566	Serpin peptidase inhibitor, clade B (ovalbumin), member 10 [OS=Homo sapiens]	1.07484	1.10603	0.891892	1.06757	1.10291	0.964657		1.02426	1.04505	1.0203	0.804503
12588	H(+)-transporting ATP synthase [OS=Homo sapiens]	0.958084	1.02096	0.992016	0.96008	0.92016	1.05589		0.990353	0.978709	0.988243	0.805161
119624074	major histocompatibility complex, class II, DP alpha 1, isoform CRA_a [OS=Homo sapiens]	1.03321	0.638241	0.928187	1.13645	0.720826	0.876122		0.866547	0.911131	1.05145	0.805259
767932043	PREDICTED: nuclear factor NF-kappa-B p105 subunit isoform X2 [OS=Homo sapiens]	1.01883	1.01685	0.923687	1.01189	1.00396	0.970268		0.986455	0.995375	1.00904	0.805368
119619926	capping protein (actin filament), gelsolin-like, isoform CRA_a [OS=Homo sapiens]	1.02556	1.02249	1.10941	1.02147	1.00613	1.09816		1.05249	1.04192	0.989961	0.805952
33340133	La binding protein 1 [OS=Homo sapiens]	0.876531	0.937755	1.17959	1.07143	0.836735	0.994898		0.997959	0.967687	0.969666	0.806155
62088544	Diaphanous 1 variant [OS=Homo sapiens]	0.991089	1.0099	0.918812	0.986139	0.99901	0.958416		0.973267	0.981188	1.00814	0.806293
768032299	PREDICTED: SH3 domain-containing kinase-binding protein 1 isoform X1 [OS=Homo sapiens]	1.06801	1.11371	1.00638	1.05313	1.15303	1.02125		1.0627	1.07581	1.01233	0.807752
197304777	TBC1 domain family member 5 isoform a [OS=Homo sapiens]	1.2364	1	1.24861	1.23418	1.18424	0.978912		1.16167	1.13245	0.974841	0.807785
704360891	Chain L, Crystal Structure Of The Ring1b/bmi1/ubch5c Prc1 Ubiquitylation Module Bound To The Nucleosome Core Particle [OS=Homo sapiens]	1.11823	1.19779	0.98453	1.14144	0.966851	1.12707		1.10018	1.07845	0.980248	0.807919
13543489	Biliverdin reductase A [OS=Homo sapiens]	0.846813	0.884872	1.07041	0.996194	0.814462	0.923882		0.934031	0.911513	0.975891	0.80844
53729337	Translation initiation factor IF-2, mitochondrial precursor [OS=Homo sapiens]	1.40602	1.7782	0.422306	1.1416	1.97619	0.892231		1.20217	1.33668	1.11188	0.808875
56203471	histone cluster 2, H3, pseudogene 2 [OS=Homo sapiens]	1.12941	1.02647	0.832353	0.95	1.05	0.913725		0.996078	0.971242	0.975066	0.808915
469474583	Chain B, Complex Structure Of Ospi And Ubc13 [OS=Homo sapiens]	1.00317	1.08254	1.08677	1.07619	0.980952	1.08254		1.0575	1.04656	0.98966	0.810283
32425705	Tu translation elongation factor, mitochondrial [OS=Homo sapiens]	1.04738	0.979269	0.920039	0.950642	1.0464	0.985192		0.982231	0.994077	1.01206	0.810412
15929398	Cytochrome c, somatic [OS=Homo sapiens]	1.21697	1.10419	1.03115	1.12567	1.13641	1.04296		1.11744	1.10168	0.985902	0.810724
937827788	L-lactate dehydrogenase B chain isoform LDHBx [OS=Homo sapiens]	0.932302	0.838491	1.08994	0.99323	0.915861	1.01161		0.953578	0.973565	1.02096	0.812763
22760309	unnamed protein product [OS=Homo sapiens]	1.09353	1.15622	0.928058	1.03494	1.09558	0.99075		1.05927	1.04042	0.982212	0.812875
52696274	Chain A, Nmr Structure Of Human Coactosin-Like Protein [OS=Homo sapiens]	1.13703	1.08368	0.932008	1.06276	1.10565	1.03347		1.05091	1.06729	1.01559	0.813063
767922905	PREDICTED: charged multivesicular body protein 2b isoform X1 [OS=Homo sapiens]	1.03102	1.4139	0.909091	0.988235	1.19465	1.04706		1.118	1.07665	0.96301	0.813347
189053457	unnamed protein product [OS=Homo sapiens]	1.08875	1.31373	0.826625	1.03406	1.13209	0.949432		1.07637	1.03853	0.964845	0.813656
767939365	PREDICTED: coagulation factor XIII A chain isoform X2 [OS=Homo sapiens]	0.937243	0.953704	1.21399	0.875514	0.925926	1.20165		1.03498	1.00103	0.967197	0.814239
62089410	thrombospondin 1 precursor variant [OS=Homo sapiens]	0.519243	0.736909	0.446057	0.481388	0.826498	0.500946		0.567403	0.602944	1.06264	0.814652
119610098	procollagen-proline, 2-oxoglutarate 4-dioxygenase (proline 4-hydroxylase), beta polypeptide, isoform CRA_a [OS=Homo sapiens]	0.9815	0.927945	1.00584	1.00292	0.908471	0.976631		0.971762	0.962674	0.990648	0.814902
221043506	unnamed protein product [OS=Homo sapiens]	1.08131	1.02534	1.1151	1.11299	1.04118	1.09293		1.07392	1.08237	1.00787	0.814961
108796653	Phosphoglycolate phosphatase [OS=Homo sapiens]	0.987567	0.760213	0.964476	1.00089	0.754885	1.04263		0.904085	0.9328	1.03176	0.81548
4235275	Talin [OS=Homo sapiens]	1.22366	1.27634	0.636559	1.47957	1.19355	0.693548		1.04552	1.12222	1.07336	0.815539
48145881	SMAP [OS=Homo sapiens]	1.03304	0.922255	0.892128	0.892128	1.00972	0.987366		0.949142	0.963071	1.01468	0.815792
119627328	ubiquinol-cytochrome c reductase hinge protein, isoform CRA_b, partial [OS=Homo sapiens]	1.34157	1.17303	1.07416	1.13034	1.48989	1.0809		1.19625	1.23371	1.03131	0.815942
14714514	pyruvate dehydrogenase complex, component X [OS=Homo sapiens]	0.940299	0.822886	1.15423	0.880597	0.884577	1.06667		0.972471	0.943947	0.970668	0.815975
62087582	H2A histone family, member V isoform 1 variant [OS=Homo sapiens]	1.05285	1.11077	0.940041	0.971545	0.980691	1.10264		1.03455	1.01829	0.984283	0.816338
530415027	PREDICTED: manganese-transporting ATPase 13A1 isoform X1 [OS=Homo sapiens]	0.927763	0.708442	0.81027	0.875544	0.651871	0.848564		0.815492	0.791993	0.971185	0.816409
315364769	Chain G, Crystal Structure Of Human Rnase H2 Complex [OS=Homo sapiens]	0.855086	0.93762	1.06814	0.892514	0.865643	1.04127		0.953615	0.933141	0.978531	0.816533
119575552	PRP4 pre-mRNA processing factor 4 homolog B (yeast), isoform CRA_a [OS=Homo sapiens]	1.31204	1.89234	2.30292	2.10036	1.69526	1.45803		1.83577	1.75122	0.953943	0.817531
15010550	heat shock protein gp96 precursor [OS=Homo sapiens]	1.17747	0.919235	1.14346	1.12752	1.07864	1.09458		1.08006	1.10025	1.01869	0.818218
119610743	complement component 1, q subcomponent binding protein, isoform CRA_c [OS=Homo sapiens]	0.942356	0.770677	2.21303	1.66416	0.83584	1.04511		1.30869	1.1817	0.902968	0.818551
119590242	ADP-ribosylation factor 1, isoform CRA_a [OS=Homo sapiens]	0.761324	0.719512	1.12805	0.779617	0.656794	1.0453		0.869628	0.827236	0.951252	0.818648
119609128	triosephosphate isomerase 1, isoform CRA_b [OS=Homo sapiens]	0.838884	0.793879	0.981998	0.979298	0.853285	0.835284		0.871587	0.889289	1.02031	0.819329
20664052	Chain A, Crystal Structure Of Calcium Free (or Apo) Human S100a6 [OS=Homo sapiens]	0.675154	0.67252	1.21159	0.839333	0.537313	1.01668		0.853088	0.797776	0.935163	0.819791
308208135	STIM1L [OS=Homo sapiens]	1.08812	1.00693	0.936634	0.979208	1.02871	0.990099		1.01056	0.99934	0.988896	0.82032
194386058	unnamed protein product [OS=Homo sapiens]	0.996198	0.781369	1.01426	0.877376	0.91635	0.942015		0.930608	0.911914	0.979911	0.820399
119612371	RAD21 homolog (S. pombe), isoform CRA_a [OS=Homo sapiens]	0.649351	0.925788	1.26623	0.816327	0.440631	1.35343		0.947124	0.87013	0.918707	0.821333
386981	neutrophil elastase, partial [OS=Homo sapiens]	1.01369	1.24536	0.784946	0.958944	1.14467	0.823069		1.01466	0.975562	0.961464	0.821504
189054574	unnamed protein product [OS=Homo sapiens]	0.866079	0.742582	0.727346	0.858059	0.728148	0.7915		0.778669	0.792569	1.01785	0.821655
64654215	peptidoglycan recognition protein 1 [OS=Homo sapiens]	0.905644	0.873631	0.58888	0.858467	0.986521	0.62679		0.789385	0.823926	1.04376	0.824208
15680144	Heatr3 protein, partial [OS=Homo sapiens]	1.20476	1.26684	1.16116	1.12285	1.26816	1.20476		1.21092	1.19859	0.989818	0.824393
238776833	THO complex subunit 4 [OS=Homo sapiens]	0.829341	1.02395	1.16966	1.22355	0.897206	1		1.00765	1.04025	1.03235	0.824642
119585027	hCG1644040, partial [OS=Homo sapiens]	1.42249	1.27811	0.977515	1.19527	1.06864	1.55266		1.22604	1.27219	1.03764	0.824876
119626804	Acyl-Coenzyme A dehydrogenase, C-4 to C-12 straight chain, isoform CRA_a [OS=Homo sapiens]	1.00107	1.10634	1.087	1.17186	0.922664	1.04404		1.0648	1.04619	0.982515	0.82501
119585171	Lactotransferrin [OS=Homo sapiens]	0.940465	1.41023	0.487442	0.937674	1.20558	0.450233		0.946047	0.864496	0.913799	0.825344
119617625	cleavage and polyadenylation specific factor 6, 68kDa, isoform CRA_e [OS=Homo sapiens]	0.874633	1.02742	1.0431	0.883448	1.25367	0.901077		0.981717	1.01273	1.03159	0.825785
767954354	PREDICTED: WAS protein family homolog 1 isoform X2 [OS=Homo sapiens]	0.911134	0.874362	1.28396	1.06129	0.738509	1.143		1.02315	0.980933	0.958735	0.825985
21669613	immunoglobulin lambda light chain VLJ region [OS=Homo sapiens]	1.15909	1.01756	0.870868	1.33884	1.01033	0.819215		1.01584	1.05613	1.03966	0.827338
119571371	hCG1985580, isoform CRA_b [OS=Homo sapiens]	0.794764	0.721284	0.955236	1.03125	0.75	0.769426		0.823761	0.850225	1.03213	0.827818
76779199	FTH1 protein, partial [OS=Homo sapiens]	0.57484	0.537566	0.44438	0.580664	0.580082	0.438556		0.518928	0.5331	1.02731	0.828112
40850929	SKIV2L2 protein, partial [OS=Homo sapiens]	0.964401	1.19202	1.02157	1.03452	1.13376	1.06149		1.05933	1.07659	1.01629	0.828179
62088562	chondroitin sulfate proteoglycan 2 (versican) variant [OS=Homo sapiens]	0.971374	1.31202	0.619275	0.902672	1.37977	0.805344		0.967557	1.02926	1.06377	0.82882
46360168	Prohibitin [OS=Homo sapiens]	1.04541	1.06155	0.9556	1.05146	0.998991	1.03734		1.02085	1.02926	1.00824	0.829079
119584556	nucleoporin 210kDa, isoform CRA_c [OS=Homo sapiens]	1.10756	1.13206	0.970181	1.01065	1.1033	1.05644		1.06993	1.0568	0.987724	0.829165
119581472	myosin IG, isoform CRA_a [OS=Homo sapiens]	1.01529	1.04485	1.00408	1.04383	1.02752	0.976555		1.02141	1.01597	0.994677	0.829335
119620186	N-acetylglucosamine kinase [OS=Homo sapiens]	1.08141	1.01106	0.958794	1.00704	1.07236	1.00101		1.01709	1.0268	1.00955	0.82936
118504	Aldehyde dehydrogenase, mitochondrial [OS=Homo sapiens]	0.930693	0.862376	1.15941	0.972277	0.854455	1.05248		0.984158	0.959736	0.975184	0.830101
119622981	ras homolog gene family, member G (rho G), isoform CRA_a [OS=Homo sapiens]	0.999028	1.11565	0.877551	0.966958	1.1001	0.980564		0.997408	1.01587	1.01851	0.830257
358440079	Chain B, Structure Of The Cand1-Cul4b-Rbx1 Complex [OS=Homo sapiens]	0.912263	0.818544	1.25224	0.98006	0.85344	1.05085		0.99435	0.961449	0.966912	0.830306
14133249	KIAA1398 protein [OS=Homo sapiens]	1.09022	1.12391	1.05326	1.04457	1.12174	1.08043		1.08913	1.08225	0.993679	0.830988
466260	epidermal growth factor receptor substrate [OS=Homo sapiens]	1.01541	0.75068	0.805984	0.909338	0.94379	0.783318		0.857359	0.878815	1.02503	0.831038
578805546	PREDICTED: ubiquitin-like modifier-activating enzyme ATG7 isoform X3 [OS=Homo sapiens]	0.874671	1.08589	0.662577	0.865031	1.05434	0.801928		0.874379	0.907099	1.03742	0.831187
217035102	cleavage and polyadenylation specificity factor subunit 7 isoform 1 [OS=Homo sapiens]	1.52205	1.86344	1.00142	1.42959	1.50782	1.27312		1.4623	1.40351	0.959792	0.832151
119596582	hCG38213, isoform CRA_b [OS=Homo sapiens]	1.11012	1.05853	0.831349	1.05258	1.02282	0.853175		1	0.97619	0.97619	0.832946
119572234	zyxin, isoform CRA_b [OS=Homo sapiens]	1.09043	1.13144	0.926393	1.01157	1.17771	1.01472		1.04942	1.068	1.0177	0.834394
11640562	MSTP017 [OS=Homo sapiens]	1.03213	1.111	0.881207	0.910419	1.01947	1.04187		1.00811	0.990587	0.982614	0.83467
119606357	integrin, beta 1 (fibronectin receptor, beta polypeptide, antigen CD29 includes MDF2, MSK12), isoform CRA_b [OS=Homo sapiens]	0.756098	0.885889	0.874564	0.794425	0.796167	0.891115		0.83885	0.827236	0.986154	0.835364
119623263	Bruton agammaglobulinemia tyrosine kinase, isoform CRA_c [OS=Homo sapiens]	0.868224	0.768224	1.14579	0.894393	0.633645	1.13271		0.927414	0.886916	0.956332	0.835782
54696630	GDP dissociation inhibitor 1 [OS=Homo sapiens]	0.918173	0.990485	0.975262	0.874405	1.08468	0.876308		0.961307	0.945132	0.983174	0.835862
119625322	fibrinogen gamma chain, isoform CRA_l [OS=Homo sapiens]	0.559838	1.63083	0.674442	0.682556	1.90162	0.635903		0.955037	1.07336	1.12389	0.836
3668141	PBK1 protein [OS=Homo sapiens]	1.20604	1.13592	0.926645	1.04423	1.11758	1.16721		1.08954	1.10967	1.01848	0.836079
119594345	dihydroxyacetone kinase 2 homolog (yeast), isoform CRA_b [OS=Homo sapiens]	1.19374	1.1949	0.989559	1.10441	1.33759	1.01392		1.12606	1.15197	1.02301	0.837131
15079735	Sorting and assembly machinery component 50 homolog (S. cerevisiae) [OS=Homo sapiens]	0.936902	0.779159	1.14627	0.965583	0.700765	1.09273		0.954111	0.919694	0.963928	0.837168
530397186	PREDICTED: FACT complex subunit SSRP1 isoform X1 [OS=Homo sapiens]	0.717888	0.719464	0.80063	0.777778	0.682427	0.808511		0.745994	0.756239	1.01373	0.837337
767983063	PREDICTED: cytoplasmic FMR1-interacting protein 1 isoform X1 [OS=Homo sapiens]	0.944972	0.839658	0.985769	1.12619	0.794118	0.76945		0.923466	0.896584	0.97089	0.837675
1911429	A0=heterogeneous nuclear ribonucleoprotein [OS=Homo sapiens]	0.954808	0.963462	1.00673	0.9625	1.01442	0.963462		0.975	0.980128	1.00526	0.837911
158259285	unnamed protein product [OS=Homo sapiens]	0.898321	0.906716	0.925373	0.86194	0.949627	0.9375		0.910137	0.916356	1.00683	0.838355
15342049	Ribosomal protein s6 [OS=Homo sapiens]	0.957789	0.946734	1.08744	1.02613	0.917588	1.09246		0.99732	1.01206	1.01478	0.83924
187951711	BolA homolog 2B (E. coli) [OS=Homo sapiens]	0.998075	0.857555	1.03754	0.962464	0.873917	1.11453		0.964389	0.983638	1.01996	0.839337
530362268	PREDICTED: microtubule-actin cross-linking factor 1 isoform X1 [OS=Homo sapiens]	1.01377	0.918274	0.878788	0.944904	0.921947	0.971534		0.936945	0.946128	1.0098	0.83971
119578834	hCG2040046, isoform CRA_c [OS=Homo sapiens]	1.20108	1.16	0.911351	1.00541	1.23351	1.10595		1.09081	1.11495	1.02213	0.839895
119603550	CCCTC-binding factor (zinc finger protein), isoform CRA_c [OS=Homo sapiens]	0.974743	0.972872	0.817587	0.891487	1.00935	0.905519		0.921734	0.935454	1.01488	0.840696
13899173	caspase recruitment domain protein 12 [OS=Homo sapiens]	1.23978	1.22762	1.01326	1.0674	1.26298	1.0884		1.16022	1.13959	0.982222	0.840717
62089184	COP9 constitutive photomorphogenic homolog subunit 2 variant [OS=Homo sapiens]	1.16075	0.895787	1.26829	1.06763	0.902439	1.25831		1.10828	1.07613	0.97099	0.841879
85567570	SMC1 structural maintenance of chromosomes 1-like 1 [OS=Homo sapiens]	0.91922	0.978644	0.852368	0.932219	0.969359	0.877437		0.916744	0.926339	1.01047	0.842279
4557587	Fumarylacetoacetase [OS=Homo sapiens]	0.940141	0.997653	1.42723	0.836854	1.10446	1.2946		1.12167	1.07864	0.961632	0.842538
20070705	Solute carrier family 25, member 40 [OS=Homo sapiens]	0.772444	0.945778	0.934222	0.894222	0.896889	0.896889		0.884148	0.896	1.0134	0.842619
30582113	squamous cell carcinoma antigen recognised by T cells [OS=Homo sapiens]	0.977069	0.864407	1.07378	0.952144	1.00698	0.996012		0.971751	0.985045	1.01368	0.842645
62087662	TPM1 protein variant [OS=Homo sapiens]	0.675491	1.17848	0.71819	0.76345	1.29804	0.671221		0.857387	0.910902	1.06242	0.842933
14424689	Regulator of G-protein signaling 10 [OS=Homo sapiens]	0.638247	0.818327	0.850996	0.533068	0.666932	1.00876		0.76919	0.736255	0.957182	0.843422
315259111	NEDD8-MDP1 protein [OS=Homo sapiens]	1.15844	1.23651	1.10907	1.08726	1.29621	1.06889		1.16801	1.15078	0.985256	0.843546
40455758	Glutathione s-transferase M1 [OS=Homo sapiens]	1.19119	0.593594	1.26426	1.23023	0.571572	1.46246		1.01635	1.08809	1.07058	0.84368
62089188	Glyoxalase I variant [OS=Homo sapiens]	1.03216	1.02697	1.06743	1.02178	0.994813	1.139		1.04219	1.05187	1.00929	0.843741
119571539	HCG1998851, isoform CRA_c [OS=Homo sapiens]	1.01109	1.05847	0.899194	0.992944	1.03831	0.969758		0.989583	1.00034	1.01087	0.844312
530421012	PREDICTED: acyl-coenzyme A thioesterase 9, mitochondrial isoform X1 [OS=Homo sapiens]	1.1276	1.05341	0.837784	1.01978	1.01385	0.927794		1.00626	0.987141	0.980996	0.845264
578832288	PREDICTED: microtubule-associated protein RP/EB family member 2 isoform X2 [OS=Homo sapiens]	1.23733	1.24194	1.10484	1.12788	1.22581	1.197		1.1947	1.18356	0.990678	0.84534
768005942	PREDICTED: carcinoembryonic antigen-related cell adhesion molecule 8 isoform X1 [OS=Homo sapiens]	1.01705	1.3428	0.50947	1.17708	1.05871	0.423295		0.956439	0.886364	0.926733	0.845431
158564077	Phosphatidylinositol 3,4,5-trisphosphate 5-phosphatase 1 [OS=Homo sapiens]	0.844216	0.791045	1.08489	0.969216	0.806903	1.01213		0.906716	0.929415	1.02503	0.846452
194389690	unnamed protein product [OS=Homo sapiens]	1.07426	1.0297	0.876238	0.958416	1.07228	0.992079		0.993399	1.00759	1.01429	0.84672
119608154	lipocalin 2 (oncogene 24p3), isoform CRA_a [OS=Homo sapiens]	1.03119	1.26789	0.533028	0.950459	1.15138	0.559633		0.944037	0.887156	0.939747	0.847674
530417875	PREDICTED: COMM domain-containing protein 7 isoform X1 [OS=Homo sapiens]	0.99196	1.02513	1.03317	0.958794	1.1196	0.935678		1.01675	1.00469	0.988138	0.848513
119609148	Parathymosin [OS=Homo sapiens]	1.14183	1.16958	0.852004	0.902364	1.1223	1.22302		1.05447	1.08256	1.02664	0.849528
10434265	unnamed protein product [OS=Homo sapiens]	1.05158	1.05349	0.788921	0.935053	1.02388	0.875836		0.964661	0.944922	0.979538	0.849955
578827087	PREDICTED: pyruvate kinase PKM isoform X2 [OS=Homo sapiens]	0.914936	0.880317	1.18991	0.979228	0.803165	1.12166		0.995054	0.968018	0.97283	0.850443
46577650	signal recognition particle 54 kDa protein [OS=Homo sapiens]	1.10896	1.12525	0.815682	1	1.21385	0.916497		1.01663	1.04345	1.02638	0.851156
25058871	Similar to ROD1 regulator of differentiation 1 (S. pombe), partial [OS=Homo sapiens]	0.975124	0.878607	1.1403	0.956219	0.900498	1.08159		0.99801	0.979436	0.981389	0.851918
179948	Cathepsin D [OS=Homo sapiens]	0.89901	0.943564	1.14851	1.07426	0.830693	1.02277		0.99703	0.975908	0.978815	0.852796
41281905	fermitin family homolog 3 long form [OS=Homo sapiens]	0.882698	0.967742	1.04888	0.979472	0.939394	0.951124		0.966439	0.956663	0.989885	0.852874
194384790	unnamed protein product [OS=Homo sapiens]	1.27446	1.39857	0.9642	1.16229	1.41527	1.15155		1.21241	1.24304	1.02526	0.853251
223462711	Aldehyde dehydrogenase 9 family, member A1 [OS=Homo sapiens]	0.714181	0.440118	0.906686	0.878766	0.44673	0.85011		0.686995	0.725202	1.05561	0.853749
116063568	Torsin-4A [OS=Homo sapiens]	1.05158	1.08105	1.01789	1.09474	1.00526	1.06947		1.05018	1.05649	1.00601	0.854428
47605556	Bcl-2-associated transcription factor 1 [OS=Homo sapiens]	1.02013	0.995763	1.18644	1.11547	0.996822	1.04979		1.06744	1.05403	0.98743	0.85538
321267469	Scaffold attachment factor B1 isoform 1 [OS=Homo sapiens]	1.02317	1.01576	0.805375	0.858202	1.13253	0.917516		0.9481	0.969416	1.02248	0.855447
7328175	Hypothetical protein [OS=Homo sapiens]	1.00502	1.04714	0.977934	1.01204	1.02407	1.00602		1.01003	1.01404	1.00397	0.856602
194387688	unnamed protein product [OS=Homo sapiens]	0.87575	0.676093	0.946015	0.868038	0.577549	0.970009		0.832619	0.805199	0.967067	0.856966
119627505	elongation of very long chain fatty acids (FEN1/Elo2, SUR4/Elo3, yeast)-like 1, partial [OS=Homo sapiens]	1.19093	1.11709	0.828059	1.11814	0.964135	0.984177		1.04536	1.02215	0.9778	0.857033
119606733	dehydrogenase E1 and transketolase domain containing 1 [OS=Homo sapiens]	1.14685	1.02098	0.823177	0.926074	1.11788	1.00999		0.997003	1.01798	1.02104	0.857196
130750552	TDP43 [OS=Homo sapiens]	1.06517	1.04073	0.918534	0.90224	1.12831	1.03971		1.00815	1.02342	1.01515	0.857685
119594490	hCG20388, isoform CRA_a [OS=Homo sapiens]	0.961789	0.945946	0.882572	0.927307	0.977633	0.904007		0.930103	0.936316	1.00668	0.857799
187454	Myeloid cell nuclear differentiation antigen [OS=Homo sapiens]	0.941634	0.855058	1.13132	0.944553	0.826848	1.09241		0.976005	0.954604	0.978073	0.857848
695271700	neutrophil defensin 1 isoform 1 preproprotein [OS=Homo sapiens]	1.04116	1.19177	0.578313	1.32831	1.0743	0.572289		0.937082	0.991633	1.05821	0.859378
406855537	Chain A, Human G Protein-Coupled Receptor Kinase 2 In Complex With Soluble Gbetagamma Subunits And Paroxetine [OS=Homo sapiens]	1.07565	1.1182	1.34515	1.16312	1.19504	1.13239		1.17967	1.16351	0.986306	0.859471
193786319	unnamed protein product [OS=Homo sapiens]	0.970077	1.0473	0.778958	0.923745	1.08687	0.84556		0.932111	0.952059	1.0214	0.860967
157412328	coronin-1C isoform a [OS=Homo sapiens]	1.0819	1.14871	1.0722	1.12608	1.10776	1.08405		1.10093	1.10596	1.00457	0.861068
119602217	eukaryotic translation initiation factor 5, isoform CRA_b [OS=Homo sapiens]	1.08894	1.17028	1.07918	1.02169	1.19523	1.08894		1.1128	1.10195	0.990253	0.861208
119574870	hCG2024613, isoform CRA_b [OS=Homo sapiens]	1.01322	1.01652	1.19383	0.980176	1.10352	1.18722		1.07452	1.09031	1.01469	0.86124
119595598	DnaJ (Hsp40) homolog, subfamily C, member 5, isoform CRA_a [OS=Homo sapiens]	0.981766	1.08829	0.763916	0.919386	1.18138	0.81286		0.944658	0.971209	1.02811	0.863859
119611709	Protein tyrosine phosphatase, receptor type, C, isoform CRA_d [OS=Homo sapiens]	1.04623	1.09548	0.892462	1.04221	1.07839	0.952764		1.01139	1.02446	1.01292	0.864156
119581743	enoyl Coenzyme A hydratase, short chain, 1, mitochondrial [OS=Homo sapiens]	0.669506	0.591993	1.18058	0.817717	0.527257	0.973595		0.814026	0.772856	0.949424	0.864467
119590296	RAB4A, member RAS oncogene family, isoform CRA_b [OS=Homo sapiens]	1.04008	0.692748	1.15076	0.900763	0.846374	1.23664		0.961196	0.994593	1.03475	0.864944
119580972	ribosomal protein L19, isoform CRA_d [OS=Homo sapiens]	0.841155	0.848375	1.02437	0.81769	0.83574	1.01354		0.904633	0.888989	0.982707	0.865378
257097169	Chain G, Crystal Structure Of Human Eif2b Alpha [OS=Homo sapiens]	1.11429	1.00529	1.15238	0.962963	1.13122	1.13862		1.09065	1.0776	0.988034	0.865594
1729927	Ubiquitin carboxyl-terminal hydrolase 14 [OS=Homo sapiens]	1.09499	1.07354	0.969356	1.03064	1.13177	1.00511		1.04597	1.05584	1.00944	0.865728
119572585	ring finger protein 40, isoform CRA_a [OS=Homo sapiens]	0.945067	1.25785	1.17601	1.12668	1.01345	1.18161		1.12631	1.10725	0.983079	0.865966
28375485	unnamed protein product [OS=Homo sapiens]	1.04883	0.832031	0.985352	1.0332	0.919922	0.952148		0.955404	0.968424	1.01363	0.866454
530396742	PREDICTED: phosphatidylinositol 3,4,5-trisphosphate 5-phosphatase 2 isoform X2 [OS=Homo sapiens]	1.00231	1.29908	1.16513	1.03811	1.11894	1.25289		1.1555	1.13664	0.983678	0.867709
1709851	splicing factor, proline- and glutamine-rich [OS=Homo sapiens]	1.14731	1.15054	0.995699	1.08065	1.16559	1.07849		1.09785	1.10824	1.00947	0.867798
116805340	glycine--tRNA ligase isoform 1 precursor [OS=Homo sapiens]	0.959826	0.966341	1.30402	1.07383	1.07275	1.0228		1.07673	1.05646	0.981176	0.868554
178067	actin prepeptide, partial [OS=Homo sapiens]	0.731429	0.651429	1.37048	0.852381	0.70381	1.06476		0.917778	0.873651	0.95192	0.868717
75517507	HNRPA1 protein, partial [OS=Homo sapiens]	1.07478	0.859375	1.12054	0.920759	0.723214	1.54799		1.01823	1.06399	1.04494	0.869513
530393410	PREDICTED: myoferlin isoform X1 [OS=Homo sapiens]	0.929616	0.707495	1.04205	0.992687	0.752285	1.00091		0.893053	0.915296	1.02491	0.870196
119583385	malic enzyme 2, NAD(+)-dependent, mitochondrial, isoform CRA_b [OS=Homo sapiens]	0.861349	0.88604	1.04368	0.94207	0.899335	0.919278		0.930358	0.920228	0.989112	0.870781
530368154	PREDICTED: dysferlin isoform X1 [OS=Homo sapiens]	1.20264	1.27643	0.846916	1.12996	1.3315	0.953744		1.10866	1.1384	1.02682	0.870939
119582644	DEAD (Asp-Glu-Ala-Asp) box polypeptide 46, isoform CRA_c [OS=Homo sapiens]	1.17325	1.02083	1.08224	1.06469	1.13487	1.10197		1.09211	1.10051	1.0077	0.871318
158255150	unnamed protein product [OS=Homo sapiens]	0.919844	0.998045	1.08504	1.03128	0.939394	1.00391		1.00098	0.991528	0.99056	0.871792
40889059	Chain B, Crystal Structure Of Human Translin [OS=Homo sapiens]	1.0334	1.02834	1.02227	1.03239	0.932186	1.09514		1.028	1.01991	0.992123	0.873083
4322554	NADH-ubiquinone oxidoreductase PDSW subunit [OS=Homo sapiens]	0.988384	1.23126	1.12672	1.15417	1.06758	1.16367		1.11545	1.12848	1.01168	0.873399
119579081	PC4 and SFRS1 interacting protein 1, isoform CRA_c [OS=Homo sapiens]	0.994624	1.26559	0.976344	1.02581	1.22043	1.04731		1.07885	1.09785	1.01761	0.873532
1778051	Prt1 homolog [OS=Homo sapiens]	1.00393	0.93222	0.937132	0.915521	1.00589	0.969548		0.95776	0.963654	1.00615	0.874402
119601860	KIAA2010, isoform CRA_c [OS=Homo sapiens]	0.824979	0.830731	0.758422	0.746919	0.848809	0.799507		0.804711	0.798411	0.992172	0.874637
119569943	chondroitin sulfate proteoglycan 6 (bamacan), isoform CRA_b [OS=Homo sapiens]	1.12277	1.16789	0.848898	1.01364	1.16999	1.01259		1.04652	1.06541	1.01805	0.874872
158258064	unnamed protein product [OS=Homo sapiens]	1.10264	0.939394	0.979472	1.15054	0.906158	0.917889		1.00717	0.991528	0.984471	0.875289
119578579	transcription factor CP2, isoform CRA_a [OS=Homo sapiens]	1.26624	1.70446	1.02548	1.24331	1.49172	1.14904		1.33206	1.29469	0.971948	0.875324
119625343	fibrinogen beta chain, isoform CRA_i [OS=Homo sapiens]	0.629981	1.51139	0.683112	0.609108	1.67362	0.760911		0.941493	1.01455	1.07759	0.875658
119620513	ribosomal protein S27a, isoform CRA_c [OS=Homo sapiens]	0.793785	0.701507	1.34275	1.13936	0.519774	1.04049		0.946014	0.899874	0.951228	0.876002
147743329	Non-functional aryl hydrocarbon receptor interacting protein [OS=Homo sapiens]	1.16876	1.52566	0.802737	1.38997	1.21551	1.00912		1.16572	1.20487	1.03358	0.876265
21739900	Hypothetical protein [OS=Homo sapiens]	1.12553	1.22468	0.844937	0.924051	1.24262	0.952532		1.06505	1.03973	0.97623	0.876291
17939512	N-acetylneuraminic acid synthase [OS=Homo sapiens]	0.825024	0.928641	1.17107	1.09189	0.905181	0.985337		0.97491	0.994135	1.01972	0.876329
30581141	proteasome activator complex subunit 1 isoform 2 [OS=Homo sapiens]	1.03659	0.980691	1.01931	1.06809	0.962398	1.02337		1.0122	1.01795	1.00569	0.8766
767992145	PREDICTED: beta-arrestin-2 isoform X1 [OS=Homo sapiens]	1.22059	1.37623	1.10049	1.21201	1.30025	1.22672		1.23243	1.24632	1.01127	0.877207
189069126	unnamed protein product [OS=Homo sapiens]	1.01312	0.95314	0.839738	0.88941	0.926898	0.962512		0.935333	0.926273	0.990314	0.87725
12655185	HNRPR protein [OS=Homo sapiens]	1.05076	0.981641	1.24406	1.13391	0.949244	1.14363		1.09215	1.07559	0.984838	0.877515
158258537	unnamed protein product [OS=Homo sapiens]	1.02425	1.06063	0.714552	0.843284	1.15485	0.874067		0.933147	0.9574	1.02599	0.877714
9714266	drbp76 alpha [OS=Homo sapiens]	1.00368	1.04692	0.75805	0.906164	0.947562	1.00092		0.936216	0.951549	1.01638	0.878391
119572904	protein arginine methyltransferase 1, isoform CRA_b [OS=Homo sapiens]	0.818731	0.831823	1.33132	0.96576	0.858006	1.07049		0.993958	0.964753	0.970618	0.878663
119583846	glutathione reductase, isoform CRA_a [OS=Homo sapiens]	1.08833	0.987382	1.12618	1.0368	1.09043	1.09674		1.0673	1.07466	1.0069	0.879539
62087564	Replication factor C 5 isoform 1 variant [OS=Homo sapiens]	0.985479	0.70668	1.22362	1.04356	0.815102	0.977735		0.971926	0.945466	0.972776	0.879709
31324166	vaccinia virus B1R kinase related kinase 3 [OS=Homo sapiens]	0.735168	0.883061	0.83061	0.815133	0.846948	0.808255		0.81628	0.823445	1.00878	0.880944
194388580	unnamed protein product [OS=Homo sapiens]	0.921907	0.891481	1.10041	1.01724	0.948276	0.98073		0.971264	0.982082	1.01114	0.881552
6523823	HP1-BP74 protein [OS=Homo sapiens]	0.932372	0.857529	0.909829	0.886384	0.903517	0.899008		0.89991	0.896303	0.995992	0.881723
119623066	hCG1757388 [OS=Homo sapiens]	1.10275	1.00916	0.946083	1.04476	0.901322	1.07833		1.01933	1.00814	0.989022	0.882129
157151755	ribonuclease P protein subunit p30 isoform a [OS=Homo sapiens]	0.73211	0.620183	1.18716	0.884404	0.534862	1.24771		0.846483	0.888991	1.05022	0.882136
90110781	Nucleolin [OS=Homo sapiens]	0.980433	0.9207	1.14418	1.00618	0.983522	1.09063		1.0151	1.02678	1.0115	0.882827
119578719	chromosome 9 open reading frame 19, isoform CRA_a, partial [OS=Homo sapiens]	0.981244	1.03258	0.989141	1.01185	1.01678	0.983218		1.00099	1.00395	1.00296	0.884184
62089082	spectrin, beta, non-erythrocytic 1 isoform 1 variant [OS=Homo sapiens]	1.00974	1.06524	0.857838	0.902629	1.06426	0.928919		0.977605	0.965271	0.987384	0.884495
119624100	ribosomal protein S18, isoform CRA_b [OS=Homo sapiens]	1.07561	1.03621	1.11502	1.04792	1.02875	1.13206		1.07561	1.06958	0.994389	0.884636
224036361	Chain D, Crystal Structure Of Pdcd4-eif4a [OS=Homo sapiens]	0.933735	0.903614	1.20482	0.99498	0.908635	1.08835		1.01406	0.997323	0.983498	0.885352
1574942	ribosomal protein L23a [OS=Homo sapiens]	0.985915	0.973843	1.03219	0.988934	0.975855	1.03924		0.997317	1.00134	1.00403	0.885617
10441901	unknown [OS=Homo sapiens]	0.975733	0.827098	1.20526	1.0273	0.847321	1.07381		1.0027	0.982811	0.980168	0.885727
30509	desmocollin type 2b [OS=Homo sapiens]	1.20585	1.26219	0.824485	1.03684	1.27302	0.902492		1.09751	1.07078	0.97565	0.886027
4505981	platelet basic protein preproprotein [OS=Homo sapiens]	0.939303	1.32338	0.829851	0.827861	1.30149	0.865672		1.03085	0.998342	0.968468	0.886247
119618938	pseudouridylate synthase 1, isoform CRA_c [OS=Homo sapiens]	0.901852	1.11204	0.735185	0.973148	1.07778	0.762963		0.916358	0.937963	1.02358	0.887242
17512248	eukaryotic translation initiation factor 3, subunit M [OS=Homo sapiens]	0.66048	0.475638	1.09745	0.887084	0.535189	0.716164		0.744522	0.712813	0.95741	0.88755
119584408	hCG1995701, isoform CRA_g [OS=Homo sapiens]	1.08248	1.05804	0.9389	1.05906	1.05397	0.988798		1.02648	1.03394	1.00728	0.888032
158254820	unnamed protein product [OS=Homo sapiens]	1.15385	1.18527	0.900325	0.968581	1.23185	1.09209		1.07981	1.09751	1.01639	0.888032
767918974	PREDICTED: prothymosin alpha isoform X1 [OS=Homo sapiens]	1.03958	1.05417	1.00833	0.927083	1.11667	1.08542		1.03403	1.04306	1.00873	0.88809
62088048	Isoleucyl-tRNA synthetase, cytoplasmic variant [OS=Homo sapiens]	0.802632	0.809211	1.11654	0.921053	0.851504	1.00658		0.909461	0.926378	1.0186	0.888092
12052742	Hypothetical protein [OS=Homo sapiens]	1.13514	1.00483	0.725869	0.873552	1.03089	1.02027		0.955277	0.974903	1.02055	0.888118
578823766	PREDICTED: nascent polypeptide-associated complex subunit alpha isoform X2 [OS=Homo sapiens]	1.03964	0.946482	1.05847	1.00694	0.931615	1.08127		1.01487	1.00661	0.991862	0.888631
578824784	PREDICTED: E3 ubiquitin-protein ligase MYCBP2 isoform X1 [OS=Homo sapiens]	1.0426	0.806288	1.25963	1.07606	1.03448	1.0568		1.03617	1.05578	1.01892	0.888649
226423947	neutral cholesterol ester hydrolase 1 isoform a [OS=Homo sapiens]	0.542754	0.794779	1.20252	0.783078	0.60126	1.05221		0.846685	0.812181	0.959249	0.889256
119576827	S-adenosylhomocysteine hydrolase-like 1, isoform CRA_b [OS=Homo sapiens]	1.06546	1.13897	0.889225	1.01913	1.11984	0.912387		1.03122	1.01712	0.986328	0.889525
4930056	Chain D, Crystal Structure Of The Active Ras Protein Complexed With The Ras-interacting Domain Of Ralgds [OS=Homo sapiens]	0.843137	0.704902	1.33137	1.00294	0.565686	1.19314		0.959804	0.920588	0.959142	0.889816
119620329	RAB1A, member RAS oncogene family, isoform CRA_f [OS=Homo sapiens]	1.02249	0.965235	1.04806	1.05112	0.965235	1.00409		1.01193	1.00682	0.994948	0.890538
119605047	ribosomal protein L18a, isoform CRA_a [OS=Homo sapiens]	0.886143	0.858782	0.963813	0.925861	0.711386	1.02824		0.902913	0.888497	0.984034	0.890737
1906009	adenosine kinase long form [OS=Homo sapiens]	0.837209	1.18508	0.869186	0.944767	1.06298	0.82655		0.963824	0.944767	0.980228	0.890808
5174449	Histone H1x [OS=Homo sapiens]	1.1559	1.10154	0.872821	1.01436	1.11077	0.963077		1.04342	1.0294	0.986566	0.892018
767999129	PREDICTED: rho-associated protein kinase 1 isoform X1 [OS=Homo sapiens]	1.08215	1.13286	0.941176	1.11765	1.08621	0.915822		1.05206	1.03989	0.988432	0.893026
47938312	Isocitrate dehydrogenase 2 (NADP+), mitochondrial [OS=Homo sapiens]	0.877956	0.823084	1.1088	1.00095	0.788079	0.97351		0.936613	0.920845	0.983165	0.893091
119605536	G1 to S phase transition 1, isoform CRA_a [OS=Homo sapiens]	1.30665	1.31158	1.12931	1.28079	1.22291	1.21675		1.24918	1.24015	0.99277	0.89349
15079771	H2A histone family, member X [OS=Homo sapiens]	0.915104	0.906219	1.14808	1.0849	0.820336	1.11649		0.989799	1.00724	1.01762	0.893952
767927897	PREDICTED: GMP synthase [glutamine-hydrolyzing] isoform X1 [OS=Homo sapiens]	0.916741	0.901522	0.84333	0.846911	0.768129	1.08863		0.887198	0.901224	1.01581	0.894171
119601126	proteasome (prosome, macropain) subunit, alpha type, 3, isoform CRA_f [OS=Homo sapiens]	1.14961	1.16648	1.10011	1.22047	1.14623	1.06974		1.13873	1.14548	1.00593	0.89466
34851150	ubiquitin-specific protease 7 isoform, partial [OS=Homo sapiens]	1.0693	1.05757	1.06503	1.07143	1.06397	1.05864		1.06397	1.06468	1.00067	0.894894
767979913	PREDICTED: nesprin-3 isoform X2 [OS=Homo sapiens]	1.02686	1.14153	0.909091	1.04855	1.10021	0.961777		1.02583	1.03685	1.01074	0.894909
36122	RNA polymerase II 140 kDa subunit [OS=Homo sapiens]	0.624422	0.703978	1.40703	0.873265	0.621647	1.11933		0.91181	0.871415	0.955698	0.894943
119593392	amylo-1, 6-glucosidase, 4-alpha-glucanotransferase (glycogen debranching enzyme, glycogen storage disease type III), isoform CRA_e [OS=Homo sapiens]	0.895535	0.800337	0.716933	0.715249	0.919966	0.74305		0.804268	0.792755	0.985684	0.895493
62088046	nuclear cap binding protein subunit 1, 80kDa variant [OS=Homo sapiens]	0.942231	1.10558	0.955179	1.04382	0.898406	1.09363		1.001	1.01195	1.01095	0.895879
152012494	complement component 3 [OS=Homo sapiens]	1.03257	0.842834	0.569218	1.07248	0.838762	0.612378		0.814875	0.841205	1.03231	0.895948
5531851	Homologous yeast-44.2 protein [OS=Homo sapiens]	0.949505	0.90099	1.07525	0.990099	0.868317	1.10297		0.975248	0.987129	1.01218	0.896031
12644154	Eukaryotic translation initiation factor 2 subunit 2 [OS=Homo sapiens]	1.06825	1.0455	0.882295	0.972305	1.05836	0.992087		0.998681	1.00758	1.00891	0.896232
402550140	Chain A, Aldose Reductase Complexed With A Nitro Compound [OS=Homo sapiens]	0.977755	0.845298	1.29727	0.987867	0.920121	1.14965		1.04011	1.01921	0.979909	0.896237
17380155	Nucleolar protein 58 [OS=Homo sapiens]	1.12271	1.12487	1.00538	1.0775	1.13886	1.05597		1.08432	1.09078	1.00596	0.896542
119624050	proteasome (prosome, macropain) subunit, beta type, 8 (large multifunctional peptidase 7), isoform CRA_b [OS=Homo sapiens]	0.724191	0.455316	0.927581	0.778891	0.485362	0.920647		0.702363	0.7283	1.03693	0.896631
119594653	hCG2016877, isoform CRA_c [OS=Homo sapiens]	0.976791	1.06761	0.981837	1.03835	0.980827	1.02119		1.00875	1.01345	1.00467	0.896669
16741480	Transmembrane emp24 protein transport domain containing 5 [OS=Homo sapiens]	0.785936	0.672182	1.56774	0.889349	0.699069	1.2999		1.00862	0.962771	0.954545	0.897044
119608559	mitochondrial ribosomal protein S2, isoform CRA_a [OS=Homo sapiens]	0.811467	1.13217	0.929057	0.885326	1.0311	0.999028		0.957564	0.971817	1.01488	0.897204
62897659	TNF receptor-associated protein 1 variant [OS=Homo sapiens]	0.905337	1.16616	0.957704	0.937563	1.08056	0.973817		1.00973	0.997315	0.987699	0.897458
119592221	ribosomal protein S4, X-linked, isoform CRA_a [OS=Homo sapiens]	0.792972	0.725546	1.2944	0.865147	0.604938	1.23742		0.937638	0.902501	0.962525	0.897728
119608929	dynamin 1-like, isoform CRA_c [OS=Homo sapiens]	1.16004	1.13212	0.929108	1.087	1.09667	1.06767		1.07376	1.08378	1.00934	0.89778
338039	SET [OS=Homo sapiens]	0.920269	0.869356	1.09318	1.05091	0.866475	0.929875		0.960935	0.949087	0.987671	0.897898
17390641	Toll interacting protein [OS=Homo sapiens]	1.03966	0.96034	0.785647	0.932011	0.965061	0.919736		0.928549	0.938936	1.01119	0.898213
20141187	Cytochrome c oxidase subunit 7A-related protein, mitochondrial [OS=Homo sapiens]	1.12309	1.06816	0.944049	1.09563	1.09664	0.970498		1.0451	1.05426	1.00876	0.89868
62897321	steroid dehydrogenase homolog [OS=Homo sapiens]	0.981905	0.935238	0.928571	0.831429	0.957143	1.03238		0.948571	0.940317	0.991299	0.898854
578804380	PREDICTED: septin-2 isoform X2 [OS=Homo sapiens]	1.17171	1.14363	0.975162	1.05724	1.20194	1.06263		1.09683	1.10727	1.00952	0.899385
119585258	cathelicidin antimicrobial peptide [OS=Homo sapiens]	0.848007	1.72938	0.318814	1.03429	1.34013	0.316033		0.9654	0.896818	0.92896	0.899766
578816062	PREDICTED: oxidation resistance protein 1 isoform X1 [OS=Homo sapiens]	0.802611	0.84639	0.672811	0.756528	0.81874	0.768817		0.773938	0.781362	1.00959	0.900009
119577069	immunoglobulin superfamily, member 2, isoform CRA_a [OS=Homo sapiens]	1.14498	1.19406	1.11301	1.04795	1.29795	1.13699		1.15068	1.16096	1.00893	0.900119
194379576	unnamed protein product [OS=Homo sapiens]	1.0241	1.03058	0.665431	1.03244	0.972196	0.772938		0.906704	0.925857	1.02112	0.900534
930625174	anti-HIV-1 immunoglobulin light chain variable region, partial [OS=Homo sapiens]	1.20533	1.29418	0.674235	0.971372	1.16979	0.950642		1.05791	1.0306	0.974184	0.900815
21619657	Eukaryotic translation initiation factor 5B [OS=Homo sapiens]	1.00642	0.940422	0.854262	0.897342	1.03208	0.843263		0.9337	0.924229	0.989856	0.900818
624964	vasodilator-stimulated phosphoprotein (VASP) [OS=Homo sapiens]	0.940635	0.929376	1.15763	1.11054	0.91914	1.0348		1.00921	1.02149	1.01217	0.901109
12653119	Coatomer protein complex, subunit beta 2 (beta prime) [OS=Homo sapiens]	1.03754	0.80462	0.92974	0.87873	0.970164	0.951877		0.923965	0.93359	1.01042	0.901293
47115285	S100A8 [OS=Homo sapiens]	1.10951	1.2677	1.05199	1.13606	1.34292	0.892699		1.14307	1.12389	0.983226	0.901329
294862539	Proline-serine-threonine phosphatase-interacting protein 2 [OS=Homo sapiens]	1.11975	1.16274	0.846469	0.997953	1.17195	0.909928		1.04299	1.02661	0.984298	0.902433
2920587	TBP-associated factor 172 [OS=Homo sapiens]	0.894384	0.548198	0.932104	0.925398	0.647108	0.860017		0.791562	0.810841	1.02436	0.90282
194387950	unnamed protein product [OS=Homo sapiens]	0.814784	0.710133	0.905316	0.818106	0.707641	0.938538		0.810078	0.821429	1.01401	0.902853
119596890	solute carrier family 12 (potassium/chloride transporters), member 9, isoform CRA_a [OS=Homo sapiens]	1.06593	1.08292	0.908092	0.978022	1.16683	0.946054		1.01898	1.0303	1.01111	0.904444
119581085	keratin 10 (epidermolytic hyperkeratosis; keratosis palmaris et plantaris), isoform CRA_b [OS=Homo sapiens]	0.302716	0.308792	0.152966	0.251966	0.223016	0.311294		0.254825	0.262092	1.02852	0.905035
119624150	chromosome 6 open reading frame 125 [OS=Homo sapiens]	1.08068	0.79724	1.19851	1.07856	0.91189	1.138		1.02548	1.04282	1.01691	0.905372
530399005	PREDICTED: FYVE, RhoGEF and PH domain-containing protein 4 isoform X2 [OS=Homo sapiens]	0.67518	0.681564	0.831604	0.746209	0.621708	0.793296		0.729449	0.720404	0.9876	0.906522
189053567	unnamed protein product [OS=Homo sapiens]	0.97651	0.930649	1.33333	1.21924	0.794183	1.15884		1.08016	1.05742	0.978944	0.907546
767943789	PREDICTED: syntaxin-11 isoform X2 [OS=Homo sapiens]	1.06989	1.20753	0.97957	1.07204	1.17634	1.03763		1.08566	1.09534	1.00891	0.907604
119620604	smooth muscle myosin heavy chain 11 isoform SM1-like, isoform CRA_c [OS=Homo sapiens]	0.922948	0.939698	0.631491	0.720268	1.09799	0.734506		0.831379	0.850921	1.02351	0.908125
119616843	RecQ protein-like (DNA helicase Q1-like), isoform CRA_a [OS=Homo sapiens]	0.956848	0.965291	0.891182	0.919325	0.880863	1.03189		0.937774	0.944028	1.00667	0.908337
194380992	unnamed protein product [OS=Homo sapiens]	1.11147	1.194	0.956056	1.01286	1.19078	1.02465		1.08717	1.0761	0.989813	0.908361
530422747	PREDICTED: glucose-6-phosphate 1-dehydrogenase isoform X1 [OS=Homo sapiens]	1.02198	1.14885	0.867133	0.999001	1.1049	0.897103		1.01265	1.00033	0.987833	0.908936
578838471	PREDICTED: high mobility group nucleosome-binding domain-containing protein 5 isoform X1 [OS=Homo sapiens]	0.911538	1.17885	0.781731	0.8125	1.09038	0.917308		0.957372	0.940064	0.981922	0.909019
578827503	PREDICTED: synaptosomal-associated protein 23 isoform X2 [OS=Homo sapiens]	1.21235	1.11918	0.854821	0.960997	1.16143	1.10834		1.06212	1.07692	1.01394	0.909784
62088600	EBNA-2 co-activator variant [OS=Homo sapiens]	1.04268	1.05285	0.954268	0.942073	1.10366	1.02439		1.0166	1.02337	1.00666	0.909823
258588190	Chain A, Structure Of Full-Length Human Asc (Apoptosis-Associated Speck-Like Protein Containing A Card) [OS=Homo sapiens]	1.01661	0.894081	1.13811	0.978193	0.964694	1.13811		1.01627	1.027	1.01056	0.910647
119627646	CAP, adenylate cyclase-associated protein 1 (yeast), isoform CRA_a [OS=Homo sapiens]	0.928939	0.92585	1.21112	1.07106	0.913491	1.12152		1.02197	1.03536	1.0131	0.911747
119596700	chromatin modifying protein 4B, isoform CRA_a [OS=Homo sapiens]	1.08359	1.2163	0.908046	1.09822	1.11076	0.963427		1.06931	1.05747	0.988925	0.912279
12052826	Hypothetical protein [OS=Homo sapiens]	1.03272	1.09487	1.1843	1.15812	1.24427	0.944384		1.10396	1.11559	1.01054	0.91249
5031593	actin-related protein 2/3 complex subunit 5 isoform 1 [OS=Homo sapiens]	0.833795	0.87627	0.960295	0.939058	0.747922	0.956602		0.89012	0.881194	0.989972	0.912704
77702086	Heat shock protein 60 [OS=Homo sapiens]	1.00198	0.865079	1.05159	0.978175	0.892857	1.0744		0.972884	0.981812	1.00918	0.912773
5542020	ribonucleoprotein [OS=Homo sapiens]	1.03492	1.08341	0.880698	0.946654	1.14646	0.870029		0.999677	0.987714	0.988034	0.912791
62087188	Adapter-related protein complex 3 delta 1 subunit variant [OS=Homo sapiens]	0.978395	0.92284	1.29115	1.06379	0.959877	1.12551		1.06413	1.04973	0.986465	0.913412
189053747	unnamed protein product [OS=Homo sapiens]	1.17842	1.24466	0.767094	1.06731	1.21795	0.962607		1.06339	1.08262	1.01808	0.913743
119588883	proteasome (prosome, macropain) subunit, alpha type, 1, isoform CRA_b [OS=Homo sapiens]	1.00709	1.01822	1.03036	0.970648	1.0496	1.04453		1.01856	1.02159	1.00298	0.913926
189054576	unnamed protein product [OS=Homo sapiens]	0.958891	0.845124	1.04398	0.939771	0.895793	0.99044		0.949331	0.942001	0.992279	0.914025
517494	Glycoprotein Ib beta [OS=Homo sapiens]	0.965217	1.41196	0.934783	0.963043	1.41739	1.00435		1.10399	1.12826	1.02199	0.914246
2407068	TFAR19 [OS=Homo sapiens]	0.997957	1.01328	0.988764	1.00409	0.955056	1.03269		1	0.997276	0.997276	0.914283
9955242	Chain B, Crystal Structure Of Human Transaldolase [OS=Homo sapiens]	0.845204	0.796771	1.15859	0.975309	0.875594	0.990503		0.933523	0.947135	1.01458	0.914436
158259627	unnamed protein product [OS=Homo sapiens]	1.00622	1.08817	0.993776	1.00207	0.978216	1.09232		1.02939	1.0242	0.994961	0.915021
189054540	unnamed protein product [OS=Homo sapiens]	1.04611	0.985591	0.909702	0.946206	0.997118	0.98367		0.980467	0.975664	0.995101	0.915064
119597086	actin related protein 2/3 complex, subunit 1B, 41kDa, isoform CRA_a [OS=Homo sapiens]	0.977799	1.04247	0.850386	0.958494	0.952703	0.978764		0.956885	0.96332	1.00672	0.91552
767956125	PREDICTED: centriolin isoform X2 [OS=Homo sapiens]	2.19533	1.12314	1.64756	1.80255	1.67728	1.37367		1.65534	1.61783	0.977341	0.916169
119604595	RAB3D, member RAS oncogene family, isoform CRA_b [OS=Homo sapiens]	0.872477	0.888991	0.97156	0.915596	0.884404	0.922018		0.911009	0.907339	0.995972	0.916246
189054695	unnamed protein product [OS=Homo sapiens]	1.03976	1.05169	0.941352	0.988072	1.04473	1.01292		1.01093	1.01524	1.00426	0.916555
15278395	DnaJ (Hsp40) homolog, subfamily A, member 2 [OS=Homo sapiens]	1.06509	0.961538	0.905325	0.973373	0.978304	0.996055		0.977318	0.982577	1.00538	0.916804
1857673	TNF-alpha converting enzyme [OS=Homo sapiens]	0.887246	0.831793	0.963956	1.03974	0.856747	0.756007		0.894331	0.884165	0.988632	0.916846
119596872	ARS2 protein, isoform CRA_b [OS=Homo sapiens]	0.94	0.978095	0.927619	0.965714	0.890476	0.979048		0.948571	0.945079	0.996319	0.917011
46981983	aging-associated protein 3 [OS=Homo sapiens]	1.19956	1.23725	1.04878	1.07982	1.23725	1.14412		1.16186	1.15373	0.993003	0.917262
109940027	Baculoviral IAP repeat-containing protein 1 [OS=Homo sapiens]	0.962925	0.904222	1.20494	1.06179	0.874356	1.17817		1.02403	1.03811	1.01374	0.917531
18605551	ADP-ribosylation factor 4 [OS=Homo sapiens]	1.06722	1.0455	1.07963	1.00207	1.0817	1.09824		1.06412	1.06067	0.996761	0.917655
767958073	PREDICTED: niban-like protein 1 isoform X2 [OS=Homo sapiens]	0.842105	0.927273	1.13684	0.848804	0.89378	1.12344		0.96874	0.955343	0.986171	0.917897
119611367	aspartyl-tRNA synthetase 2 (mitochondrial), isoform CRA_b [OS=Homo sapiens]	0.944842	1.01328	1.1665	1.27375	1.00409	0.796731		1.04154	1.02486	0.983982	0.918341
13124807	Proto-oncogene vav [OS=Homo sapiens]	0.909605	0.985876	0.882298	0.879473	1.03672	0.881356		0.925926	0.932517	1.00712	0.918661
300244562	cysteine-rich secretory protein 3 isoform 2 precursor [OS=Homo sapiens]	1.10586	1.38643	0.538541	0.971223	1.53237	0.644399		1.01028	1.04933	1.03866	0.918782
478247136	Chain D, An Improved Model Of The Human Apoptosome [OS=Homo sapiens]	0.897749	0.778612	1.04597	0.910882	0.761726	1.01501		0.907442	0.895872	0.98725	0.918865
767988849	PREDICTED: protein spinster homolog 1 isoform X1 [OS=Homo sapiens]	1.24896	0.935417	0.845833	0.969792	1.12708	0.976042		1.01007	1.02431	1.01409	0.919665
194376418	unnamed protein product [OS=Homo sapiens]	1.10423	1.14115	1.04669	1.0836	1.12595	1.09229		1.09736	1.10062	1.00297	0.919744
119575247	embigin homolog (mouse), isoform CRA_a, partial [OS=Homo sapiens]	1.35355	1.22311	0.995423	1.23455	1.04462	1.33638		1.19069	1.20519	1.01217	0.919754
604723356	NADH dehydrogenase [ubiquinone] 1 alpha subcomplex subunit 5 isoform 6 [OS=Homo sapiens]	1.094	1.059	0.895	1.046	1.011	1.011		1.016	1.02267	1.00656	0.92011
767903710	PREDICTED: D-3-phosphoglycerate dehydrogenase isoform X1 [OS=Homo sapiens]	1.07225	0.913089	1.17592	1.03455	0.950785	1.14555		1.05375	1.04363	0.990394	0.920271
179030	arylsulfatase B precursor [OS=Homo sapiens]	0.969598	0.735071	1.35831	1.24213	0.621064	1.28773		1.02099	1.05031	1.02871	0.92208
5931729	phosphate carrier [OS=Homo sapiens]	0.886775	0.759058	1.0308	0.906703	0.768116	0.971014		0.89221	0.881944	0.988494	0.922181
161761151	Chain C, Crystal Structure Of Full-Length Human Rpa1432 HETERODIMER [OS=Homo sapiens]	0.992293	0.94316	0.971098	0.871869	1.02987	0.989403		0.96885	0.963712	0.994697	0.922284
119584548	ribosomal protein L32, isoform CRA_a [OS=Homo sapiens]	0.812187	0.765442	0.893155	0.766277	0.723706	0.95576		0.823595	0.815248	0.989865	0.922395
194383614	unnamed protein product [OS=Homo sapiens]	1.14509	1.09821	1.13951	1.04799	1.39286	0.896205		1.1276	1.11235	0.986473	0.922709
134142	Protein S100-P [OS=Homo sapiens]	1.06569	1.61418	0.604797	1.03545	1.47341	0.660063		1.09489	1.05631	0.964762	0.922932
194384520	unnamed protein product [OS=Homo sapiens]	1.12527	1.17253	0.930769	1.02967	1.20879	1.01978		1.07619	1.08608	1.00919	0.923027
50845388	Annexin A2 isoform 1 [OS=Homo sapiens]	1.00302	0.902414	1.14588	1.02012	0.901408	1.10161		1.0171	1.00771	0.990768	0.923182
80476704	Heterogeneous nuclear ribonucleoprotein C (C1/C2) [OS=Homo sapiens]	0.987026	0.92515	1.09281	0.984032	0.893214	1.10379		1.00166	0.993679	0.992029	0.92359
13177775	Minichromosome maintenance complex component 5 [OS=Homo sapiens]	1.14406	1.2569	1.20048	1.0108	1.29052	1.33253		1.20048	1.21128	1.009	0.923788
158259671	unnamed protein product [OS=Homo sapiens]	1.00956	0.934034	0.940727	0.777247	1.17208	0.899618		0.96144	0.949649	0.987736	0.92594
118572613	serine/arginine repetitive matrix protein 2 [OS=Homo sapiens]	0.851996	0.908471	1.10516	0.916261	0.838364	1.14606		0.955209	0.966894	1.01223	0.92716
16924231	ribosomal protein S19, partial [OS=Homo sapiens]	0.946734	0.922613	1.15578	0.919598	0.920603	1.15377		1.00838	0.99799	0.989701	0.927657
2499325	NADH dehydrogenase [ubiquinone] iron-sulfur protein 8, mitochondrial [OS=Homo sapiens]	1.06918	1.00524	0.973795	1.05241	1.03774	0.945493		1.01607	1.01188	0.995873	0.928133
119581982	ubiquitin-like domain containing CTD phosphatase 1, isoform CRA_a [OS=Homo sapiens]	0.974386	1.18783	1.0064	1.0064	1.21772	0.973319		1.05621	1.06581	1.00909	0.92907
18089290	small ArfGAP2 [OS=Homo sapiens]	1.10947	1.15368	0.966316	0.994737	1.20842	1.00105		1.07649	1.06807	0.992177	0.930062
542850	Heterogeneous nuclear ribonucleoprotein G [OS=Homo sapiens]	0.824811	0.864583	1.08902	0.889205	0.911932	1.00189		0.926136	0.934343	1.00886	0.931079
327478567	poly [ADP-ribose] polymerase 14 [OS=Homo sapiens]	1.19312	1.13984	1.00111	1.06215	1.1909	1.09989		1.11136	1.11765	1.00566	0.931572
18204183	RAB24, member RAS oncogene family [OS=Homo sapiens]	1.12977	1.0792	0.753817	0.98187	1.02958	0.917939		0.987595	0.976463	0.988728	0.931769
221043944	unnamed protein product [OS=Homo sapiens]	1.15211	1.14697	0.862282	1.05961	1.19013	0.875642		1.05379	1.0418	0.988622	0.932121
39654881	Chain A, Crystal Structure Of A Soluble Dimeric Form Of Oxidised Clic1 [OS=Homo sapiens]	0.931412	0.904573	1.20378	1.04274	0.893638	1.07356		1.01325	1.00331	0.99019	0.932675
193506634	Chain B, Crystal Structure Of Synbindin [OS=Homo sapiens]	1.21397	0.769401	1.41463	1.21619	0.993348	1.13415		1.13267	1.11456	0.984013	0.932696
119572797	nucleobindin 1, isoform CRA_b [OS=Homo sapiens]	1.11304	1.0087	0.848309	1.11401	1.0029	0.822222		0.990016	0.97971	0.98959	0.932727
14286105	Plasma membrane calcium-transporting ATPase 4 [OS=Homo sapiens]	0.854962	0.940628	0.651399	0.744699	0.850721	0.826972		0.815663	0.807464	0.989948	0.932974
119590161	epoxide hydrolase 1, microsomal (xenobiotic), isoform CRA_a [OS=Homo sapiens]	1.08355	0.917326	0.715919	1.00792	0.864556	0.811785		0.9056	0.894752	0.988022	0.933082
181976	epidermal growth factor receptor-binding protein GRB2 [OS=Homo sapiens]	1.13994	1.06566	1.05167	1.04521	1.12702	1.07535		1.08576	1.08253	0.997026	0.933467
530426853	PREDICTED: protein transport protein Sec16A isoform X3 [OS=Homo sapiens]	1.09015	1.14675	0.883648	1.13627	0.870021	1.08386		1.04018	1.03005	0.990259	0.933517
119602458	ribosomal protein L8, isoform CRA_b [OS=Homo sapiens]	1.16685	1.00763	1.1036	1.03926	1.09706	1.15703		1.09269	1.09778	1.00466	0.933649
119612332	NudC domain containing 1, isoform CRA_c [OS=Homo sapiens]	0.887375	0.758401	1.02089	0.928247	0.902816	0.856494		0.888889	0.895852	1.00783	0.933693
119628236	SH3 domain binding glutamic acid-rich protein like 3, isoform CRA_a, partial [OS=Homo sapiens]	0.945745	0.862766	1.42447	0.994681	0.718085	1.44787		1.07766	1.05355	0.977624	0.934456
530394328	PREDICTED: vinculin isoform X1 [OS=Homo sapiens]	1.08061	1.07245	0.922449	1.03061	1.10408	0.958163		1.02517	1.03095	1.00564	0.934856
118572682	Pantothenate kinase 2, mitochondrial [OS=Homo sapiens]	1.19243	1.57518	0.602524	1.07992	1.43954	0.761304		1.12338	1.09359	0.973479	0.935166
225734062	Chain 1, Crystal Structure Of Human Spliceosomal U1 Snrnp [OS=Homo sapiens]	1.22788	0.897115	0.840385	0.880769	0.908654	1.21731		0.988462	1.00224	1.01394	0.93627
194385658	unnamed protein product [OS=Homo sapiens]	1.03306	0.947314	0.990702	1.06921	0.934917	0.954545		0.990358	0.986226	0.995828	0.936389
108773782	ATP-binding cassette sub-family E member 1 [OS=Homo sapiens]	1.23411	1.21182	0.921962	1.10591	1.21628	1.07358		1.12263	1.13192	1.00828	0.936422
768033352	PREDICTED: ubiquitin-like modifier-activating enzyme 1 isoform X2 [OS=Homo sapiens]	0.930762	0.95549	1.07122	0.938675	1.00791	1.02374		0.985823	0.990109	1.00435	0.936513
51479141	ATP synthase-coupling factor 6, mitochondrial isoform b precursor [OS=Homo sapiens]	0.840034	1.04363	0.715997	0.816082	0.964072	0.846022		0.866553	0.875392	1.0102	0.93734
119594723	EH-domain containing 1, isoform CRA_a [OS=Homo sapiens]	0.943249	1.00294	0.983366	0.971624	0.995108	0.96771		0.976517	0.978147	1.00167	0.937495
167887749	vimentin variant 1 [OS=Homo sapiens]	0.964611	0.992922	1.14055	1.01618	1.0091	1.05865		1.03269	1.02797	0.995431	0.937668
194294521	intersectin-2 isoform 1 [OS=Homo sapiens]	0.897778	0.891111	1.40222	1.02556	1.15778	1.05111		1.0637	1.07815	1.01358	0.937845
119588891	coatomer protein complex, subunit beta, isoform CRA_a [OS=Homo sapiens]	0.996852	1.02204	1.10913	1.01889	0.995803	1.10178		1.04267	1.03882	0.99631	0.938458
62087818	eukaryotic translation initiation factor 4 gamma, 3 variant [OS=Homo sapiens]	1.03663	1.12986	1.10433	1.04772	1.1576	1.05438		1.09027	1.08657	0.996607	0.938635
119586321	sorting nexin 6, isoform CRA_d [OS=Homo sapiens]	0.954774	0.713568	1.36181	1.04925	0.684422	1.23618		1.01005	0.98995	0.9801	0.939553
62087562	succinate dehydrogenase complex, subunit A, flavoprotein precursor variant [OS=Homo sapiens]	1.08811	1.09119	0.903689	0.990779	1.10656	1.00307		1.02766	1.03347	1.00565	0.939645
119593409	dihydropyrimidine dehydrogenase, isoform CRA_b [OS=Homo sapiens]	0.928647	1.04153	1.16933	1.02023	1.02875	1.10863		1.0465	1.05254	1.00577	0.939739
49457145	CD63 [OS=Homo sapiens]	0.707752	0.796899	0.728682	0.710078	0.865116	0.641085		0.744444	0.73876	0.992364	0.94045
119592083	exosome component 10, isoform CRA_a, partial [OS=Homo sapiens]	1.3257	1.48855	1.08651	1.40967	1.1883	1.27099		1.30025	1.28965	0.991846	0.940482
119600201	RNA (guanine-9-) methyltransferase domain containing 1 [OS=Homo sapiens]	1.23364	1.11319	0.917965	1.03115	1.1838	1.02492		1.08827	1.07996	0.992366	0.941094
109730519	chromatin modifying protein 4A [OS=Homo sapiens]	1.05286	1.01402	1.20496	0.943905	1.12945	1.17691		1.09061	1.08342	0.993406	0.941394
30750040	Chain A, Crystal Structure Of Human Cca-Adding Enzyme [OS=Homo sapiens]	1.09513	1.23783	0.995575	1.15155	1.15708	1.03872		1.10951	1.11578	1.00565	0.941444
10439004	unnamed protein product [OS=Homo sapiens]	0.936475	1.14139	1.0123	0.841189	1.22848	1.0502		1.03005	1.03996	1.00962	0.941539
253722876	Chain A, Lem-Like Domain Of Human Inner Nuclear Membrane Protein Lap2 [OS=Homo sapiens]	1.21748	1.04776	0.853659	0.969512	1.11077	1.0122		1.03963	1.03083	0.991528	0.941679
119581895	dedicator of cytokinesis 2, isoform CRA_a [OS=Homo sapiens]	0.992521	1.19231	1.03739	1.05983	1.12393	1.05342		1.07407	1.07906	1.00464	0.942161
21626466	Matrin-3 isoform a [OS=Homo sapiens]	1.19351	1.22931	0.994407	1.08613	1.20805	1.10403		1.13908	1.13274	0.994435	0.942353
194379162	unnamed protein product [OS=Homo sapiens]	1.15672	0.915066	1.00202	0.964611	1.08898	1.03842		1.0246	1.03067	1.00592	0.942735
56118310	Nuclear ubiquitous casein and cyclin-dependent kinase substrate 1 [OS=Homo sapiens]	0.738436	1.00421	0.773759	0.739277	0.866274	0.888982		0.8388	0.831511	0.99131	0.942804
1036805	TGF-beta receptor interacting protein 1 [OS=Homo sapiens]	0.935976	1.0813	1.02033	1.00407	1.07927	0.941057		1.01253	1.00813	0.995651	0.943183
119626228	annexin A3, isoform CRA_b [OS=Homo sapiens]	1.13693	1.49689	0.522822	1.08091	1.36515	0.629668		1.05221	1.02524	0.974367	0.943242
512125383	Chain A, Crystal Structure Of Human Gdp-l-fucose Synthase With Bound Nadp [OS=Homo sapiens]	1.09924	0.894283	1.18447	0.940669	0.959008	1.31176		1.05933	1.07048	1.01052	0.943698
158260649	unnamed protein product [OS=Homo sapiens]	1.0038	1.09886	0.76616	0.875475	1.10456	0.860266		0.956274	0.946768	0.99006	0.943762
119610684	hCG32827, isoform CRA_d [OS=Homo sapiens]	1.00614	0.898669	1.21904	1.09212	0.904811	1.10133		1.04128	1.03275	0.991809	0.943875
119587578	dihydrolipoamide S-acetyltransferase (E2 component of pyruvate dehydrogenase complex), isoform CRA_a [OS=Homo sapiens]	1.11025	0.829787	0.930368	0.987427	0.965184	0.93617		0.956802	0.962927	1.0064	0.944958
16306948	Unknown (protein for IMAGE:3897065), partial [OS=Homo sapiens]	0.763542	0.696875	1.5375	1.00833	0.595833	1.475		0.999306	1.02639	1.0271	0.945238
62088522	ribosomal protein L12 variant [OS=Homo sapiens]	1.06974	1.13734	1.02682	1.0279	1.1309	1.06545		1.07797	1.07475	0.997014	0.945257
295849266	acyl-CoA-binding protein isoform 4 [OS=Homo sapiens]	1.17808	1.12951	1.54545	1.26401	1.19054	1.36862		1.28435	1.27439	0.992243	0.947101
6685580	Serine palmitoyltransferase 2 [OS=Homo sapiens]	1.224	1.29257	1.03886	1.06743	1.34286	1.12114		1.18514	1.17714	0.99325	0.94712
13543618	ATP synthase, H+ transporting, mitochondrial F0 complex, subunit B1 [OS=Homo sapiens]	1.0587	1.09514	0.878543	1.09615	1.09109	0.866397		1.0108	1.01788	1.00701	0.947497
60593497	Chain A, Crystal Structure Of Human Bet3 [OS=Homo sapiens]	1.36705	1.06477	1.07159	1.1125	1.28864	1.07727		1.1678	1.15947	0.992864	0.947609
4884361	Hypothetical protein [OS=Homo sapiens]	0.935259	1.06972	0.907371	0.944223	0.979084	1		0.970784	0.974436	1.00376	0.948072
14278250	Chain A, Crystal Structure Of The Catalytic Domain Of A New Human Thioredoxin-Like Protein [OS=Homo sapiens]	1.02639	1.06551	0.719745	0.811647	1.15833	0.872611		0.937216	0.947528	1.011	0.949454
15680247	proteasome (prosome, macropain) 26S subunit, non-ATPase, 5 [OS=Homo sapiens]	0.876896	0.836753	0.973238	0.999108	0.699376	1.00981		0.895629	0.902765	1.00797	0.951166
12052796	Hypothetical protein [OS=Homo sapiens]	1.08	1.17579	0.935789	0.968421	1.09895	1.10842		1.06386	1.0586	0.995053	0.952538
119571756	hCG1795135 [OS=Homo sapiens]	1.05703	0.950836	0.907571	1.07178	0.985251	0.872173		0.971813	0.976401	1.00472	0.952817
183396	guanine nucleotide-binding protein (G) alpha subunit [OS=Homo sapiens]	0.984787	1.10852	0.945233	0.967546	1.02028	1.04057		1.01285	1.00947	0.996662	0.952893
119574488	GTPase, IMAP family member 4, isoform CRA_a [OS=Homo sapiens]	1.06532	1.04995	0.788665	1.02209	1.04803	0.853987		0.96798	0.974704	1.00695	0.953526
1575000	2,4-dienoyl-CoA reductase [OS=Homo sapiens]	0.928161	0.725096	1.17529	0.926245	0.726054	1.14368		0.942848	0.931992	0.988486	0.954152
30582683	ATP synthase, H+ transporting, mitochondrial F0 complex, subunit e [OS=Homo sapiens]	1.15174	1.09062	1.00105	1.11064	1.12013	1.00211		1.08114	1.07763	0.996751	0.954506
332639497	Chain Q, Structure Of The Spliceosomal U4 Snrnp Core Domain [OS=Homo sapiens]	0.900285	0.946819	0.994302	0.928775	0.928775	0.978158		0.947135	0.945236	0.997995	0.955157
21952252	MLL/SEPTIN6 fusion protein [OS=Homo sapiens]	0.892386	0.706599	1.34112	1.09543	0.873096	1.00711		0.980034	0.991878	1.01209	0.95542
119573784	S100 calcium binding protein A10 (annexin II ligand, calpactin I, light polypeptide (p11)), isoform CRA_b, partial [OS=Homo sapiens]	0.842007	0.760223	1.1645	0.859665	0.657993	1.21283		0.922243	0.910161	0.9869	0.955563
241913115	Chain A, Calcium-Free (Apo) S100a12 [OS=Homo sapiens]	1.15191	1.7488	0.770335	1.09689	1.63517	0.874402		1.22368	1.20215	0.982405	0.955598
767956614	PREDICTED: delta-aminolevulinic acid dehydratase isoform X1 [OS=Homo sapiens]	0.78	1.19429	0.9	0.880952	1.0819	0.886667		0.958095	0.949841	0.991385	0.955712
1513026	human ras GTPase-activating protein, Gap1m [OS=Homo sapiens]	0.899119	1.15573	0.819785	0.977473	1.00784	0.907933		0.958211	0.964414	1.00647	0.955977
45219849	Methionine adenosyltransferase II, beta [OS=Homo sapiens]	0.540013	0.246133	1.04237	0.583053	0.397445	0.894418		0.609505	0.624972	1.02538	0.957686
13111851	Retinoblastoma binding protein 4 [OS=Homo sapiens]	0.59984	0.70607	1.03035	0.853035	0.765176	0.740415		0.778754	0.786209	1.00957	0.958276
578818356	PREDICTED: ankyrin repeat domain-containing protein 26 isoform X1 [OS=Homo sapiens]	1.28635	1.40492	0.833333	1.07047	1.36577	1.05481		1.17487	1.16368	0.990479	0.958373
1008856	ribosomal protein L34 [OS=Homo sapiens]	1.00758	0.827441	0.666667	0.81734	0.939394	0.763468		0.833895	0.840067	1.0074	0.958457
256985100	TRAM adaptor with GOLD domain isoform 1 precursor [OS=Homo sapiens]	1.14621	1.15179	1.11607	1.36719	1.08594	0.979911		1.13802	1.14435	1.00556	0.959163
116242733	Proteasome subunit beta type-4 [OS=Homo sapiens]	1.08089	0.824065	1.07179	1.05258	0.870576	1.07078		0.992248	0.997978	1.00577	0.959354
119629163	Lymphocyte cytosolic protein 1 (L-plastin), isoform CRA_a [OS=Homo sapiens]	0.995906	0.95087	1.1433	1.05629	0.959058	1.08598		1.03002	1.03378	1.00364	0.95959
768031366	PREDICTED: plexin-B2 isoform X2 [OS=Homo sapiens]	0.916586	0.841901	1.12706	1.04947	0.782735	1.07371		0.961849	0.968639	1.00706	0.959739
767985670	PREDICTED: proline-serine-threonine phosphatase-interacting protein 1 isoform X6 [OS=Homo sapiens]	0.959473	1.17933	0.924012	0.953394	1.17123	0.95542		1.02094	1.02668	1.00562	0.960045
127798841	ATP synthase, H+ transporting, mitochondrial F1 complex, alpha subunit 1, cardiac muscle [OS=Homo sapiens]	0.992958	0.894366	1.10161	1	0.920523	1.08048		0.996311	1.00034	1.00404	0.960098
5870624	Heparanase [OS=Homo sapiens]	0.736285	1.15592	0.909528	0.827719	1.02406	0.928778		0.933911	0.926853	0.992442	0.960607
15214956	serpin peptidase inhibitor, clade B (ovalbumin), member 2 [OS=Homo sapiens]	0.642254	0.766901	0.590845	0.623944	0.733803	0.632394		0.666667	0.66338	0.99507	0.960942
119594898	splicing factor 3b, subunit 2, 145kDa, isoform CRA_b [OS=Homo sapiens]	1.08749	1.03154	0.944049	1.05595	1.00814	0.991862		1.02102	1.01865	0.997675	0.961284
7662184	zinc finger E-box-binding homeobox 2 isoform 1 [OS=Homo sapiens]	0.766509	0.675314	0.833333	0.857704	0.561321	0.840409		0.758386	0.753145	0.993089	0.963076
14424695	Translocase of outer mitochondrial membrane 22 homolog (yeast) [OS=Homo sapiens]	1.28555	1.31716	1.05305	1.24944	1.36682	1.05756		1.21859	1.2246	1.00494	0.963227
6807585	Hypothetical protein [OS=Homo sapiens]	1.07505	1.07404	0.934077	0.974645	1.07809	1.02231		1.02772	1.02502	0.997368	0.963505
40226174	EF-hand domain family, member D2 [OS=Homo sapiens]	0.996128	0.948693	0.964182	0.999032	0.951597	0.95547		0.969668	0.9687	0.999002	0.964851
119593672	polymerase (DNA-directed), delta interacting protein 3, isoform CRA_c [OS=Homo sapiens]	0.81826	1.01378	0.678725	0.7795	0.95435	0.79242		0.836922	0.84209	1.00617	0.965495
119606328	hCG2040100 [OS=Homo sapiens]	1.08759	1.08759	0.948905	1.01147	1.09698	1.02294		1.04136	1.0438	1.00234	0.965863
312261267	C15orf38-AP3S2 fusion protein [OS=Homo sapiens]	1.25188	1.53885	0.924812	1.14411	1.49248	1.10777		1.23851	1.24812	1.00776	0.9666
1197636	p105MCM [OS=Homo sapiens]	0.925293	1.14088	1.13234	0.861259	1.09072	1.26467		1.06617	1.07222	1.00567	0.966769
530394600	PREDICTED: nucleolar and coiled-body phosphoprotein 1 isoform X1 [OS=Homo sapiens]	0.914468	1.03731	0.819836	0.870792	0.972702	0.919017		0.92387	0.920837	0.996717	0.96728
23273230	ATP synthase, H+ transporting, mitochondrial F0 complex, subunit d [OS=Homo sapiens]	1.00313	1.03754	1.00938	1.08029	0.943691	1.02086		1.01668	1.01495	0.998291	0.96817
767925751	PREDICTED: ceruloplasmin isoform X1 [OS=Homo sapiens]	1.10499	0.703377	0.420705	1.01468	0.720264	0.524229		0.743025	0.753059	1.0135	0.969217
11493700	PC3-96 [OS=Homo sapiens]	0.948093	0.825212	1.36441	1.09852	0.942797	1.11758		1.0459	1.05297	1.00675	0.969268
12804711	FK506 binding protein 4, 59kDa [OS=Homo sapiens]	1.09091	1.27601	0.932092	1.03286	1.22453	1.02738		1.09967	1.09493	0.995684	0.970009
158261593	unnamed protein product [OS=Homo sapiens]	1.33046	1.36252	1.12947	1.26757	1.27497	1.28853		1.27415	1.27702	1.00226	0.970525
768003102	PREDICTED: serine/threonine-protein kinase N1 isoform X1 [OS=Homo sapiens]	1.09349	1.12071	1.35976	1.18935	1.08757	1.28521		1.19132	1.18738	0.996689	0.971013
530419267	PREDICTED: ATP-dependent 6-phosphofructokinase, liver type isoform X3 [OS=Homo sapiens]	1.01589	1.03078	0.923535	0.973188	1.00099	1		0.99007	0.991394	1.00134	0.971439
51476824	Hypothetical protein [OS=Homo sapiens]	0.84507	1.0406	0.621375	0.675228	0.946147	0.902237		0.835681	0.841204	1.00661	0.971897
36100	unnamed protein product [OS=Homo sapiens]	1.19669	1.00994	1.06409	1.05856	1.07072	1.13481		1.09024	1.08803	0.997973	0.972522
119614969	hCG2001850, isoform CRA_a [OS=Homo sapiens]	0.840844	0.774688	1.21381	0.946309	0.786194	1.11505		0.943113	0.949185	1.00644	0.972643
530417526	PREDICTED: rho guanine nucleotide exchange factor 1 isoform X4 [OS=Homo sapiens]	0.953774	0.873585	0.94434	0.935849	0.879245	0.960377		0.923899	0.925157	1.00136	0.972969
51094447	chromosome 7 open reading frame 20 [OS=Homo sapiens]	0.8811	0.748004	1.0559	0.90772	0.850932	0.916593		0.895001	0.891748	0.996365	0.973338
194387782	unnamed protein product [OS=Homo sapiens]	0.818272	1.11023	0.976167	0.95432	0.965243	0.976167		0.968222	0.965243	0.996923	0.973599
119607218	syndecan binding protein (syntenin), isoform CRA_a [OS=Homo sapiens]	0.828707	0.807296	0.731166	0.701031	0.946868	0.727994		0.789056	0.791964	1.00369	0.97382
530402180	PREDICTED: sister chromatid cohesion protein PDS5 homolog B isoform X3 [OS=Homo sapiens]	1.13782	1.12286	0.963675	1.03205	1.12073	1.06517		1.07479	1.07265	0.998012	0.973921
6841256	HSPC303 [OS=Homo sapiens]	1.05767	1.01648	1.02369	1.138	0.878476	1.07312		1.03261	1.02987	0.99734	0.973936
11875333	Vacuolar protein sorting 35 [OS=Homo sapiens]	0.809705	0.822074	1.18078	0.900095	0.808754	1.08849		0.93752	0.932445	0.994587	0.974104
245571	p42=42 kda non-muscle cytoplasmic actin [OS=Homo sapiens]	1.08469	1.3203	0.846906	1.07058	1.23344	0.964169		1.08397	1.0894	1.00501	0.974155
189053227	unnamed protein product [OS=Homo sapiens]	0.85948	0.80462	1.21174	0.995188	0.697786	1.16362		0.958614	0.952198	0.993307	0.974215
119606782	inter-alpha (globulin) inhibitor H2, isoform CRA_a [OS=Homo sapiens]	1.18727	1.03277	0.577715	1.01592	1.00281	0.758427		0.932584	0.925718	0.992637	0.974411
530405767	PREDICTED: pro-interleukin-16 isoform X3 [OS=Homo sapiens]	0.995088	1.05796	0.925344	0.973477	1.05599	0.953831		0.992796	0.994434	1.00165	0.97518
62089272	Proteasome 26S non-ATPase subunit 2 variant [OS=Homo sapiens]	1.05765	0.979125	0.966203	0.986083	1.01789	0.996024		1.00099	1	0.999007	0.97522
47938369	Heterogeneous nuclear ribonucleoprotein D-like [OS=Homo sapiens]	0.91897	0.854147	1.00095	0.93613	0.803622	1.02669		0.92469	0.922148	0.997251	0.975391
578812568	PREDICTED: nesprin-1 isoform X1 [OS=Homo sapiens]	1.137	1.32039	0.815534	1.08954	1.38619	0.81877		1.09097	1.09817	1.00659	0.975544
158258689	unnamed protein product [OS=Homo sapiens]	1.12911	1.58831	0.940317	1.20097	1.48843	0.991474		1.21924	1.22696	1.00633	0.975934
18158958	Chain A, Ile260thr Mutant Of Human Urod, Human Uroporphyrinogen Iii Decarboxylase [OS=Homo sapiens]	0.968504	1.06693	0.951772	1.08465	1.03051	0.865157		0.995735	0.993438	0.997694	0.977087
14043026	vesicle-associated membrane protein 8 [OS=Homo sapiens]	1.12869	1.15084	0.948312	1.04641	1.17722	1.0116		1.07595	1.07841	1.00229	0.977376
119607762	hCG29188 [OS=Homo sapiens]	1.05967	1.10185	0.97428	0.977366	1.12757	1.03601		1.04527	1.04698	1.00164	0.97768
37547	unnamed protein product [OS=Homo sapiens]	0.99905	1.02849	0.835708	0.979107	0.979107	0.899335		0.954416	0.952517	0.99801	0.978286
62089422	membrane alanine aminopeptidase precursor variant [OS=Homo sapiens]	0.982226	1.09074	0.764266	0.970065	1.12254	0.73246		0.945744	0.94169	0.995714	0.979551
1773239	sterol carrier protein-X/sterol carrier protein-2 [OS=Homo sapiens]	0.918292	0.968431	0.872795	0.905292	0.959146	0.892293		0.919839	0.918911	0.998991	0.979744
578829832	PREDICTED: dehydrogenase/reductase SDR family member 7B isoform X1 [OS=Homo sapiens]	0.984451	0.91448	0.918367	0.859086	0.945578	1.00875		0.939099	0.937804	0.99862	0.980154
7022593	unnamed protein product [OS=Homo sapiens]	0.891813	0.846979	1.16862	1.14425	0.81384	0.960039		0.969136	0.97271	1.00369	0.980686
67464296	Chain C, Crystal Structure Of Human B Type Phosphoglycerate Mutase [OS=Homo sapiens]	0.985552	0.894737	1.23117	1.05057	0.992776	1.06089		1.03715	1.03474	0.997678	0.982417
710366	ribosomal protein L9 [OS=Homo sapiens]	1.01975	0.987526	1.06653	0.986486	0.983368	1.10083		1.0246	1.02356	0.998985	0.982653
119610163	solute carrier family 16 (monocarboxylic acid transporters), member 3, isoform CRA_a [OS=Homo sapiens]	1.16324	1.27511	1.0468	1.29452	1.17123	1.02626		1.16172	1.164	1.00197	0.983174
3204514	Tapasin*01 [OS=Homo sapiens]	1.1748	1.10742	0.761719	1.11035	1.125	0.819336		1.01465	1.01823	1.00353	0.983435
119600196	PEST proteolytic signal containing nuclear protein, isoform CRA_a [OS=Homo sapiens]	1.09756	1.03354	0.988821	1.04878	1.04065	1.03252		1.03997	1.04065	1.00065	0.984074
119574400	ATP-binding cassette, sub-family F (GCN20), member 2, isoform CRA_c [OS=Homo sapiens]	0.827907	0.859535	1.00744	0.795349	0.835349	1.0586		0.898295	0.896434	0.997929	0.985884
308153660	nuclear pore complex protein Nup98-Nup96 [OS=Homo sapiens]	0.902778	0.772222	1.00926	0.946296	0.741667	0.990741		0.894753	0.892901	0.99793	0.986499
313223	transcription elongation factor [OS=Homo sapiens]	1.19643	1.10156	1.06696	1.16964	1.08594	1.11161		1.12165	1.1224	1.00066	0.987854
119578756	talin 1, isoform CRA_a [OS=Homo sapiens]	0.934673	1.0191	1.04824	0.951759	1	1.04824		1.00067	1	0.99933	0.988578
767975501	PREDICTED: early endosome antigen 1 isoform X1 [OS=Homo sapiens]	1.13126	1.14127	1.01001	0.996663	1.20467	1.08454		1.09418	1.09529	1.00102	0.988662
62420873	integrin-linked protein kinase isoform 1 [OS=Homo sapiens]	1.0306	1.14018	0.851925	0.890424	1.1767	0.950642		1.00757	1.00592	0.998367	0.989806
62087546	DEAD/H (Asp-Glu-Ala-Asp/His) box polypeptide 3 variant [OS=Homo sapiens]	0.921206	0.86284	1.12646	0.985409	0.86284	1.05837		0.970169	0.968872	0.998663	0.990095
221041136	unnamed protein product [OS=Homo sapiens]	0.968008	0.961816	1.11455	1.00929	0.990712	1.04644		1.01479	1.01548	1.00068	0.990178
62899887	ADP-dependent glucokinase [OS=Homo sapiens]	0.972894	0.852856	1.08519	1.21781	0.747338	0.939981		0.970313	0.968377	0.998005	0.990456
119622740	ribonuclease/angiogenin inhibitor 1, isoform CRA_c, partial [OS=Homo sapiens]	0.863051	0.820772	1.05699	0.894301	0.801471	1.04871		0.913603	0.914828	1.00134	0.991025
193786653	unnamed protein product [OS=Homo sapiens]	1.07943	1.0998	0.851324	1.03768	1.08656	0.903259		1.01018	1.00916	0.998992	0.9921
669033311	rho GDP-dissociation inhibitor 1 isoform e [OS=Homo sapiens]	1.14502	1.16342	1.01948	1.06494	1.21537	1.04978		1.10931	1.11003	1.00065	0.992221
119626277	heterogeneous nuclear ribonucleoprotein D (AU-rich element RNA binding protein 1, 37kDa), isoform CRA_a [OS=Homo sapiens]	1.07423	0.853608	1.11443	0.998969	0.91134	1.12887		1.01409	1.01306	0.998983	0.992478
1322220	Nmi [OS=Homo sapiens]	1.11251	1.07256	0.936909	1	1.1346	0.985279		1.04066	1.03996	0.999326	0.992624
18088261	Calcium binding protein 39 [OS=Homo sapiens]	0.95992	0.981964	1.06112	1.00401	0.968938	1.02906		1.001	1.00067	0.999666	0.992909
1561548	CD89_U02 [OS=Homo sapiens]	0.922103	0.99221	0.987342	0.914314	1.00097	0.985394		0.967218	0.966894	0.999664	0.993037
1098637	fragile X mental retardation syndrome related protein [OS=Homo sapiens]	1.00203	1.10142	1.01623	1.09128	1.00507	1.02231		1.03989	1.03955	0.999675	0.993771
182592	fibrillarin [OS=Homo sapiens]	0.960199	0.953234	1.02189	0.945274	0.939303	1.05174		0.978441	0.978773	1.00034	0.994153
13787109	Chain A, A 2.1 Angstrom Structure Of An Uncleaved Alpha-1-Antitrypsin Shows Variability Of The Reactive Center And Other Loops [OS=Homo sapiens]	1.06964	0.889879	0.512551	1.06235	0.863968	0.540891		0.824022	0.822402	0.998035	0.99457
119605027	glycosyltransferase 25 domain containing 1, isoform CRA_a [OS=Homo sapiens]	1.18904	1.16112	0.904404	1.04404	1.19656	1.01182		1.08485	1.08414	0.99934	0.994981
197692517	Calreticulin precursor [OS=Homo sapiens]	0.935393	0.781835	1.0927	0.965356	0.881086	0.965356		0.936642	0.937266	1.00067	0.995021
167887633	glycylpeptide N-tetradecanoyltransferase 2 variant 4 [OS=Homo sapiens]	0.76872	0.929858	1.18199	1.04076	0.8891	0.948815		0.96019	0.959558	0.999342	0.9963
2253267	Properdin [OS=Homo sapiens]	0.975916	1.60733	0.598953	0.973822	1.50995	0.693194		1.06073	1.05899	0.998355	0.99655
119586065	chromosome 14 open reading frame 166, isoform CRA_c [OS=Homo sapiens]	1.08333	1.10874	0.884146	0.939024	1.09248	1.04573		1.02541	1.02575	1.00033	0.996986
254220978	Chain A, Crystal Structure Of Myeloperoxidase From Human Leukocytes [OS=Homo sapiens]	1.0335	1.09655	0.859113	1.07685	1.07882	0.834483		0.996388	0.996716	1.00033	0.997715
194376872	unnamed protein product [OS=Homo sapiens]	1.09928	1.15455	0.883316	0.88741	1.07677	1.17195		1.04572	1.04538	0.999674	0.997825
11066984	caspase recruitment domain protein 9 [OS=Homo sapiens]	1.3051	1.2645	0.986079	1.12993	1.37819	1.04872		1.18523	1.18561	1.00033	0.997943
298286922	Complement C1q subcomponent subunit B [OS=Homo sapiens]	0.898734	0.973939	0.374535	0.889054	0.834698	0.521966		0.749069	0.748573	0.999337	0.998312
119585663	inter-alpha (globulin) inhibitor H1, isoform CRA_a [OS=Homo sapiens]	1.20297	0.976378	0.551181	1.09536	0.953631	0.682415		0.910178	0.91047	1.00032	0.999033
953514538	complement C5 isoform 2 [OS=Homo sapiens]	1.79376	1.06539	0.479879	1.32897	1.27062	0.738431		1.11301	1.11268	0.999699	0.999407
767992241	PREDICTED: platelet-activating factor acetylhydrolase IB subunit alpha isoform X1 [OS=Homo sapiens]	0.865404	0.813559	1.27916	1.07577	0.815553	1.0668		0.986042	0.986042	1	1
530389143	PREDICTED: plectin isoform X3 [OS=Homo sapiens]	1.00905	1.01006	1.00302	0.998994	0.99497	1.02817		1.00738	1.00738	1	1
62089138	Prosaposin variant [OS=Homo sapiens]	1.11088	1.12539	0.943005	1.10363	1.06321	1.01244		1.05976	1.05976	1	1
