# Supplementary material for: Proteomic analysis of cholera toxin adjuvant-stimulated human monocytes identifies Thrombospondin-1 and Integrin-β1 as strongly upregulated molecules involved in adjuvant activity
Source: Sci Rep. 2019 Feb 26;9:2812. doi: 10.1038/s41598-019-38726-0 (PMC6391456; doi:10.1038/s41598-019-38726-0)
Supplement: Supplementary file 3 — Supplementary_Table_2 [file 41598_2019_38726_MOESM3_ESM.xlsx]

## Sheet: Significant
Accession	Description	Ratio 4h/NS	pvalue
119581085	keratin 10 (epidermolytic hyperkeratosis; keratosis palmaris et plantaris), isoform CRA_b [OS=Homo sapiens]	2.33118	0.0438737
119614756	hCG2000485 [OS=Homo sapiens]	2.10626	0.046487
114306812	BAT1 protein [OS=Homo sapiens]	1.82544	0.00452637
54607135	Mitochondrial import receptor subunit TOM70 [OS=Homo sapiens]	1.72905	0.0462186
62089410	thrombospondin 1 precursor variant [OS=Homo sapiens]	1.6921	0.0223309
767914585	PREDICTED: DNA mismatch repair protein Msh2 isoform X1 [OS=Homo sapiens]	1.68571	0.0174037
77415432	SYNGR2 protein [OS=Homo sapiens]	1.67441	0.00199622
119585546	Vpr (HIV-1) binding protein, isoform CRA_c [OS=Homo sapiens]	1.6322	0.0304313
13477319	Rpl14 protein [OS=Homo sapiens]	1.62848	0.00145957
119573655	GATA zinc finger domain containing 2B [OS=Homo sapiens]	1.57657	0.0251366
119613526	hCG1745555, isoform CRA_b [OS=Homo sapiens]	1.56921	0.00347228
767994739	PREDICTED: DNA ligase 3 isoform X1 [OS=Homo sapiens]	1.51405	0.00297778
119598103	pleckstrin homology domain containing, family Q member 1, isoform CRA_a [OS=Homo sapiens]	1.50771	0.0482082
297787707	Chain E, The Crystal Structure Of Asap3 In Complex With Arf6 In Trans State Soaked With Calcium [OS=Homo sapiens]	1.49302	0.000716679
530397186	PREDICTED: FACT complex subunit SSRP1 isoform X1 [OS=Homo sapiens]	1.46663	0.000366462
119623962	superkiller viralicidic activity 2-like (S. cerevisiae), isoform CRA_c [OS=Homo sapiens]	1.4502	0.00123542
119607218	syndecan binding protein (syntenin), isoform CRA_a [OS=Homo sapiens]	1.44823	0.00585416
62089412	anthrax toxin receptor 2 variant [OS=Homo sapiens]	1.4415	0.0128065
105990532	apolipoprotein B-100 precursor [OS=Homo sapiens]	1.44035	0.0466156
119607787	polymerase (DNA directed), epsilon 3 (p17 subunit), isoform CRA_a [OS=Homo sapiens]	1.41603	6.60584e-05
76779199	FTH1 protein, partial [OS=Homo sapiens]	1.41039	0.0232261
767997643	PREDICTED: structural maintenance of chromosomes flexible hinge domain-containing protein 1 isoform X1 [OS=Homo sapiens]	1.40859	0.00281455
119626164	N-acylsphingosine amidohydrolase (acid ceramidase)-like, isoform CRA_d [OS=Homo sapiens]	1.39404	0.0135923
459834	Sec61-complex beta-subunit [OS=Homo sapiens]	1.39389	0.015442
194378476	unnamed protein product [OS=Homo sapiens]	1.37803	0.0220547
332278161	Biogenesis of lysosome-related organelles complex 1 subunit 1 [OS=Homo sapiens]	1.37142	0.00326066
119612474	NADH dehydrogenase (ubiquinone) 1 beta subcomplex, 9, 22kDa [OS=Homo sapiens]	1.34982	0.00472818
194387950	unnamed protein product [OS=Homo sapiens]	1.33858	0.0299309
18606276	SWI/SNF related, matrix associated, actin dependent regulator of chromatin, subfamily a, member 5 [OS=Homo sapiens]	1.32571	0.0220347
48734988	ribosomal protein S7 [OS=Homo sapiens]	1.32417	0.0369362
62087740	brain glycogen phosphorylase variant [OS=Homo sapiens]	1.3229	0.0289383
193786398	unnamed protein product [OS=Homo sapiens]	1.32088	0.0160715
119574400	ATP-binding cassette, sub-family F (GCN20), member 2, isoform CRA_c [OS=Homo sapiens]	1.31798	0.0157279
31324166	vaccinia virus B1R kinase related kinase 3 [OS=Homo sapiens]	1.31631	0.0238913
1082038	GOS3 is human homolog of mouse FOSB gene [OS=Homo sapiens]	1.31583	0.00653947
119612332	NudC domain containing 1, isoform CRA_c [OS=Homo sapiens]	1.31377	0.0464252
11640562	MSTP017 [OS=Homo sapiens]	1.30546	0.0111561
109452587	Protein Fam98b [OS=Homo sapiens]	1.30449	0.0449215
163792194	TRMT1-like protein isoform 1 [OS=Homo sapiens]	1.30206	0.00247611
119627216	oxysterol binding protein-like 9, isoform CRA_b [OS=Homo sapiens]	1.29344	0.0457261
20070705	Solute carrier family 25, member 40 [OS=Homo sapiens]	1.29261	0.020472
9624998	heterogeneous nuclear ribonucleoprotein H2 [OS=Homo sapiens]	1.28041	0.00136146
269914128	OCIA domain-containing protein 1 isoform 4 [OS=Homo sapiens]	1.27675	0.00153668
767926170	PREDICTED: arf-GAP with coiled-coil, ANK repeat and PH domain-containing protein 2 isoform X1 [OS=Homo sapiens]	1.27324	0.00349288
374111529	WNK lysine deficient protein kinase 1 isoform [OS=Homo sapiens]	1.27263	0.0436367
39932589	Rho GTPase-activating protein 18 [OS=Homo sapiens]	1.27166	0.0111024
119601860	KIAA2010, isoform CRA_c [OS=Homo sapiens]	1.26383	0.00427831
604723356	NADH dehydrogenase [ubiquinone] 1 alpha subcomplex subunit 5 isoform 6 [OS=Homo sapiens]	1.25592	0.0159632
22761077	unnamed protein product [OS=Homo sapiens]	1.2557	0.0230251
15214956	serpin peptidase inhibitor, clade B (ovalbumin), member 2 [OS=Homo sapiens]	1.25164	0.0399912
119614357	chromosome 7 open reading frame 24, isoform CRA_b [OS=Homo sapiens]	1.24133	0.0206259
119586459	guanosine monophosphate reductase 2, isoform CRA_c [OS=Homo sapiens]	1.23029	0.0276895
119580798	suppression of tumorigenicity 13 (colon carcinoma) (Hsp70 interacting protein), isoform CRA_a [OS=Homo sapiens]	1.21942	0.0418709
388525	5-lipoxygenase [OS=Homo sapiens]	1.21728	0.0339624
21262192	CTCL tumor antigen HD-CL-03 [OS=Homo sapiens]	1.21478	0.0101837
302148690	Chain C, Crystal Structure Of Actin Capping Protein In Complex With V-1 [OS=Homo sapiens]	1.2141	0.0197568
578824057	PREDICTED: paxillin isoform X1 [OS=Homo sapiens]	1.20796	0.0413288
119571639	solute carrier family 25 (mitochondrial carrier; phosphate carrier), member 24, isoform CRA_a [OS=Homo sapiens]	1.20763	0.00270878
21040388	Similar to RIKEN cDNA 2510008H07 gene, partial [OS=Homo sapiens]	1.20253	0.0140611
119571756	hCG1795135 [OS=Homo sapiens]	1.19658	0.0378564
119593144	ribosomal protein L10, isoform CRA_c, partial [OS=Homo sapiens]	1.19298	0.0180024
226887851	Chain B, Human Purine Nucleoside Phosphorylase Double Mutant E201q,n243d Complexed With 2-fluoroadenine [OS=Homo sapiens]	1.19273	0.0192272
15680247	proteasome (prosome, macropain) 26S subunit, non-ATPase, 5 [OS=Homo sapiens]	1.19247	0.0188874
119627673	poly(A) binding protein, cytoplasmic 4 (inducible form), isoform CRA_h [OS=Homo sapiens]	1.18864	0.0137435
767927897	PREDICTED: GMP synthase [glutamine-hydrolyzing] isoform X1 [OS=Homo sapiens]	1.1884	0.00308449
122937211	Proteasome-associated protein ECM29 homolog [OS=Homo sapiens]	1.18478	0.00365048
578829832	PREDICTED: dehydrogenase/reductase SDR family member 7B isoform X1 [OS=Homo sapiens]	1.18212	0.00261442
34364605	Hypothetical protein [OS=Homo sapiens]	1.18141	0.0201541
158259067	unnamed protein product [OS=Homo sapiens]	1.17531	0.00729794
12652799	Chromosome 22 open reading frame 28 [OS=Homo sapiens]	1.17387	0.00323286
767950710	PREDICTED: kinesin-like protein KIF13B isoform X1 [OS=Homo sapiens]	1.16544	0.0135524
119581591	basigin (Ok blood group), isoform CRA_g [OS=Homo sapiens]	1.16511	0.0240111
84040223	Zinc finger protein 259 [OS=Homo sapiens]	1.16112	0.016866
767918778	PREDICTED: pre-mRNA-processing factor 40 homolog A isoform X1 [OS=Homo sapiens]	1.15798	0.00138387
529481784	Chain B, Human Vps33a [OS=Homo sapiens]	1.15638	0.0134838
683437285	Chain A, Structure Of Human Gankyrin In Complex To The Single Chain Antibody F5 [OS=Homo sapiens]	1.15585	0.0199861
158261303	unnamed protein product [OS=Homo sapiens]	1.15171	0.0414363
119608322	formin binding protein 1, isoform CRA_a [OS=Homo sapiens]	1.14726	0.0308893
15930128	SCO cytochrome oxidase deficient homolog 1 (yeast) [OS=Homo sapiens]	1.13954	0.0131544
308818195	Dihydropyrimidinase-related protein 2 isoform 1 [OS=Homo sapiens]	1.13928	0.0158239
62088150	Activated RNA polymerase II transcription cofactor 4 variant [OS=Homo sapiens]	1.13861	0.0430421
119608470	ribosomal protein L7a, isoform CRA_d, partial [OS=Homo sapiens]	1.13488	0.0246414
119614243	heterogeneous nuclear ribonucleoprotein A2/B1, isoform CRA_c [OS=Homo sapiens]	1.13288	0.0112763
158259285	unnamed protein product [OS=Homo sapiens]	1.13098	0.0459545
119580214	hCG2011153, isoform CRA_d [OS=Homo sapiens]	1.12271	0.00413149
119580719	ribosomal protein L3, isoform CRA_f [OS=Homo sapiens]	1.12189	0.0168505
40226174	EF-hand domain family, member D2 [OS=Homo sapiens]	1.11687	0.00213863
119600196	PEST proteolytic signal containing nuclear protein, isoform CRA_a [OS=Homo sapiens]	1.11125	0.049147
256599656	Chain D, Crystal Structure Of Full Length Centaurin Alpha-1 Bound With The Fha Domain Of Kif13b (capri Target) [OS=Homo sapiens]	1.11115	0.00437689
27503546	FKBP5 protein [OS=Homo sapiens]	1.10881	0.015668
14141170	Metastasis-associated protein MTA2 [OS=Homo sapiens]	1.10632	0.0352471
16878041	Cleavage and polyadenylation specific factor 1, 160kDa [OS=Homo sapiens]	1.10356	0.0122237
14141193	40S ribosomal protein S9 [OS=Homo sapiens]	1.09958	0.0149639
768036734	PREDICTED: E3 ubiquitin-protein ligase HUWE1 isoform X2 [OS=Homo sapiens]	1.0966	0.0171425
158258543	unnamed protein product [OS=Homo sapiens]	1.09595	0.0420599
119625902	signal recognition particle 72kDa, isoform CRA_b [OS=Homo sapiens]	1.09481	0.00914448
21754049	unnamed protein product [OS=Homo sapiens]	1.08354	0.00714995
44890631	Heat shock protein 90kDa beta (Grp94), member 1 [OS=Homo sapiens]	1.07102	0.0255199
86559365	heat shock 70kDa protein 5 (glucose-regulated protein, 78kDa) [OS=Homo sapiens]	1.06487	0.0461298
62897321	steroid dehydrogenase homolog [OS=Homo sapiens]	1.0601	0.0409397
119573147	transgelin 2, isoform CRA_d [OS=Homo sapiens]	1.05306	0.00332673
194294543	collagen type IV alpha-3-binding protein isoform 3 [OS=Homo sapiens]	1.05268	0.0128359
55670220	Chain B, Crystal Structure Of AbadHSD10 WITH A BOUND INHIBITOR [OS=Homo sapiens]	0.9577	0.0111858
326205199	ATP-dependent RNA helicase DDX1 [OS=Homo sapiens]	0.939775	0.040015
385867933	Chain A, Crystal Structure Of Histidine Triad Nucleotide-Binding Protein 1 (Hint1) From Human Complexed With Trp-Ams [OS=Homo sapiens]	0.929498	0.0324186
119617996	thymopoietin, isoform CRA_b [OS=Homo sapiens]	0.928995	0.0385039
4530441	thyroid hormone receptor-associated protein complex component TRAP150 [OS=Homo sapiens]	0.928364	0.0238983
32483399	Serine/threonine-protein kinase PAK 2 [OS=Homo sapiens]	0.921292	0.030236
14250593	calpain 1, (mu/I) large subunit [OS=Homo sapiens]	0.917667	0.0177713
181486	DNA-binding protein B, partial [OS=Homo sapiens]	0.917659	0.0273876
119594958	RNA binding motif protein 14, isoform CRA_a [OS=Homo sapiens]	0.911473	0.00343228
119581472	myosin IG, isoform CRA_a [OS=Homo sapiens]	0.909778	0.00208627
40889059	Chain B, Crystal Structure Of Human Translin [OS=Homo sapiens]	0.908688	0.00971871
197692159	splicing factor arginine/serine-rich 3 [OS=Homo sapiens]	0.90785	0.0137553
119597726	hCG2001986, isoform CRA_b [OS=Homo sapiens]	0.906986	0.0395578
767923108	PREDICTED: acylamino-acid-releasing enzyme isoform X2 [OS=Homo sapiens]	0.906464	0.00483972
380764080	Chain B, Crystal Structure Of C-Terminal Truncation Of Udp-Glucose Pyrophosphorylase Of Homo Sapiens [OS=Homo sapiens]	0.902708	0.0483569
119587801	archain 1, isoform CRA_a [OS=Homo sapiens]	0.901896	0.0232823
9802306	DNA-binding protein TAXREB107 [OS=Homo sapiens]	0.898026	0.0268865
21104418	ribosomal protein L13 [OS=Homo sapiens]	0.897323	0.0272799
34327775	Heterogeneous nuclear ribonucleoprotein A3 [OS=Homo sapiens]	0.895914	0.0307052
194388900	unnamed protein product [OS=Homo sapiens]	0.893651	0.0306163
767985304	PREDICTED: SAFB-like transcription modulator isoform X1 [OS=Homo sapiens]	0.89123	0.0194896
695722043	Chain C, Crystal Structure Of Human Argrs-glnrs-aimp1 Complex [OS=Homo sapiens]	0.881693	0.0074465
578831186	PREDICTED: E3 ubiquitin-protein ligase RNF213 isoform X1 [OS=Homo sapiens]	0.876167	0.0360133
48146593	NOLA2 [OS=Homo sapiens]	0.873646	0.0219912
669033311	rho GDP-dissociation inhibitor 1 isoform e [OS=Homo sapiens]	0.869631	0.0333317
10835067	Lupus La protein [OS=Homo sapiens]	0.867724	0.0478674
530368092	PREDICTED: CAD protein isoform X1 [OS=Homo sapiens]	0.865616	0.0210334
157412328	coronin-1C isoform a [OS=Homo sapiens]	0.861372	0.013156
119618734	similar to splicing factor, arginine/serine-rich 4, isoform CRA_b [OS=Homo sapiens]	0.85944	0.0249269
119577069	immunoglobulin superfamily, member 2, isoform CRA_a [OS=Homo sapiens]	0.857906	0.0163583
34851150	ubiquitin-specific protease 7 isoform, partial [OS=Homo sapiens]	0.857544	0.0153965
119595855	Cathepsin Z, isoform CRA_b [OS=Homo sapiens]	0.854856	0.000635149
189054305	unnamed protein product [OS=Homo sapiens]	0.846934	0.0172688
13097294	Ribosomal protein S14 [OS=Homo sapiens]	0.846897	0.0388819
78070729	PSMC3 protein, partial [OS=Homo sapiens]	0.846485	0.00657853
119580947	LIM and SH3 protein 1, isoform CRA_a [OS=Homo sapiens]	0.845533	0.0287105
313223	transcription elongation factor [OS=Homo sapiens]	0.845378	0.013189
767906898	PREDICTED: cyclin-dependent kinase 11B isoform X1 [OS=Homo sapiens]	0.843057	0.00203703
12803633	ArsA arsenite transporter, ATP-binding, homolog 1 (bacterial) [OS=Homo sapiens]	0.840714	0.00879276
1174072	G alpha-q [OS=Homo sapiens]	0.836561	0.0184281
182403	TB2, partial [OS=Homo sapiens]	0.833732	0.0333246
194379500	unnamed protein product [OS=Homo sapiens]	0.831946	0.0182805
189069089	unnamed protein product [OS=Homo sapiens]	0.831431	0.000918249
189422	proliferating cell nuclear protein P120, partial [OS=Homo sapiens]	0.830179	0.017018
158261593	unnamed protein product [OS=Homo sapiens]	0.829925	0.043378
119603008	C-terminal binding protein 1, isoform CRA_c [OS=Homo sapiens]	0.82704	0.0297169
119572962	hCG19665, isoform CRA_a [OS=Homo sapiens]	0.82124	0.0446991
119623066	hCG1757388 [OS=Homo sapiens]	0.819356	0.0414591
59800456	Wiskott-Aldrich syndrome protein family member 2 [OS=Homo sapiens]	0.81767	0.0291495
51599149	RAB18 long isoform 1 [OS=Homo sapiens]	0.81523	0.0362311
119591165	GDP-mannose pyrophosphorylase A, isoform CRA_c [OS=Homo sapiens]	0.813411	0.0392307
4322554	NADH-ubiquinone oxidoreductase PDSW subunit [OS=Homo sapiens]	0.811577	0.0469069
531990854	Vacuolar protein sorting-associated protein 29 isoform 3 [OS=Homo sapiens]	0.810887	0.0365906
354983493	protein-L-isoaspartate(D-aspartate) O-methyltransferase isoform 2 [OS=Homo sapiens]	0.796191	0.00136743
116497249	Ubiquitin-like modifier activating enzyme 6 [OS=Homo sapiens]	0.796078	0.0164643
62089188	Glyoxalase I variant [OS=Homo sapiens]	0.795466	0.00849122
767941043	PREDICTED: protein FAM65B isoform X6 [OS=Homo sapiens]	0.794585	0.0130455
158260863	unnamed protein product [OS=Homo sapiens]	0.794375	0.0210253
6685580	Serine palmitoyltransferase 2 [OS=Homo sapiens]	0.792767	0.0456112
48146059	ATP6V1G1 [OS=Homo sapiens]	0.785858	0.00191459
195539395	26S protease regulatory subunit 10B [OS=Homo sapiens]	0.78335	0.0436031
406855537	Chain A, Human G Protein-Coupled Receptor Kinase 2 In Complex With Soluble Gbetagamma Subunits And Paroxetine [OS=Homo sapiens]	0.781928	0.0492256
119602217	eukaryotic translation initiation factor 5, isoform CRA_b [OS=Homo sapiens]	0.779953	0.00290772
5690431	Prefoldin subunit 2 [OS=Homo sapiens]	0.776792	0.0127932
119616770	microsomal glutathione S-transferase 1, isoform CRA_c [OS=Homo sapiens]	0.773811	0.033378
119579421	RAD23 homolog B (S. cerevisiae), isoform CRA_b [OS=Homo sapiens]	0.770301	0.0193596
767956728	PREDICTED: constitutive coactivator of PPAR-gamma-like protein 1 isoform X1 [OS=Homo sapiens]	0.768976	0.00780953
1040970	fus-like protein, partial [OS=Homo sapiens]	0.766638	0.0241484
578818230	PREDICTED: CUGBP Elav-like family member 2 isoform X2 [OS=Homo sapiens]	0.762708	0.0355992
7023731	unnamed protein product [OS=Homo sapiens]	0.756446	0.00727111
2282036	p34-Arc [OS=Homo sapiens]	0.754604	0.00901936
530423433	PREDICTED: rho guanine nucleotide exchange factor 7 isoform X2 [OS=Homo sapiens]	0.753167	0.0119098
12081913	ubiquinol-cytochrome C reductase complex 7.2 kDa protein homologue [OS=Homo sapiens]	0.752559	0.0468446
119575521	receptor (TNFRSF)-interacting serine-threonine kinase 1, isoform CRA_a [OS=Homo sapiens]	0.749947	0.0172683
119588998	importin 7, isoform CRA_b [OS=Homo sapiens]	0.743437	0.0162081
194388918	unnamed protein product [OS=Homo sapiens]	0.739756	0.00373972
227250	Cationic antimicrobial protein CAP37 [OS=Homo sapiens]	0.739174	0.0380743
119580409	hCG2010544 [OS=Homo sapiens]	0.738505	0.00532034
25992622	SR-related CTD associated factor 6 [OS=Homo sapiens]	0.73532	0.00232411
119582502	hypothetical protein LOC340061, isoform CRA_a [OS=Homo sapiens]	0.7201	0.0275963
158257684	unnamed protein product [OS=Homo sapiens]	0.718909	0.00366265
119589984	WD repeat domain 18 [OS=Homo sapiens]	0.716571	0.0368579
119586082	thioredoxin domain containing, isoform CRA_a [OS=Homo sapiens]	0.716061	0.0248668
119605536	G1 to S phase transition 1, isoform CRA_a [OS=Homo sapiens]	0.709351	0.00886341
145581575	Chain A, Crystal Structure Of Human Zeta-Crystallin With Bound Nadp [OS=Homo sapiens]	0.706107	0.0181946
145558852	Armadillo repeat-containing protein 8 [OS=Homo sapiens]	0.702687	0.00278763
345111083	Chain D, Human Myeloperoxidase Inactivated By Tx2 [OS=Homo sapiens]	0.698257	0.0123109
631226390	insulin-like growth factor 2 mRNA-binding protein 2 isoform c [OS=Homo sapiens]	0.68421	0.0284321
530416988	PREDICTED: 60S ribosomal protein L28 isoform X1 [OS=Homo sapiens]	0.682278	0.0329028
155030192	rap1 GTPase-GDP dissociation stimulator 1 isoform 1 [OS=Homo sapiens]	0.676855	0.000917613
767896940	PREDICTED: sulfotransferase 1A3-like isoform X1 [OS=Homo sapiens]	0.669266	3.56609e-05
371445797	immunoglobulin G heavy chain variable region, partial [OS=Homo sapiens]	0.66756	0.0114438
767953793	PREDICTED: protein LYRIC isoform X1 [OS=Homo sapiens]	0.663566	0.00442516
530401025	PREDICTED: squamous cell carcinoma antigen recognized by T-cells 3 isoform X1 [OS=Homo sapiens]	0.662917	0.00689066
7959259	KIAA1499 protein [OS=Homo sapiens]	0.659865	0.00182117
119617423	Rho GTPase activating protein 9, isoform CRA_a [OS=Homo sapiens]	0.65771	0.0034504
15680144	Heatr3 protein, partial [OS=Homo sapiens]	0.654903	0.00879965
14424695	Translocase of outer mitochondrial membrane 22 homolog (yeast) [OS=Homo sapiens]	0.648935	0.00686784
5911849	Hypothetical protein [OS=Homo sapiens]	0.597402	0.00807614
119631035	NSFL1 (p97) cofactor (p47), isoform CRA_e [OS=Homo sapiens]	0.548752	0.00121216
119575552	PRP4 pre-mRNA processing factor 4 homolog B (yeast), isoform CRA_a [OS=Homo sapiens]	0.513739	0.0364074
119575952	Histone 1, H1d [OS=Homo sapiens]	0.451161	0.00540023

## Sheet: full list
Accession	Description	NS1	NS2	NS3	CT 4h 1	CT 4h 2	CT 4h 3		averMC	averCT 4h	Ratio 4h/MC	pvalue
767896940	PREDICTED: sulfotransferase 1A3-like isoform X1 [OS=Homo sapiens]	1.0558	1.08929	1.05022	0.690034	0.715372	0.733108		1.0651	0.712838	0.669266	3.56609e-05
119607787	polymerase (DNA directed), epsilon 3 (p17 subunit), isoform CRA_a [OS=Homo sapiens]	0.827103	0.790654	0.807477	1.11399	1.16995	1.15026		0.808411	1.14473	1.41603	6.60584e-05
530397186	PREDICTED: FACT complex subunit SSRP1 isoform X1 [OS=Homo sapiens]	0.717888	0.719464	0.80063	1.12412	1.08008	1.07808		0.745994	1.09409	1.46663	0.000366462
119595855	Cathepsin Z, isoform CRA_b [OS=Homo sapiens]	1.02695	1.00385	1.02887	0.88569	0.845893	0.883997		1.01989	0.87186	0.854856	0.000635149
297787707	Chain E, The Crystal Structure Of Asap3 In Complex With Arf6 In Trans State Soaked With Calcium [OS=Homo sapiens]	0.748207	0.651793	0.697211	1.06559	1.06963	0.995964		0.69907	1.04373	1.49302	0.000716679
155030192	rap1 GTPase-GDP dissociation stimulator 1 isoform 1 [OS=Homo sapiens]	1.38374	1.36849	1.36213	0.865514	0.892411	1.0269		1.37145	0.928274	0.676855	0.000917613
189069089	unnamed protein product [OS=Homo sapiens]	1.21071	1.13554	1.17084	0.964567	0.984252	0.975394		1.17236	0.974738	0.831431	0.000918249
119631035	NSFL1 (p97) cofactor (p47), isoform CRA_e [OS=Homo sapiens]	1.91878	1.80034	1.68697	1.03525	1.08627	0.845083		1.80203	0.988868	0.548752	0.00121216
119623962	superkiller viralicidic activity 2-like (S. cerevisiae), isoform CRA_c [OS=Homo sapiens]	0.765903	0.676845	0.762511	1.02906	1.04736	1.12164		0.735086	1.06602	1.4502	0.00123542
9624998	heterogeneous nuclear ribonucleoprotein H2 [OS=Homo sapiens]	0.852018	0.75426	0.799103	1.02593	1.02386	1.03008		0.801794	1.02663	1.28041	0.00136146
354983493	protein-L-isoaspartate(D-aspartate) O-methyltransferase isoform 2 [OS=Homo sapiens]	1.1779	1.21436	1.21215	0.992613	0.900277	0.976916		1.20147	0.956602	0.796191	0.00136743
767918778	PREDICTED: pre-mRNA-processing factor 40 homolog A isoform X1 [OS=Homo sapiens]	0.886878	0.882353	0.854299	1.015	1.036	0.987		0.87451	1.01267	1.15798	0.00138387
13477319	Rpl14 protein [OS=Homo sapiens]	0.47866	0.477039	0.406267	0.689335	0.785162	0.743431		0.453989	0.73931	1.62848	0.00145957
269914128	OCIA domain-containing protein 1 isoform 4 [OS=Homo sapiens]	0.934005	0.890009	0.834097	1.14779	1.10464	1.14132		0.886037	1.13125	1.27675	0.00153668
7959259	KIAA1499 protein [OS=Homo sapiens]	1.08797	1.05662	1.21537	0.703502	0.750973	0.762646		1.11999	0.73904	0.659865	0.00182117
48146059	ATP6V1G1 [OS=Homo sapiens]	1.17168	1.20959	1.16388	0.992424	0.897727	0.895833		1.18172	0.928662	0.785858	0.00191459
77415432	SYNGR2 protein [OS=Homo sapiens]	0.560587	0.566327	0.737245	1.03009	1.05416	1.03711		0.621386	1.04045	1.67441	0.00199622
767906898	PREDICTED: cyclin-dependent kinase 11B isoform X1 [OS=Homo sapiens]	1.22838	1.24723	1.18182	1.03273	0.993664	1.05702		1.21914	1.02781	0.843057	0.00203703
119581472	myosin IG, isoform CRA_a [OS=Homo sapiens]	1.01529	1.04485	1.00408	0.921027	0.929911	0.936821		1.02141	0.929253	0.909778	0.00208627
40226174	EF-hand domain family, member D2 [OS=Homo sapiens]	0.996128	0.948693	0.964182	1.07716	1.09877	1.07305		0.969668	1.08299	1.11687	0.00213863
25992622	SR-related CTD associated factor 6 [OS=Homo sapiens]	1.19064	1.30594	1.26027	0.983977	0.865221	0.913289		1.25228	0.920829	0.73532	0.00232411
163792194	TRMT1-like protein isoform 1 [OS=Homo sapiens]	0.992056	0.894737	0.880834	1.19595	1.24099	1.16667		0.922542	1.2012	1.30206	0.00247611
578829832	PREDICTED: dehydrogenase/reductase SDR family member 7B isoform X1 [OS=Homo sapiens]	0.984451	0.91448	0.918367	1.12707	1.08729	1.11602		0.939099	1.11013	1.18212	0.00261442
119571639	solute carrier family 25 (mitochondrial carrier; phosphate carrier), member 24, isoform CRA_a [OS=Homo sapiens]	0.803954	0.815486	0.775947	0.998014	0.922542	0.972195		0.798462	0.96425	1.20763	0.00270878
145558852	Armadillo repeat-containing protein 8 [OS=Homo sapiens]	1.19178	1.15068	1.06279	0.772844	0.754056	0.865927		1.13508	0.797609	0.702687	0.00278763
767997643	PREDICTED: structural maintenance of chromosomes flexible hinge domain-containing protein 1 isoform X1 [OS=Homo sapiens]	0.704025	0.75296	0.831886	1.13403	1.04503	1.04503		0.762957	1.07469	1.40859	0.00281455
119602217	eukaryotic translation initiation factor 5, isoform CRA_b [OS=Homo sapiens]	1.08894	1.17028	1.07918	0.819495	0.888989	0.895307		1.1128	0.86793	0.779953	0.00290772
767994739	PREDICTED: DNA ligase 3 isoform X1 [OS=Homo sapiens]	0.632975	0.6	0.749104	0.94686	1.03382	1.02029		0.660693	1.00032	1.51405	0.00297778
767927897	PREDICTED: GMP synthase [glutamine-hydrolyzing] isoform X1 [OS=Homo sapiens]	0.916741	0.901522	0.84333	1.02767	1.07213	1.06324		0.887198	1.05435	1.1884	0.00308449
12652799	Chromosome 22 open reading frame 28 [OS=Homo sapiens]	0.940845	0.897653	0.89108	1.05	1.04688	1.10729		0.909859	1.06806	1.17387	0.00323286
332278161	Biogenesis of lysosome-related organelles complex 1 subunit 1 [OS=Homo sapiens]	0.777369	0.816007	0.843606	1.13433	1.02985	1.17796		0.812328	1.11405	1.37142	0.00326066
119573147	transgelin 2, isoform CRA_d [OS=Homo sapiens]	0.870118	0.866485	0.888283	0.927577	0.918292	0.918292		0.874962	0.921387	1.05306	0.00332673
119594958	RNA binding motif protein 14, isoform CRA_a [OS=Homo sapiens]	1.08988	1.08471	1.04649	0.973786	0.969903	0.992233		1.07369	0.978641	0.911473	0.00343228
119617423	Rho GTPase activating protein 9, isoform CRA_a [OS=Homo sapiens]	1.56407	1.76184	1.50557	1.09137	1.11345	0.972892		1.61049	1.05924	0.65771	0.0034504
119613526	hCG1745555, isoform CRA_b [OS=Homo sapiens]	0.668966	0.626207	0.689655	1.14807	0.951318	1.01521		0.661609	1.0382	1.56921	0.00347228
767926170	PREDICTED: arf-GAP with coiled-coil, ANK repeat and PH domain-containing protein 2 isoform X1 [OS=Homo sapiens]	0.857661	0.932004	0.808704	1.08021	1.12708	1.10104		0.866123	1.10278	1.27324	0.00349288
122937211	Proteasome-associated protein ECM29 homolog [OS=Homo sapiens]	1.00103	0.973251	1.00617	1.23326	1.15473	1.14319		0.993484	1.17706	1.18478	0.00365048
158257684	unnamed protein product [OS=Homo sapiens]	1.44953	1.48318	1.30821	0.989827	1.08952	0.969481		1.41364	1.01628	0.718909	0.00366265
194388918	unnamed protein product [OS=Homo sapiens]	1.38945	1.20854	1.25879	0.948815	0.931754	0.972512		1.28559	0.951027	0.739756	0.00373972
119580214	hCG2011153, isoform CRA_d [OS=Homo sapiens]	1.05131	1.11623	1.05759	1.22134	1.20772	1.19183		1.07504	1.20696	1.12271	0.00413149
119601860	KIAA2010, isoform CRA_c [OS=Homo sapiens]	0.824979	0.830731	0.758422	1.07207	0.997998	0.980981		0.804711	1.01702	1.26383	0.00427831
256599656	Chain D, Crystal Structure Of Full Length Centaurin Alpha-1 Bound With The Fha Domain Of Kif13b (capri Target) [OS=Homo sapiens]	0.91369	0.880952	0.935516	1.02402	0.999039	1.01057		0.910053	1.01121	1.11115	0.00437689
767953793	PREDICTED: protein LYRIC isoform X1 [OS=Homo sapiens]	1.26092	1.44053	1.27549	0.885612	0.788204	0.965147		1.32565	0.879654	0.663566	0.00442516
114306812	BAT1 protein [OS=Homo sapiens]	0.584559	0.620588	0.7125	1.17877	1.30503	1.01676		0.639216	1.16685	1.82544	0.00452637
119612474	NADH dehydrogenase (ubiquinone) 1 beta subcomplex, 9, 22kDa [OS=Homo sapiens]	0.819629	0.939876	0.861185	1.25059	1.11007	1.17681		0.873563	1.17916	1.34982	0.00472818
767923108	PREDICTED: acylamino-acid-releasing enzyme isoform X2 [OS=Homo sapiens]	1.13966	1.13966	1.14078	1.01775	1.01148	1.07098		1.14004	1.0334	0.906464	0.00483972
119580409	hCG2010544 [OS=Homo sapiens]	1.1614	1.24153	1.18962	0.919603	0.782294	0.95122		1.19752	0.884372	0.738505	0.00532034
119575952	Histone 1, H1d [OS=Homo sapiens]	1.16246	1.31723	0.930845	0.529338	0.534332	0.475031		1.13685	0.512901	0.451161	0.00540023
119607218	syndecan binding protein (syntenin), isoform CRA_a [OS=Homo sapiens]	0.828707	0.807296	0.731166	1.06598	1.25873	1.10349		0.789056	1.14273	1.44823	0.00585416
1082038	GOS3 is human homolog of mouse FOSB gene [OS=Homo sapiens]	0.839154	0.692096	0.765625	0.985727	0.991079	1.0455		0.765625	1.00743	1.31583	0.00653947
78070729	PSMC3 protein, partial [OS=Homo sapiens]	1.05573	0.980392	1.0774	0.889587	0.860862	0.885099		1.03784	0.878516	0.846485	0.00657853
14424695	Translocase of outer mitochondrial membrane 22 homolog (yeast) [OS=Homo sapiens]	1.28555	1.31716	1.05305	0.786332	0.802828	0.783189		1.21859	0.790783	0.648935	0.00686784
530401025	PREDICTED: squamous cell carcinoma antigen recognized by T-cells 3 isoform X1 [OS=Homo sapiens]	1.54852	1.49191	1.25741	0.935897	0.904339	1.00888		1.43261	0.949704	0.662917	0.00689066
21754049	unnamed protein product [OS=Homo sapiens]	0.920926	0.968177	0.95757	1.03877	1.0169	1.02883		0.948891	1.02816	1.08354	0.00714995
7023731	unnamed protein product [OS=Homo sapiens]	1.16206	1.17839	1.1608	0.845106	0.993191	0.810213		1.16709	0.882837	0.756446	0.00727111
158259067	unnamed protein product [OS=Homo sapiens]	0.892253	0.871772	0.817453	1.04705	0.977978	1.00901		0.860493	1.01134	1.17531	0.00729794
695722043	Chain C, Crystal Structure Of Human Argrs-glnrs-aimp1 Complex [OS=Homo sapiens]	1.16276	1.07581	1.10145	0.971954	0.989362	0.983559		1.11334	0.981625	0.881693	0.0074465
767956728	PREDICTED: constitutive coactivator of PPAR-gamma-like protein 1 isoform X1 [OS=Homo sapiens]	1.28627	1.34326	1.18135	0.989524	0.909524	1.03143		1.27029	0.976825	0.768976	0.00780953
5911849	Hypothetical protein [OS=Homo sapiens]	1.31084	1.20686	1.00774	0.767939	0.701527	0.636641		1.17515	0.702036	0.597402	0.00807614
62089188	Glyoxalase I variant [OS=Homo sapiens]	1.03216	1.02697	1.06743	0.777586	0.796552	0.912931		1.04219	0.829023	0.795466	0.00849122
12803633	ArsA arsenite transporter, ATP-binding, homolog 1 (bacterial) [OS=Homo sapiens]	1.08437	1.10313	1.02083	0.848162	0.921663	0.927466		1.06944	0.899097	0.840714	0.00879276
15680144	Heatr3 protein, partial [OS=Homo sapiens]	1.20476	1.26684	1.16116	0.818029	0.920809	0.64027		1.21092	0.793036	0.654903	0.00879965
119605536	G1 to S phase transition 1, isoform CRA_a [OS=Homo sapiens]	1.30665	1.31158	1.12931	0.92576	0.792487	0.940072		1.24918	0.886106	0.709351	0.00886341
2282036	p34-Arc [OS=Homo sapiens]	1.47703	1.31757	1.54189	1.10893	1.02505	1.13834		1.4455	1.09078	0.754604	0.00901936
119625902	signal recognition particle 72kDa, isoform CRA_b [OS=Homo sapiens]	0.920709	0.926306	0.908582	1.03865	0.978196	1		0.918532	1.00562	1.09481	0.00914448
40889059	Chain B, Crystal Structure Of Human Translin [OS=Homo sapiens]	1.0334	1.02834	1.02227	0.925208	0.972299	0.904894		1.028	0.934134	0.908688	0.00971871
21262192	CTCL tumor antigen HD-CL-03 [OS=Homo sapiens]	0.946705	0.924419	0.82655	1.07982	1.13227	1.06499		0.899225	1.09236	1.21478	0.0101837
39932589	Rho GTPase-activating protein 18 [OS=Homo sapiens]	0.850953	0.734835	0.733969	0.93359	1.02406	0.9923		0.773252	0.983317	1.27166	0.0111024
11640562	MSTP017 [OS=Homo sapiens]	1.03213	1.111	0.881207	1.33871	1.32143	1.28802		1.00811	1.31605	1.30546	0.0111561
55670220	Chain B, Crystal Structure Of AbadHSD10 WITH A BOUND INHIBITOR [OS=Homo sapiens]	1.01342	1.00722	1.03818	0.976815	0.979839	0.972782		1.01961	0.976478	0.9577	0.0111858
119614243	heterogeneous nuclear ribonucleoprotein A2/B1, isoform CRA_c [OS=Homo sapiens]	0.959245	0.970179	0.994036	1.0682	1.15747	1.08626		0.974486	1.10398	1.13288	0.0112763
371445797	immunoglobulin G heavy chain variable region, partial [OS=Homo sapiens]	1.41619	1.78551	1.46591	1.0706	1.02529	1.02002		1.55587	1.03864	0.66756	0.0114438
530423433	PREDICTED: rho guanine nucleotide exchange factor 7 isoform X2 [OS=Homo sapiens]	1.38578	1.32984	1.18881	0.965709	1.06302	0.911956		1.30148	0.980229	0.753167	0.0119098
16878041	Cleavage and polyadenylation specific factor 1, 160kDa [OS=Homo sapiens]	1.01173	1.04203	0.964809	1.11935	1.11828	1.09355		1.00619	1.11039	1.10356	0.0122237
345111083	Chain D, Human Myeloperoxidase Inactivated By Tx2 [OS=Homo sapiens]	0.835938	0.921007	0.809896	0.686018	0.590352	0.515944		0.855613	0.597438	0.698257	0.0123109
5690431	Prefoldin subunit 2 [OS=Homo sapiens]	1.06742	1.22584	1.2236	0.871442	0.887971	0.972452		1.17228	0.910621	0.776792	0.0127932
62089412	anthrax toxin receptor 2 variant [OS=Homo sapiens]	0.836846	0.782201	0.604215	1.1056	1.00891	1.09033		0.741088	1.06828	1.4415	0.0128065
194294543	collagen type IV alpha-3-binding protein isoform 3 [OS=Homo sapiens]	0.960159	0.976096	0.997012	1.03027	1.03835	1.01917		0.977756	1.02926	1.05268	0.0128359
767941043	PREDICTED: protein FAM65B isoform X6 [OS=Homo sapiens]	1.06061	1.11616	0.99697	0.804132	0.915838	0.801836		1.05791	0.840602	0.794585	0.0130455
15930128	SCO cytochrome oxidase deficient homolog 1 (yeast) [OS=Homo sapiens]	0.944705	0.998126	1.02718	1.09967	1.11391	1.17087		0.990003	1.12815	1.13954	0.0131544
157412328	coronin-1C isoform a [OS=Homo sapiens]	1.0819	1.14871	1.0722	0.953575	0.899721	0.991643		1.10093	0.948313	0.861372	0.013156
313223	transcription elongation factor [OS=Homo sapiens]	1.19643	1.10156	1.06696	0.946161	0.926743	0.971756		1.12165	0.94822	0.845378	0.013189
529481784	Chain B, Human Vps33a [OS=Homo sapiens]	0.951784	0.996143	0.980714	1.18467	1.06803	1.13391		0.976213	1.12887	1.15638	0.0134838
767950710	PREDICTED: kinesin-like protein KIF13B isoform X1 [OS=Homo sapiens]	0.924978	0.860547	0.811121	1.00202	0.998991	1.02523		0.865549	1.00875	1.16544	0.0135524
119626164	N-acylsphingosine amidohydrolase (acid ceramidase)-like, isoform CRA_d [OS=Homo sapiens]	0.894207	0.692695	0.696893	1.04715	1.02554	1.111		0.761265	1.06123	1.39404	0.0135923
119627673	poly(A) binding protein, cytoplasmic 4 (inducible form), isoform CRA_h [OS=Homo sapiens]	0.85272	0.878049	0.941839	1.04242	1.11717	1.01717		0.890869	1.05892	1.18864	0.0137435
197692159	splicing factor arginine/serine-rich 3 [OS=Homo sapiens]	1.04636	1.10432	1.03477	0.966165	0.947368	0.978383		1.06182	0.963972	0.90785	0.0137553
21040388	Similar to RIKEN cDNA 2510008H07 gene, partial [OS=Homo sapiens]	0.858736	0.787175	0.864312	1.04902	0.943137	1.02647		0.836741	1.00621	1.20253	0.0140611
14141193	40S ribosomal protein S9 [OS=Homo sapiens]	0.878391	0.918616	0.946679	1.02584	0.997018	0.994036		0.914562	1.00563	1.09958	0.0149639
34851150	ubiquitin-specific protease 7 isoform, partial [OS=Homo sapiens]	1.0693	1.05757	1.06503	0.878558	0.871917	0.986717		1.06397	0.912397	0.857544	0.0153965
459834	Sec61-complex beta-subunit [OS=Homo sapiens]	0.735615	0.657684	0.528769	0.869356	0.887608	0.92219		0.640689	0.893052	1.39389	0.015442
27503546	FKBP5 protein [OS=Homo sapiens]	0.909875	0.987536	0.930968	1.04995	1.06072	1.02547		0.942793	1.04538	1.10881	0.015668
119574400	ATP-binding cassette, sub-family F (GCN20), member 2, isoform CRA_c [OS=Homo sapiens]	0.827907	0.859535	1.00744	1.23166	1.22468	1.09546		0.898295	1.18393	1.31798	0.0157279
308818195	Dihydropyrimidinase-related protein 2 isoform 1 [OS=Homo sapiens]	0.977099	0.895992	0.930344	1.10827	1.0502	1.03543		0.934478	1.06463	1.13928	0.0158239
604723356	NADH dehydrogenase [ubiquinone] 1 alpha subcomplex subunit 5 isoform 6 [OS=Homo sapiens]	1.094	1.059	0.895	1.27091	1.31449	1.24264		1.016	1.27601	1.25592	0.0159632
193786398	unnamed protein product [OS=Homo sapiens]	0.940635	0.95087	1.09212	1.43906	1.26081	1.24115		0.994541	1.31367	1.32088	0.0160715
119588998	importin 7, isoform CRA_b [OS=Homo sapiens]	1.37756	1.12304	1.20386	0.909782	0.878443	0.965812		1.23482	0.918012	0.743437	0.0162081
119577069	immunoglobulin superfamily, member 2, isoform CRA_a [OS=Homo sapiens]	1.14498	1.19406	1.11301	0.928008	0.989152	1.04438		1.15068	0.987179	0.857906	0.0163583
116497249	Ubiquitin-like modifier activating enzyme 6 [OS=Homo sapiens]	1.29955	1.13586	1.12249	0.941233	0.908478	0.982659		1.18597	0.944123	0.796078	0.0164643
119580719	ribosomal protein L3, isoform CRA_f [OS=Homo sapiens]	0.955619	0.901794	0.864023	1.001	1.02106	1.03109		0.907145	1.01772	1.12189	0.0168505
84040223	Zinc finger protein 259 [OS=Homo sapiens]	0.899135	1.00865	1.00384	1.09412	1.13476	1.15187		0.970541	1.12692	1.16112	0.016866
189422	proliferating cell nuclear protein P120, partial [OS=Homo sapiens]	1.26067	1.17878	1.15686	1.00824	1.0587	0.918641		1.19877	0.995194	0.830179	0.017018
768036734	PREDICTED: E3 ubiquitin-protein ligase HUWE1 isoform X2 [OS=Homo sapiens]	0.886598	0.927835	0.922212	1.01294	1.02388	0.964179		0.912215	1.00033	1.0966	0.0171425
119575521	receptor (TNFRSF)-interacting serine-threonine kinase 1, isoform CRA_a [OS=Homo sapiens]	1.31411	1.23067	1.10061	0.931065	0.97993	0.822862		1.21513	0.911286	0.749947	0.0172683
189054305	unnamed protein product [OS=Homo sapiens]	1.04928	1.02977	1.13655	0.951644	0.861702	0.910058		1.07187	0.907801	0.846934	0.0172688
767914585	PREDICTED: DNA mismatch repair protein Msh2 isoform X1 [OS=Homo sapiens]	0.609649	0.459064	0.817982	1.08155	1.11009	0.988787		0.628899	1.06014	1.68571	0.0174037
14250593	calpain 1, (mu/I) large subunit [OS=Homo sapiens]	1.08792	1.03919	1.08475	1.00397	0.950397	0.993056		1.07062	0.982474	0.917667	0.0177713
119593144	ribosomal protein L10, isoform CRA_c, partial [OS=Homo sapiens]	0.887142	0.916744	0.835338	1.0523	0.98431	1.11192		0.879741	1.04951	1.19298	0.0180024
145581575	Chain A, Crystal Structure Of Human Zeta-Crystallin With Bound Nadp [OS=Homo sapiens]	1.27932	1.08529	1.14179	0.847321	0.930357	0.698214		1.1688	0.825298	0.706107	0.0181946
194379500	unnamed protein product [OS=Homo sapiens]	1.2704	1.12587	1.22727	1.06323	0.992218	0.959144		1.20785	1.00486	0.831946	0.0182805
1174072	G alpha-q [OS=Homo sapiens]	1.02328	1.12804	1.08995	0.871889	0.867281	0.97235		1.08042	0.90384	0.836561	0.0184281
15680247	proteasome (prosome, macropain) 26S subunit, non-ATPase, 5 [OS=Homo sapiens]	0.876896	0.836753	0.973238	1.03826	1.10627	1.05951		0.895629	1.06801	1.19247	0.0188874
226887851	Chain B, Human Purine Nucleoside Phosphorylase Double Mutant E201q,n243d Complexed With 2-fluoroadenine [OS=Homo sapiens]	0.968239	0.901829	0.858518	1.01998	1.10305	1.13144		0.909528	1.08482	1.19273	0.0192272
119579421	RAD23 homolog B (S. cerevisiae), isoform CRA_b [OS=Homo sapiens]	1.12733	1.0966	1.13721	0.83	0.767273	0.991818		1.12038	0.86303	0.770301	0.0193596
767985304	PREDICTED: SAFB-like transcription modulator isoform X1 [OS=Homo sapiens]	1.24327	1.17825	1.12668	1.06354	1.04888	1.04985		1.18274	1.05409	0.89123	0.0194896
302148690	Chain C, Crystal Structure Of Actin Capping Protein In Complex With V-1 [OS=Homo sapiens]	0.933763	0.776449	0.844526	1.02316	1.01208	1.06647		0.851579	1.0339	1.2141	0.0197568
683437285	Chain A, Structure Of Human Gankyrin In Complex To The Single Chain Antibody F5 [OS=Homo sapiens]	0.97446	0.911591	0.942043	1.08999	1.02925	1.14961		0.942698	1.08961	1.15585	0.0199861
34364605	Hypothetical protein [OS=Homo sapiens]	0.955473	0.856215	0.823748	1.04334	1.00826	1.06192		0.878479	1.03784	1.18141	0.0201541
20070705	Solute carrier family 25, member 40 [OS=Homo sapiens]	0.772444	0.945778	0.934222	1.07762	1.13161	1.21935		0.884148	1.14286	1.29261	0.020472
119614357	chromosome 7 open reading frame 24, isoform CRA_b [OS=Homo sapiens]	0.954587	0.935513	0.7802	1.13401	1.1066	1.07411		0.8901	1.10491	1.24133	0.0206259
158260863	unnamed protein product [OS=Homo sapiens]	1.32561	1.13576	1.13797	0.934951	0.926214	0.998058		1.19978	0.953074	0.794375	0.0210253
530368092	PREDICTED: CAD protein isoform X1 [OS=Homo sapiens]	1.01425	1.13377	1.07456	0.935984	0.895247	0.958293		1.0742	0.929842	0.865616	0.0210334
48146593	NOLA2 [OS=Homo sapiens]	1.04095	0.992457	1.08621	0.862259	0.921028	0.942149		1.03987	0.908479	0.873646	0.0219912
18606276	SWI/SNF related, matrix associated, actin dependent regulator of chromatin, subfamily a, member 5 [OS=Homo sapiens]	0.830395	0.61461	0.763224	0.976145	1.00477	0.946565		0.736076	0.975827	1.32571	0.0220347
194378476	unnamed protein product [OS=Homo sapiens]	0.837248	0.611577	0.755872	0.979028	1.08961	0.969495		0.734899	1.01271	1.37803	0.0220547
62089410	thrombospondin 1 precursor variant [OS=Homo sapiens]	0.519243	0.736909	0.446057	0.970075	1.06608	0.84414		0.567403	0.9601	1.6921	0.0223309
22761077	unnamed protein product [OS=Homo sapiens]	0.949137	0.90554	0.762943	1.05717	1.14671	1.08306		0.87254	1.09565	1.2557	0.0230251
76779199	FTH1 protein, partial [OS=Homo sapiens]	0.57484	0.537566	0.44438	0.735705	0.808132	0.651842		0.518928	0.731893	1.41039	0.0232261
119587801	archain 1, isoform CRA_a [OS=Homo sapiens]	1.08873	1.03549	1.10334	0.952107	0.94636	1.01245		1.07585	0.970307	0.901896	0.0232823
31324166	vaccinia virus B1R kinase related kinase 3 [OS=Homo sapiens]	0.735168	0.883061	0.83061	1.05362	1.18471	0.985104		0.81628	1.07448	1.31631	0.0238913
4530441	thyroid hormone receptor-associated protein complex component TRAP150 [OS=Homo sapiens]	1.13559	1.07097	1.10275	1.01927	1.04721	1.00578		1.10311	1.02408	0.928364	0.0238983
119581591	basigin (Ok blood group), isoform CRA_g [OS=Homo sapiens]	0.764459	0.694887	0.78793	0.831369	0.899365	0.887579		0.749092	0.872771	1.16511	0.0240111
1040970	fus-like protein, partial [OS=Homo sapiens]	1.39167	1.33571	1.17857	1.11286	0.93062	0.950971		1.30198	0.99815	0.766638	0.0241484
119608470	ribosomal protein L7a, isoform CRA_d, partial [OS=Homo sapiens]	0.926606	0.888073	0.856881	1.00997	0.963111	1.05882		0.89052	1.01063	1.13488	0.0246414
119586082	thioredoxin domain containing, isoform CRA_a [OS=Homo sapiens]	1.07104	1.19591	0.908504	0.760515	0.793133	0.720172		1.05849	0.75794	0.716061	0.0248668
119618734	similar to splicing factor, arginine/serine-rich 4, isoform CRA_b [OS=Homo sapiens]	1.07555	1.00839	1.1532	0.91887	0.9134	0.949863		1.07905	0.927378	0.85944	0.0249269
119573655	GATA zinc finger domain containing 2B [OS=Homo sapiens]	0.469256	0.800162	0.642395	1.04536	1.05242	0.916331		0.637271	1.0047	1.57657	0.0251366
44890631	Heat shock protein 90kDa beta (Grp94), member 1 [OS=Homo sapiens]	0.95057	0.890684	0.905894	0.971631	0.989868	0.98075		0.915716	0.98075	1.07102	0.0255199
9802306	DNA-binding protein TAXREB107 [OS=Homo sapiens]	1.1149	1.0876	1.10125	1	0.928977	1.03788		1.10125	0.988952	0.898026	0.0268865
21104418	ribosomal protein L13 [OS=Homo sapiens]	1.07208	0.968528	1.02132	0.903312	0.914951	0.929275		1.02064	0.915846	0.897323	0.0272799
181486	DNA-binding protein B, partial [OS=Homo sapiens]	1.04663	1.0129	0.993056	0.941331	0.897548	0.962347		1.01753	0.933742	0.917659	0.0273876
119582502	hypothetical protein LOC340061, isoform CRA_a [OS=Homo sapiens]	1.375	1.46841	1.2761	1.07547	0.791405	1.09958		1.37317	0.988819	0.7201	0.0275963
119586459	guanosine monophosphate reductase 2, isoform CRA_c [OS=Homo sapiens]	0.976017	1.08863	1.15016	1.31877	1.4085	1.22786		1.0716	1.31838	1.23029	0.0276895
631226390	insulin-like growth factor 2 mRNA-binding protein 2 isoform c [OS=Homo sapiens]	1.46542	1.24033	1.08324	0.827967	0.815087	0.949402		1.26299	0.864152	0.68421	0.0284321
119580947	LIM and SH3 protein 1, isoform CRA_a [OS=Homo sapiens]	1.09756	1.18028	1.03818	0.951175	0.87613	0.976492		1.10534	0.934599	0.845533	0.0287105
62087740	brain glycogen phosphorylase variant [OS=Homo sapiens]	0.793624	0.866611	0.630034	1.0185	0.965057	1.04625		0.763423	1.00993	1.3229	0.0289383
59800456	Wiskott-Aldrich syndrome protein family member 2 [OS=Homo sapiens]	1.35587	1.15777	1.15302	1.00282	1.00376	0.991549		1.22222	0.999374	0.81767	0.0291495
119603008	C-terminal binding protein 1, isoform CRA_c [OS=Homo sapiens]	1.12231	1.1778	1.14609	0.965035	1.04196	0.843157		1.14874	0.95005	0.82704	0.0297169
194387950	unnamed protein product [OS=Homo sapiens]	0.814784	0.710133	0.905316	1.068	0.987737	1.19732		0.810078	1.08436	1.33858	0.0299309
32483399	Serine/threonine-protein kinase PAK 2 [OS=Homo sapiens]	1.04916	1.09728	1.03556	0.986692	0.943916	1.00095		1.06067	0.977186	0.921292	0.030236
119585546	Vpr (HIV-1) binding protein, isoform CRA_c [OS=Homo sapiens]	0.798958	0.664929	0.679821	1.05509	1.42723	1.01663		0.714569	1.16632	1.6322	0.0304313
194388900	unnamed protein product [OS=Homo sapiens]	1.13621	1.19183	1.084	1.04228	1.0295	0.977384		1.13734	1.01639	0.893651	0.0306163
34327775	Heterogeneous nuclear ribonucleoprotein A3 [OS=Homo sapiens]	1.06915	1.11596	1.09681	0.958904	0.938356	1.04305		1.09397	0.980104	0.895914	0.0307052
119608322	formin binding protein 1, isoform CRA_a [OS=Homo sapiens]	0.891163	0.820465	0.914419	1.04715	0.952849	1.01277		0.875349	1.00426	1.14726	0.0308893
385867933	Chain A, Crystal Structure Of Histidine Triad Nucleotide-Binding Protein 1 (Hint1) From Human Complexed With Trp-Ams [OS=Homo sapiens]	0.981783	0.988495	0.934803	0.892953	0.882248	0.925067		0.96836	0.900089	0.929498	0.0324186
530416988	PREDICTED: 60S ribosomal protein L28 isoform X1 [OS=Homo sapiens]	0.935762	0.867689	1.03356	0.648952	0.503743	0.782934		0.94567	0.64521	0.682278	0.0329028
182403	TB2, partial [OS=Homo sapiens]	1.16567	1.21128	1.18487	0.901961	0.961765	1.10588		1.18727	0.989869	0.833732	0.0333246
669033311	rho GDP-dissociation inhibitor 1 isoform e [OS=Homo sapiens]	1.14502	1.16342	1.01948	0.968037	0.96895	0.957078		1.10931	0.964688	0.869631	0.0333317
119616770	microsomal glutathione S-transferase 1, isoform CRA_c [OS=Homo sapiens]	0.966958	1.0758	1.0243	0.811996	0.668756	0.892569		1.02235	0.791107	0.773811	0.033378
388525	5-lipoxygenase [OS=Homo sapiens]	0.903195	0.794773	0.944821	1.07634	1.14068	1		0.880929	1.07234	1.21728	0.0339624
14141170	Metastasis-associated protein MTA2 [OS=Homo sapiens]	0.976261	0.942631	0.903066	1.08669	1.02923	1.00605		0.940653	1.04066	1.10632	0.0352471
578818230	PREDICTED: CUGBP Elav-like family member 2 isoform X2 [OS=Homo sapiens]	1.20757	1.08486	1.37844	0.928361	0.870461	1.00098		1.22362	0.933268	0.762708	0.0355992
578831186	PREDICTED: E3 ubiquitin-protein ligase RNF213 isoform X1 [OS=Homo sapiens]	1.00767	1.08543	1.15115	0.970588	0.940228	0.931689		1.08142	0.947502	0.876167	0.0360133
51599149	RAB18 long isoform 1 [OS=Homo sapiens]	1.13532	1.05963	1.20872	0.878879	0.866867	1.02903		1.13456	0.924925	0.81523	0.0362311
119575552	PRP4 pre-mRNA processing factor 4 homolog B (yeast), isoform CRA_a [OS=Homo sapiens]	1.31204	1.89234	2.30292	0.940631	0.902597	0.986085		1.83577	0.943105	0.513739	0.0364074
531990854	Vacuolar protein sorting-associated protein 29 isoform 3 [OS=Homo sapiens]	1.09041	1.07497	1.15215	0.865728	0.805634	1.01878		1.10584	0.896714	0.810887	0.0365906
119589984	WD repeat domain 18 [OS=Homo sapiens]	1.21091	0.990303	1.28242	0.815244	0.94449	0.736537		1.16121	0.832091	0.716571	0.0368579
48734988	ribosomal protein S7 [OS=Homo sapiens]	0.944547	0.959335	0.918669	1.39311	1.05938	1.28504		0.94085	1.24584	1.32417	0.0369362
119571756	hCG1795135 [OS=Homo sapiens]	1.05703	0.950836	0.907571	1.2509	1.12063	1.11701		0.971813	1.16285	1.19658	0.0378564
227250	Cationic antimicrobial protein CAP37 [OS=Homo sapiens]	0.825181	0.780797	0.803442	0.668588	0.458934	0.653458		0.80314	0.59366	0.739174	0.0380743
119617996	thymopoietin, isoform CRA_b [OS=Homo sapiens]	1.04051	1.10235	1.06183	0.959048	1.0019	1.01619		1.06823	0.992381	0.928995	0.0385039
13097294	Ribosomal protein S14 [OS=Homo sapiens]	1.11111	1.17429	1.00654	0.904022	0.902194	0.981718		1.09731	0.929311	0.846897	0.0388819
119591165	GDP-mannose pyrophosphorylase A, isoform CRA_c [OS=Homo sapiens]	1.0113	1.17797	1.09322	0.796718	0.920693	0.952598		1.09416	0.890003	0.813411	0.0392307
119597726	hCG2001986, isoform CRA_b [OS=Homo sapiens]	1.06591	1.06797	1.03296	1.01782	0.935644	0.918812		1.05561	0.957426	0.906986	0.0395578
15214956	serpin peptidase inhibitor, clade B (ovalbumin), member 2 [OS=Homo sapiens]	0.642254	0.766901	0.590845	0.819974	0.87385	0.809461		0.666667	0.834428	1.25164	0.0399912
326205199	ATP-dependent RNA helicase DDX1 [OS=Homo sapiens]	1.07668	1.04097	1.01996	0.968992	0.97093	1.00872		1.04587	0.982881	0.939775	0.040015
62897321	steroid dehydrogenase homolog [OS=Homo sapiens]	0.981905	0.935238	0.928571	1.0128	1.01673	0.987205		0.948571	1.00558	1.0601	0.0409397
578824057	PREDICTED: paxillin isoform X1 [OS=Homo sapiens]	0.802074	0.870877	0.993402	1.0818	1.11656	1.02249		0.888784	1.07362	1.20796	0.0413288
158261303	unnamed protein product [OS=Homo sapiens]	0.904762	0.908356	0.850854	0.988648	0.9742	1.10526		0.88799	1.0227	1.15171	0.0414363
119623066	hCG1757388 [OS=Homo sapiens]	1.10275	1.00916	0.946083	0.899571	0.755365	0.850644		1.01933	0.835193	0.819356	0.0414591
119580798	suppression of tumorigenicity 13 (colon carcinoma) (Hsp70 interacting protein), isoform CRA_a [OS=Homo sapiens]	0.824407	0.726076	0.935031	1.00697	1.03287	0.991036		0.828505	1.01029	1.21942	0.0418709
158258543	unnamed protein product [OS=Homo sapiens]	0.962488	1.02567	1.02172	1.12279	1.04867	1.12721		1.00329	1.09956	1.09595	0.0420599
62088150	Activated RNA polymerase II transcription cofactor 4 variant [OS=Homo sapiens]	0.888499	0.769096	0.790167	0.941839	0.939962	0.905253		0.81592	0.929018	1.13861	0.0430421
158261593	unnamed protein product [OS=Homo sapiens]	1.33046	1.36252	1.12947	1.05532	1.03404	1.08298		1.27415	1.05745	0.829925	0.043378
195539395	26S protease regulatory subunit 10B [OS=Homo sapiens]	1.05348	1.04492	1.06417	0.814647	0.696203	0.966546		1.05419	0.825799	0.78335	0.0436031
374111529	WNK lysine deficient protein kinase 1 isoform [OS=Homo sapiens]	0.918706	0.832168	0.858392	1.07916	1.25251	0.988978		0.869755	1.10688	1.27263	0.0436367
119581085	keratin 10 (epidermolytic hyperkeratosis; keratosis palmaris et plantaris), isoform CRA_b [OS=Homo sapiens]	0.302716	0.308792	0.152966	0.780069	0.585567	0.416495		0.254825	0.594044	2.33118	0.0438737
119572962	hCG19665, isoform CRA_a [OS=Homo sapiens]	0.994071	1.06423	1.19368	0.924563	0.921803	0.824287		1.08399	0.890218	0.82124	0.0446991
109452587	Protein Fam98b [OS=Homo sapiens]	0.884615	0.84528	0.634615	1.0334	1.0776	0.973477		0.78817	1.02816	1.30449	0.0449215
6685580	Serine palmitoyltransferase 2 [OS=Homo sapiens]	1.224	1.29257	1.03886	0.865686	0.95	1.00294		1.18514	0.939542	0.792767	0.0456112
119627216	oxysterol binding protein-like 9, isoform CRA_b [OS=Homo sapiens]	0.90493	0.758803	0.744718	1.06002	1.13746	0.917715		0.802817	1.0384	1.29344	0.0457261
158259285	unnamed protein product [OS=Homo sapiens]	0.898321	0.906716	0.925373	1.00217	1.10978	0.976087		0.910137	1.02935	1.13098	0.0459545
86559365	heat shock 70kDa protein 5 (glucose-regulated protein, 78kDa) [OS=Homo sapiens]	0.998075	0.948989	0.92589	1.02481	1.02373	1.01079		0.957652	1.01978	1.06487	0.0461298
54607135	Mitochondrial import receptor subunit TOM70 [OS=Homo sapiens]	0.714385	0.285615	0.691341	1.01163	0.901163	1.01163		0.56378	0.974806	1.72905	0.0462186
119612332	NudC domain containing 1, isoform CRA_c [OS=Homo sapiens]	0.887375	0.758401	1.02089	1.14077	1.28604	1.07658		0.888889	1.16779	1.31377	0.0464252
119614756	hCG2000485 [OS=Homo sapiens]	0.994877	1.05328	0.811475	2.06009	2.60863	1.35439		0.95321	2.0077	2.10626	0.046487
105990532	apolipoprotein B-100 precursor [OS=Homo sapiens]	0.962572	0.833973	0.784069	1.37625	1.34517	0.99556		0.860205	1.23899	1.44035	0.0466156
12081913	ubiquinol-cytochrome C reductase complex 7.2 kDa protein homologue [OS=Homo sapiens]	1.1039	1.13187	0.91009	0.831628	0.672558	0.863256		1.04862	0.789147	0.752559	0.0468446
4322554	NADH-ubiquinone oxidoreductase PDSW subunit [OS=Homo sapiens]	0.988384	1.23126	1.12672	0.911871	0.941547	0.86241		1.11545	0.905276	0.811577	0.0469069
10835067	Lupus La protein [OS=Homo sapiens]	1.07819	1.12225	1.14097	0.924565	0.911025	1.06383		1.1138	0.966473	0.867724	0.0478674
119598103	pleckstrin homology domain containing, family Q member 1, isoform CRA_a [OS=Homo sapiens]	0.755102	0.414694	0.754286	0.944231	1.01442	0.942308		0.641361	0.966987	1.50771	0.0482082
380764080	Chain B, Crystal Structure Of C-Terminal Truncation Of Udp-Glucose Pyrophosphorylase Of Homo Sapiens [OS=Homo sapiens]	0.979508	1.03689	1.04303	0.903939	0.880884	0.976945		1.01981	0.920589	0.902708	0.0483569
119600196	PEST proteolytic signal containing nuclear protein, isoform CRA_a [OS=Homo sapiens]	1.09756	1.03354	0.988821	1.20928	1.13093	1.1268		1.03997	1.15567	1.11125	0.049147
406855537	Chain A, Human G Protein-Coupled Receptor Kinase 2 In Complex With Soluble Gbetagamma Subunits And Paroxetine [OS=Homo sapiens]	1.07565	1.1182	1.34515	0.863845	0.908004	0.9954		1.17967	0.922416	0.781928	0.0492256
189054419	unnamed protein product [OS=Homo sapiens]	1.01728	1.0813	0.944106	0.862867	0.920748	0.900267		1.01423	0.894627	0.882078	0.0500916
148536864	SWI/SNF-related matrix-associated actin-dependent regulator of chromatin subfamily D member 2 [OS=Homo sapiens]	0.75	0.659594	0.980627	1.03466	1.1271	1.05672		0.79674	1.07283	1.34652	0.0501678
557948043	spermatogenesis-associated protein 13 isoform 3 [OS=Homo sapiens]	0.845843	0.687651	0.682809	0.969529	1.11265	0.869806		0.738768	0.983995	1.33194	0.0503082
119594490	hCG20388, isoform CRA_a [OS=Homo sapiens]	0.961789	0.945946	0.882572	1.03337	1.0819	0.983822		0.930103	1.03303	1.11066	0.0506744
1561548	CD89_U02 [OS=Homo sapiens]	0.922103	0.99221	0.987342	1.06832	1.03106	1.02236		0.967218	1.04058	1.07585	0.0511594
119575624	hCG1811539, isoform CRA_a [OS=Homo sapiens]	0.880295	0.902394	0.825967	0.92998	0.970414	1.04635		0.869552	0.982249	1.1296	0.0513627
30582113	squamous cell carcinoma antigen recognised by T cells [OS=Homo sapiens]	0.977069	0.864407	1.07378	1.11269	1.24289	1.14989		0.971751	1.16849	1.20246	0.0519568
767912066	PREDICTED: lysosomal-trafficking regulator isoform X1 [OS=Homo sapiens]	0.806481	0.824074	0.974074	1.09818	1.20344	0.982794		0.86821	1.0948	1.26099	0.0524247
158261501	unnamed protein product [OS=Homo sapiens]	0.856621	0.922374	0.888584	0.928638	1.02911	0.999061		0.889193	0.985603	1.10842	0.0524261
779176942	calmodulin isoform 1 [OS=Homo sapiens]	1.11218	1.05342	1.16132	1.01566	1.04012	0.984344		1.10897	1.01337	0.913793	0.0528685
119596872	ARS2 protein, isoform CRA_b [OS=Homo sapiens]	0.94	0.978095	0.927619	1.02674	0.983763	0.99618		0.948571	1.00223	1.05657	0.0538718
119573462	farnesyl diphosphate synthase (farnesyl pyrophosphate synthetase, dimethylallyltranstransferase, geranyltranstransferase), isoform CRA_b [OS=Homo sapiens]	0.904339	0.959566	1.00394	1.024	1.033	1.061		0.95595	1.03933	1.08723	0.0541269
119627981	KH domain containing, RNA binding, signal transduction associated 1, isoform CRA_c [OS=Homo sapiens]	1.04207	1.0225	0.970646	1.11872	1.05561	1.16043		1.01174	1.11159	1.09869	0.0549153
22035786	Transient receptor potential cation channel, subfamily V, member 2 [OS=Homo sapiens]	1.18468	1.14865	1.30518	0.997164	1.0775	0.801512		1.21284	0.958727	0.790483	0.0549434
209447472	Chain A, P38 Complexed With A Quinazoline Inhibitor [OS=Homo sapiens]	0.95432	0.943396	0.986097	1.02848	1.02442	1.13225		0.961271	1.06172	1.10449	0.05547
14286105	Plasma membrane calcium-transporting ATPase 4 [OS=Homo sapiens]	0.854962	0.940628	0.651399	1.05054	1.05161	1.03226		0.815663	1.0448	1.28092	0.0561379
20147713	Ras family small GTP binding protein RALA [OS=Homo sapiens]	1.19042	1.2539	1.00668	0.990769	0.917949	0.92		1.15033	0.942906	0.81968	0.0562217
530415584	PREDICTED: heterogeneous nuclear ribonucleoprotein U-like protein 1 isoform X2 [OS=Homo sapiens]	1.16761	1.17101	1.03058	0.927396	0.958374	1.03485		1.12307	0.97354	0.86686	0.0563731
148536855	coatomer subunit alpha isoform 1 [OS=Homo sapiens]	0.974645	1.02535	1.03043	0.938296	0.939275	0.977473		1.01014	0.951681	0.942126	0.0564739
4757732	apoptosis-inducing factor 1, mitochondrial isoform AIF precursor [OS=Homo sapiens]	0.749793	0.579122	0.764706	0.929858	0.817062	1.03318		0.697874	0.926698	1.32789	0.0567965
241982780	programmed cell death 6-interacting protein isoform 2 [OS=Homo sapiens]	1.01075	1.00391	0.913001	1.0659	1.05021	1.06485		0.975888	1.06032	1.08652	0.057222
530387747	PREDICTED: inhibitor of nuclear factor kappa-B kinase subunit beta isoform X1 [OS=Homo sapiens]	0.851026	0.922391	0.938448	0.963158	1.03895	1.11263		0.903955	1.03825	1.14856	0.0574672
119585727	chromosome 3 open reading frame 63, isoform CRA_e [OS=Homo sapiens]	0.759669	0.990792	0.787293	1.2112	1.26916	0.97446		0.845918	1.1516	1.36137	0.0577481
7662184	zinc finger E-box-binding homeobox 2 isoform 1 [OS=Homo sapiens]	0.766509	0.675314	0.833333	0.85224	0.976168	0.906578		0.758386	0.911662	1.20211	0.0578814
6841248	HSPC299 [OS=Homo sapiens]	1.12098	1.29301	1.08657	0.910643	1.0492	0.937751		1.16685	0.965863	0.827752	0.0586614
530397444	PREDICTED: phosphatidylinositol-binding clathrin assembly protein isoform X1 [OS=Homo sapiens]	1.12991	1.21179	1.22271	0.856034	1.11724	0.821552		1.18814	0.931609	0.784093	0.0586707
767938662	PREDICTED: calnexin isoform X2 [OS=Homo sapiens]	0.899751	0.620547	0.710025	1.00299	0.969093	0.927218		0.743441	0.966434	1.29995	0.0589291
223462711	Aldehyde dehydrogenase 9 family, member A1 [OS=Homo sapiens]	0.714181	0.440118	0.906686	1.02216	1.11984	1.01208		0.686995	1.05136	1.53037	0.0594911
119601126	proteasome (prosome, macropain) subunit, alpha type, 3, isoform CRA_f [OS=Homo sapiens]	1.14961	1.16648	1.10011	1.09182	1.01497	1.07285		1.13873	1.05988	0.930754	0.0610328
119613850	TRAF3 interacting protein 3, isoform CRA_d [OS=Homo sapiens]	0.790015	0.787812	0.824523	0.942669	1.03008	0.847744		0.800783	0.940163	1.17405	0.061177
578803257	PREDICTED: heterogeneous nuclear ribonucleoprotein L-like isoform X1 [OS=Homo sapiens]	1.21782	1.25413	1.0132	0.962659	0.997268	0.919854		1.16172	0.959927	0.826301	0.061437
50949507	Hypothetical protein [OS=Homo sapiens]	1.15435	1.17174	1.20217	1.03727	1.14803	1.06211		1.17609	1.08247	0.9204	0.0616291
119596035	CCAAT/enhancer binding protein (C/EBP), beta [OS=Homo sapiens]	0.945155	0.779707	0.606947	1.01469	1.13746	1.0021		0.77727	1.05142	1.3527	0.0621178
194386726	unnamed protein product [OS=Homo sapiens]	0.918256	0.912807	0.879201	0.987755	0.92551	1.00612		0.903421	0.973129	1.07716	0.062945
115528953	Nucleoporin 160kDa [OS=Homo sapiens]	1.0073	0.955162	0.843587	1.08122	1.08333	1.0327		0.935349	1.06575	1.13942	0.0629762
57164942	Cytoskeleton-associated protein 5 isoform a [OS=Homo sapiens]	1.01204	0.956871	0.96991	1.0587	1.01133	1.09784		0.979605	1.05596	1.07794	0.0638927
119607405	Ribosomal protein L7, isoform CRA_a [OS=Homo sapiens]	0.84471	0.797782	0.922355	0.660363	0.592284	0.791225		0.854949	0.681291	0.796879	0.064954
158255374	unnamed protein product [OS=Homo sapiens]	1.31114	1.14351	1.11251	1.03299	0.883129	1.04241		1.18905	0.986177	0.829379	0.0651776
19856407	Histone H1.5 [OS=Homo sapiens]	1.0503	0.963783	0.921529	1.14936	1.12182	1.04131		0.978538	1.10417	1.12838	0.065422
119626689	HDCMA18P protein, isoform CRA_b [OS=Homo sapiens]	1.24969	1.14883	1.20172	0.970501	1.15241	0.980334		1.20008	1.03441	0.861954	0.0656666
42558250	Caprin-1 isoform 1 [OS=Homo sapiens]	1.06257	1.11783	1.07404	0.787803	0.506266	0.958229		1.08481	0.750766	0.692071	0.0657442
354459497	Chain A, Crystal Structure Of Human Peptidylarginine Deiminase 4 In Complex With O-Cl-Amidine [OS=Homo sapiens]	0.800316	0.81768	0.554065	0.998981	1.12538	0.880734		0.72402	1.0017	1.38352	0.0660365
119611859	cytochrome b5 reductase 1, isoform CRA_c [OS=Homo sapiens]	1.00208	1.20833	0.994792	0.950266	0.82238	0.773535		1.0684	0.848727	0.794389	0.0662441
119594603	stress-induced-phosphoprotein 1 (Hsp70/Hsp90-organizing protein), isoform CRA_b [OS=Homo sapiens]	1.00508	1.05279	0.996954	0.901501	0.903377	0.991557		1.01827	0.932145	0.915417	0.0667062
194376418	unnamed protein product [OS=Homo sapiens]	1.10423	1.14115	1.04669	1.00606	1.00707	1.04848		1.09736	1.02054	0.929996	0.0673863
662033833	replication protein A 32 kDa subunit isoform 3 [OS=Homo sapiens]	1.07127	1.02303	1.31469	0.787197	0.932526	0.927336		1.13633	0.882353	0.776493	0.0675655
119608313	torsin family 1, member A (torsin A), isoform CRA_a [OS=Homo sapiens]	1.11842	0.982456	1.13816	1.25	1.48995	1.22487		1.07968	1.32161	1.22408	0.0683673
194390520	unnamed protein product [OS=Homo sapiens]	1.35337	1.28957	1.09325	1.08293	1.04976	0.938537		1.2454	1.02374	0.822018	0.0687161
530399005	PREDICTED: FYVE, RhoGEF and PH domain-containing protein 4 isoform X2 [OS=Homo sapiens]	0.67518	0.681564	0.831604	1.0279	1.15482	0.820882		0.729449	1.0012	1.37254	0.0687856
1122278	de-ubiquitinase [OS=Homo sapiens]	0.79214	0.772052	0.974672	1.00978	1.09091	0.977517		0.846288	1.02607	1.21243	0.0688508
520975477	ran-specific GTPase-activating protein isoform 1 [OS=Homo sapiens]	0.853971	0.628523	0.818104	0.926638	0.988646	0.925764		0.766866	0.947016	1.23492	0.0690447
27526475	Hypothetical protein [OS=Homo sapiens]	0.765246	0.586466	0.88137	0.970398	0.93062	0.975948		0.744361	0.958989	1.28834	0.0690635
768005786	PREDICTED: SUMO-activating enzyme subunit 2 isoform X1 [OS=Homo sapiens]	0.917834	0.963585	0.898226	1.06102	0.996063	0.969488		0.926548	1.00886	1.08883	0.0692476
193788217	unnamed protein product [OS=Homo sapiens]	1.06674	1.10323	1.01251	1.00294	0.988235	0.994118		1.06083	0.995098	0.93804	0.0695509
119572190	splicing factor 3b, subunit 3, 130kDa, isoform CRA_c [OS=Homo sapiens]	1.09969	1.08395	1.09549	1.0766	1.00621	0.978261		1.09304	1.02036	0.933506	0.070244
578821249	PREDICTED: EH domain-binding protein 1-like protein 1 isoform X1 [OS=Homo sapiens]	1.17971	1.40022	1.09592	0.93615	1.06197	0.952113		1.22528	0.983412	0.802598	0.0709553
31857	GM2-activator protein [OS=Homo sapiens]	0.981956	0.8585	0.819563	0.987382	1.01788	1.12513		0.886673	1.04346	1.17683	0.0714777
119574685	cell division cycle and apoptosis regulator 1, isoform CRA_a [OS=Homo sapiens]	1.05357	1.08403	1.06933	1.05252	1.02884	1.00309		1.06898	1.02815	0.961807	0.0715872
530417526	PREDICTED: rho guanine nucleotide exchange factor 1 isoform X4 [OS=Homo sapiens]	0.953774	0.873585	0.94434	0.968844	0.998995	1.03518		0.923899	1.00101	1.08346	0.0720871
119572528	integrin, alpha M (complement component 3 receptor 3 subunit), isoform CRA_a [OS=Homo sapiens]	0.990937	1.05035	0.981873	0.975806	0.920363	0.922379		1.00772	0.939516	0.932318	0.0723406
119598013	vacuolar protein sorting 13C (yeast), isoform CRA_i [OS=Homo sapiens]	0.9311	0.956938	0.922488	0.975072	0.953979	0.969319		0.936842	0.966123	1.03126	0.0730021
32425705	Tu translation elongation factor, mitochondrial [OS=Homo sapiens]	1.04738	0.979269	0.920039	1.13304	1.0349	1.1494		0.982231	1.10578	1.12578	0.0736967
48146399	MASA [OS=Homo sapiens]	1.11249	1.03406	1.04025	0.878479	0.826531	1.02226		1.06226	0.909091	0.855805	0.0740581
182592	fibrillarin [OS=Homo sapiens]	0.960199	0.953234	1.02189	1.02055	1.05858	1.12333		0.978441	1.06749	1.09101	0.0743152
6714707	Hypothetical protein [OS=Homo sapiens]	0.860274	0.73516	0.761644	0.853744	0.951542	0.893392		0.785693	0.899559	1.14493	0.074554
532138023	Chain A, Human Transketolase In Covalent Complex With Donor Ketose D-xylulose- 5-phosphate, Crystal 1 [OS=Homo sapiens]	0.989205	0.947988	0.966634	1.00692	0.987141	1.02275		0.967942	1.00561	1.03891	0.0750764
530415027	PREDICTED: manganese-transporting ATPase 13A1 isoform X1 [OS=Homo sapiens]	0.927763	0.708442	0.81027	0.950147	0.998045	0.962854		0.815492	0.970349	1.18989	0.0756861
119624050	proteasome (prosome, macropain) subunit, beta type, 8 (large multifunctional peptidase 7), isoform CRA_b [OS=Homo sapiens]	0.724191	0.455316	0.927581	0.979894	1.03915	1.09101		0.702363	1.03668	1.476	0.0760065
23468240	C22orf9 protein, partial [OS=Homo sapiens]	0.675388	0.523303	0.934587	1.01446	1.04629	0.95082		0.711093	1.00386	1.41171	0.0764509
119578917	chromatin modifying protein 5, isoform CRA_b [OS=Homo sapiens]	1.08316	1.1185	1.05717	0.848914	0.798867	1.05005		1.08628	0.899276	0.82785	0.0765303
119598070	sorting nexin 1, isoform CRA_b, partial [OS=Homo sapiens]	1.0191	0.984925	0.970854	0.938815	0.964627	0.956023		0.991625	0.953155	0.961205	0.0765422
10436672	unnamed protein product [OS=Homo sapiens]	1.29225	1.25286	1.42058	0.94522	0.746509	1.22449		1.3219	0.972073	0.735362	0.076802
14250042	Eukaryotic translation initiation factor 3, subunit E [OS=Homo sapiens]	0.828375	0.463768	0.667429	0.844037	0.950459	0.957798		0.653191	0.917431	1.40454	0.0772134
111305821	valosin-containing protein [OS=Homo sapiens]	1.05989	1.09412	1.18503	0.956122	0.928571	1.06224		1.11301	0.982313	0.882571	0.0772582
119568094	hCG21078 [OS=Homo sapiens]	0.962702	1.15423	1.1129	0.814516	0.69086	0.989247		1.07661	0.831541	0.772368	0.0785413
119596310	adenosine deaminase, isoform CRA_a, partial [OS=Homo sapiens]	1.03429	0.929524	0.920952	1.04886	1.0684	1.03366		0.961587	1.05031	1.09226	0.0787414
119570374	ectonucleoside triphosphate diphosphohydrolase 1, isoform CRA_c [OS=Homo sapiens]	1.18967	1.03479	1.09989	1.02331	0.988347	0.986229		1.10812	0.999294	0.901793	0.0792685
298286922	Complement C1q subcomponent subunit B [OS=Homo sapiens]	0.898734	0.973939	0.374535	1.31078	1.42546	1.04702		0.749069	1.26109	1.68354	0.0798335
442570728	Chain A, Crystal Structure Of Human Serpinb1 Mutant [OS=Homo sapiens]	0.693784	0.676132	0.778204	0.905263	0.775439	1.03509		0.71604	0.905263	1.26426	0.0804829
32187319	SHUJUN-1 [OS=Homo sapiens]	0.955366	0.991453	0.951567	0.819257	0.946791	0.800676		0.966129	0.855574	0.88557	0.0811198
530375993	PREDICTED: alpha-adducin isoform X1 [OS=Homo sapiens]	0.977885	0.922115	1.00865	0.881842	0.880973	0.933102		0.969551	0.898639	0.926861	0.0815962
530396298	PREDICTED: carnitine O-palmitoyltransferase 1, liver isoform isoform X1 [OS=Homo sapiens]	0.967557	0.897901	0.978053	0.835185	0.778704	0.911111		0.947837	0.841667	0.887987	0.08162
294862256	succinyl-CoA ligase [GDP-forming] subunit beta, mitochondrial isoform 1 precursor [OS=Homo sapiens]	1.07089	1.20945	1.06874	0.945289	0.992908	1.0385		1.11636	0.992232	0.888809	0.0821554
62088608	lamin B receptor variant [OS=Homo sapiens]	0.915619	0.842908	0.694794	0.957761	0.948258	1.03907		0.817774	0.981697	1.20045	0.0823721
119588891	coatomer protein complex, subunit beta, isoform CRA_a [OS=Homo sapiens]	0.996852	1.02204	1.10913	0.965035	0.964036	0.964036		1.04267	0.964369	0.924901	0.0827609
9910280	UDP-glucose:glycoprotein glucosyltransferase 1 precursor [OS=Homo sapiens]	0.876636	0.949533	0.896262	1.04329	0.936642	1.00528		0.907477	0.995072	1.09653	0.0827767
62898940	KIAA1168 protein (Fragment) variant [OS=Homo sapiens]	0.92271	1.02863	0.958015	0.771596	0.90776	0.622987		0.969784	0.767448	0.791359	0.0828392
10179946	(N6-adenosine)-methyltransferase [OS=Homo sapiens]	0.958829	0.931382	0.836231	1.16075	1.46896	1.02993		0.908814	1.21988	1.34228	0.0830767
158255300	unnamed protein product [OS=Homo sapiens]	1.15285	1.09042	0.977395	0.918329	0.7132	0.958215		1.07356	0.863248	0.804102	0.0833999
30583619	Protein tyrosine phosphatase, non-receptor type 6 [OS=Homo sapiens]	0.990366	0.959538	0.916185	1.0297	0.988119	1.01881		0.955363	1.01221	1.0595	0.0841422
756761773	protein lunapark isoform 1 precursor [OS=Homo sapiens]	1.20132	1.25963	0.972497	0.926386	0.997132	0.828872		1.14448	0.917463	0.801641	0.0863243
161761151	Chain C, Crystal Structure Of Full-Length Human Rpa1432 HETERODIMER [OS=Homo sapiens]	0.992293	0.94316	0.971098	1.12735	1.09651	1.44772		0.96885	1.22386	1.26321	0.0873439
119572437	olfactomedin 4, isoform CRA_a [OS=Homo sapiens]	0.456428	0.860224	0.684211	1.07965	1.31606	0.833123		0.666954	1.07627	1.61372	0.0876627
810515766	Chain A, Crystal Structure Of Prmt5:mep50 With Epz015666 And Sinefungin [OS=Homo sapiens]	0.838565	0.87713	0.921973	1.02363	0.907372	0.991493		0.879223	0.974165	1.10798	0.087747
12052826	Hypothetical protein [OS=Homo sapiens]	1.03272	1.09487	1.1843	1.00209	0.979145	1.02294		1.10396	1.00139	0.907088	0.0885447
16553095	unnamed protein product [OS=Homo sapiens]	1.15252	1.2305	1.09174	1.01541	1.09441	0.899807		1.15826	1.00321	0.866139	0.0889659
119576362	nucleoporin 155kDa, isoform CRA_a [OS=Homo sapiens]	1.02959	0.956607	1.13116	0.940901	0.905253	0.924953		1.03912	0.923702	0.888928	0.0891734
194386694	unnamed protein product [OS=Homo sapiens]	1.03023	1.23488	1.13372	0.975869	1.03958	0.947876		1.13295	0.987773	0.871863	0.0893101
119603738	proteasome (prosome, macropain) 26S subunit, ATPase, 2, isoform CRA_b [OS=Homo sapiens]	0.903581	0.843893	0.918274	0.935361	0.970532	0.93251		0.888583	0.946134	1.06477	0.0897308
119623340	synaptosomal-associated protein, 29kDa [OS=Homo sapiens]	1.38545	1.37697	1.27273	1.09639	1.30778	1.05805		1.34505	1.15407	0.858013	0.0897333
295849266	acyl-CoA-binding protein isoform 4 [OS=Homo sapiens]	1.17808	1.12951	1.54545	0.979572	0.984436	1.00973		1.28435	0.991245	0.771787	0.089945
119600095	abhydrolase domain containing 10, isoform CRA_a [OS=Homo sapiens]	1.01463	0.938757	1.00914	0.885368	0.691519	0.904007		0.987508	0.826965	0.837426	0.0902342
332639497	Chain Q, Structure Of The Spliceosomal U4 Snrnp Core Domain [OS=Homo sapiens]	0.900285	0.946819	0.994302	0.732681	0.882641	0.863896		0.947135	0.826406	0.872532	0.090783
21707103	Thioredoxin-related transmembrane protein 4 [OS=Homo sapiens]	1.07177	1.07371	0.887488	1.1215	1.1472	1.21028		1.01099	1.15966	1.14705	0.0912336
767965934	PREDICTED: nucleobindin-2 isoform X1 [OS=Homo sapiens]	0.998945	1.05274	0.979958	0.906188	0.903194	0.988024		1.01055	0.932468	0.922735	0.091558
20981688	Cysteine-rich protein 1 [OS=Homo sapiens]	1.2852	1.05609	0.946301	1.36237	1.56678	1.25552		1.09586	1.39489	1.27287	0.0916095
119622001	RAB31, member RAS oncogene family, isoform CRA_b [OS=Homo sapiens]	0.794175	0.819417	1.01942	1.06626	1.16004	0.98369		0.87767	1.07	1.21913	0.0930814
50403807	Sorting nexin-12 [OS=Homo sapiens]	1.12664	1.14192	1.10153	1.08368	1.02615	1.09728		1.12336	1.06904	0.951641	0.0934225
194384752	unnamed protein product [OS=Homo sapiens]	1.04301	1.19247	0.894624	0.785496	0.745802	0.927481		1.04337	0.819593	0.785525	0.0936175
158254494	unnamed protein product [OS=Homo sapiens]	1.12513	1.16719	0.957939	0.979167	0.875947	0.931818		1.08342	0.928977	0.857448	0.0937001
189053599	unnamed protein product [OS=Homo sapiens]	0.94338	0.619338	0.775261	1.10941	0.988753	0.93865		0.779326	1.01227	1.2989	0.0937786
119592186	P450 (cytochrome) oxidoreductase, isoform CRA_d [OS=Homo sapiens]	1.09958	1.20339	0.954449	0.885449	0.916409	0.960784		1.08581	0.920881	0.848109	0.0940628
181976	epidermal growth factor receptor-binding protein GRB2 [OS=Homo sapiens]	1.13994	1.06566	1.05167	1.0334	1.03143	1		1.08576	1.02161	0.940922	0.0949444
14424689	Regulator of G-protein signaling 10 [OS=Homo sapiens]	0.638247	0.818327	0.850996	0.844812	1.01194	1.08356		0.76919	0.980104	1.2742	0.0949724
385867636	Chain B, Crystal Structure Of Human 1-Pyrroline-5-Carboxylate Dehydrogenase [OS=Homo sapiens]	1.33918	1.3462	0.989474	0.974212	0.95702	0.974212		1.22495	0.968481	0.790628	0.0952332
15010550	heat shock protein gp96 precursor [OS=Homo sapiens]	1.17747	0.919235	1.14346	0.811391	0.717087	0.981326		1.08006	0.836601	0.77459	0.0953735
33439255	Rab11-family interacting protein 1B [OS=Homo sapiens]	1.32051	1.02564	1.26832	0.949391	1.07873	0.900656		1.20482	0.976257	0.810291	0.0956222
119610163	solute carrier family 16 (monocarboxylic acid transporters), member 3, isoform CRA_a [OS=Homo sapiens]	1.16324	1.27511	1.0468	0.981169	1.04262	1.01685		1.16172	1.01354	0.872452	0.0957883
270346335	Chain A, Structure Of Apo Human Nek7 [OS=Homo sapiens]	0.784685	0.884685	0.987387	0.703704	0.784082	0.758077		0.885586	0.748621	0.84534	0.0958446
1585676	acyl-CoA/cholesterol acyltransferase [OS=Homo sapiens]	0.835944	1.00495	0.648805	1.04471	1.12214	1.02072		0.829898	1.06252	1.2803	0.0960475
822599307	Chain A, Crystal Structure Of Human Calcineurin [OS=Homo sapiens]	1.19816	1.1371	1.15438	0.815068	0.645793	1.12035		1.16321	0.860404	0.739681	0.0966421
767994007	PREDICTED: protein unc-13 homolog D isoform X1 [OS=Homo sapiens]	0.839854	0.937216	0.77343	1.01096	1.19721	0.934263		0.850167	1.04748	1.23208	0.0970717
767973049	PREDICTED: oxysterol-binding protein-related protein 8 isoform X4 [OS=Homo sapiens]	0.946977	0.71907	0.96186	1.06556	1.07436	1.01076		0.875969	1.05023	1.19893	0.0979708
189065316	unnamed protein product [OS=Homo sapiens]	1.41846	1.28951	1.2933	0.863043	0.731522	1.28913		1.33375	0.961232	0.720696	0.0983533
116496675	RBM47 protein [OS=Homo sapiens]	0.695132	0.639624	0.99146	1.01321	1.18598	0.957317		0.775406	1.05217	1.35693	0.0986415
10436638	unnamed protein product [OS=Homo sapiens]	1.02626	0.917017	1.03676	1.03061	1.4093	1.30612		0.993347	1.24868	1.25704	0.0991326
158258064	unnamed protein product [OS=Homo sapiens]	1.10264	0.939394	0.979472	0.85516	0.940156	0.86817		1.00717	0.887829	0.88151	0.0991376
119592061	DNA fragmentation factor, 45kDa, alpha polypeptide, isoform CRA_a [OS=Homo sapiens]	0.428244	0.9	0.68626	0.986796	0.96919	0.9375		0.671501	0.964495	1.43633	0.0994905
179462	N-acetyl-beta-glucosaminidase prepro-polypeptide, partial [OS=Homo sapiens]	0.968661	0.91358	0.905983	0.960194	1.03398	0.982524		0.929408	0.992233	1.0676	0.0998358
13111917	NONO protein [OS=Homo sapiens]	1.20415	1.29988	1.07382	0.979943	1.1127	0.979943		1.19262	1.0242	0.85878	0.100173
441455	Human rho GDP-dissociation Inhibitor 2(IEF 8120) [OS=Homo sapiens]	1.13407	1.08242	1.1989	1.06497	1.07005	1.06497		1.13846	1.06667	0.936937	0.100447
119580972	ribosomal protein L19, isoform CRA_d [OS=Homo sapiens]	0.841155	0.848375	1.02437	0.73229	0.792422	0.787479		0.904633	0.77073	0.851981	0.100448
386642862	threonine--tRNA ligase, cytoplasmic isoform 2 [OS=Homo sapiens]	1.01558	0.92113	0.906524	1.04461	1.01037	1.01452		0.947744	1.02317	1.07958	0.103136
54697128	protein phosphatase 1, regulatory subunit 7 [OS=Homo sapiens]	1.01897	1.08957	1.06428	1.01789	1.00696	1.0159		1.0576	1.01359	0.958378	0.103213
119570644	hCG1994130, isoform CRA_d [OS=Homo sapiens]	1.1716	1.19882	1.22367	1.24531	1.34742	1.24061		1.19803	1.27778	1.06657	0.103498
119587274	Cysteine and histidine-rich domain (CHORD)-containing 1, isoform CRA_c [OS=Homo sapiens]	1.19672	1.03747	1.53747	0.972401	0.952162	0.911684		1.25722	0.945416	0.751988	0.103771
6841464	HSPC121 [OS=Homo sapiens]	1.21047	1.48488	0.998837	0.845815	0.770925	1.04934		1.2314	0.888693	0.721696	0.104041
119589913	NADH dehydrogenase (ubiquinone) Fe-S protein 7, 20kDa (NADH-coenzyme Q reductase), isoform CRA_a [OS=Homo sapiens]	0.968449	0.677476	0.782647	1.12037	1.14609	0.895062		0.809524	1.05384	1.3018	0.104184
119571539	HCG1998851, isoform CRA_c [OS=Homo sapiens]	1.01109	1.05847	0.899194	0.924976	0.8566	0.8585		0.989583	0.880025	0.889289	0.104255
119623361	PC2 (Positive cofactor 2, multiprotein complex) glutamine/Q-rich-associated protein, isoform CRA_d [OS=Homo sapiens]	0.912713	0.949715	0.875712	1.01416	0.938322	0.977755		0.912713	0.976744	1.07015	0.10447
197304777	TBC1 domain family member 5 isoform a [OS=Homo sapiens]	1.2364	1	1.24861	0.941882	1.05627	0.902214		1.16167	0.96679	0.83224	0.10462
62089296	Calpain 2, large [catalytic] subunit precursor variant [OS=Homo sapiens]	0.907563	0.918768	0.933707	0.929187	0.949282	0.941627		0.920012	0.940032	1.02176	0.104673
194385658	unnamed protein product [OS=Homo sapiens]	1.03306	0.947314	0.990702	0.81478	0.652011	0.947615		0.990358	0.804802	0.812637	0.105411
183448384	Chain A, Crystal Structure Of Human Nudix Motif 16 (Nudt16) [OS=Homo sapiens]	1.05393	1.0211	0.91442	1.07984	1.06755	1.14023		0.996483	1.09587	1.09974	0.105725
14198270	argininosuccinate lyase [OS=Homo sapiens]	1.92102	1.92666	1.09027	1.09859	0.872156	1.15385		1.64598	1.04153	0.632773	0.106295
36126	ribosomal protein L17 [OS=Homo sapiens]	0.985294	1.04118	0.919608	1.13651	1.013	1.12568		0.982026	1.09173	1.11171	0.106554
1518259	gpi8 [OS=Homo sapiens]	1.15875	1.30939	0.880649	1.00533	0.517762	0.611012		1.11626	0.711368	0.637277	0.106696
193785624	unnamed protein product [OS=Homo sapiens]	1.18406	1.16835	0.983165	1.02015	0.93762	0.944338		1.11186	0.96737	0.870048	0.106951
112180478	Ubiquitin-conjugating enzyme E2I (UBC9 homolog, yeast), partial [OS=Homo sapiens]	0.842061	0.576858	0.787162	0.870877	0.893497	1.03582		0.73536	0.933396	1.2693	0.107838
114794633	Chain I, Structure Of The Human Exon Junction Complex With A Trapped Dead-Box Helicase Bound To Rna [OS=Homo sapiens]	1.06755	1.12692	0.954964	0.93621	0.950281	0.949343		1.04981	0.945278	0.900426	0.107879
530394600	PREDICTED: nucleolar and coiled-body phosphoprotein 1 isoform X1 [OS=Homo sapiens]	0.914468	1.03731	0.819836	1.14508	1.14021	0.988315		0.92387	1.0912	1.18112	0.10871
256985100	TRAM adaptor with GOLD domain isoform 1 precursor [OS=Homo sapiens]	1.14621	1.15179	1.11607	1.03392	1.13129	1.05252		1.13802	1.07257	0.942491	0.109009
119609244	NADH dehydrogenase (ubiquinone) 1 alpha subcomplex, 9, 39kDa, isoform CRA_b [OS=Homo sapiens]	0.85009	0.640934	0.921903	0.969697	0.942529	1.11494		0.804309	1.00906	1.25456	0.109585
111306454	Translocase of inner mitochondrial membrane 50 homolog (S. cerevisiae) [OS=Homo sapiens]	0.878641	1.07184	1.00583	1.14601	1.11765	1.06828		0.985437	1.11064	1.12706	0.109689
11967435	RAD50-interacting protein 1 [OS=Homo sapiens]	1.12668	1.24327	1.09865	1.09538	0.979487	1.05128		1.1562	1.04205	0.90127	0.10972
388240801	Lamin-B2 [OS=Homo sapiens]	0.842441	0.921676	0.831512	0.974408	1.09005	0.905213		0.865209	0.989889	1.1441	0.110206
119609545	ribosomal protein L38, isoform CRA_a [OS=Homo sapiens]	1.00851	0.854442	0.975425	1.10317	0.992063	1.12585		0.946125	1.0737	1.13484	0.110641
126031621	Chain A, Crystal Structure Of Erk2 In Complex With N-Benzyl-4-(4-(3- Chlorophenyl)-1h-Pyrazol-3-Yl)-1h-Pyrrole-2-Carboxamide [OS=Homo sapiens]	0.97971	0.924638	0.982609	1.11366	0.974863	1.16503		0.962319	1.08452	1.12698	0.110706
217035102	cleavage and polyadenylation specificity factor subunit 7 isoform 1 [OS=Homo sapiens]	1.52205	1.86344	1.00142	0.949321	0.978281	0.921267		1.4623	0.949623	0.649402	0.110796
158255838	unnamed protein product [OS=Homo sapiens]	0.894332	0.902978	0.978866	0.973761	0.972789	1.02527		0.925392	0.990606	1.07047	0.110896
158258537	unnamed protein product [OS=Homo sapiens]	1.02425	1.06063	0.714552	1.14127	1.16796	1.1624		0.933147	1.15721	1.24012	0.111566
85362737	UPF0687 protein C20orf27 isoform 1 [OS=Homo sapiens]	0.998994	1.05734	0.924547	1.04545	1.10498	1.2197		0.993628	1.12338	1.13058	0.112411
768033269	PREDICTED: GRIP1-associated protein 1 isoform X1 [OS=Homo sapiens]	0.933532	0.994048	0.852183	1.10256	1.18154	0.961026		0.926587	1.08171	1.16741	0.112454
119589092	tripeptidyl peptidase I, isoform CRA_a [OS=Homo sapiens]	0.957426	0.946535	1.20693	0.776509	0.797716	0.936378		1.03696	0.836868	0.807037	0.112602
119582644	DEAD (Asp-Glu-Ala-Asp) box polypeptide 46, isoform CRA_c [OS=Homo sapiens]	1.17325	1.02083	1.08224	0.996988	0.937751	1.02912		1.09211	0.987952	0.904631	0.114364
119617628	lysozyme (renal amyloidosis), isoform CRA_a [OS=Homo sapiens]	0.926667	0.775238	0.947619	1.03458	1.41008	1.03162		0.883175	1.15876	1.31204	0.114389
131796	Ras-related protein Rab-6A [OS=Homo sapiens]	1.19639	1.14968	0.932059	0.969981	0.919325	0.863977		1.09271	0.917761	0.839894	0.114714
221043376	unnamed protein product [OS=Homo sapiens]	0.909265	0.747851	0.710602	0.868041	1.02165	0.93299		0.789239	0.940893	1.19215	0.114946
37183337	Y081 [OS=Homo sapiens]	0.903475	1.0029	0.998069	0.88511	0.91636	0.900735		0.968147	0.900735	0.930371	0.115282
119623078	acyl-CoA synthetase long-chain family member 4, isoform CRA_a [OS=Homo sapiens]	0.878182	0.798182	0.925455	0.969518	0.946903	0.922321		0.867273	0.946247	1.09106	0.116636
22760309	unnamed protein product [OS=Homo sapiens]	1.09353	1.15622	0.928058	0.954421	0.882407	0.917046		1.05927	0.917958	0.866598	0.118021
119612265	ATPase, H+ transporting, lysosomal 42kDa, V1 subunit C1, isoform CRA_a [OS=Homo sapiens]	0.938542	1.02083	1.18333	0.879507	0.91556	0.914611		1.04757	0.903226	0.862211	0.118763
1322220	Nmi [OS=Homo sapiens]	1.11251	1.07256	0.936909	0.948858	0.927854	0.926941		1.04066	0.934551	0.898038	0.118964
767918384	PREDICTED: fumarylacetoacetate hydrolase domain-containing protein 2A isoform X2 [OS=Homo sapiens]	0.796029	0.805957	1.1426	1.14884	1.15325	1.11797		0.914862	1.14002	1.24611	0.120525
194381492	unnamed protein product [OS=Homo sapiens]	0.616263	0.516801	0.675403	0.716275	0.691906	0.939948		0.602823	0.78271	1.29841	0.120718
158259627	unnamed protein product [OS=Homo sapiens]	1.00622	1.08817	0.993776	0.971513	0.940079	0.985265		1.02939	0.965619	0.938048	0.121161
12804901	Isocitrate dehydrogenase 3 (NAD+) gamma [OS=Homo sapiens]	1.00664	1.11173	1.19358	0.952153	0.759809	1.03254		1.10398	0.914833	0.828666	0.123907
768007010	PREDICTED: AP-2 complex subunit alpha-1 isoform X1 [OS=Homo sapiens]	0.954592	0.95356	1.10939	0.877049	0.910747	0.918944		1.00585	0.902247	0.897001	0.12403
3170190	antigen NY-CO-25 [OS=Homo sapiens]	0.827743	0.920218	0.960109	1.001	0.961078	0.983034		0.90269	0.981703	1.08753	0.12532
158257630	unnamed protein product [OS=Homo sapiens]	1.09578	1.04222	1.00103	0.991837	0.990816	0.996939		1.04634	0.993197	0.949207	0.125378
12025678	Alpha-actinin-4 [OS=Homo sapiens]	0.947368	0.865072	0.985646	1.00778	1.04961	0.978599		0.932695	1.012	1.08502	0.125954
34785081	Zinc finger, matrin type 2 [OS=Homo sapiens]	0.949485	1.2732	0.956701	1.40614	1.36633	1.16268		1.05979	1.31172	1.23771	0.126111
30314483	DLNB23 [OS=Homo sapiens]	1.26896	1.06872	1.24526	0.918819	1.11439	0.583948		1.19431	0.872386	0.73045	0.126587
17380155	Nucleolar protein 58 [OS=Homo sapiens]	1.12271	1.12487	1.00538	0.934653	1.05545	0.943564		1.08432	0.977888	0.901844	0.127076
767902018	PREDICTED: protein RER1 isoform X2 [OS=Homo sapiens]	0.892246	0.878147	0.953676	0.889182	0.835532	0.814424		0.908023	0.846379	0.932112	0.12754
99031719	Chain B, Human Adenine Phosphoribosyltransferase Complexed With Amp, In Space Group P1 At 1.76 A Resolution [OS=Homo sapiens]	1.01193	1.12798	1.29501	0.916838	0.958932	1.04209		1.14497	0.972621	0.84947	0.128077
119619436	hCG1983058 [OS=Homo sapiens]	0.92062	0.763686	0.886861	1.03337	0.894014	1.15309		0.857056	1.02682	1.19808	0.128356
119627328	ubiquinol-cytochrome c reductase hinge protein, isoform CRA_b, partial [OS=Homo sapiens]	1.34157	1.17303	1.07416	0.994629	0.802363	1.11063		1.19625	0.969209	0.810203	0.129189
1785635	mitochondrial citrate transport protein [OS=Homo sapiens]	1.14851	1.10231	1.22662	1.02814	0.998918	1.13528		1.15915	1.05411	0.909385	0.129218
578816062	PREDICTED: oxidation resistance protein 1 isoform X1 [OS=Homo sapiens]	0.802611	0.84639	0.672811	1.01823	0.796875	1.06076		0.773938	0.958623	1.23863	0.129624
116063568	Torsin-4A [OS=Homo sapiens]	1.05158	1.08105	1.01789	1.02193	1.00199	0.919242		1.05018	0.981057	0.934184	0.130015
18034489	SRrp40 [OS=Homo sapiens]	0.827248	0.682992	1.03028	1.03074	0.996926	1.13217		0.846839	1.05328	1.24378	0.130147
1054744	LMP2 [OS=Homo sapiens]	1.06392	0.905155	0.930928	0.907143	0.825	0.85625		0.966667	0.862798	0.892549	0.13044
767975210	PREDICTED: signal transducer and activator of transcription 6 isoform X2 [OS=Homo sapiens]	0.772403	0.716891	0.556701	0.863594	1.26636	0.811982		0.681998	0.980645	1.4379	0.130848
194387556	unnamed protein product [OS=Homo sapiens]	1.1102	1.06327	0.97551	1.02078	0.858175	0.919603		1.04966	0.932852	0.888718	0.13121
42490917	proteasome (prosome, macropain) 26S subunit, non-ATPase, 14 [OS=Homo sapiens]	1.1327	1.15758	1.26185	1.03179	1.16103	1.00821		1.18404	1.06701	0.901156	0.131248
197725197	Chain B, Crystal Structure Of Il-23 In Complex With Neutralizing Fab [OS=Homo sapiens]	1.22516	1.06237	1.00846	0.858696	0.560559	1.02329		1.09866	0.814182	0.741068	0.13128
768001880	PREDICTED: DAZ-associated protein 1 isoform X1 [OS=Homo sapiens]	0.953846	0.856731	1.02212	0.921779	0.733896	0.685583		0.944231	0.780419	0.826513	0.131376
62088526	centaurin delta 2 isoform a variant [OS=Homo sapiens]	0.854299	0.771946	1.05339	1.03256	1.04412	1.08613		0.893213	1.05427	1.18031	0.131409
119577006	breast carcinoma amplified sequence 2, isoform CRA_a [OS=Homo sapiens]	1.26276	1.29888	1.11457	1.1001	0.763764	1.1011		1.2254	0.988322	0.806527	0.132216
119571129	histone deacetylase 6, isoform CRA_a [OS=Homo sapiens]	0.906803	1.03262	0.82479	1.16759	0.960044	1.13651		0.921404	1.08805	1.18086	0.132769
158260331	unnamed protein product [OS=Homo sapiens]	0.935849	0.980189	0.884906	0.971457	1.00295	0.990157		0.933648	0.988189	1.05842	0.133241
30582683	ATP synthase, H+ transporting, mitochondrial F0 complex, subunit e [OS=Homo sapiens]	1.15174	1.09062	1.00105	1.04224	0.917485	0.962672		1.08114	0.974132	0.901025	0.133496
57997184	Hypothetical protein [OS=Homo sapiens]	1.1631	1.28346	1.05287	0.666043	0.497661	1.15903		1.16648	0.774244	0.663744	0.13422
33875323	Psmd7 protein, partial [OS=Homo sapiens]	0.747253	0.767399	1.0467	1.06465	0.997914	1.05422		0.853785	1.03893	1.21685	0.134314
223671870	NF-kappa-B essential modulator isoform b [OS=Homo sapiens]	1.11359	1.14225	1.02972	1.01727	1.05566	1.00384		1.09519	1.02559	0.936453	0.134392
119612414	Syntrophin, beta 1 (Dystrophin-associated protein A1, 59kDa, basic component 1) [OS=Homo sapiens]	0.91841	1.03243	1.05335	1.08083	1.12746	1.05699		1.00139	1.08843	1.08691	0.136186
75516812	NADH dehydrogenase (ubiquinone) 1 alpha subcomplex, 4, 9kDa [OS=Homo sapiens]	1.02723	0.811268	0.819718	1.1001	1.06608	0.955296		0.886072	1.04049	1.17428	0.136523
5031611	BET1 homolog [OS=Homo sapiens]	0.914767	0.977205	0.970268	1.00852	0.979766	1.09372		0.95408	1.02733	1.07678	0.137333
194384074	unnamed protein product [OS=Homo sapiens]	0.865242	0.739777	1.00279	1.04752	1.05966	0.957533		0.869269	1.02157	1.17521	0.138614
158256818	unnamed protein product [OS=Homo sapiens]	1.11055	1.32961	0.98073	0.982243	0.975701	0.85514		1.1403	0.937695	0.822325	0.138956
74753323	Switch-associated protein 70 [OS=Homo sapiens]	0.971899	0.997093	0.930233	0.983218	1.01974	1.02863		0.966408	1.01053	1.04566	0.139113
119581485	peptidylprolyl isomerase A-like, isoform CRA_c [OS=Homo sapiens]	0.999012	0.977273	0.928854	1.07226	1.43571	1.07439		0.968379	1.19412	1.23311	0.139299
4502281	sodium/potassium-transporting ATPase subunit beta-3 [OS=Homo sapiens]	1.25082	1.16429	0.986857	0.968119	0.785335	1.04463		1.13399	0.932696	0.82249	0.139405
311348864	spastin [OS=Homo sapiens]	1.11703	1.00579	1.20046	1.05116	0.975869	0.926641		1.10776	0.984556	0.888778	0.139821
645985590	Chain B, Complex Of Human Varp-ankrd1 With Rab32-gppcp [OS=Homo sapiens]	1.0574	0.889225	1.03223	0.9575	0.818333	0.816667		0.992951	0.864167	0.870302	0.140261
254574761	Chain A, Complete Extracellular Structure Of Human Signal Regulatory Protein (Sirp) Alpha [OS=Homo sapiens]	0.821956	0.889299	0.928967	0.895494	1.05081	1.18408		0.880074	1.04346	1.18566	0.140431
119598180	ribosomal protein L4, isoform CRA_b [OS=Homo sapiens]	1.01457	0.957336	1.04787	0.865438	0.779724	0.997235		1.00659	0.880799	0.875032	0.140449
767956125	PREDICTED: centriolin isoform X2 [OS=Homo sapiens]	2.19533	1.12314	1.64756	1.09849	1.19095	0.923618		1.65534	1.07102	0.647009	0.141235
119568764	sorting nexin 3, isoform CRA_b [OS=Homo sapiens]	0.993191	0.754864	0.873541	1.03078	0.981132	0.995035		0.873865	1.00232	1.14699	0.14199
119625894	phosphoribosylaminoimidazole carboxylase, phosphoribosylaminoimidazole succinocarboxamide synthetase, isoform CRA_a [OS=Homo sapiens]	1.05433	0.935614	1.09658	1.27203	1.09032	1.12514		1.02884	1.1625	1.12991	0.143696
15082415	golgi phosphoprotein 3 (coat-protein) [OS=Homo sapiens]	1.29138	1.10771	1.27438	0.8875	0.804808	1.22019		1.22449	0.970833	0.792847	0.143839
56118310	Nuclear ubiquitous casein and cyclin-dependent kinase substrate 1 [OS=Homo sapiens]	0.738436	1.00421	0.773759	1.01912	0.931384	1.06862		0.8388	1.00637	1.19978	0.144232
119620604	smooth muscle myosin heavy chain 11 isoform SM1-like, isoform CRA_c [OS=Homo sapiens]	0.922948	0.939698	0.631491	1.01066	1.10465	0.965116		0.831379	1.02681	1.23507	0.145094
119605880	transcription elongation factor B (SIII), polypeptide 2 (18kDa, elongin B), isoform CRA_a [OS=Homo sapiens]	1.31293	1.12472	1.05102	1.04373	1.04762	0.901846		1.16289	0.997732	0.857979	0.14554
187954575	Eif4g1 protein [OS=Homo sapiens]	1.04484	1.03858	1.06465	1.00296	0.993097	1.04931		1.04936	1.01512	0.967375	0.146365
116241354	ES1 protein homolog, mitochondrial [OS=Homo sapiens]	1.14086	1.10645	1.04946	0.992325	1.08224	1.01864		1.09892	1.03107	0.938251	0.146389
158255592	unnamed protein product [OS=Homo sapiens]	1.10231	1.08024	0.962889	0.934762	0.971109	0.991612		1.04848	0.965828	0.921171	0.149127
122921498	Chain B, Human Mak3 Homolog In Complex With Acetyl-Coa [OS=Homo sapiens]	1.01772	1.0128	0.846457	1.13116	1.17554	0.99211		0.95899	1.09961	1.14663	0.149191
767975501	PREDICTED: early endosome antigen 1 isoform X1 [OS=Homo sapiens]	1.13126	1.14127	1.01001	0.999038	1.05582	0.94514		1.09418	1	0.913927	0.149747
119631673	peptidylprolyl isomerase G (cyclophilin G), isoform CRA_c [OS=Homo sapiens]	1.18944	1.04937	1.32032	0.601211	1.01384	1.06055		1.18638	0.891869	0.751759	0.149955
194388426	unnamed protein product [OS=Homo sapiens]	0.932503	1.04258	1.27103	0.852632	0.796172	0.986603		1.08204	0.878469	0.811867	0.150268
118137697	Chain H, Crystal Structure And Function Of Human Thioesterase Superfamily Member 2(Them2) [OS=Homo sapiens]	0.957677	0.936024	0.918307	1.03143	0.970819	1.22896		0.937336	1.07707	1.14907	0.150714
133925811	transportin-1 isoform 1 [OS=Homo sapiens]	1.04264	1.07513	1.0203	1.02488	0.974129	1.01891		1.04602	1.00597	0.961709	0.150729
767925751	PREDICTED: ceruloplasmin isoform X1 [OS=Homo sapiens]	1.10499	0.703377	0.420705	1.35199	1.12065	0.967662		0.743025	1.14677	1.54338	0.151027
119587161	galactosamine (N-acetyl)-6-sulfate sulfatase (Morquio syndrome, mucopolysaccharidosis type IVA), isoform CRA_a [OS=Homo sapiens]	1.20513	1.33566	1.05361	0.874427	1.17415	0.778185		1.19814	0.942255	0.786434	0.151129
768039275	PREDICTED: THO complex subunit 2 isoform X1 [OS=Homo sapiens]	0.852107	0.742906	0.926053	0.901852	0.994444	0.940741		0.840355	0.945679	1.12533	0.151858
119582545	jumonji domain containing 1B, isoform CRA_a [OS=Homo sapiens]	0.988706	1.03799	1.04415	0.981851	0.970962	1.00817		1.02361	0.986993	0.964224	0.15206
193787454	unnamed protein product [OS=Homo sapiens]	1.01427	1	1.05328	0.986679	0.995243	0.999049		1.02252	0.993657	0.971774	0.152075
170785131	Chain B, Crystal Structure Of The Rp2-arl3 Complex Bound To Gppnhp [OS=Homo sapiens]	1.02684	1.01988	1.00994	0.992241	0.841901	0.971872		1.01889	0.935338	0.918	0.15236
478813	nonhistone chromosomal protein HMG-1 [OS=Homo sapiens]	1.011	0.941	0.978	1.03235	1.04902	0.990196		0.976667	1.02386	1.04832	0.152402
10439004	unnamed protein product [OS=Homo sapiens]	0.936475	1.14139	1.0123	0.807065	0.956522	0.928442		1.03005	0.897343	0.871161	0.153093
66348062	acylpyruvase FAHD1, mitochondrial isoform 1 [OS=Homo sapiens]	0.941762	0.333333	0.584674	0.922509	1.16236	0.838561		0.619923	0.974477	1.57193	0.153175
119603395	glutamic-oxaloacetic transaminase 2, mitochondrial (aspartate aminotransferase 2), isoform CRA_a [OS=Homo sapiens]	0.78943	0.619128	0.862416	0.968917	0.867673	0.857904		0.756991	0.898165	1.18649	0.153728
62089138	Prosaposin variant [OS=Homo sapiens]	1.11088	1.12539	0.943005	1.00539	0.897666	0.924596		1.05976	0.942549	0.8894	0.154559
152012494	complement component 3 [OS=Homo sapiens]	1.03257	0.842834	0.569218	1.40874	1.2623	0.872131		0.814875	1.18106	1.44937	0.154831
119600654	ras homolog gene family, member T1, isoform CRA_g [OS=Homo sapiens]	1.02498	0.837656	1.05091	1.09963	1.12477	1.0568		0.971182	1.09373	1.12619	0.155116
189054574	unnamed protein product [OS=Homo sapiens]	0.866079	0.742582	0.727346	0.723849	0.5841	0.703766		0.778669	0.670572	0.861177	0.155718
319918873	CORO7-PAM16 protein [OS=Homo sapiens]	0.960076	0.959125	1.01616	1.03128	0.998045	1.01662		0.978454	1.01531	1.03767	0.156557
119618938	pseudouridylate synthase 1, isoform CRA_c [OS=Homo sapiens]	0.901852	1.11204	0.735185	1	2.09798	1.41499		0.916358	1.50432	1.64163	0.157065
16876910	HNRPF protein [OS=Homo sapiens]	0.824324	0.748649	0.998198	0.991009	0.947053	1.04595		0.857057	0.994672	1.16057	0.157369
41350397	growth-inhibiting gene 5 protein [OS=Homo sapiens]	0.899065	0.939252	0.856075	0.980591	1.15065	0.930684		0.898131	1.02064	1.13641	0.158521
119589502	KH-type splicing regulatory protein (FUSE binding protein 2), isoform CRA_b [OS=Homo sapiens]	1.10874	1.07356	0.969083	0.896488	0.841959	1.03882		1.05046	0.925755	0.881283	0.15887
12803113	Elongation factor Tu GTP binding domain containing 2 [OS=Homo sapiens]	1.04995	0.961264	1.10499	0.968811	0.954191	0.974659		1.03874	0.965887	0.929868	0.160204
767968186	PREDICTED: beta-arrestin-1 isoform X1 [OS=Homo sapiens]	1.02997	1.05993	1.46948	0.999057	0.866164	0.93591		1.18646	0.93371	0.786972	0.160394
158254820	unnamed protein product [OS=Homo sapiens]	1.15385	1.18527	0.900325	1.1211	1.53477	1.35731		1.07981	1.33773	1.23885	0.160598
767988616	PREDICTED: rho GTPase-activating protein 17 isoform X1 [OS=Homo sapiens]	1.00293	0.969697	0.915934	1.00786	0.991159	1.03733		0.962854	1.01212	1.05116	0.161406
530365773	PREDICTED: DENN domain-containing protein 4B isoform X3 [OS=Homo sapiens]	1.01216	1.00304	1.01824	1.00098	1.11603	1.10914		1.01114	1.07539	1.06353	0.161985
33150634	stress-inducible chaperone GrpE [OS=Homo sapiens]	1.00505	0.936428	1.16549	0.889107	0.836114	0.975466		1.03565	0.900229	0.869237	0.162021
1168333	Beta-centractin [OS=Homo sapiens]	0.721925	0.748663	1.05258	1.0496	0.959514	1.09615		0.841058	1.03509	1.2307	0.162176
194387828	unnamed protein product [OS=Homo sapiens]	1.16736	1.03616	0.958678	0.956349	0.894841	0.975198		1.05406	0.94213	0.893807	0.16293
586597885	bridging integrator 2 isoform 1 [OS=Homo sapiens]	1.01033	1.04649	0.974174	1.08045	1.07128	1.02138		1.01033	1.05771	1.04689	0.163505
42716275	CCR4-NOT transcription complex subunit 1 isoform a [OS=Homo sapiens]	0.91572	0.926136	0.97822	1.06396	0.960406	0.983756		0.940025	1.00271	1.06668	0.164067
46249793	PITPNA protein, partial [OS=Homo sapiens]	1.17618	1.10422	1.33251	1.08826	1.05115	1.11635		1.2043	1.08526	0.90115	0.164135
18490788	GHDC protein [OS=Homo sapiens]	0.987234	0.6	0.741489	0.988743	1.08349	0.895872		0.776241	0.989368	1.27456	0.164499
13787109	Chain A, A 2.1 Angstrom Structure Of An Uncleaved Alpha-1-Antitrypsin Shows Variability Of The Reactive Center And Other Loops [OS=Homo sapiens]	1.06964	0.889879	0.512551	1.57159	1.39814	0.867288		0.824022	1.27901	1.55215	0.164815
30750040	Chain A, Crystal Structure Of Human Cca-Adding Enzyme [OS=Homo sapiens]	1.09513	1.23783	0.995575	0.905871	1.06431	0.915191		1.10951	0.961789	0.866857	0.164919
119602458	ribosomal protein L8, isoform CRA_b [OS=Homo sapiens]	1.16685	1.00763	1.1036	1.01538	0.999038	1.025		1.09269	1.01314	0.927196	0.165085
119595469	asparaginyl-tRNA synthetase 2 (mitochondrial)(putative), isoform CRA_c [OS=Homo sapiens]	0.955455	0.975455	0.817273	1.03872	1.18587	0.952565		0.916061	1.05905	1.15609	0.165218
6807585	Hypothetical protein [OS=Homo sapiens]	1.07505	1.07404	0.934077	1.12425	1.14329	1.07515		1.02772	1.11423	1.08417	0.165299
301171133	TPA_exp: peroxisome proliferator activated receptor interacting complex protein [OS=Homo sapiens]	1.02208	1.00421	1.16299	0.954902	0.969608	1.00098		1.06309	0.975163	0.91729	0.166236
119571467	Vitronectin [OS=Homo sapiens]	1.00084	0.86337	0.607712	1.19501	1.15458	0.88585		0.823973	1.07848	1.30888	0.1663
196049860	Chain A, Crystal Structure Of Fabox108 [OS=Homo sapiens]	1.37427	1.08889	1.16023	1.13612	0.823049	1.02904		1.2078	0.996068	0.824698	0.167296
237823785	Chain D, Crystal Structure Of Human Erf1ERF3 COMPLEX [OS=Homo sapiens]	1.0837	1.175	1.00435	1.02212	1.00385	0.980769		1.08768	1.00224	0.92145	0.16746
36796	t-complex polypeptide 1 [OS=Homo sapiens]	0.927273	1.00287	0.874641	0.977597	1	1.02953		0.934928	1.00238	1.07214	0.168177
21429608	superoxide dismutase copper chaperone [OS=Homo sapiens]	1.11493	1.16327	1.10097	1.06783	1.11614	0.997945		1.12639	1.06064	0.941627	0.168425
767924844	PREDICTED: serine/threonine-protein kinase OSR1 isoform X1 [OS=Homo sapiens]	0.998993	0.953676	1.00504	0.937008	0.979331	0.898622		0.985901	0.93832	0.951738	0.169035
119619926	capping protein (actin filament), gelsolin-like, isoform CRA_a [OS=Homo sapiens]	1.02556	1.02249	1.10941	0.901283	0.872655	1.05923		1.05249	0.94439	0.897292	0.16969
578819967	PREDICTED: golgi-specific brefeldin A-resistance guanine nucleotide exchange factor 1 isoform X1 [OS=Homo sapiens]	0.800542	1.02437	0.822202	1.03425	1.07436	0.944227		0.882371	1.01761	1.15327	0.170295
119596700	chromatin modifying protein 4B, isoform CRA_a [OS=Homo sapiens]	1.08359	1.2163	0.908046	0.898482	0.878558	0.965844		1.06931	0.914295	0.855029	0.171212
227452653	fusion protein KIF5B-ALK [OS=Homo sapiens]	0.916179	0.994152	0.836257	1.01485	1.00297	0.967327		0.91553	0.99505	1.08686	0.171286
768032299	PREDICTED: SH3 domain-containing kinase-binding protein 1 isoform X1 [OS=Homo sapiens]	1.06801	1.11371	1.00638	0.946429	0.894737	1.05921		1.0627	0.966792	0.909751	0.1716
194382324	unnamed protein product [OS=Homo sapiens]	0.94826	0.812794	0.875823	0.990099	1.00693	0.89802		0.878959	0.965017	1.09791	0.171618
119578719	chromosome 9 open reading frame 19, isoform CRA_a, partial [OS=Homo sapiens]	0.981244	1.03258	0.989141	0.889973	0.677019	0.980479		1.00099	0.849157	0.84832	0.171841
530410357	PREDICTED: nuclear pore complex protein Nup88 isoform X1 [OS=Homo sapiens]	0.865497	1.01267	1.07797	0.829163	0.756687	0.949957		0.98538	0.845269	0.85781	0.172296
119608543	ficolin (collagen/fibrinogen domain containing) 1, isoform CRA_a [OS=Homo sapiens]	1.38776	1.19928	1.11405	1.2088	0.885768	0.984082		1.23369	1.02622	0.831825	0.172869
215253600	cytochrome oxidase subunit II (mitochondrion) [OS=Homo sapiens]	0.882146	0.635884	0.688654	1.03945	1.04862	0.741284		0.735561	0.943119	1.28218	0.173982
1842093	HVps41p [OS=Homo sapiens]	0.997877	1.17197	1.08068	0.737557	1.06335	0.920362		1.08351	0.907089	0.837176	0.17406
14250063	Peroxiredoxin 3 [OS=Homo sapiens]	1.04343	1.00505	0.975758	1.24876	0.9801	1.24751		1.00808	1.15879	1.1495	0.174771
661918509	Chain G, Structure Of An Rbx1-ubc12~nedd8-cul1-dcn1 Complex: A Ring-e3- E2~ubiquitin-like Protein-substrate Intermediate Trapped In Action [OS=Homo sapiens]	0.943269	0.951923	0.799038	0.950593	1.1917	0.992095		0.898077	1.0448	1.16337	0.176211
119602060	vaccinia related kinase 1, isoform CRA_b [OS=Homo sapiens]	1.18122	1.30022	1.04039	1.03059	0.991561	1.09916		1.17394	1.04044	0.886273	0.176368
143811430	Nuclear pore complex protein Nup133 [OS=Homo sapiens]	0.776268	0.9375	0.933877	0.960233	0.958293	0.99806		0.882548	0.972195	1.10158	0.176605
119600189	ribosomal protein L24, isoform CRA_d [OS=Homo sapiens]	0.912217	0.871493	1.02805	0.801242	0.528986	0.895445		0.937255	0.741891	0.791557	0.177311
197692447	small nuclear ribonucleoprotein polypeptide D3 [OS=Homo sapiens]	1.19064	1.02341	1.37458	0.865049	1.14175	0.940777		1.19621	0.982524	0.821365	0.177582
1808985	p167 [OS=Homo sapiens]	0.910145	0.955556	0.964251	0.986867	0.95122	1.02814		0.943317	0.988743	1.04816	0.178153
54696630	GDP dissociation inhibitor 1 [OS=Homo sapiens]	0.918173	0.990485	0.975262	0.982199	1.07644	1.00209		0.961307	1.02024	1.06131	0.17837
5542020	ribonucleoprotein [OS=Homo sapiens]	1.03492	1.08341	0.880698	1.08932	1.21678	1.06754		0.999677	1.12455	1.12491	0.179379
189069163	unnamed protein product [OS=Homo sapiens]	0.671221	0.494449	1.00171	0.975394	0.947835	0.968504		0.722459	0.963911	1.33421	0.180186
119390002	Chain A, Crystal Structure Of Homo Sapiens Kynureninase [OS=Homo sapiens]	0.877425	0.924162	0.828924	1.03125	0.87625	0.9825		0.876837	0.963333	1.09865	0.180492
256222411	Filamin-B isoform 1 [OS=Homo sapiens]	0.968847	1.11734	1.01661	0.87663	0.934804	1.00903		1.03427	0.940154	0.909004	0.180971
18204186	Lysosomal-associated membrane protein 1 [OS=Homo sapiens]	0.894783	0.74	0.973913	0.996954	0.969543	0.977665		0.869565	0.981387	1.1286	0.181271
158261923	unnamed protein product [OS=Homo sapiens]	1.04727	1.29412	1.09139	1.02932	0.970677	1.04752		1.14426	1.01584	0.887773	0.181383
767963323	PREDICTED: transmembrane 9 superfamily member 3 isoform X1 [OS=Homo sapiens]	1.36697	0.95806	2.49148	0.83501	0.717304	1.00905		1.6055	0.853789	0.531789	0.182172
530381015	PREDICTED: heterogeneous nuclear ribonucleoprotein H isoform X1 [OS=Homo sapiens]	0.998995	0.945729	1.01307	1.08965	0.986126	1.21025		0.98593	1.09534	1.11097	0.182547
1857673	TNF-alpha converting enzyme [OS=Homo sapiens]	0.887246	0.831793	0.963956	0.99618	1.05253	0.908309		0.894331	0.985673	1.10213	0.183238
194376262	unnamed protein product [OS=Homo sapiens]	1.39457	1.21332	1.16646	1.13587	0.946739	1.19783		1.25812	1.09348	0.869138	0.184071
28252	unnamed protein product [OS=Homo sapiens]	0.990644	1.11746	1.05094	1.1	1.19556	1.09778		1.05301	1.13111	1.07416	0.184672
193786211	unnamed protein product [OS=Homo sapiens]	1.04863	0.968592	1.04053	1.11027	1.02054	1.18054		1.01925	1.10378	1.08294	0.18482
48145695	COX6B [OS=Homo sapiens]	0.887963	0.736111	1.00741	1.05093	0.979432	0.992165		0.87716	1.00751	1.1486	0.185125
126031692	Chain C, Crystal Structure Of The P38a-Mapkap Kinase 2 Heterodimer [OS=Homo sapiens]	1.10352	0.885093	1.05901	0.850329	0.983553	0.800987		1.01587	0.878289	0.864566	0.185313
119610813	Proteasome (Prosome, macropain) subunit, beta type, 6 [OS=Homo sapiens]	0.994629	1.2116	1.03974	0.851524	0.915438	1.0531		1.08199	0.94002	0.868787	0.185578
5031593	actin-related protein 2/3 complex subunit 5 isoform 1 [OS=Homo sapiens]	0.833795	0.87627	0.960295	1.00604	0.897384	1.03421		0.89012	0.979209	1.10009	0.186033
15214942	RTCD1 protein [OS=Homo sapiens]	1.03463	1.04617	1.02518	0.951894	0.893552	1.04606		1.03533	0.963835	0.930947	0.186082
119571569	hCG27198, isoform CRA_i, partial [OS=Homo sapiens]	1.1805	1.13589	0.935685	0.967136	0.998122	0.903286		1.08402	0.956182	0.882066	0.186541
10334623	immunoglobulin heavy chain, partial [OS=Homo sapiens]	1.14013	1.02383	0.777884	1.43757	1.38133	0.979753		0.980616	1.26622	1.29125	0.186589
158255506	unnamed protein product [OS=Homo sapiens]	1.4128	0.988708	1.30866	1.05029	0.847195	1.10058		1.23672	0.999355	0.808068	0.186992
158255720	unnamed protein product [OS=Homo sapiens]	0.939703	0.900742	0.931354	0.956814	0.958733	0.928983		0.923933	0.948177	1.02624	0.187183
15988456	Chain A, Refined Solution Structure Of Human Cystatin A [OS=Homo sapiens]	1.02817	1.22032	0.899396	0.900771	0.952794	0.803468		1.0493	0.885678	0.844069	0.187373
160332335	Neuroblast differentiation-associated protein AHNAK [OS=Homo sapiens]	1.00407	1.02543	0.953204	1.01331	1.09316	1.03042		0.994235	1.04563	1.05169	0.187599
1911429	A0=heterogeneous nuclear ribonucleoprotein [OS=Homo sapiens]	0.954808	0.963462	1.00673	1.03627	1.24352	1.00725		0.975	1.09568	1.12378	0.187995
530375985	PREDICTED: transforming acidic coiled-coil-containing protein 3 isoform X1 [OS=Homo sapiens]	0.943649	1.14995	1.10984	0.963931	1.00271	0.91073		1.06781	0.959122	0.898212	0.188017
767992145	PREDICTED: beta-arrestin-2 isoform X1 [OS=Homo sapiens]	1.22059	1.37623	1.10049	1.0592	1.14962	1.08827		1.23243	1.09903	0.891756	0.188077
624964	vasodilator-stimulated phosphoprotein (VASP) [OS=Homo sapiens]	0.940635	0.929376	1.15763	0.916743	0.856359	0.89204		1.00921	0.888381	0.880272	0.188531
219517748	ITIH4 protein [OS=Homo sapiens]	1.02479	0.78287	0.522164	1.34038	1.30655	0.782241		0.776609	1.14306	1.47186	0.188976
47938369	Heterogeneous nuclear ribonucleoprotein D-like [OS=Homo sapiens]	0.91897	0.854147	1.00095	0.94761	1.04044	1.03125		0.92469	1.00643	1.0884	0.189232
119581982	ubiquitin-like domain containing CTD phosphatase 1, isoform CRA_a [OS=Homo sapiens]	0.974386	1.18783	1.0064	0.87626	1.02566	0.872594		1.05621	0.92484	0.875623	0.190436
338447	Rps16 [OS=Homo sapiens]	0.968976	1.01965	1.37125	0.879208	0.734653	1.02772		1.11996	0.880528	0.786215	0.190751
767989975	PREDICTED: 1-phosphatidylinositol 4,5-bisphosphate phosphodiesterase gamma-2 isoform X1 [OS=Homo sapiens]	0.926167	1.04669	1.20521	0.955827	0.901316	0.932331		1.05936	0.929825	0.877726	0.190752
768012222	PREDICTED: myeloid cell surface antigen CD33 isoform X2 [OS=Homo sapiens]	1.10032	1.15048	1.15902	1.1278	1.36741	1.25133		1.13661	1.24885	1.09875	0.191869
119628774	nucleoporin like 1, isoform CRA_b [OS=Homo sapiens]	1.01607	0.839255	0.989002	1.10811	0.996881	1.0395		0.948111	1.04816	1.10553	0.19202
530390528	PREDICTED: carnitine O-acetyltransferase isoform X2 [OS=Homo sapiens]	1.08368	0.953975	1.04603	0.965412	0.89115	0.995931		1.02789	0.950831	0.925028	0.194646
15080279	CAPNS1 protein [OS=Homo sapiens]	0.803056	0.623939	0.821732	0.880342	0.799145	1.16667		0.749576	0.948718	1.26567	0.194912
767937496	PREDICTED: transcription elongation regulator 1 isoform X1 [OS=Homo sapiens]	1.00402	0.963783	1.08954	0.912558	0.983256	0.962791		1.01911	0.952868	0.934996	0.195015
254763430	7,8-dihydro-8-oxoguanine triphosphatase [OS=Homo sapiens]	1.26011	1.28852	0.967213	0.945076	0.927083	1.10038		1.17195	0.990846	0.845468	0.195036
460417415	Chain C, Crystal Structure Of Gmppnp-bound Human Gimap7 L100q Variant [OS=Homo sapiens]	1.08458	1.03212	1.08779	0.983287	0.951718	1.07614		1.06817	1.00371	0.939661	0.195138
767908287	PREDICTED: protein Niban isoform X1 [OS=Homo sapiens]	0.988613	1.07764	1.05383	0.962413	0.945598	1.03462		1.04003	0.980877	0.943126	0.195756
194379576	unnamed protein product [OS=Homo sapiens]	1.0241	1.03058	0.665431	1.06057	1.14887	1.08522		0.906704	1.09822	1.21122	0.19586
119582433	IK cytokine, down-regulator of HLA II, isoform CRA_b [OS=Homo sapiens]	0.945578	1.138	0.937804	1.09288	1.31682	1.0805		1.00713	1.1634	1.15517	0.196418
119587505	cullin 5, isoform CRA_a [OS=Homo sapiens]	1.13355	1.18803	0.962607	0.983096	1.04093	0.818505		1.09473	0.947509	0.865519	0.196656
578836126	PREDICTED: dolichyl-diphosphooligosaccharide--protein glycosyltransferase subunit 2 isoform X1 [OS=Homo sapiens]	1.10148	1.06448	1.09091	1.08811	1.04295	1.02203		1.08562	1.05103	0.968133	0.197173
119606357	integrin, beta 1 (fibronectin receptor, beta polypeptide, antigen CD29 includes MDF2, MSK12), isoform CRA_b [OS=Homo sapiens]	0.756098	0.885889	0.874564	0.873941	0.974576	0.904661		0.83885	0.917726	1.09403	0.19744
954170033	mitochondrial carrier homolog 2 isoform 1x [OS=Homo sapiens]	1.07971	1.0352	1.1294	1.06848	0.986908	1.02216		1.08144	1.02585	0.948598	0.197742
214010226	40S ribosomal protein S24 isoform d [OS=Homo sapiens]	1.03476	0.80139	1.06852	0.808091	0.744813	0.906639		0.968222	0.819848	0.846756	0.198156
119584820	STT3, subunit of the oligosaccharyltransferase complex, homolog B (S. cerevisiae), isoform CRA_b [OS=Homo sapiens]	1.16987	1.22543	0.95406	0.973555	1.04505	0.904995		1.11645	0.974535	0.872885	0.198244
223460528	Smarca4 protein [OS=Homo sapiens]	0.996223	1.08687	0.847025	1.11077	1.05176	1.10145		0.976708	1.08799	1.11394	0.198497
5453607	T-complex protein 1 subunit eta isoform a [OS=Homo sapiens]	0.998998	1.01503	1.02505	0.895874	0.881139	1.03438		1.01303	0.937132	0.925081	0.19924
18379349	Synaptic vesicle membrane protein VAT-1 homolog [OS=Homo sapiens]	1.16498	1.34231	0.965208	0.939484	1.06349	0.930556		1.1575	0.977844	0.844789	0.199666
530418462	PREDICTED: mRNA export factor isoform X3 [OS=Homo sapiens]	0.912584	0.863593	0.95389	1.12986	1.22699	0.873211		0.910022	1.07669	1.18314	0.200025
1582221	prepro-cathepsin C [OS=Homo sapiens]	0.714162	0.699392	0.885317	0.802448	0.892483	0.921329		0.76629	0.872086	1.13806	0.203039
62087344	chaperonin containing TCP1, subunit 3 (gamma) variant [OS=Homo sapiens]	1.00503	0.993964	1.08954	0.974485	0.890088	1.01079		1.02951	0.958456	0.930982	0.203493
119607762	hCG29188 [OS=Homo sapiens]	1.05967	1.10185	0.97428	0.96286	1.013	0.975859		1.04527	0.983906	0.941296	0.203599
119622017	NADH dehydrogenase (ubiquinone) flavoprotein 2, 24kDa [OS=Homo sapiens]	1.05231	0.973333	0.950769	1.12419	1.02808	1.027		0.992137	1.05976	1.06815	0.203754
194389690	unnamed protein product [OS=Homo sapiens]	1.07426	1.0297	0.876238	1.07437	1.14774	1.05829		0.993399	1.09347	1.10073	0.204021
1854035	pombe Cdc5-related protein [OS=Homo sapiens]	1.01466	1.00524	1.17277	0.97151	1.0114	0.949668		1.06422	0.977525	0.918533	0.204621
3659997	Chain B, Human Phosphatidylethanolamine Binding Protein In Complex With Cacodylate [OS=Homo sapiens]	1.26784	1.05379	1.11416	1.00197	0.912488	1.12193		1.14526	1.01213	0.883752	0.204789
221043328	unnamed protein product [OS=Homo sapiens]	1.05726	1.01227	1.02352	0.881215	0.967772	1.03407		1.03102	0.961019	0.932109	0.204904
167555127	CD180 antigen precursor [OS=Homo sapiens]	1.07327	1	0.923762	1.06739	1.04813	1.30806		0.99901	1.1412	1.14233	0.205316
6841250	HSPC300 [OS=Homo sapiens]	0.989922	1.28667	0.958567	0.954672	0.877891	0.918594		1.07839	0.917052	0.850392	0.205619
119574085	guanine nucleotide binding protein (G protein), beta polypeptide 2-like 1, isoform CRA_i [OS=Homo sapiens]	0.72093	0.593854	0.846346	0.829945	0.779113	0.984288		0.720377	0.864449	1.2	0.20586
578842502	PREDICTED: leukocyte immunoglobulin-like receptor subfamily A member 6 isoform X3 [OS=Homo sapiens]	0.958969	1.02958	0.807252	1.06551	1.25691	0.963153		0.931934	1.09519	1.17518	0.205935
1030053	rtvp-1 [OS=Homo sapiens]	0.989076	1.09335	0.920556	0.892651	0.963666	0.61602		1.00099	0.824112	0.823295	0.206195
119593392	amylo-1, 6-glucosidase, 4-alpha-glucanotransferase (glycogen debranching enzyme, glycogen storage disease type III), isoform CRA_e [OS=Homo sapiens]	0.895535	0.800337	0.716933	0.940576	1.03807	0.811513		0.804268	0.930053	1.1564	0.206296
119580824	Ran GTPase activating protein 1, isoform CRA_a [OS=Homo sapiens]	0.942383	1.10645	0.771484	1.11065	1.19937	1.01148		0.940104	1.10717	1.17771	0.206385
41472583	unknown [OS=Homo sapiens]	0.962284	1.1778	1.28125	1.01048	0.869524	1.05048		1.14045	0.976825	0.85653	0.207076
221040656	unnamed protein product [OS=Homo sapiens]	1.00688	0.930255	0.833006	0.966049	1.03395	1.0144		0.923379	1.0048	1.08818	0.207491
13097252	FK506 binding protein 2, 13kDa [OS=Homo sapiens]	1.08248	1.08452	0.922607	1.00097	0.708738	0.919417		1.02987	0.876375	0.850956	0.207737
332138161	Chain C, Fluoro-Neplanocin A In Human S-Adenosylhomocysteine Hydrolase [OS=Homo sapiens]	1.09626	1.1123	0.924064	0.967925	0.950943	0.940566		1.04421	0.953145	0.912793	0.208406
119606561	hCG2017627, isoform CRA_b [OS=Homo sapiens]	0.909696	0.913498	1.0865	1.23018	1.59718	0.956569		0.969899	1.26131	1.30046	0.208479
156627571	Sorbitol dehydrogenase [OS=Homo sapiens]	1.12029	0.973849	0.970711	1.03877	1.19583	1.13121		1.02162	1.12194	1.09819	0.209621
158257788	unnamed protein product [OS=Homo sapiens]	0.907821	1.07076	1.03259	1.16686	1.23059	0.996524		1.00372	1.13132	1.12713	0.209669
119586090	phosphorylase, glycogen; liver (Hers disease, glycogen storage disease type VI), isoform CRA_b [OS=Homo sapiens]	1.10392	1.22057	0.940615	1.00288	0.986577	0.85906		1.08837	0.949505	0.872409	0.209897
23273230	ATP synthase, H+ transporting, mitochondrial F0 complex, subunit d [OS=Homo sapiens]	1.00313	1.03754	1.00938	1.0072	0.951646	1		1.01668	0.986283	0.970097	0.210441
18654194	Transmembrane protein [OS=Homo sapiens]	0.859449	1.07977	0.82716	1.04426	1.17281	0.98314		0.922127	1.06674	1.15682	0.210567
119573058	Rho GTPase activating protein 30, isoform CRA_g [OS=Homo sapiens]	0.847948	1.05224	0.814366	1.11143	1.07905	0.934286		0.904851	1.04159	1.15112	0.211985
119618459	hypothetical protein LOC196463, isoform CRA_b [OS=Homo sapiens]	1.27778	1.34752	1.01773	1.06578	1.00925	1.10483		1.21434	1.05995	0.872861	0.212237
119578579	transcription factor CP2, isoform CRA_a [OS=Homo sapiens]	1.26624	1.70446	1.02548	0.988458	1.05456	1.06296		1.33206	1.03533	0.777238	0.212315
12804511	PRP6 pre-mRNA processing factor 6 homolog (S. cerevisiae) [OS=Homo sapiens]	0.836329	0.883633	0.864711	0.874521	1.07375	0.913793		0.861558	0.954023	1.10732	0.212884
221046342	unnamed protein product [OS=Homo sapiens]	1.13746	1.4559	0.959908	0.987001	0.971216	0.951718		1.18442	0.969978	0.818947	0.214407
119605102	leucine rich repeat containing 25, isoform CRA_b [OS=Homo sapiens]	0.874396	1.04348	1.06763	0.883268	0.752918	0.965953		0.995169	0.86738	0.871591	0.21509
578804211	PREDICTED: arf-GAP domain and FG repeat-containing protein 1 isoform X1 [OS=Homo sapiens]	0.875962	0.844231	1.10192	1.05263	1.05061	1.07794		0.940705	1.06039	1.12723	0.21635
45219849	Methionine adenosyltransferase II, beta [OS=Homo sapiens]	0.540013	0.246133	1.04237	0.953488	0.911822	0.987403		0.609505	0.950904	1.56013	0.217513
16507677	Ras-related C3 botulinum toxin substrate 2 (Rho family, small GTP binding protein Rac2) [OS=Homo sapiens]	1.00998	1.00998	1.02096	1.06152	1.06882	1.00313		1.01364	1.04449	1.03044	0.217657
119604595	RAB3D, member RAS oncogene family, isoform CRA_b [OS=Homo sapiens]	0.872477	0.888991	0.97156	1.04752	0.890929	1.11879		0.911009	1.01908	1.11863	0.217701
13699234	placental protein 18a precursor [OS=Homo sapiens]	0.924115	0.673693	0.677909	0.935897	0.867216	0.851648		0.758572	0.884921	1.16656	0.218904
194374815	unnamed protein product [OS=Homo sapiens]	0.971972	1.06106	0.985986	0.980714	0.946962	0.963356		1.00634	0.963677	0.957606	0.219405
119571371	hCG1985580, isoform CRA_b [OS=Homo sapiens]	0.794764	0.721284	0.955236	0.896022	1.05877	0.89783		0.823761	0.950874	1.15431	0.220591
119602095	YY1 transcription factor, isoform CRA_a, partial [OS=Homo sapiens]	1.45823	1.27273	0.836609	0.934223	0.877979	0.951382		1.18919	0.921195	0.774641	0.222195
119589420	mast cell-expressed membrane protein 1, isoform CRA_b [OS=Homo sapiens]	1.25796	1.17563	0.965971	1.08435	0.979675	0.88313		1.13319	0.982385	0.866922	0.222662
119620329	RAB1A, member RAS oncogene family, isoform CRA_f [OS=Homo sapiens]	1.02249	0.965235	1.04806	1.10065	1.0368	1.03788		1.01193	1.05844	1.04596	0.223596
10436216	unnamed protein product [OS=Homo sapiens]	1.62597	1.56883	1.16104	1.29493	1.26267	1.13249		1.45195	1.23003	0.847159	0.224444
14133249	KIAA1398 protein [OS=Homo sapiens]	1.09022	1.12391	1.05326	1.06256	1.07265	0.9889		1.08913	1.04137	0.95615	0.225551
193786319	unnamed protein product [OS=Homo sapiens]	0.970077	1.0473	0.778958	1.08351	1.11134	0.982474		0.932111	1.05911	1.13625	0.226104
119617296	family with sequence similarity 62 (C2 domain containing), member A, isoform CRA_a [OS=Homo sapiens]	0.945736	0.878876	1.00291	0.987667	0.980473	1.02261		0.942506	0.996917	1.05773	0.22676
329666048	Chain B, D-Dopachrome Tautomerase (D-Dt)MACROPHAGE MIGRATION INHIBITORY FACTOR 2 (Mif2) Complexed With Inhibitor 4-Ipp [OS=Homo sapiens]	0.894444	0.77963	0.911111	0.954586	0.990205	0.871772		0.861728	0.938854	1.0895	0.227909
767997388	PREDICTED: COP9 signalosome complex subunit 1 isoform X1 [OS=Homo sapiens]	1.0278	0.895494	1.6558	0.858003	0.833046	0.885542		1.19303	0.858864	0.7199	0.228099
770386236	Chain A, Crystal Structure Of Human Pcna In Complex With P15 Peptide [OS=Homo sapiens]	0.762622	0.806023	0.791851	0.834437	0.822138	1.11542		0.786832	0.923999	1.17433	0.228746
119581895	dedicator of cytokinesis 2, isoform CRA_a [OS=Homo sapiens]	0.992521	1.19231	1.03739	0.98993	0.975831	0.997986		1.07407	0.987915	0.919783	0.229829
194384790	unnamed protein product [OS=Homo sapiens]	1.27446	1.39857	0.9642	1.02713	1.04845	1.01357		1.21241	1.02972	0.849313	0.23135
405945066	Chain A, Protein SerTHR PHOSPHATASE-1 In Complex With Cell-Permeable Peptide [OS=Homo sapiens]	0.951149	0.942529	0.89751	0.986501	0.930426	1.11215		0.930396	1.00969	1.08523	0.231364
157743245	WD repeat-containing protein 43 [OS=Homo sapiens]	0.729683	0.49444	0.994867	0.942782	1.04049	0.878521		0.739664	0.953932	1.28968	0.231502
119622380	A kinase (PRKA) anchor protein 13, isoform CRA_c [OS=Homo sapiens]	1.06559	1.18172	0.916129	0.931545	0.887142	0.99445		1.05448	0.937712	0.889265	0.23191
1729927	Ubiquitin carboxyl-terminal hydrolase 14 [OS=Homo sapiens]	1.09499	1.07354	0.969356	0.943873	1.0421	0.932647		1.04597	0.972872	0.930119	0.233261
119606033	mitochondrial ribosomal protein S34, isoform CRA_a [OS=Homo sapiens]	0.803122	0.490026	0.915872	0.877767	0.892204	0.995188		0.73634	0.92172	1.25176	0.234766
180113	antigen CD36 [OS=Homo sapiens]	1.1491	1.18834	1.10202	1.02328	0.781377	1.15992		1.14649	0.988192	0.86193	0.235419
25058871	Similar to ROD1 regulator of differentiation 1 (S. pombe), partial [OS=Homo sapiens]	0.975124	0.878607	1.1403	1.08352	1.24615	1.06374		0.99801	1.13114	1.13339	0.236993
189067542	unnamed protein product [OS=Homo sapiens]	1.08634	0.863436	0.805286	1.10786	1.34677	0.923387		0.918355	1.12601	1.22611	0.23723
18088253	Cytochrome c-1 [OS=Homo sapiens]	0.854927	0.858577	0.892336	0.891398	0.903226	1.1086		0.868613	0.967742	1.11412	0.237951
119572745	ribosomal protein L18, isoform CRA_c [OS=Homo sapiens]	0.793771	0.840909	0.944444	0.947927	0.887175	0.946962		0.859708	0.927355	1.07869	0.238154
119620521	reticulon 4, isoform CRA_b [OS=Homo sapiens]	0.958215	1.03039	0.899335	1.0084	1.17017	0.992647		0.962646	1.05707	1.09809	0.238552
578805546	PREDICTED: ubiquitin-like modifier-activating enzyme ATG7 isoform X3 [OS=Homo sapiens]	0.874671	1.08589	0.662577	1.03918	1.05361	1.03814		0.874379	1.04364	1.19358	0.238576
197692549	dual specificity phosphatase 3 [OS=Homo sapiens]	1.0363	1.0363	1.20902	0.979962	0.924618	1.07634		1.09388	0.993639	0.908365	0.239834
119620813	eukaryotic translation initiation factor 2-alpha kinase 2, isoform CRA_a [OS=Homo sapiens]	0.902277	1.06641	0.901328	1.02178	1.16286	0.996888		0.956673	1.06051	1.10854	0.240375
14603295	CS protein [OS=Homo sapiens]	1.01002	1.00401	1.02505	1.02723	1.01571	1.0733		1.01303	1.03874	1.02539	0.240505
13543618	ATP synthase, H+ transporting, mitochondrial F0 complex, subunit B1 [OS=Homo sapiens]	1.0587	1.09514	0.878543	0.948932	0.92572	0.862581		1.0108	0.912411	0.902666	0.242239
953768340	MICOS complex subunit MIC19 isoform 1 [OS=Homo sapiens]	1.03302	1.03406	0.959752	0.970221	0.900096	0.999039		1.00894	0.956452	0.947974	0.242578
62087562	succinate dehydrogenase complex, subunit A, flavoprotein precursor variant [OS=Homo sapiens]	1.08811	1.09119	0.903689	0.971001	0.831618	0.965388		1.02766	0.922669	0.897832	0.244051
206725526	signal-induced proliferation-associated protein 1 [OS=Homo sapiens]	0.986592	1.29385	1.01788	1.02095	0.602914	0.993625		1.09944	0.872495	0.793581	0.244833
119604262	nucleoporin 205kDa, isoform CRA_b [OS=Homo sapiens]	1.03542	1.22917	0.992708	1.04403	0.990215	0.7818		1.08576	0.938682	0.864536	0.245289
221043238	unnamed protein product [OS=Homo sapiens]	0.967936	0.987976	1.06413	0.928571	0.923469	1.00612		1.00668	0.952721	0.946399	0.245369
530380347	PREDICTED: glucosamine-6-phosphate isomerase 1 isoform X2 [OS=Homo sapiens]	1.1551	1.13124	0.993492	0.82578	0.747231	1.15609		1.09328	0.909701	0.832088	0.245522
768015557	PREDICTED: regulator of G-protein signaling 19 isoform X2 [OS=Homo sapiens]	1.08434	1	1.33406	1.01033	0.715909	1.08058		1.13947	0.935606	0.821091	0.246033
768037765	PREDICTED: moesin isoform X1 [OS=Homo sapiens]	1.00098	1.00392	0.948039	1.0385	0.982231	1.0385		0.984314	1.01974	1.03599	0.24625
119627063	hCG33036, isoform CRA_b [OS=Homo sapiens]	0.865712	0.715309	1.2256	1.15527	1.12052	1.14875		0.935542	1.14151	1.22016	0.246258
311347646	mitochondrial NADH dehydrogenase ubiquinone flavoprotein 1 [OS=Homo sapiens]	1.13661	1.21311	1.13552	1.10421	1.01774	1.16297		1.16175	1.09497	0.942522	0.247721
12052812	Hypothetical protein [OS=Homo sapiens]	0.976167	1.02781	0.984111	0.851351	0.822394	1.03571		0.996028	0.903153	0.906755	0.24784
85567570	SMC1 structural maintenance of chromosomes 1-like 1 [OS=Homo sapiens]	0.91922	0.978644	0.852368	0.958969	1	0.951336		0.916744	0.970102	1.0582	0.247909
13899173	caspase recruitment domain protein 12 [OS=Homo sapiens]	1.23978	1.22762	1.01326	1.07341	0.949944	1.10345		1.16022	1.04227	0.898337	0.247937
3337441	NADH:ubiquinone oxidoreductase NDUFS3 subunit [OS=Homo sapiens]	1.10178	0.895858	1.61183	0.942197	0.896917	0.906551		1.20316	0.915222	0.760684	0.248296
119573008	Fc fragment of IgE, high affinity I, receptor for; gamma polypeptide, isoform CRA_a [OS=Homo sapiens]	1.22462	1.21166	0.984881	0.993802	1.08988	0.998967		1.14039	1.02755	0.901051	0.249666
180162	Fc gamma receptor type I [OS=Homo sapiens]	1.09204	0.775647	1.03931	1.1029	1.07858	1.12254		0.969	1.10134	1.13658	0.251012
14041815	Kinase-like protein [OS=Homo sapiens]	0.992857	1.07041	0.938776	0.877176	0.982592	0.944874		1.00068	0.934881	0.934245	0.251221
117938759	protein GNAS isoform XLas [OS=Homo sapiens]	1.16392	1.26293	1.09461	1.06786	0.928144	1.17665		1.17382	1.05755	0.900951	0.25209
119594898	splicing factor 3b, subunit 2, 145kDa, isoform CRA_b [OS=Homo sapiens]	1.08749	1.03154	0.944049	0.958685	0.96338	0.97277		1.02102	0.964945	0.945076	0.252198
119576299	hCG29569, isoform CRA_c [OS=Homo sapiens]	0.956315	0.957265	0.833808	0.99582	0.918495	1.13689		0.915796	1.01707	1.11058	0.253256
4502901	Clathrin light chain B isoform a [OS=Homo sapiens]	1.07549	1.15615	0.958635	1.01796	0.970699	0.962193		1.06343	0.983617	0.924951	0.253594
119602288	v-akt murine thymoma viral oncogene homolog 1, isoform CRA_a [OS=Homo sapiens]	0.923695	1.09337	1.02711	0.851923	0.668269	1.04615		1.01473	0.855449	0.843035	0.254269
47940653	Chaperonin containing TCP1, subunit 8 (theta) [OS=Homo sapiens]	1.06083	1.03842	1.08218	0.988648	1.00413	1.07327		1.06048	1.02202	0.963732	0.254309
119618619	KIAA0152, isoform CRA_b [OS=Homo sapiens]	1.03175	0.971989	0.709617	1.03393	0.997879	1.09014		0.904451	1.04065	1.15059	0.254691
578827503	PREDICTED: synaptosomal-associated protein 23 isoform X2 [OS=Homo sapiens]	1.21235	1.11918	0.854821	1.24799	1.18829	1.1814		1.06212	1.20589	1.13537	0.258137
767943789	PREDICTED: syntaxin-11 isoform X2 [OS=Homo sapiens]	1.06989	1.20753	0.97957	1.03726	1.00101	0.927492		1.08566	0.988587	0.910583	0.258294
11230445	unnamed protein product [OS=Homo sapiens]	1.07059	1.20824	1.00471	0.795768	1.14811	0.844526		1.09451	0.929469	0.849211	0.258738
119614889	dynein, light chain, LC8-type 2, isoform CRA_a, partial [OS=Homo sapiens]	0.874263	0.982318	1.08546	0.95471	0.838768	0.872283		0.980681	0.888587	0.906092	0.258818
18605551	ADP-ribosylation factor 4 [OS=Homo sapiens]	1.06722	1.0455	1.07963	0.98073	0.842799	1.08722		1.06412	0.97025	0.91179	0.259232
530427472	PREDICTED: rho guanine nucleotide exchange factor 18 isoform X2 [OS=Homo sapiens]	0.910407	0.9819	0.947511	0.979512	1.14537	0.96		0.946606	1.02829	1.08629	0.260162
1197209	Alpha-1-acid glycoprotein 1 precursor [OS=Homo sapiens]	0.850288	1.01152	0.787908	1.09976	1.30292	0.836983		0.883237	1.07989	1.22265	0.261201
768031366	PREDICTED: plexin-B2 isoform X2 [OS=Homo sapiens]	0.916586	0.841901	1.12706	1.05957	1.09255	1.07021		0.961849	1.07411	1.11672	0.261425
158564077	Phosphatidylinositol 3,4,5-trisphosphate 5-phosphatase 1 [OS=Homo sapiens]	0.844216	0.791045	1.08489	1.02562	1.0335	1.01576		0.906716	1.02496	1.13041	0.26162
221043506	unnamed protein product [OS=Homo sapiens]	1.08131	1.02534	1.1151	0.978747	0.879195	1.09732		1.07392	0.985086	0.917282	0.26304
38511830	SNX5 protein, partial [OS=Homo sapiens]	1.02185	1.0139	0.932473	1.07553	0.994965	1.04129		0.989407	1.03726	1.04837	0.264284
288558857	Heterogeneous nuclear ribonucleoprotein A1 [OS=Homo sapiens]	0.988212	1.03929	0.933202	1.0328	1.06092	1.00281		0.986902	1.03218	1.04588	0.2646
12655079	ubiquinol-cytochrome c reductase, complex III subunit VII, 9.5kDa [OS=Homo sapiens]	1.14885	1.08386	0.95283	1.04236	0.860099	0.978325		1.06184	0.960263	0.904334	0.265663
62088210	Serine/threonine kinase 4 variant [OS=Homo sapiens]	0.91371	1.00479	0.88303	0.997065	0.997065	0.957926		0.933845	0.984018	1.05373	0.265816
119602174	heat shock protein 90kDa alpha (cytosolic), class A member 1, isoform CRA_c [OS=Homo sapiens]	1.05247	1.01543	1.06481	0.985772	0.939024	1.05996		1.04424	0.994919	0.952769	0.266315
15079675	Cleavage and polyadenylation specific factor 3, 73kDa [OS=Homo sapiens]	1.07545	0.953722	0.788732	0.957533	1.12336	1.12336		0.939302	1.06808	1.1371	0.266416
194385338	unnamed protein product [OS=Homo sapiens]	0.955432	0.84494	0.973073	0.956438	1.04647	0.962246		0.924482	0.988383	1.06912	0.266581
37590505	Prefoldin subunit 6 [OS=Homo sapiens]	1.06904	1.05439	0.972803	0.891182	1.06098	0.902439		1.03208	0.951532	0.921958	0.266716
416017	phosphomannose isomerase [OS=Homo sapiens]	1.14629	1.05677	1.2631	1.05783	0.86225	1.14721		1.15539	1.02243	0.884927	0.267081
768003102	PREDICTED: serine/threonine-protein kinase N1 isoform X1 [OS=Homo sapiens]	1.09349	1.12071	1.35976	1.14301	1.02331	1.05403		1.19132	1.07345	0.901055	0.268842
119605020	6-phosphogluconolactonase, isoform CRA_b [OS=Homo sapiens]	1.01288	0.980687	1.1706	0.896801	0.863777	1.07018		1.05472	0.943584	0.894629	0.26979
21929208	Seven transmembrane helix receptor [OS=Homo sapiens]	0.973435	0.687856	0.88425	0.953033	0.98728	0.933464		0.848514	0.957926	1.12895	0.271303
189069101	unnamed protein product [OS=Homo sapiens]	0.963	0.933	0.94	0.946977	0.962791	1.03349		0.945333	0.981085	1.03782	0.272158
119606782	inter-alpha (globulin) inhibitor H2, isoform CRA_a [OS=Homo sapiens]	1.18727	1.03277	0.577715	1.48296	1.32432	0.929495		0.932584	1.24559	1.33564	0.272277
109658988	SWI/SNF related, matrix associated, actin dependent regulator of chromatin, subfamily c, member 1 [OS=Homo sapiens]	0.95814	1.01581	0.944186	1.08226	0.97597	1.00647		0.972713	1.02157	1.05022	0.272846
109658494	Leucine-rich repeat kinase 2 [OS=Homo sapiens]	0.726488	0.867127	1.03192	0.984314	1.01078	0.969608		0.87518	0.988235	1.12918	0.273219
753534216	Chain A, Crystal Structure Of A Single Mutant (n71d) Of Triosephosphate Isomerase From Human [OS=Homo sapiens]	0.878896	0.84951	0.945681	1.11738	0.8386	1.05869		0.891362	1.00489	1.12737	0.273414
165761113	Chain F, Crystal Structure Of P63rhogef Complex With Galpha-Q And Rhoa [OS=Homo sapiens]	1.05397	1.10159	1.1291	1.11063	0.984962	1.02578		1.09489	1.04046	0.95029	0.274596
187951711	BolA homolog 2B (E. coli) [OS=Homo sapiens]	0.998075	0.857555	1.03754	0.902399	0.93962	0.736146		0.964389	0.859388	0.891122	0.274725
530422903	PREDICTED: zinc finger protein 185 isoform X7 [OS=Homo sapiens]	1.14706	1.44771	1.19826	1.11122	1.23902	1.01171		1.26434	1.12065	0.88635	0.275339
119600532	TAF15 RNA polymerase II, TATA box binding protein (TBP)-associated factor, 68kDa, isoform CRA_c [OS=Homo sapiens]	0.895937	0.77998	1.01189	0.998932	0.909188	1.36325		0.895937	1.09046	1.21711	0.275513
148277071	thioredoxin reductase 1, cytoplasmic isoform 3 [OS=Homo sapiens]	0.963214	1.07551	0.999032	1.14645	1.03607	1.04044		1.01258	1.07432	1.06097	0.276056
119589356	ELAV (embryonic lethal, abnormal vision, Drosophila)-like 1 (Hu antigen R), isoform CRA_b [OS=Homo sapiens]	1.44816	1.31215	0.855072	1.02905	0.9597	0.941893		1.20513	0.976882	0.810604	0.276598
119627697	c-myc binding protein, isoform CRA_c [OS=Homo sapiens]	1.00402	1.04217	0.871486	1.04743	1.01413	1.05752		0.972557	1.03969	1.06903	0.276758
119592083	exosome component 10, isoform CRA_a, partial [OS=Homo sapiens]	1.3257	1.48855	1.08651	1.11346	0.898776	1.28254		1.30025	1.09826	0.844648	0.278239
119617625	cleavage and polyadenylation specific factor 6, 68kDa, isoform CRA_e [OS=Homo sapiens]	0.874633	1.02742	1.0431	0.684932	1.03596	0.782534		0.981717	0.834475	0.850015	0.278767
194386058	unnamed protein product [OS=Homo sapiens]	0.996198	0.781369	1.01426	0.992441	1.01188	1.08855		0.930608	1.03096	1.10783	0.2798
194374347	unnamed protein product [OS=Homo sapiens]	0.801802	0.715807	0.701884	0.862617	1.45514	0.738318		0.739831	1.01869	1.37693	0.279923
183396	guanine nucleotide-binding protein (G) alpha subunit [OS=Homo sapiens]	0.984787	1.10852	0.945233	0.917323	0.911417	0.998031		1.01285	0.942257	0.930306	0.280101
194376742	unnamed protein product [OS=Homo sapiens]	1.20299	1.0406	1.08654	1.12942	0.985844	0.924166		1.11004	1.01314	0.912708	0.280254
14789968	Ribophorin I [OS=Homo sapiens]	1.06154	1.05231	0.978462	0.990891	1.01012	0.989879		1.03077	0.996964	0.967203	0.280305
530410136	PREDICTED: protein flightless-1 homolog isoform X1 [OS=Homo sapiens]	1.05366	1.06089	1.01858	1.03306	0.98657	1.03616		1.04438	1.0186	0.975315	0.280685
9714266	drbp76 alpha [OS=Homo sapiens]	1.00368	1.04692	0.75805	1.18057	0.965653	1.06771		0.936216	1.07131	1.1443	0.284033
530374630	PREDICTED: muscleblind-like protein 1 isoform X5 [OS=Homo sapiens]	1.12881	0.932084	1.49415	1.00183	1.00733	0.929487		1.18501	0.979548	0.826615	0.284913
189054479	unnamed protein product [OS=Homo sapiens]	3.44444	1.08537	1.30217	0.919918	1.08111	1.04107		1.94399	1.01403	0.521623	0.285174
119624100	ribosomal protein S18, isoform CRA_b [OS=Homo sapiens]	1.07561	1.03621	1.11502	0.980207	1.10839	0.884072		1.07561	0.990889	0.921233	0.28586
530393410	PREDICTED: myoferlin isoform X1 [OS=Homo sapiens]	0.929616	0.707495	1.04205	1.11446	0.925078	1.05619		0.893053	1.03191	1.15549	0.286947
1574942	ribosomal protein L23a [OS=Homo sapiens]	0.985915	0.973843	1.03219	1.11946	0.956746	1.13594		0.997317	1.07072	1.0736	0.287548
15826399	Chain B, Crystal Structure Of The Nc2-Tbp-Dna Ternary Complex [OS=Homo sapiens]	0.868395	1.0987	0.964108	0.924111	0.712776	0.933718		0.977069	0.856868	0.876979	0.288475
119593409	dihydropyrimidine dehydrogenase, isoform CRA_b [OS=Homo sapiens]	0.928647	1.04153	1.16933	0.859168	0.956522	1.01796		1.0465	0.944549	0.902577	0.28908
62087188	Adapter-related protein complex 3 delta 1 subunit variant [OS=Homo sapiens]	0.978395	0.92284	1.29115	0.893213	0.836199	1.00633		1.06413	0.911916	0.85696	0.290476
2554839	Chain A, Crystal Structure Of Human Glutathione S-Transferase P1- 1[v104] Complexed With S-Hexylglutathione [OS=Homo sapiens]	1.15006	0.803121	1.26771	0.923767	0.70852	0.991928		1.07363	0.874738	0.814749	0.290751
35493811	RNA-binding protein 39 isoform a [OS=Homo sapiens]	0.9339	0.915958	1.03305	0.909829	0.813345	0.956718		0.960969	0.893297	0.929579	0.291502
21619657	Eukaryotic translation initiation factor 5B [OS=Homo sapiens]	1.00642	0.940422	0.854262	0.989331	1.01746	0.964113		0.9337	0.990301	1.06062	0.291921
63100759	ribosomal protein S12 [OS=Homo sapiens]	0.925636	0.728963	1.08317	1.07778	0.980808	1.06768		0.91259	1.04209	1.1419	0.292733
530367515	PREDICTED: hexokinase-2 isoform X1 [OS=Homo sapiens]	0.911864	0.720339	1.06441	1.10759	1.19026	0.88675		0.89887	1.06153	1.18096	0.29338
194390214	unnamed protein product [OS=Homo sapiens]	1.20475	1.52262	0.864253	0.960878	0.958015	0.984733		1.19721	0.967875	0.808443	0.294535
254220978	Chain A, Crystal Structure Of Myeloperoxidase From Human Leukocytes [OS=Homo sapiens]	1.0335	1.09655	0.859113	0.924201	0.971689	0.63105		0.996388	0.842314	0.845367	0.295122
119585663	inter-alpha (globulin) inhibitor H1, isoform CRA_a [OS=Homo sapiens]	1.20297	0.976378	0.551181	1.21739	1.27803	0.991991		0.910178	1.16247	1.27719	0.295728
17939654	Dodecenoyl-Coenzyme A delta isomerase (3,2 trans-enoyl-Coenzyme A isomerase) [OS=Homo sapiens]	0.972921	0.838491	0.918762	0.997024	1.03571	0.899802		0.910058	0.977513	1.07412	0.296321
119591824	RNA binding motif protein 8A, isoform CRA_a [OS=Homo sapiens]	0.98374	1.05996	0.927846	1.12879	0.944805	1.22078		0.990515	1.09812	1.10864	0.296517
3914237	Transmembrane emp24 domain-containing protein 2 [OS=Homo sapiens]	0.975678	0.916745	0.802619	0.971602	1.03448	0.911765		0.898347	0.972617	1.08267	0.296631
319443691	Chain A, Cd1c In Complex With Mpm (Mannosyl-Beta1-Phosphomycoketide) [OS=Homo sapiens]	1.01107	0.933602	0.985915	0.946746	0.755424	0.970414		0.976861	0.890861	0.911963	0.297039
51476549	Hypothetical protein [OS=Homo sapiens]	0.904615	1.04718	1.05026	0.86494	0.963922	0.963922		1.00068	0.930928	0.930292	0.297437
767926957	PREDICTED: DCN1-like protein 1 isoform X1 [OS=Homo sapiens]	0.957086	1.36028	1.02196	0.944946	1.01534	0.918773		1.11311	0.959687	0.86217	0.297752
528082429	Chain B, Structure Of The S283y Mutant Of Mrdi [OS=Homo sapiens]	1.14909	1.1278	1.23003	0.974508	1.09502	1.18888		1.16897	1.08613	0.929134	0.298678
530415128	PREDICTED: tropomyosin alpha-4 chain isoform X2 [OS=Homo sapiens]	0.991036	1.11255	0.826693	0.91623	0.902269	0.773997		0.97676	0.864165	0.884727	0.298838
119611986	RAB7, member RAS oncogene family-like 1, isoform CRA_a [OS=Homo sapiens]	0.955513	0.820116	1.02031	1.09799	0.886659	1.21251		0.931979	1.06572	1.1435	0.299115
1778051	Prt1 homolog [OS=Homo sapiens]	1.00393	0.93222	0.937132	1.01698	0.942058	1.07193		0.95776	1.01032	1.05488	0.299901
530374184	PREDICTED: dnaJ homolog subfamily C member 13 isoform X1 [OS=Homo sapiens]	1.02216	1.02316	0.925478	0.949951	0.970559	0.926398		0.990265	0.94897	0.958298	0.301222
119591659	high density lipoprotein binding protein (vigilin), isoform CRA_a [OS=Homo sapiens]	0.915896	0.92329	0.869686	0.966732	0.882583	0.990215		0.902957	0.94651	1.04823	0.301319
12053327	Hypothetical protein [OS=Homo sapiens]	0.863495	0.979317	1.01551	1.037	1.07082	0.954545		0.952775	1.02079	1.07139	0.301609
530426853	PREDICTED: protein transport protein Sec16A isoform X3 [OS=Homo sapiens]	1.09015	1.14675	0.883648	0.962177	0.965867	0.897601		1.04018	0.941882	0.905497	0.301695
119596582	hCG38213, isoform CRA_b [OS=Homo sapiens]	1.11012	1.05853	0.831349	0.920819	0.927936	0.824733		1	0.891163	0.891163	0.301717
767943517	PREDICTED: utrophin isoform X2 [OS=Homo sapiens]	0.920593	0.666667	1.07155	1.0364	1.03927	1.00479		0.886271	1.02682	1.15858	0.301761
74749827	Anoctamin-5 [OS=Homo sapiens]	1.06359	1.15487	0.701538	1.32166	1.52972	0.893843		0.973333	1.24841	1.28261	0.302831
119574870	hCG2024613, isoform CRA_b [OS=Homo sapiens]	1.01322	1.01652	1.19383	0.961818	1.04364	0.990909		1.07452	0.998788	0.929518	0.304076
119630012	myxovirus (influenza virus) resistance 2 (mouse), isoform CRA_b [OS=Homo sapiens]	0.847458	0.577078	0.738499	0.81781	0.812908	0.809641		0.721012	0.813453	1.12821	0.304642
2407068	TFAR19 [OS=Homo sapiens]	0.997957	1.01328	0.988764	0.996183	0.924618	0.993321		1	0.971374	0.971374	0.306857
30410796	proteasome activator complex subunit 3 isoform 2 [OS=Homo sapiens]	0.831442	0.525932	0.875203	0.920857	0.743017	1.08752		0.744192	0.917132	1.23239	0.308056
767910855	PREDICTED: rho guanine nucleotide exchange factor 2 isoform X4 [OS=Homo sapiens]	1.02073	1.02962	0.883514	1.06832	1.02484	1.01553		0.977953	1.03623	1.05959	0.308631
19923399	ras GTPase-activating protein-binding protein 2 isoform a [OS=Homo sapiens]	1.12847	1.02775	1.05858	0.989362	1.09478	0.941006		1.0716	1.00838	0.941006	0.309045
51338841	SH3 domain-binding protein 1 [OS=Homo sapiens]	1.02606	1.32573	1.00217	0.953676	1.03223	0.996979		1.11799	0.994293	0.88936	0.310244
119619273	motile sperm domain containing 2, isoform CRA_d [OS=Homo sapiens]	1.18642	1.26812	1.06329	1.08033	1.14727	1.06591		1.17261	1.09784	0.936232	0.311433
257097169	Chain G, Crystal Structure Of Human Eif2b Alpha [OS=Homo sapiens]	1.11429	1.00529	1.15238	0.978723	1.04159	1.07157		1.09065	1.03063	0.944962	0.311601
119627428	ribosomal protein S8, isoform CRA_a, partial [OS=Homo sapiens]	0.972617	0.977688	1.16024	0.854167	0.625	1.10511		1.03685	0.861427	0.830812	0.312053
12654837	TRNA methyltransferase 6 homolog (S. cerevisiae) [OS=Homo sapiens]	0.936556	1.01913	1.14703	1.01859	0.939335	0.901174		1.03424	0.953033	0.921482	0.312439
317373577	Unconventional myosin-Ic [OS=Homo sapiens]	0.948691	1.66702	0.901571	0.726697	1.12489	0.677828		1.17243	0.843137	0.719139	0.312659
223468676	transcription factor p65 isoform 1 [OS=Homo sapiens]	1.31496	1.18448	0.950506	0.972999	1.13115	0.916104		1.14998	1.00675	0.875449	0.314119
119615586	ARP3 actin-related protein 3 homolog (yeast), isoform CRA_a [OS=Homo sapiens]	0.964895	1.00401	1.15246	0.985656	0.964139	0.973361		1.04045	0.974385	0.936499	0.314337
119612727	aquarius homolog (mouse), isoform CRA_b [OS=Homo sapiens]	0.978302	0.582075	1.15566	1.17085	1.1397	1.01307		0.905346	1.10787	1.2237	0.314633
57997214	Hypothetical protein [OS=Homo sapiens]	0.996991	0.991976	1.07121	0.999049	0.893536	1.01141		1.02006	0.967997	0.948961	0.314794
21071034	Ribosomal protein L37 [OS=Homo sapiens]	1.33171	1.26245	1.20656	1.12862	1.32047	1.04823		1.26691	1.16577	0.920171	0.316865
36100	unnamed protein product [OS=Homo sapiens]	1.19669	1.00994	1.06409	1.0715	1.03134	0.927522		1.09024	1.01012	0.926513	0.31696
158254618	unnamed protein product [OS=Homo sapiens]	0.988989	1.05906	0.966967	0.954329	0.946717	1.0019		1.00501	0.96765	0.962831	0.316986
33096741	Hypothetical protein [OS=Homo sapiens]	1.06353	0.933856	0.612707	1.0746	1.22222	0.88254		0.870032	1.05979	1.2181	0.317295
409027	CDC42 GTPase-activating protein, partial [OS=Homo sapiens]	0.803721	0.763721	1.08	0.972683	0.994146	1.02439		0.882481	0.997073	1.12985	0.318071
4755083	density regulated protein drp1 [OS=Homo sapiens]	0.995086	1.17936	1.25184	1.09759	0.967807	1.06841		1.1421	1.0446	0.914634	0.319987
194381616	unnamed protein product [OS=Homo sapiens]	0.891892	0.85447	1.33264	0.861781	0.777365	0.903525		1.02633	0.847557	0.82581	0.320961
119575606	signal sequence receptor, alpha (translocon-associated protein alpha), isoform CRA_a [OS=Homo sapiens]	1.08429	0.988554	1.10302	0.870968	0.59001	1.15193		1.05862	0.870968	0.822739	0.321583
17390225	Aconitase 1, soluble [OS=Homo sapiens]	1.106	0.897	0.972	1.01799	1.16825	1.04762		0.991667	1.07795	1.08701	0.322282
767994029	PREDICTED: protein EVI2B isoform X1 [OS=Homo sapiens]	1.16883	1.28453	0.942149	0.984834	0.869194	1.12133		1.13184	0.991785	0.876261	0.322465
17939512	N-acetylneuraminic acid synthase [OS=Homo sapiens]	0.825024	0.928641	1.17107	1.13181	0.997821	1.19172		0.97491	1.10712	1.13561	0.323361
209969838	transportin-2 isoform 1 [OS=Homo sapiens]	0.864331	1.01707	0.789757	1.2193	1.07115	0.827485		0.890386	1.03931	1.16726	0.323507
119582252	leucyl-tRNA synthetase, isoform CRA_a [OS=Homo sapiens]	1.10669	1.01046	1.14435	0.980533	0.908811	1.12193		1.08717	1.00376	0.923276	0.323973
119570597	fission 1 (mitochondrial outer membrane) homolog (yeast), isoform CRA_a [OS=Homo sapiens]	1.52948	0.668632	2.19693	0.899152	1.07163	0.921772		1.46502	0.964185	0.65814	0.323978
194377836	unnamed protein product [OS=Homo sapiens]	1.16447	0.918782	1.01523	0.958451	0.852691	1.00378		1.03283	0.938307	0.908485	0.325095
119570476	insulin-degrading enzyme, isoform CRA_a [OS=Homo sapiens]	0.996055	1.05523	1.11637	0.983105	1.0169	1.03907		1.05588	1.01302	0.959408	0.32639
64654215	peptidoglycan recognition protein 1 [OS=Homo sapiens]	0.905644	0.873631	0.58888	0.981019	1.22677	0.739261		0.789385	0.982351	1.24445	0.327256
12060471	UMP synthase [OS=Homo sapiens]	1.21553	1.02811	2.16332	1.09913	1.07625	1.05556		1.46899	1.07698	0.733144	0.327325
119568130	chromosome 6 open reading frame 211, isoform CRA_b [OS=Homo sapiens]	1.1875	1.22845	0.940733	1.02365	1.05222	0.970443		1.11889	1.01544	0.907535	0.328293
119596925	leucine-rich repeats and calponin homology (CH) domain containing 4, isoform CRA_a [OS=Homo sapiens]	1.0586	1.01537	0.857829	1.05711	1.15331	0.982966		0.977265	1.06446	1.08923	0.328626
194390062	unnamed protein product [OS=Homo sapiens]	0.963037	0.959041	1.21578	0.952381	0.884354	0.998056		1.04595	0.94493	0.903415	0.329741
42560548	Poly(RC)-binding protein 1 [OS=Homo sapiens]	0.940877	1.02752	1.19878	0.941352	0.833996	1.05964		1.05573	0.944997	0.895116	0.330014
119615437	amine oxidase (flavin containing) domain 2, isoform CRA_a [OS=Homo sapiens]	0.931818	1.04167	0.749053	1.03571	1.03475	0.950772		0.907513	1.00708	1.10971	0.330014
108773782	ATP-binding cassette sub-family E member 1 [OS=Homo sapiens]	1.23411	1.21182	0.921962	0.995146	1.09126	0.900971		1.12263	0.995793	0.887017	0.330348
119616329	cytochrome c oxidase subunit VIIc, isoform CRA_b [OS=Homo sapiens]	1.16004	1.0795	1.04916	1.23951	1.08499	1.14901		1.09623	1.15784	1.05619	0.330874
578804543	PREDICTED: dedicator of cytokinesis protein 10 isoform X1 [OS=Homo sapiens]	0.931563	0.940756	1.05005	1.02412	1.05226	0.986935		0.974123	1.02111	1.04823	0.330967
119605027	glycosyltransferase 25 domain containing 1, isoform CRA_a [OS=Homo sapiens]	1.18904	1.16112	0.904404	0.992048	1	0.960239		1.08485	0.984095	0.907122	0.332135
119600201	RNA (guanine-9-) methyltransferase domain containing 1 [OS=Homo sapiens]	1.23364	1.11319	0.917965	1.02542	0.910068	1.00391		1.08827	0.979798	0.90033	0.332875
10436881	unnamed protein product [OS=Homo sapiens]	1.17238	1.00663	0.98011	1.17401	1.19871	1.04189		1.05304	1.1382	1.08087	0.332894
119581230	signal transducer and activator of transcription 3 (acute-phase response factor), isoform CRA_g [OS=Homo sapiens]	0.910351	0.973198	0.967652	0.915596	0.958716	0.86789		0.9504	0.914067	0.961771	0.333197
392513686	oligosaccharyltransferase complex subunit OSTC isoform 3 [OS=Homo sapiens]	0.926854	1.07916	1.21343	0.809011	0.617042	1.18217		1.07315	0.869409	0.81015	0.333545
119592566	hCG1640809, isoform CRA_b [OS=Homo sapiens]	0.799184	0.729796	0.747755	2.3347	0.821904	0.795292		0.758912	1.3173	1.73577	0.334391
119590552	splicing factor 3b, subunit 1, 155kDa [OS=Homo sapiens]	1.05626	1.31104	0.978769	1.00286	0.98855	1.0229		1.11536	1.00477	0.900851	0.334465
357380750	Chain A, Crystal Structure Of Hsult1a1 Bound To Pap And 2-Naphtol [OS=Homo sapiens]	0.922919	0.971223	0.940391	0.890891	1.15215	1.04404		0.944844	1.02903	1.0891	0.336219
767922705	PREDICTED: CLIP-associating protein 2 isoform X1 [OS=Homo sapiens]	0.793233	0.917293	1.06955	0.985743	1.02037	1.04073		0.926692	1.01561	1.09596	0.336557
56203471	histone cluster 2, H3, pseudogene 2 [OS=Homo sapiens]	1.12941	1.02647	0.832353	1.14286	1.52914	0.945143		0.996078	1.20571	1.21046	0.337002
119583765	proline synthetase co-transcribed homolog (bacterial), isoform CRA_b [OS=Homo sapiens]	1.00688	0.984267	1.03245	0.964389	0.843118	1.0308		1.00787	0.946102	0.938718	0.337095
12653143	SFRS2 protein [OS=Homo sapiens]	1.45772	1.71946	1.14631	1.28234	1.36333	1.06187		1.44116	1.23585	0.857533	0.337437
6165618	Gamma-interferon inducible lysosomal thiol reductase [OS=Homo sapiens]	0.948196	1.00093	0.873265	0.953786	1.03245	0.978368		0.940796	0.988201	1.05039	0.339238
312261267	C15orf38-AP3S2 fusion protein [OS=Homo sapiens]	1.25188	1.53885	0.924812	1.08844	1.09718	0.926142		1.23851	1.03725	0.837499	0.339867
578832288	PREDICTED: microtubule-associated protein RP/EB family member 2 isoform X2 [OS=Homo sapiens]	1.23733	1.24194	1.10484	1.05448	0.982974	1.24972		1.1947	1.09572	0.917154	0.340311
119584556	nucleoporin 210kDa, isoform CRA_c [OS=Homo sapiens]	1.10756	1.13206	0.970181	0.958791	1.43132	1.30632		1.06993	1.23214	1.15161	0.340548
119626623	L-3-hydroxyacyl-Coenzyme A dehydrogenase, short chain, isoform CRA_a [OS=Homo sapiens]	0.884542	0.69084	1.05248	0.985522	0.972079	1.01034		0.875954	0.989314	1.12941	0.341408
13096467	Chain A, Crystal Structure Of Copper-Hah1 [OS=Homo sapiens]	1.09632	1.05087	1.09957	0.978261	1.13406	0.925725		1.08225	1.01268	0.935717	0.341465
17512153	Proteasome (prosome, macropain) 26S subunit, non-ATPase, 12 [OS=Homo sapiens]	0.961078	0.992016	1.06886	0.984511	0.981607	0.943853		1.00732	0.96999	0.962943	0.341545
194385382	unnamed protein product [OS=Homo sapiens]	1.03787	1.18936	0.946776	0.937624	1.05347	0.915842		1.058	0.968977	0.915857	0.341996
119572665	apolipoprotein B48 receptor, isoform CRA_c [OS=Homo sapiens]	1.03074	1.03176	0.954918	0.965517	0.993295	0.972222		1.00581	0.977011	0.971372	0.342911
119627912	Tyrosyl-tRNA synthetase, isoform CRA_a [OS=Homo sapiens]	1.09054	1.1119	0.948118	0.95171	0.954728	1.0493		1.05019	0.985245	0.938162	0.344032
530386674	PREDICTED: mitochondrial-processing peptidase subunit beta isoform X1 [OS=Homo sapiens]	1.11387	1.12852	1.15671	1.15478	1.12455	1.20556		1.13303	1.16163	1.02524	0.345639
186972758	Chain B, Crystal Structures Of Human Tryptophanyl-Trna Synthetase In Complex With Tryptophanamide And Atp [OS=Homo sapiens]	1.15632	1.03961	1.21413	1.15902	0.954109	1.04589		1.13669	1.05301	0.926381	0.345922
927774917	Chain A, Crystal Structure Of Pki Nes Flip Mutant Peptide In Complex With Crm1- Ran-ranbp1 [OS=Homo sapiens]	0.904537	0.748582	1.08412	0.998992	0.962702	1.12198		0.912413	1.02789	1.12656	0.346232
20141187	Cytochrome c oxidase subunit 7A-related protein, mitochondrial [OS=Homo sapiens]	1.12309	1.06816	0.944049	0.898077	0.996154	1.02981		1.0451	0.974679	0.932618	0.346575
119575247	embigin homolog (mouse), isoform CRA_a, partial [OS=Homo sapiens]	1.35355	1.22311	0.995423	1.10516	0.725986	1.18099		1.19069	1.00404	0.843243	0.347196
119599597	ubiquitin-activating enzyme E1-domain containing 1, isoform CRA_a [OS=Homo sapiens]	0.886589	0.657966	1.08011	0.991176	1.0549	0.97549		0.874887	1.00719	1.15122	0.347472
119579121	hCG27283 [OS=Homo sapiens]	0.837813	0.772938	0.97127	0.917939	0.90458	0.950382		0.860673	0.9243	1.07393	0.348343
119618165	KIAA1033, isoform CRA_b [OS=Homo sapiens]	0.888354	0.928778	1.02599	0.913043	0.889917	0.908418		0.947706	0.903793	0.953664	0.349131
33150766	Heparin-binding protein HBp15 [OS=Homo sapiens]	0.887129	1.06337	0.864356	1.0409	1.01636	0.968303		0.938284	1.00852	1.07486	0.349814
416563	proteolipid protein 2 [OS=Homo sapiens]	1.33257	1.31207	0.981777	1.06348	1.21956	0.844953		1.20881	1.04266	0.862555	0.350264
530421012	PREDICTED: acyl-coenzyme A thioesterase 9, mitochondrial isoform X1 [OS=Homo sapiens]	1.1276	1.05341	0.837784	0.968601	0.843958	0.908658		1.00626	0.907073	0.901426	0.351184
205829207	Putative neutrophil cytosol factor 1B [OS=Homo sapiens]	0.873031	0.983318	0.821131	0.925816	1.03264	0.911968		0.892493	0.956808	1.07206	0.352309
20178314	NADH dehydrogenase [ubiquinone] iron-sulfur protein 2, mitochondrial [OS=Homo sapiens]	1.06025	1.02854	1.05391	1.03033	0.875523	1.05649		1.04757	0.987448	0.942609	0.353238
42406314	WD repeat and FYVE domain containing 1 [OS=Homo sapiens]	0.898857	0.883905	0.719437	0.934552	0.813282	1.00962		0.834066	0.919153	1.10201	0.353252
296863308	Chain A, A Proteasome Protein [OS=Homo sapiens]	0.913809	1.01205	0.811863	0.871859	0.865997	0.806533		0.912573	0.84813	0.929382	0.353447
530402948	PREDICTED: protein transport protein Sec23A isoform X1 [OS=Homo sapiens]	0.830088	0.866372	0.881416	0.876725	1.07544	0.852806		0.859292	0.934989	1.08809	0.353536
194688135	High mobility group protein B2 [OS=Homo sapiens]	1.04481	1.08961	0.979633	0.985549	1.04721	0.94316		1.03802	0.991972	0.955641	0.353948
48146047	RNASE6 [OS=Homo sapiens]	1.09539	1.087	1.2914	0.856628	0.90532	1.2606		1.15793	1.00751	0.870098	0.354506
119568044	dynein, light chain, Tctex-type 1, isoform CRA_e [OS=Homo sapiens]	0.928243	0.920883	1.0598	0.970819	1.10774	1.01908		0.969641	1.03255	1.06488	0.356224
18089290	small ArfGAP2 [OS=Homo sapiens]	1.10947	1.15368	0.966316	0.944287	1.09632	0.955619		1.07649	0.998741	0.927774	0.35705
62420873	integrin-linked protein kinase isoform 1 [OS=Homo sapiens]	1.0306	1.14018	0.851925	0.843978	1.01004	0.859489		1.00757	0.904501	0.897707	0.357938
52789253	Cytoskeleton-associated protein 4 [OS=Homo sapiens]	0.977011	0.972222	0.914751	0.965622	1.00708	0.966633		0.954662	0.979778	1.02631	0.358285
530368154	PREDICTED: dysferlin isoform X1 [OS=Homo sapiens]	1.20264	1.27643	0.846916	0.965585	1.06391	0.835792		1.10866	0.955097	0.861485	0.358463
119611035	tyrosine 3-monooxygenase/tryptophan 5-monooxygenase activation protein, epsilon polypeptide, isoform CRA_b [OS=Homo sapiens]	0.889107	0.853778	1.11286	1.04536	0.966523	1.14039		0.951914	1.05076	1.10384	0.358802
6005757	FACT complex subunit SPT16 [OS=Homo sapiens]	1.01403	0.947896	0.931864	0.9875	0.981731	1.00577		0.964596	0.991667	1.02806	0.359354
440874	hLON ATP-dependent protease [OS=Homo sapiens]	1.02099	0.971374	1.00095	1.07851	1.09401	0.959711		0.997774	1.04408	1.04641	0.359742
119630986	isocitrate dehydrogenase 3 (NAD+) beta, isoform CRA_d [OS=Homo sapiens]	1.20607	1.2462	0.91757	1.04871	1.04175	0.941352		1.12328	1.0106	0.899687	0.360292
193785569	unnamed protein product [OS=Homo sapiens]	0.973147	1.1203	1.19119	0.962963	0.896091	1.13169		1.09488	0.996914	0.910523	0.360992
34783244	Chromosome 11 open reading frame 31 [OS=Homo sapiens]	1.19959	0.941055	1.04343	0.854749	0.665736	1.16108		1.06136	0.893855	0.84218	0.361481
154800487	erlin-1 [OS=Homo sapiens]	0.947669	1.03806	0.936251	1.02938	1.2235	0.943337		0.973993	1.06541	1.09386	0.361913
258588190	Chain A, Structure Of Full-Length Human Asc (Apoptosis-Associated Speck-Like Protein Containing A Card) [OS=Homo sapiens]	1.01661	0.894081	1.13811	1.07804	1.01449	1.30212		1.01627	1.13155	1.11344	0.361994
12804793	RNA binding protein S1, serine-rich domain [OS=Homo sapiens]	1.04012	1.02263	0.926955	1.08674	1.02729	1.00682		0.996571	1.04029	1.04387	0.362434
158258232	unnamed protein product [OS=Homo sapiens]	1.22269	1.07529	0.869565	0.934441	0.993536	0.915974		1.05585	0.947984	0.89784	0.362503
12653403	mitogen-activated protein kinase kinase 2 [OS=Homo sapiens]	0.858491	1.10168	1.2914	1.01736	0.895853	0.937319		1.08386	0.950177	0.876662	0.36279
182574	p55-c-fgr protein [OS=Homo sapiens]	1.18593	1.06332	0.853266	0.915888	1.00093	0.861682		1.03417	0.926168	0.895566	0.362804
119630993	nucleolar protein 5A (56kDa with KKE/D repeat), isoform CRA_e [OS=Homo sapiens]	0.995772	1.07505	0.928118	0.940613	0.987548	0.929119		0.999648	0.952427	0.952762	0.363292
189053567	unnamed protein product [OS=Homo sapiens]	0.97651	0.930649	1.33333	0.851163	0.986977	0.987907		1.08016	0.942016	0.872104	0.364446
612149787	apoptosis regulator BAX isoform 1 [OS=Homo sapiens]	0.997099	0.989362	0.81528	0.954813	1.13556	0.966601		0.933914	1.01899	1.0911	0.364624
119601067	hCG22119, isoform CRA_c [OS=Homo sapiens]	0.999047	0.93327	0.993327	0.906933	0.735992	1.02089		0.975214	0.887939	0.910507	0.364683
157830398	Chain A, Human Methionine Aminopeptidase 2 [OS=Homo sapiens]	0.855072	0.92029	1.00414	0.937148	0.987805	0.999062		0.926501	0.974672	1.05199	0.364791
327478567	poly [ADP-ribose] polymerase 14 [OS=Homo sapiens]	1.19312	1.13984	1.00111	1.10878	1.07485	0.825349		1.11136	1.00299	0.902494	0.364901
4884361	Hypothetical protein [OS=Homo sapiens]	0.935259	1.06972	0.907371	0.953082	0.907084	0.887764		0.970784	0.915977	0.943544	0.36541
488417	ribosomal protein S13 [OS=Homo sapiens]	0.856747	0.977819	0.902957	0.923375	0.931135	1.04268		0.912508	0.965729	1.05832	0.365957
47115285	S100A8 [OS=Homo sapiens]	1.10951	1.2677	1.05199	0.950991	1.24296	0.777894		1.14307	0.990615	0.866629	0.367657
40254982	protein FAM107B isoform b [OS=Homo sapiens]	1.05863	1.1835	0.944625	1.07732	1.21108	1.13898		1.06225	1.14246	1.07551	0.367766
768031487	PREDICTED: myotubularin-related protein 5 isoform X1 [OS=Homo sapiens]	0.944593	0.892761	0.898123	0.929515	0.885463	0.727753		0.911826	0.847577	0.929538	0.36832
194374671	unnamed protein product [OS=Homo sapiens]	0.976238	1.06931	0.814851	1.18424	1.30246	0.846305		0.953465	1.111	1.16522	0.368545
295842330	splicing factor 1 isoform 6 [OS=Homo sapiens]	1.138	1.20276	0.969214	1.02432	1.07858	0.978485		1.10333	1.02713	0.930938	0.369292
313104266	ubiquitin carboxyl-terminal hydrolase 47 [OS=Homo sapiens]	0.956204	1.06778	1.07091	1.02632	0.999025	0.920078		1.03163	0.981806	0.951704	0.370003
119576772	seryl-tRNA synthetase, isoform CRA_d [OS=Homo sapiens]	0.894393	0.862617	0.995327	0.980469	0.894531	1.0791		0.917445	0.984701	1.07331	0.3701
317373384	prolow-density lipoprotein receptor-related protein 1 [OS=Homo sapiens]	0.963563	1.20142	1.02126	0.999001	0.983017	0.987013		1.06208	0.989677	0.931831	0.37028
530423397	PREDICTED: tripeptidyl-peptidase 2 isoform X1 [OS=Homo sapiens]	1.05221	0.967083	1.70148	1.01031	0.945361	1.0567		1.24026	1.00412	0.809609	0.370283
530402180	PREDICTED: sister chromatid cohesion protein PDS5 homolog B isoform X3 [OS=Homo sapiens]	1.13782	1.12286	0.963675	0.964682	1.0111	1.06054		1.07479	1.01211	0.941684	0.370745
15342049	Ribosomal protein s6 [OS=Homo sapiens]	0.957789	0.946734	1.08744	1.10062	0.992739	1.06535		0.99732	1.0529	1.05573	0.371066
119606328	hCG2040100 [OS=Homo sapiens]	1.08759	1.08759	0.948905	0.962687	1.05597	0.921642		1.04136	0.9801	0.94117	0.371798
109730519	chromatin modifying protein 4A [OS=Homo sapiens]	1.05286	1.01402	1.20496	1.13472	1.12596	1.20044		1.09061	1.15371	1.05785	0.372083
221041674	unnamed protein product [OS=Homo sapiens]	1.0342	1.14233	0.859519	1.17482	1.16129	1		1.01201	1.11204	1.09883	0.372547
1098637	fragile X mental retardation syndrome related protein [OS=Homo sapiens]	1.00203	1.10142	1.01623	1.0303	1.33009	1.06061		1.03989	1.14033	1.09659	0.372904
62088522	ribosomal protein L12 variant [OS=Homo sapiens]	1.06974	1.13734	1.02682	0.99403	0.903483	1.12239		1.07797	1.00663	0.933825	0.373015
119603550	CCCTC-binding factor (zinc finger protein), isoform CRA_c [OS=Homo sapiens]	0.974743	0.972872	0.817587	1.18957	0.934804	0.937813		0.921734	1.02073	1.1074	0.374762
119618293	G protein-coupled receptor kinase interactor 2, isoform CRA_b, partial [OS=Homo sapiens]	1.05684	1.14947	1.12632	1.0493	0.841372	1.15434		1.11088	1.01501	0.913697	0.374828
34272	unnamed protein product [OS=Homo sapiens]	0.974585	0.924731	1.04888	0.971297	1.01493	1.18025		0.982731	1.05549	1.07404	0.376186
28704029	Protein phosphatase 1, regulatory (inhibitor) subunit 3D [OS=Homo sapiens]	0.988189	1.08071	0.987205	0.96286	1.04457	0.879294		1.0187	0.962241	0.944576	0.37724
767903710	PREDICTED: D-3-phosphoglycerate dehydrogenase isoform X1 [OS=Homo sapiens]	1.07225	0.913089	1.17592	0.838843	0.766529	1.1436		1.05375	0.916322	0.86958	0.37733
194387688	unnamed protein product [OS=Homo sapiens]	0.87575	0.676093	0.946015	0.945848	1.05866	0.813177		0.832619	0.93923	1.12804	0.377715
33383425	Eukaryotic initiation factor 5A isoform I variant A [OS=Homo sapiens]	0.951784	0.987464	0.894889	0.9935	1.00093	0.938719		0.944712	0.977716	1.03494	0.378239
46360168	Prohibitin [OS=Homo sapiens]	1.04541	1.06155	0.9556	0.953635	0.855638	1.05585		1.02085	0.95504	0.935531	0.378588
13111851	Retinoblastoma binding protein 4 [OS=Homo sapiens]	0.59984	0.70607	1.03035	0.920039	0.782274	1.11079		0.778754	0.937701	1.2041	0.378717
46981983	aging-associated protein 3 [OS=Homo sapiens]	1.19956	1.23725	1.04878	1.06155	1.09788	1.14228		1.16186	1.10057	0.947248	0.379741
1710248	protein disulfide isomerase-related protein 5 [OS=Homo sapiens]	1.10748	1.01054	1.08957	0.928342	0.823529	1.15401		1.0692	0.968627	0.90594	0.379767
119596907	guanine nucleotide binding protein (G protein), beta polypeptide 2, isoform CRA_a [OS=Homo sapiens]	0.868821	0.713878	1.07414	1.02831	0.870895	1.14496		0.885615	1.01472	1.14578	0.380534
119626490	alcohol dehydrogenase 5 (class III), chi polypeptide, isoform CRA_b [OS=Homo sapiens]	0.990766	0.702678	0.819945	0.891441	0.865344	1.06576		0.837796	0.940849	1.123	0.38054
530404919	PREDICTED: serine/threonine-protein kinase Nek9 isoform X1 [OS=Homo sapiens]	1.01584	1.05347	0.989109	0.971144	0.933333	1.04378		1.01947	0.982753	0.963982	0.381778
13938376	PHD finger protein 5A [OS=Homo sapiens]	0.986258	1.24101	0.9926	1.02475	1.01833	0.904675		1.07329	0.982585	0.915488	0.382328
998357	Eb1 [OS=Homo sapiens]	0.958042	0.998002	1.08392	0.952865	0.89464	1.03235		1.01332	0.959951	0.947332	0.383017
119616843	RecQ protein-like (DNA helicase Q1-like), isoform CRA_a [OS=Homo sapiens]	0.956848	0.965291	0.891182	0.974232	0.9445	0.968285		0.937774	0.962339	1.0262	0.383529
62088874	Neutrophil cytosol factor 2 variant [OS=Homo sapiens]	0.946535	0.988119	0.99604	0.915686	0.889216	1.0098		0.976898	0.938235	0.960423	0.385068
685425705	Chain C, Complex Between The Salmonella T3ss Effector Slrp And Its Human Target Thioredoxin-1 [OS=Homo sapiens]	0.968147	0.955598	1.01158	1.06244	1.01189	0.960357		0.978443	1.01156	1.03385	0.385177
308153660	nuclear pore complex protein Nup98-Nup96 [OS=Homo sapiens]	0.902778	0.772222	1.00926	1.02564	0.990503	0.897436		0.894753	0.971193	1.08543	0.385279
125863645	ragulator complex protein LAMTOR1 [OS=Homo sapiens]	1.18507	1.19979	0.871714	0.961789	1.09599	0.797763		1.08552	0.951848	0.876856	0.385747
767984421	PREDICTED: 1-phosphatidylinositol 4,5-bisphosphate phosphodiesterase beta-2 isoform X1 [OS=Homo sapiens]	1.01582	1.07068	1.08017	0.927152	0.918638	1.12015		1.05556	0.988647	0.936613	0.385783
119627274	cytidylate kinase, isoform CRA_a [OS=Homo sapiens]	1.16031	1.37405	0.880044	1.00567	1.0794	0.879017		1.13813	0.988028	0.868114	0.386408
193785588	unnamed protein product [OS=Homo sapiens]	0.970971	1.02002	1.04505	0.969667	0.920744	1.03229		1.01201	0.974234	0.96267	0.386763
189054695	unnamed protein product [OS=Homo sapiens]	1.03976	1.05169	0.941352	0.937685	0.993076	0.988131		1.01093	0.972964	0.96244	0.387417
111054898	hemopoietic cell kinase [OS=Homo sapiens]	0.769713	0.585125	1.0009	0.961111	0.882407	0.871296		0.785245	0.904938	1.15243	0.387516
767978915	PREDICTED: dnaJ homolog subfamily C member 3 isoform X1 [OS=Homo sapiens]	1.00678	1.05421	0.923524	1.02806	0.989899	1.13244		0.994837	1.05013	1.05558	0.388572
223597	actin beta related pseudogene [OS=Homo sapiens]	1.15832	1.06752	1.37602	0.990826	0.963303	1.26376		1.20062	1.07263	0.893396	0.388979
768023811	PREDICTED: adenylosuccinate lyase isoform X1 [OS=Homo sapiens]	1.00612	1.13863	0.922528	0.884579	1.02081	0.94702		1.02243	0.950804	0.929949	0.389192
767963923	PREDICTED: tetraspanin-14 isoform X2 [OS=Homo sapiens]	0.803939	0.945389	0.717995	1.04076	0.809479	0.890047		0.822441	0.913428	1.11063	0.39156
704360891	Chain L, Crystal Structure Of The Ring1b/bmi1/ubch5c Prc1 Ubiquitylation Module Bound To The Nucleosome Core Particle [OS=Homo sapiens]	1.11823	1.19779	0.98453	0.991753	1.12577	0.946392		1.10018	1.02131	0.928304	0.392058
194376872	unnamed protein product [OS=Homo sapiens]	1.09928	1.15455	0.883316	1.22211	1.14215	1.05035		1.04572	1.1382	1.08844	0.392101
33337753	MSTP011 [OS=Homo sapiens]	1.05888	1.04162	0.922843	1.05609	1.0706	1.02515		1.00778	1.05061	1.0425	0.393335
311033383	Guanylate-binding protein 1 [OS=Homo sapiens]	1.0291	1.03492	1.34808	1.09117	1.10461	0.804223		1.13737	1	0.879222	0.393754
18043726	Heat shock 70kDa protein 8 [OS=Homo sapiens]	1.07668	1.06933	1.03046	1.05955	0.957906	1.05544		1.05882	1.0243	0.967393	0.393993
550545212	Chain A, 14-3-3gamma Complexed With The N-terminal Sequence Of Tyrosine Hydroxylase (residues 1-43) [OS=Homo sapiens]	0.986802	0.967513	1.05787	0.923004	0.780418	1.06274		1.00406	0.922053	0.918324	0.394327
15431290	60S ribosomal protein L11 isoform 1 [OS=Homo sapiens]	0.996059	0.908374	1.15961	0.923838	0.757666	1.05737		1.02135	0.912957	0.893876	0.394537
24234688	Stress-70 protein, mitochondrial precursor [OS=Homo sapiens]	0.959486	0.959486	0.979249	1.02106	0.962889	0.96991		0.966074	0.984621	1.0192	0.394994
189065421	unnamed protein product [OS=Homo sapiens]	1.05205	0.975976	0.88989	1.01638	1.03083	1.00578		0.972639	1.01766	1.04629	0.395985
14042579	unnamed protein product [OS=Homo sapiens]	0.920283	1.00807	0.899092	0.65463	0.615741	1.1037		0.942482	0.791358	0.839653	0.398624
158259727	unnamed protein product [OS=Homo sapiens]	1.0666	1	1.14048	1.03811	0.904714	1.07723		1.06903	1.00669	0.941687	0.399223
118138468	Chain A, Crystal Structure Of Dual Specificity Protein Phosphatase 23 From Homo Sapiens In Complex With Ligand Malate Ion [OS=Homo sapiens]	1.04842	1.06842	1.14526	1.0185	1.14491	0.813977		1.08737	0.992463	0.91272	0.399887
119604538	Interleukin enhancer binding factor 3, 90kDa, isoform CRA_b [OS=Homo sapiens]	0.963107	1.07573	0.948544	0.921756	0.925573	1.00382		0.995793	0.950382	0.954397	0.400099
75765278	Chain A, Crystal Structure Of The Human Sh3 Binding Glutamic-Rich Protein Like [OS=Homo sapiens]	1.01762	1.00829	1.20933	1.04493	0.917782	1.05163		1.07841	1.00478	0.931723	0.40225
1709851	splicing factor, proline- and glutamine-rich [OS=Homo sapiens]	1.14731	1.15054	0.995699	1.04138	1.09655	0.987192		1.09785	1.04171	0.948862	0.402771
119572126	DDI1, DNA-damage inducible 1, homolog 2 (S. cerevisiae), isoform CRA_b [OS=Homo sapiens]	0.899882	0.979976	1.06832	1.02602	0.951357	1.28733		0.982725	1.08824	1.10737	0.402825
62089194	CS0DF038YO05 variant [OS=Homo sapiens]	1.01245	0.944444	0.998084	1.01443	1.10103	0.964948		0.984994	1.0268	1.04245	0.403799
62087662	TPM1 protein variant [OS=Homo sapiens]	0.675491	1.17848	0.71819	1.015	1.256	0.856		0.857387	1.04233	1.21571	0.404468
15421129	elongation factor 1-alpha [OS=Homo sapiens]	1.03077	0.90359	1.21128	0.919878	0.861055	1.06389		1.04855	0.948276	0.904371	0.404536
578806369	PREDICTED: protein kinase C delta type isoform X2 [OS=Homo sapiens]	0.977713	0.947674	0.93314	0.968208	1.03468	0.941233		0.952842	0.981374	1.02994	0.405484
124007138	Ethylmalonyl-CoA decarboxylase [OS=Homo sapiens]	0.971816	0.979123	1.21712	0.926898	1.00843	0.997188		1.05602	0.977507	0.925652	0.405509
119589997	proteinase 3 (serine proteinase, neutrophil, Wegener granulomatosis autoantigen), isoform CRA_b [OS=Homo sapiens]	1.03627	1.32953	0.818653	0.935101	1.0064	0.796161		1.06149	0.912553	0.859695	0.40563
768017580	PREDICTED: ADP-ribosylation factor GTPase-activating protein 1 isoform X1 [OS=Homo sapiens]	0.973054	1.07385	1.001	1.05779	1.28795	0.975514		1.01597	1.10708	1.08968	0.406038
10436795	unnamed protein product [OS=Homo sapiens]	0.959961	0.952148	1.14746	0.887295	0.746926	1.09426		1.01986	0.909495	0.891787	0.407582
499142119	Chain B, Crystal Structure Of Human Cytosolic Aspartyl-trna Synthetase, A Component Of Multi-trna Synthetase Complex [OS=Homo sapiens]	1.02874	1.01189	0.910803	1.00209	0.998955	1.0721		0.983812	1.02438	1.04124	0.407624
38511857	Golgi apparatus protein 1 [OS=Homo sapiens]	0.995939	1.04162	0.942132	0.988658	0.983932	0.882798		0.993232	0.951796	0.958282	0.408606
238624122	trafficking protein particle complex subunit 9 isoform a [OS=Homo sapiens]	0.869352	1.08251	0.921415	1.0224	1.06619	0.97556		0.95776	1.02138	1.06643	0.410474
512125383	Chain A, Crystal Structure Of Human Gdp-l-fucose Synthase With Bound Nadp [OS=Homo sapiens]	1.09924	0.894283	1.18447	1.01649	0.967022	0.951503		1.05933	0.978338	0.923543	0.410982
194383614	unnamed protein product [OS=Homo sapiens]	1.14509	1.09821	1.13951	1.06877	0.860203	1.18828		1.1276	1.03908	0.921496	0.413067
119626277	heterogeneous nuclear ribonucleoprotein D (AU-rich element RNA binding protein 1, 37kDa), isoform CRA_a [OS=Homo sapiens]	1.07423	0.853608	1.11443	0.892611	0.826601	1.04138		1.01409	0.920197	0.907412	0.413533
119575465	Exocyst complex component 2, isoform CRA_a [OS=Homo sapiens]	1.3119	1.2433	0.883173	0.963761	1.13124	0.946131		1.14612	1.01371	0.88447	0.414146
47682674	ribosomal protein S11 [OS=Homo sapiens]	0.998086	0.838278	1.07656	0.85124	0.677686	1.0404		0.970973	0.856443	0.882046	0.414912
119588883	proteasome (prosome, macropain) subunit, alpha type, 1, isoform CRA_b [OS=Homo sapiens]	1.00709	1.01822	1.03036	1.04194	0.969495	0.979981		1.01856	0.99714	0.978974	0.415208
225793	Ca binding protein MRP14 [OS=Homo sapiens]	1.17552	1.70554	0.861432	0.989723	1.24152	0.729702		1.2475	0.986982	0.791169	0.415715
116292891	extended-synaptotagmin 2 [OS=Homo sapiens]	0.895314	1.03988	1.01196	0.953831	0.910609	0.955796		0.982386	0.940079	0.956934	0.415896
13436422	ribosomal protein S25 [OS=Homo sapiens]	0.871685	0.964072	0.885372	0.983085	0.852736	1.0806		0.907043	0.972139	1.07177	0.417118
119619964	Succinate-CoA ligase, GDP-forming, alpha subunit [OS=Homo sapiens]	1.07023	1.06709	0.863732	0.88308	0.945817	0.973384		1.00035	0.934094	0.933768	0.417481
119605047	ribosomal protein L18a, isoform CRA_a [OS=Homo sapiens]	0.886143	0.858782	0.963813	0.890524	0.766329	0.905244		0.902913	0.854033	0.945864	0.417623
21739900	Hypothetical protein [OS=Homo sapiens]	1.12553	1.22468	0.844937	0.789979	0.841151	1.13859		1.06505	0.923241	0.866853	0.418296
33337974	MSTP086 [OS=Homo sapiens]	1.01035	1.05738	0.905927	1.02795	0.869565	0.897516		0.99122	0.931677	0.93993	0.419412
325301072	translocon-associated protein subunit delta isoform 1 precursor [OS=Homo sapiens]	1.01622	1.06054	1.41405	1.0341	0.786359	1.2006		1.1636	1.00702	0.865433	0.419419
768033352	PREDICTED: ubiquitin-like modifier-activating enzyme 1 isoform X2 [OS=Homo sapiens]	0.930762	0.95549	1.07122	0.89942	0.927466	0.992263		0.985823	0.939716	0.953231	0.419443
16506813	cathepsin H [OS=Homo sapiens]	0.96991	0.887663	1.08024	0.971284	0.871622	0.925676		0.979271	0.92286	0.942395	0.419736
34192133	PRPS2 protein, partial [OS=Homo sapiens]	1.00197	0.920039	1.11846	0.963511	0.715976	1.0503		1.01349	0.909928	0.897815	0.420682
93279232	Chain A, Crystal Structure Of Human Malate Dehydrogenase Type 2 [OS=Homo sapiens]	1.05416	0.93681	1.1655	0.975232	0.871001	1.07327		1.05216	0.973168	0.924927	0.420848
17512248	eukaryotic translation initiation factor 3, subunit M [OS=Homo sapiens]	0.66048	0.475638	1.09745	0.856178	0.833012	1.08205		0.744522	0.923745	1.24072	0.422413
62088628	protein tyrosine phosphatase, non-receptor type 12 variant [OS=Homo sapiens]	1.20717	1.30459	0.890258	0.997093	1.08818	0.968023		1.13401	1.01776	0.897496	0.422457
221042404	unnamed protein product [OS=Homo sapiens]	0.932892	0.676749	1.06616	0.99285	0.973442	1.01736		0.891934	0.994552	1.11505	0.422531
740086846	ATP-citrate synthase isoform 3 [OS=Homo sapiens]	0.923003	0.913378	0.957652	0.956735	0.904621	1.05703		0.931344	0.972796	1.04451	0.424902
179030	arylsulfatase B precursor [OS=Homo sapiens]	0.969598	0.735071	1.35831	1.21729	1.36291	1.02958		1.02099	1.20326	1.17852	0.42575
12655185	HNRPR protein [OS=Homo sapiens]	1.05076	0.981641	1.24406	1.00306	0.926456	1.1001		1.09215	1.00987	0.924664	0.427324
119629163	Lymphocyte cytosolic protein 1 (L-plastin), isoform CRA_a [OS=Homo sapiens]	0.995906	0.95087	1.1433	1.04958	1.15717	1.06118		1.03002	1.08931	1.05756	0.428566
13543489	Biliverdin reductase A [OS=Homo sapiens]	0.846813	0.884872	1.07041	1.01728	0.903455	1.13415		0.934031	1.01829	1.09021	0.429411
14603253	Phosphoglucomutase 2 [OS=Homo sapiens]	1.00301	1.11847	0.970884	0.937992	0.985236	1.0315		1.03079	0.984908	0.955489	0.42998
74732856	Thioredoxin domain-containing protein 17 [OS=Homo sapiens]	0.842404	0.891156	2.00907	0.69377	0.436114	1.3717		1.24754	0.833861	0.668403	0.430502
119580539	mercaptopyruvate sulfurtransferase, isoform CRA_b [OS=Homo sapiens]	1.17455	0.605856	1.31194	0.847162	0.953712	0.689956		1.03078	0.830277	0.805483	0.431263
485601415	Chain F, Structure Of The Human 40s Ribosomal Proteins [OS=Homo sapiens]	1.07835	1.05979	1.06392	1.08081	1.00707	1.05556		1.06735	1.04781	0.981691	0.431359
194386292	unnamed protein product [OS=Homo sapiens]	0.901887	0.982075	0.866038	0.884004	0.881197	0.894294		0.916667	0.886498	0.967089	0.431641
119575027	Retinoic acid induced 17, isoform CRA_a [OS=Homo sapiens]	0.929032	0.934562	1.08756	0.984488	1.32472	0.973113		0.983717	1.09411	1.11222	0.432143
62897659	TNF receptor-associated protein 1 variant [OS=Homo sapiens]	0.905337	1.16616	0.957704	0.836019	0.952607	0.997156		1.00973	0.928594	0.919641	0.432309
14286234	thioredoxin domain containing 12 (endoplasmic reticulum) [OS=Homo sapiens]	0.76943	0.944301	2.32254	0.873016	0.786243	1.07407		1.34542	0.911111	0.677193	0.432794
13112005	CNDP dipeptidase 2 (metallopeptidase M20 family) [OS=Homo sapiens]	1.17128	1.03191	1.08511	1.03545	0.831364	1.1536		1.0961	1.0068	0.918532	0.432827
119628261	stathmin 1/oncoprotein 18, isoform CRA_a [OS=Homo sapiens]	1.11006	1.15199	0.995807	1.0191	1.05444	1.05826		1.08595	1.04394	0.961307	0.433471
88192646	Chain A, Structure Of Human Adenylate Kinase 2 [OS=Homo sapiens]	1.05505	0.913354	0.942915	1.05846	0.915449	1.14509		0.970438	1.03967	1.07134	0.433853
4757880	mitotic checkpoint protein BUB3 isoform a [OS=Homo sapiens]	0.876894	0.941288	0.964015	0.903863	0.918239	0.888589		0.927399	0.903564	0.974299	0.434362
37547	unnamed protein product [OS=Homo sapiens]	0.99905	1.02849	0.835708	0.965455	0.88	0.831818		0.954416	0.892424	0.935047	0.435248
2499325	NADH dehydrogenase [ubiquinone] iron-sulfur protein 8, mitochondrial [OS=Homo sapiens]	1.06918	1.00524	0.973795	1.17729	1.0757	0.968127		1.01607	1.07371	1.05672	0.435601
119613716	glutamyl-prolyl-tRNA synthetase, isoform CRA_b [OS=Homo sapiens]	0.948669	1	0.956274	0.989268	0.978537	0.979512		0.968314	0.982439	1.01459	0.436554
119593694	benzodiazapine receptor (peripheral), isoform CRA_a [OS=Homo sapiens]	0.931174	1.00709	1.21356	0.968655	0.912032	1.03438		1.05061	0.971689	0.924883	0.43696
62198241	Protein CutA isoform 1 [OS=Homo sapiens]	0.926295	0.819721	1.32171	0.797034	0.719184	1.07229		1.02258	0.862836	0.843786	0.440038
31873364	Hypothetical protein [OS=Homo sapiens]	0.8999	1.04204	0.984985	0.955852	1.02361	1.09548		0.975642	1.02498	1.05057	0.440768
578804380	PREDICTED: septin-2 isoform X2 [OS=Homo sapiens]	1.17171	1.14363	0.975162	1.06823	0.971487	1.0723		1.09683	1.03734	0.945759	0.441188
767922410	PREDICTED: coiled-coil domain-containing protein 12 isoform X2 [OS=Homo sapiens]	1.17609	1.00854	0.740662	1.25289	1.18573	0.908709		0.975098	1.11577	1.14427	0.441539
386981	neutrophil elastase, partial [OS=Homo sapiens]	1.01369	1.24536	0.784946	0.961027	0.959125	0.73289		1.01466	0.884347	0.871568	0.442272
119585302	ubiquinol-cytochrome c reductase core protein I [OS=Homo sapiens]	1.04858	1.01215	1.04858	0.970395	0.858553	1.09978		1.03644	0.976243	0.941922	0.4428
194390424	unnamed protein product [OS=Homo sapiens]	0.998954	1.21862	1.05649	1.02176	1.07715	0.997033		1.09135	1.03198	0.945598	0.44352
119610743	complement component 1, q subcomponent binding protein, isoform CRA_c [OS=Homo sapiens]	0.942356	0.770677	2.21303	0.834611	0.62103	1.22673		1.30869	0.894122	0.68322	0.443649
119583846	glutathione reductase, isoform CRA_a [OS=Homo sapiens]	1.08833	0.987382	1.12618	0.997113	0.816169	1.13282		1.0673	0.982034	0.920113	0.444594
767968242	PREDICTED: nuclear mitotic apparatus protein 1 isoform X3 [OS=Homo sapiens]	0.971292	1.03636	0.849761	0.997124	1.06903	0.953979		0.952472	1.00671	1.05695	0.445496
189069126	unnamed protein product [OS=Homo sapiens]	1.01312	0.95314	0.839738	1.01255	1.02413	0.921815		0.935333	0.986165	1.05435	0.44639
119569943	chondroitin sulfate proteoglycan 6 (bamacan), isoform CRA_b [OS=Homo sapiens]	1.12277	1.16789	0.848898	0.966378	0.981748	0.93756		1.04652	0.961896	0.919138	0.447185
54035277	Pentatricopeptide repeat domain 3 [OS=Homo sapiens]	1.13724	0.802448	1.17133	1.15236	1.09442	1.16631		1.037	1.1377	1.0971	0.447692
119570584	Adaptor-related protein complex 1, sigma 1 subunit, isoform CRA_b [OS=Homo sapiens]	1.28571	1.14066	0.838462	0.85371	0.970742	1.0721		1.08828	0.965517	0.887197	0.447975
119603474	core-binding factor, beta subunit, isoform CRA_c [OS=Homo sapiens]	1.24012	1.17528	0.863222	0.976256	1.08584	0.890411		1.09287	0.98417	0.900534	0.448024
119595605	tumor protein D52-like 2, isoform CRA_e [OS=Homo sapiens]	1.10348	1.02869	1.02459	1.05819	0.951677	1.04142		1.05225	1.01709	0.966586	0.448037
955264593	Chain A, Structure Of Human Leukotriene A4 Hydrolase In Complex With Inhibitor H1 [OS=Homo sapiens]	1.05149	1.05046	0.953656	1.01885	0.972222	0.974206		1.01854	0.988426	0.970436	0.448052
119582947	aldehyde dehydrogenase 1 family, member A1, isoform CRA_a [OS=Homo sapiens]	1.079	1.05509	1.07484	1.02049	0.994877	1.10656		1.06965	1.04064	0.972884	0.448713
193786653	unnamed protein product [OS=Homo sapiens]	1.07943	1.0998	0.851324	0.893411	0.987403	0.937984		1.01018	0.939599	0.930128	0.44877
74136883	heterogeneous nuclear ribonucleoprotein U isoform a [OS=Homo sapiens]	1.03545	1.01251	1.122	1.02894	0.924973	1.0761		1.05666	1.01	0.955849	0.449518
119610653	acyl-Coenzyme A dehydrogenase, very long chain, isoform CRA_b [OS=Homo sapiens]	1.04587	1.02854	1.04179	0.993776	0.897303	1.08714		1.03874	0.992739	0.955718	0.450423
189069313	unnamed protein product [OS=Homo sapiens]	1.07368	1.00105	1.12632	1.04309	0.982966	1.06513		1.06702	1.03039	0.965677	0.450448
193787071	unnamed protein product [OS=Homo sapiens]	0.719794	0.794344	1.04027	0.932473	0.847071	1.06455		0.851471	0.94803	1.1134	0.450751
47678403	dJ1014D13.1 [OS=Homo sapiens]	1.09626	1.01711	1.02246	0.875746	0.766402	1.17893		1.04528	0.940358	0.899626	0.451866
530362268	PREDICTED: microtubule-actin cross-linking factor 1 isoform X1 [OS=Homo sapiens]	1.01377	0.918274	0.878788	0.983225	1.0932	0.904007		0.936945	0.993476	1.06034	0.452102
62088046	nuclear cap binding protein subunit 1, 80kDa variant [OS=Homo sapiens]	0.942231	1.10558	0.955179	1.21224	0.910204	1.14286		1.001	1.08844	1.08735	0.453067
20127450	protein kinase C beta type isoform 2 [OS=Homo sapiens]	0.974816	1.06716	1.04092	0.939394	0.951515	1.06869		1.02763	0.986532	0.960005	0.453397
13097744	Karyopherin (Importin) beta 1 [OS=Homo sapiens]	1.1012	1.07073	1.17084	1.09979	1.09875	1.06549		1.11425	1.08801	0.976447	0.454233
1101029	pyruvate carboxylase precursor [OS=Homo sapiens]	0.998158	0.767956	0.999079	0.932403	1.47318	0.871245		0.921731	1.09227	1.18503	0.454562
62088094	suppressor of Ty 5 homolog variant [OS=Homo sapiens]	1.02796	1.24409	0.943011	1.00602	0.85743	1.07731		1.07168	0.980254	0.914685	0.454787
193506634	Chain B, Crystal Structure Of Synbindin [OS=Homo sapiens]	1.21397	0.769401	1.41463	0.96576	0.79859	1.11078		1.13267	0.958375	0.846122	0.455021
197692517	Calreticulin precursor [OS=Homo sapiens]	0.935393	0.781835	1.0927	1.04526	0.944211	1.06		0.936642	1.01649	1.08525	0.455946
119626804	Acyl-Coenzyme A dehydrogenase, C-4 to C-12 straight chain, isoform CRA_a [OS=Homo sapiens]	1.00107	1.10634	1.087	1.07773	1.00945	1.00945		1.0648	1.03221	0.969392	0.456243
17390641	Toll interacting protein [OS=Homo sapiens]	1.03966	0.96034	0.785647	0.977948	1.33174	0.867689		0.928549	1.05912	1.14062	0.457153
119610098	procollagen-proline, 2-oxoglutarate 4-dioxygenase (proline 4-hydroxylase), beta polypeptide, isoform CRA_a [OS=Homo sapiens]	0.9815	0.927945	1.00584	1.0121	0.942794	1.06381		0.971762	1.00623	1.03547	0.457209
530405767	PREDICTED: pro-interleukin-16 isoform X3 [OS=Homo sapiens]	0.995088	1.05796	0.925344	1.0249	1.08566	0.986056		0.992796	1.0322	1.03969	0.458016
221041136	unnamed protein product [OS=Homo sapiens]	0.968008	0.961816	1.11455	1.20021	1.09025	0.962656		1.01479	1.08437	1.06856	0.458338
157881389	Chain A, Structure Of The Aflatoxin Aldehyde Reductase In Complex With Nadph [OS=Homo sapiens]	0.91115	0.615854	0.818815	0.859193	0.761435	0.998206		0.78194	0.872945	1.11638	0.458412
530409847	PREDICTED: chromodomain-helicase-DNA-binding protein 3 isoform X1 [OS=Homo sapiens]	0.991889	1.073	1.30359	1.14526	0.886316	1.04211		1.12283	1.02456	0.912483	0.458574
182673	FMR1, partial [OS=Homo sapiens]	0.946	1.326	0.896	0.983947	0.871577	0.967894		1.056	0.941139	0.891231	0.458732
62088770	DEAD box polypeptide 17 isoform p82 variant [OS=Homo sapiens]	0.965686	0.920588	0.995098	0.961499	0.949341	1.10233		0.960458	1.00439	1.04574	0.458947
119605657	Cytokine-like nuclear factor n-pac, isoform CRA_a [OS=Homo sapiens]	0.886842	0.878947	0.721053	0.97356	0.789424	0.911237		0.828947	0.891407	1.07535	0.459606
767992314	PREDICTED: rabankyrin-5 isoform X1 [OS=Homo sapiens]	1.02892	1.0084	0.919776	0.904584	1.03181	0.880262		0.985697	0.938884	0.952508	0.462706
119581843	serine/threonine kinase 10 [OS=Homo sapiens]	1.003	1.31431	0.897898	0.984142	1.00093	0.920709		1.07174	0.968595	0.90376	0.463542
21669613	immunoglobulin lambda light chain VLJ region [OS=Homo sapiens]	1.15909	1.01756	0.870868	1.25238	1.20063	0.917635		1.01584	1.12355	1.10603	0.464136
5931729	phosphate carrier [OS=Homo sapiens]	0.886775	0.759058	1.0308	0.963426	0.978826	0.927815		0.89221	0.956689	1.07227	0.465082
119594653	hCG2016877, isoform CRA_c [OS=Homo sapiens]	0.976791	1.06761	0.981837	0.99602	0.851741	1.02886		1.00875	0.958872	0.950559	0.465357
2558583	Neurogranin [OS=Homo sapiens]	1.1507	1.10657	0.907427	0.956444	0.968889	1.04622		1.0549	0.990519	0.938971	0.465684
5174449	Histone H1x [OS=Homo sapiens]	1.1559	1.10154	0.872821	1.15452	1.14363	1.05441		1.04342	1.11752	1.07102	0.467278
1524109	TIF1beta zinc finger protein [OS=Homo sapiens]	1.05328	1.03279	0.941598	0.975541	0.989652	0.979304		1.00922	0.981499	0.972531	0.467694
189067259	unnamed protein product [OS=Homo sapiens]	1.00855	0.95406	1.0641	1.00755	1.04623	1.05755		1.0089	1.03711	1.02795	0.467756
62089044	replication protein A1, 70kDa variant [OS=Homo sapiens]	1.13326	0.822665	1.54355	0.965932	0.95992	1.06513		1.16649	0.996994	0.854694	0.46786
3023439	Calcineurin B homologous protein 1 [OS=Homo sapiens]	1	0.996739	1.15761	1.22049	1.0657	1.05011		1.05145	1.1121	1.05768	0.469525
66360323	Chain A, Structure Of Erh (Enhencer Of Rudimentary Gene) [OS=Homo sapiens]	1.26842	1.10947	1.02842	0.995781	0.984177	1.19304		1.13544	1.05767	0.931504	0.470923
14043107	FSCN1 protein, partial [OS=Homo sapiens]	0.936759	0.884387	1.01581	1.02879	0.979846	0.93858		0.945652	0.982406	1.03887	0.471278
564731372	Chain D, Human Histidine Triad Nucleotide-binding Protein 2 (hhint2) In P41212 Space Group At 2.83 A [OS=Homo sapiens]	0.996802	1.16311	0.910448	1.04388	0.633673	1.02755		1.02345	0.901701	0.881037	0.471339
62089042	Glucan , branching enzyme 1 variant [OS=Homo sapiens]	1.0534	1.2199	0.940314	1.03235	1.05588	0.9		1.0712	0.996078	0.929868	0.471515
119615280	chromosome 1 open reading frame 33, isoform CRA_b [OS=Homo sapiens]	0.873965	0.926403	0.965041	0.942289	1.14229	0.879602		0.921803	0.98806	1.07188	0.471857
119587578	dihydrolipoamide S-acetyltransferase (E2 component of pyruvate dehydrogenase complex), isoform CRA_a [OS=Homo sapiens]	1.11025	0.829787	0.930368	0.996885	1.02908	1.04154		0.956802	1.0225	1.06866	0.473454
767914800	PREDICTED: MOB kinase activator 1A isoform X1 [OS=Homo sapiens]	1.09267	1.01293	1.26401	1.05456	1.0625	1.07639		1.1232	1.06448	0.947721	0.473809
377549892	Cytochrome c oxidase subunit VIIa polypeptide 2 [OS=Homo sapiens]	1.00694	0.897817	1.09524	0.983952	0.827482	1.001		1	0.937479	0.937479	0.475226
77744389	Peroxiredoxin 2 [OS=Homo sapiens]	1.04279	1.1295	1.27703	0.964249	0.965271	1.24617		1.14977	1.05856	0.92067	0.47593
119614801	clathrin, heavy polypeptide (Hc), isoform CRA_a [OS=Homo sapiens]	0.975309	0.975309	1.19444	0.976915	0.899265	1.06401		1.04835	0.980063	0.934859	0.477199
193506674	Chain A, Crystal Structure Of Human Phosphoglycerate Kinase Bound To 3-Phosphoglycerate And L-Adp [OS=Homo sapiens]	1.02689	1.05171	1.0486	1.02884	0.978373	1.06076		1.0424	1.02266	0.981061	0.477535
11272961	(2'-5')oligo(A) synthetase , splice form 8-2 [OS=Homo sapiens]	0.870062	1.11746	1.02599	0.72284	1.1805	0.709153		1.0045	0.87083	0.866925	0.477806
119615164	chromobox homolog 1 (HP1 beta homolog Drosophila), isoform CRA_a [OS=Homo sapiens]	1.19261	1.45801	1.00112	1.391	1.3436	1.24408		1.21725	1.32622	1.08953	0.477919
119572234	zyxin, isoform CRA_b [OS=Homo sapiens]	1.09043	1.13144	0.926393	0.970755	1.06887	0.934906		1.04942	0.991509	0.944815	0.479516
4454686	F1F0-type ATP synthase subunit g [OS=Homo sapiens]	1.07202	1.23971	0.972222	1.07588	1.21744	1.20045		1.09465	1.16459	1.06389	0.480036
133158	HLA class II histocompatibility antigen, DM alpha chain [OS=Homo sapiens]	0.691089	0.857426	1.26535	0.825065	0.687554	0.882507		0.937954	0.798375	0.851188	0.481674
119573777	S100 calcium binding protein A11 (calgizzarin) [OS=Homo sapiens]	1.15733	1.21931	1.41001	1.13428	1.23793	1.22261		1.26222	1.19827	0.94934	0.482105
530389143	PREDICTED: plectin isoform X3 [OS=Homo sapiens]	1.00905	1.01006	1.00302	1.00789	0.968442	1.01282		1.00738	0.996384	0.989087	0.482446
767908842	PREDICTED: SLIT-ROBO Rho GTPase-activating protein 2 isoform X4 [OS=Homo sapiens]	0.914077	0.659963	1.17824	1.02047	1.02437	1.05458		0.917428	1.03314	1.12612	0.483543
189055328	unnamed protein product [OS=Homo sapiens]	0.913989	0.779773	0.916824	0.906827	0.867159	0.956642		0.870195	0.910209	1.04598	0.485339
767967562	PREDICTED: serine/threonine-protein kinase MARK2 isoform X1 [OS=Homo sapiens]	0.803675	1.07447	1.21954	0.918946	0.85613	1.02128		1.03256	0.932118	0.902725	0.48606
6523823	HP1-BP74 protein [OS=Homo sapiens]	0.932372	0.857529	0.909829	0.96789	0.878899	0.931193		0.89991	0.925994	1.02899	0.48612
49259285	Chain R, Structure Of The Human Mcad:etf Complex [OS=Homo sapiens]	1.02593	1.0778	1.13382	0.918831	0.753247	1.23377		1.07918	0.968615	0.897544	0.486338
158259087	unnamed protein product [OS=Homo sapiens]	0.858974	0.646635	0.527244	1.01894	0.922453	0.512173		0.677618	0.817854	1.20696	0.486559
767985670	PREDICTED: proline-serine-threonine phosphatase-interacting protein 1 isoform X6 [OS=Homo sapiens]	0.959473	1.17933	0.924012	1.08493	1.25478	0.981953		1.02094	1.10722	1.08451	0.486649
7657381	Pre-mRNA-processing factor 19 [OS=Homo sapiens]	1.06394	1.01199	0.968032	1.07867	0.895735	0.925118		1.01465	0.966509	0.952552	0.48819
12052796	Hypothetical protein [OS=Homo sapiens]	1.08	1.17579	0.935789	1.01452	0.965768	1.04357		1.06386	1.00795	0.947449	0.488417
157835180	Chain A, Human Translation Initiation Factor Eif1, Nmr, 29 Structures [OS=Homo sapiens]	0.552961	0.488741	1.19683	0.79668	0.921162	1.06743		0.746177	0.928423	1.24424	0.488644
542850	Heterogeneous nuclear ribonucleoprotein G [OS=Homo sapiens]	0.824811	0.864583	1.08902	0.978743	0.990758	0.997227		0.926136	0.988909	1.06778	0.488729
1008856	ribosomal protein L34 [OS=Homo sapiens]	1.00758	0.827441	0.666667	0.982111	0.984794	0.799642		0.833895	0.922182	1.10587	0.488902
194382326	unnamed protein product [OS=Homo sapiens]	0.98364	1.08793	1.05828	1.01195	0.997611	1.51374		1.04329	1.17443	1.12571	0.489479
74744295	Coiled-coil and C2 domain-containing protein 1B [OS=Homo sapiens]	0.866856	1.02927	0.889518	0.920115	1.59865	0.830606		0.928549	1.11646	1.20237	0.490389
767979880	PREDICTED: cathepsin G isoform X1 [OS=Homo sapiens]	0.838602	0.916805	0.582363	0.924596	0.979354	0.723519		0.779257	0.875823	1.12392	0.490915
13124090	Coatomer subunit gamma-2 [OS=Homo sapiens]	0.907767	1.06796	0.949515	0.988384	0.952482	1.17423		0.975081	1.03837	1.0649	0.492213
221043256	unnamed protein product [OS=Homo sapiens]	1.05159	1.02579	0.862103	1.08553	0.961623	1.05044		0.979828	1.03253	1.05379	0.49257
530417875	PREDICTED: COMM domain-containing protein 7 isoform X1 [OS=Homo sapiens]	0.99196	1.02513	1.03317	1.03981	1.08932	0.991262		1.01675	1.04013	1.02299	0.492578
119578756	talin 1, isoform CRA_a [OS=Homo sapiens]	0.934673	1.0191	1.04824	0.924752	0.972277	1.0099		1.00067	0.968977	0.968328	0.49278
4191327	ZIS1 [OS=Homo sapiens]	0.992278	0.687259	0.891892	0.992952	0.980617	0.831718		0.857143	0.935095	1.09094	0.493765
221219000	inactive phospholipase C-like protein 2 isoform 1 [OS=Homo sapiens]	0.783636	0.954545	0.968182	1.01174	0.932249	0.912376		0.902121	0.952123	1.05543	0.49505
953514543	small nuclear ribonucleoprotein G isoform b [OS=Homo sapiens]	1.11608	1.14483	0.907348	0.977358	1.06887	0.931132		1.05609	0.992453	0.939744	0.496043
119626349	hypothetical protein MGC11324, isoform CRA_a [OS=Homo sapiens]	1.07301	1.00996	0.867257	1.11849	1.0155	0.981174		0.983407	1.03839	1.05591	0.496154
163310811	Chain A, Solution Structure Of Rna-Binding Protein 15.5k [OS=Homo sapiens]	0.834638	0.926614	1.06654	0.837423	0.651329	1.04397		0.942596	0.84424	0.895654	0.497364
189053457	unnamed protein product [OS=Homo sapiens]	1.08875	1.31373	0.826625	0.964365	1.0167	0.928731		1.07637	0.969933	0.901117	0.498186
23503077	Nuclear autoantigenic sperm protein [OS=Homo sapiens]	1.15318	1.12298	1.03236	1.07739	1.00603	1.11658		1.10284	1.06667	0.967199	0.498295
14043991	glutathione synthetase [OS=Homo sapiens]	1.09743	1.26981	0.937901	0.991245	1.04669	1.04961		1.10171	1.02918	0.934166	0.499086
4557403	mitochondrial carnitine/acylcarnitine carrier protein [OS=Homo sapiens]	0.988506	0.984674	1.02969	0.964249	0.966292	1.02043		1.00096	0.983657	0.982715	0.500172
1200057	cytochrome c oxidase subunit VIc preprotein [OS=Homo sapiens]	1.01011	0.939333	1.22952	1.0185	0.734841	1.10997		1.05966	0.954436	0.900704	0.502029
194388580	unnamed protein product [OS=Homo sapiens]	0.921907	0.891481	1.10041	0.899906	0.782814	1.02172		0.971264	0.901479	0.92815	0.502855
119616181	IQ motif containing GTPase activating protein 2, isoform CRA_a [OS=Homo sapiens]	0.963902	0.939512	0.974634	0.964356	0.953465	0.99703		0.95935	0.971617	1.01279	0.503636
119611709	Protein tyrosine phosphatase, receptor type, C, isoform CRA_d [OS=Homo sapiens]	1.04623	1.09548	0.892462	1.00897	0.972084	0.902293		1.01139	0.961117	0.950293	0.50473
75517652	Endoplasmic reticulum protein 29, isoform 1 precursor [OS=Homo sapiens]	0.960163	0.85189	1.3524	0.935845	0.889002	0.998982		1.05482	0.941276	0.892359	0.505342
3002951	Breakpoint cluster region protein 1 [OS=Homo sapiens]	1.19732	1.19621	1.12709	1.20913	1.09023	1.12951		1.17354	1.14296	0.973939	0.506706
119575948	histone 1, H4e [OS=Homo sapiens]	0.78481	0.635724	4.02954	0.836039	0.827922	1.34091		1.81669	1.00162	0.551345	0.50715
119583342	hCG24487, isoform CRA_a [OS=Homo sapiens]	0.931298	0.926527	0.996183	0.947761	0.824627	0.971082		0.951336	0.91449	0.961269	0.507508
118572613	serine/arginine repetitive matrix protein 2 [OS=Homo sapiens]	0.851996	0.908471	1.10516	1.02629	1.06291	0.956808		0.955209	1.01534	1.06295	0.50793
953514538	complement C5 isoform 2 [OS=Homo sapiens]	1.79376	1.06539	0.479879	1.81401	1.6828	0.884076		1.11301	1.4603	1.31202	0.508079
119605144	UPF1 regulator of nonsense transcripts homolog (Yeast), isoform CRA_a [OS=Homo sapiens]	0.985493	0.933269	1.02321	0.964213	1.0184	1.0317		0.980658	1.00477	1.02459	0.508535
115206	C-1-tetrahydrofolate synthase, cytoplasmic [OS=Homo sapiens]	1.087	1.10168	1.04717	0.989451	1.05485	1.10865		1.07862	1.05098	0.974382	0.508638
119598249	ribosomal protein, large, P1, isoform CRA_a [OS=Homo sapiens]	0.714514	0.517544	0.948166	0.814743	0.687682	1.0194		0.726741	0.840608	1.15668	0.509883
767975924	PREDICTED: protein SCAF11 isoform X3 [OS=Homo sapiens]	1.4619	1.13214	0.884524	0.97314	0.945248	1.16736		1.15952	1.02858	0.887072	0.509978
12276129	vesicle transport-related protein [OS=Homo sapiens]	0.916747	1.10358	0.979671	1.08394	1.10052	0.965803		1	1.05009	1.05009	0.51019
34364836	Hypothetical protein [OS=Homo sapiens]	0.980063	1.04722	1.24449	1.0288	1.11817	0.90864		1.09059	1.01854	0.933931	0.510696
119597983	hCG33299, isoform CRA_a [OS=Homo sapiens]	1.17512	1.27189	0.998848	1.1209	1.10041	1.04508		1.14862	1.0888	0.94792	0.511299
119577376	biliverdin reductase B (flavin reductase (NADPH)), isoform CRA_d [OS=Homo sapiens]	1.15845	1.3169	1.2993	1.12453	1.08966	1.35367		1.25822	1.18929	0.945219	0.51578
478247136	Chain D, An Improved Model Of The Human Apoptosome [OS=Homo sapiens]	0.897749	0.778612	1.04597	0.910714	0.987103	1		0.907442	0.965939	1.06446	0.515974
20455193	Nuclear pore complex protein Nup50 [OS=Homo sapiens]	0.954696	1.28398	0.880663	1.11526	1.15576	1.11423		1.03978	1.12842	1.08525	0.516472
530399852	PREDICTED: diacylglycerol kinase alpha isoform X2 [OS=Homo sapiens]	0.807726	0.95698	0.954346	0.863179	1.01509	0.984909		0.906351	0.954393	1.05301	0.517317
21708167	RBP7 protein, partial [OS=Homo sapiens]	1.05791	1.13857	0.918304	1.0663	0.974217	0.906077		1.03826	0.982198	0.946001	0.518779
466260	epidermal growth factor receptor substrate [OS=Homo sapiens]	1.01541	0.75068	0.805984	0.936493	0.898578	0.909005		0.857359	0.914692	1.06687	0.520127
51476824	Hypothetical protein [OS=Homo sapiens]	0.84507	1.0406	0.621375	0.90273	1.00256	0.869454		0.835681	0.924915	1.10678	0.522701
767989403	PREDICTED: cytochrome c oxidase subunit 4 isoform 1, mitochondrial isoform X2 [OS=Homo sapiens]	1.11618	1.14332	0.923996	1.01339	1.03193	0.991761		1.06117	1.01236	0.954006	0.52405
119605373	transmembrane emp24 protein transport domain containing 9, isoform CRA_b [OS=Homo sapiens]	0.950652	0.797952	0.967412	0.89464	0.619224	0.957486		0.905338	0.823783	0.909917	0.524268
194387844	unnamed protein product [OS=Homo sapiens]	1.01558	1.03992	0.868549	1.02488	0.976077	1.04211		0.974684	1.01435	1.0407	0.525219
3668141	PBK1 protein [OS=Homo sapiens]	1.20604	1.13592	0.926645	1.03643	1.08054	0.962608		1.08954	1.02653	0.942168	0.525481
119622981	ras homolog gene family, member G (rho G), isoform CRA_a [OS=Homo sapiens]	0.999028	1.11565	0.877551	1.00951	0.95057	0.864068		0.997408	0.941381	0.943827	0.525612
119590931	5-aminoimidazole-4-carboxamide ribonucleotide formyltransferase/IMP cyclohydrolase, isoform CRA_c [OS=Homo sapiens]	0.997976	0.961538	1.26417	0.938017	0.93905	1.11364		1.07456	0.996901	0.927728	0.525615
166788562	MYH9 variant protein [OS=Homo sapiens]	0.991279	0.988372	0.898256	1.0227	0.974334	0.956565		0.959302	0.984534	1.0263	0.526037
221043944	unnamed protein product [OS=Homo sapiens]	1.15211	1.14697	0.862282	0.98993	0.96576	1.00504		1.05379	0.986908	0.936536	0.526201
119614969	hCG2001850, isoform CRA_a [OS=Homo sapiens]	0.840844	0.774688	1.21381	1.06363	0.889714	1.22375		0.943113	1.05903	1.12291	0.526498
20071563	saccharopine dehydrogenase (putative) [OS=Homo sapiens]	0.63228	1.42013	0.64975	0.770217	1.90335	0.935897		0.900721	1.20316	1.33577	0.528356
226423947	neutral cholesterol ester hydrolase 1 isoform a [OS=Homo sapiens]	0.542754	0.794779	1.20252	0.934708	0.841924	1.22795		0.846685	1.00153	1.18288	0.528614
62087582	H2A histone family, member V isoform 1 variant [OS=Homo sapiens]	1.05285	1.11077	0.940041	1.00404	1.00202	0.993933		1.03455	1	0.966601	0.529277
12803185	Nucleophosmin (nucleolar phosphoprotein B23, numatrin) [OS=Homo sapiens]	0.985075	0.972139	0.979104	0.908922	0.837361	1.05669		0.978773	0.934325	0.954588	0.529756
119590969	X-ray repair complementing defective repair in Chinese hamster cells 5 (double-strand-break rejoining; Ku autoantigen, 80kDa), isoform CRA_b [OS=Homo sapiens]	1.03774	0.955975	1.17505	0.936642	0.852165	1.15312		1.05625	0.980641	0.928413	0.529887
189054908	unnamed protein product [OS=Homo sapiens]	1.26761	1.20775	1.01995	1.12942	1.10398	1.1073		1.1651	1.11357	0.95577	0.529937
340545556	FYN-binding protein isoform 3 [OS=Homo sapiens]	1.01167	1.0428	0.822957	0.977969	1.1954	0.925287		0.959144	1.03289	1.07688	0.530344
158261055	unnamed protein product [OS=Homo sapiens]	0.948424	0.804202	1.04107	1.04271	0.876042	1.06042		0.931232	0.993056	1.06639	0.532237
119594345	dihydroxyacetone kinase 2 homolog (yeast), isoform CRA_b [OS=Homo sapiens]	1.19374	1.1949	0.989559	1.09395	1.01404	1.11663		1.12606	1.07487	0.954541	0.532438
443671	complement component C4A, partial [OS=Homo sapiens]	1.26218	1.33821	0.720273	1.35318	1.42482	1.01615		1.10689	1.26472	1.14259	0.533295
50845388	Annexin A2 isoform 1 [OS=Homo sapiens]	1.00302	0.902414	1.14588	1.11135	0.959607	1.17467		1.0171	1.08188	1.06369	0.533539
350285458	Beta actin [OS=Homo sapiens]	1.06843	0.97654	0.900293	0.905895	0.777663	1.06515		0.981753	0.916236	0.933265	0.533689
75517507	HNRPA1 protein, partial [OS=Homo sapiens]	1.07478	0.859375	1.12054	0.967269	0.671558	1.10722		1.01823	0.91535	0.898963	0.534539
12654655	N-ethylmaleimide-sensitive factor attachment protein, alpha [OS=Homo sapiens]	1.001	0.942943	1.07908	0.944049	0.832146	1.08037		1.00767	0.952187	0.944935	0.535221
119590242	ADP-ribosylation factor 1, isoform CRA_a [OS=Homo sapiens]	0.761324	0.719512	1.12805	0.921325	0.878882	1.1087		0.869628	0.969634	1.115	0.535579
194380992	unnamed protein product [OS=Homo sapiens]	1.11147	1.194	0.956056	1.04257	1.08317	0.982178		1.08717	1.03597	0.952905	0.535766
31077035	Endoplasmic reticulum resident protein 44 [OS=Homo sapiens]	1.01747	1.0298	1.14388	1.01073	1.03648	1.05794		1.06372	1.03505	0.973047	0.536833
530371167	PREDICTED: E3 ubiquitin-protein ligase TRIP12 isoform X2 [OS=Homo sapiens]	0.922199	1.25104	0.728216	1.11053	1.28884	0.889468		0.967151	1.09628	1.13352	0.536835
119604554	dynamin 2, isoform CRA_e [OS=Homo sapiens]	0.886673	0.94107	0.964642	0.951597	1.03001	0.90029		0.930795	0.960632	1.03206	0.536847
190247	snRNP polypeptide B [OS=Homo sapiens]	1.00832	1.0842	1.12474	1.02806	0.842685	1.1523		1.07242	1.00768	0.939635	0.537911
578799206	PREDICTED: endophilin-B1 isoform X1 [OS=Homo sapiens]	1.09769	1.46213	0.919868	1.02092	1.08167	1.05378		1.1599	1.05212	0.907084	0.538844
62088544	Diaphanous 1 variant [OS=Homo sapiens]	0.991089	1.0099	0.918812	0.953786	1.05015	0.995084		0.973267	0.999672	1.02713	0.539145
259045647	Chain C, Structure Of Human Phosphogluconate Dehydrogenase In Complex With Nadph At 2.53a [OS=Homo sapiens]	0.982213	0.948617	1.0415	1.00402	1.13655	0.953815		0.990777	1.03146	1.04106	0.540661
530400731	PREDICTED: SWI/SNF complex subunit SMARCC2 isoform X1 [OS=Homo sapiens]	1.05496	1.0893	0.85476	1.0491	1.05311	1.04309		0.999673	1.04843	1.04877	0.541753
145386517	Phostensin [OS=Homo sapiens]	1.13048	1.10857	0.782857	0.932971	0.980072	0.876812		1.0073	0.929952	0.923211	0.542365
194379162	unnamed protein product [OS=Homo sapiens]	1.15672	0.915066	1.00202	1.06686	1.10029	1.05062		1.0246	1.07259	1.04683	0.542475
2920587	TBP-associated factor 172 [OS=Homo sapiens]	0.894384	0.548198	0.932104	0.788732	0.942782	0.903169		0.791562	0.878228	1.10949	0.543261
119574488	GTPase, IMAP family member 4, isoform CRA_a [OS=Homo sapiens]	1.06532	1.04995	0.788665	1.05485	1.19099	0.902057		0.96798	1.0493	1.08401	0.543319
170932494	Syntaxin-7 [OS=Homo sapiens]	1.05279	0.965139	0.989044	1	1.02708	0.870939		1.00232	0.966005	0.963765	0.543836
119571985	granulin, isoform CRA_a [OS=Homo sapiens]	0.950673	0.972197	0.701345	1.02164	1.08843	0.771402		0.874738	0.960489	1.09803	0.545147
27696633	v-crk sarcoma virus CT10 oncogene homolog (avian)-like [OS=Homo sapiens]	0.942915	1.01733	1.06728	0.958078	0.834356	1.07975		1.00917	0.957396	0.948692	0.550489
119598173	mitogen-activated protein kinase kinase 1, isoform CRA_c [OS=Homo sapiens]	0.974976	0.883542	1.05197	0.914784	0.793634	1.03593		0.970164	0.914784	0.942918	0.551226
24638454	sarcoplasmic/endoplasmic reticulum calcium ATPase 2 isoform b [OS=Homo sapiens]	1.03012	1.11044	0.924699	1.0253	0.974696	0.952429		1.02175	0.984143	0.96319	0.551663
7022593	unnamed protein product [OS=Homo sapiens]	0.891813	0.846979	1.16862	1.02591	0.95544	1.1513		0.969136	1.04421	1.07747	0.551908
5052121	Brefeldin A-inhibited guanine nucleotide-exchange protein 1 [OS=Homo sapiens]	0.892586	0.88403	0.967681	0.940341	0.997159	0.887311		0.914766	0.941604	1.02934	0.55194
116805340	glycine--tRNA ligase isoform 1 precursor [OS=Homo sapiens]	0.959826	0.966341	1.30402	0.97495	1.00802	1.02505		1.07673	1.00267	0.931221	0.553373
62089078	WD repeat-containing protein 1 isoform 1 variant [OS=Homo sapiens]	0.98494	0.957831	1.07229	0.963221	0.919483	1.03777		1.00502	0.973492	0.96863	0.553716
187960969	ATP synthase F0 subunit 6 (mitochondrion) [OS=Homo sapiens]	0.698202	0.385457	0.993745	0.806358	0.669557	0.984586		0.692468	0.820167	1.18441	0.553882
12804711	FK506 binding protein 4, 59kDa [OS=Homo sapiens]	1.09091	1.27601	0.932092	1.07787	1.04558	0.974359		1.09967	1.03261	0.939013	0.554049
49456783	EDF1 [OS=Homo sapiens]	1.29047	1.34099	1.07463	1.18872	1.27385	1.0359		1.23536	1.16615	0.943978	0.554125
189067867	unnamed protein product [OS=Homo sapiens]	0.768347	0.810787	0.983201	0.849392	0.947615	0.903648		0.854111	0.900218	1.05398	0.554543
119630459	SAM domain, SH3 domain and nuclear localisation signals, 1, isoform CRA_b [OS=Homo sapiens]	1.13917	1.25589	0.811448	0.941111	1.09556	0.885556		1.06884	0.974074	0.911341	0.554575
119625357	toll-like receptor 2, isoform CRA_a [OS=Homo sapiens]	0.967118	0.966151	0.858801	1.00929	0.899897	0.976264		0.93069	0.961816	1.03344	0.555079
21618561	Cytochrome b-245, beta polypeptide [OS=Homo sapiens]	0.90331	0.640244	0.86324	0.800664	0.706811	0.732558		0.802265	0.746678	0.930712	0.555403
119625322	fibrinogen gamma chain, isoform CRA_l [OS=Homo sapiens]	0.559838	1.63083	0.674442	0.891304	2.15543	0.867391		0.955037	1.30471	1.36614	0.555558
595255	actin capping protein alpha subunit [OS=Homo sapiens]	1.02262	0.972468	0.818092	0.937436	0.938462	1.09128		0.937725	0.98906	1.05474	0.556004
158429672	Chain A, The Crystal Structure Of Ebp1 [OS=Homo sapiens]	0.869004	0.808118	0.95572	0.908333	0.849074	0.988889		0.877614	0.915432	1.04309	0.556122
119598613	splicing factor, arginine/serine-rich 10 (transformer 2 homolog, Drosophila), isoform CRA_c, partial [OS=Homo sapiens]	0.962848	1.10836	0.93808	0.93186	0.952118	1.01289		1.0031	0.965623	0.962643	0.556205
930625174	anti-HIV-1 immunoglobulin light chain variable region, partial [OS=Homo sapiens]	1.20533	1.29418	0.674235	1.13133	1.22027	1.19752		1.05791	1.18304	1.11828	0.556732
68532466	solute carrier family 4 (anion exchanger), member 1, adaptor protein [OS=Homo sapiens]	1.14878	1.14028	0.995749	1.10101	1.21515	1.09091		1.09493	1.13569	1.03722	0.556863
119612371	RAD21 homolog (S. pombe), isoform CRA_a [OS=Homo sapiens]	0.649351	0.925788	1.26623	1.06471	1.05056	1.06876		0.947124	1.06134	1.12059	0.557032
119614927	serine carboxypeptidase 1, isoform CRA_b [OS=Homo sapiens]	1.04451	0.864389	0.97619	0.895329	1.11246	1.03547		0.961698	1.01442	1.05482	0.557272
11493700	PC3-96 [OS=Homo sapiens]	0.948093	0.825212	1.36441	0.875	0.809524	1.09821		1.0459	0.927579	0.886869	0.557399
683524009	cytochrome c oxidase assembly factor 6 homolog isoform 2 [OS=Homo sapiens]	1.29087	1.25902	1.00212	1.2	1.06349	1.0963		1.18401	1.11993	0.945882	0.557432
517494	Glycoprotein Ib beta [OS=Homo sapiens]	0.965217	1.41196	0.934783	0.865458	1.21756	0.855916		1.10399	0.979644	0.88737	0.557988
194378426	unnamed protein product [OS=Homo sapiens]	1.14804	1.02719	0.86002	1	0.970093	0.894393		1.01175	0.954829	0.943741	0.558178
119576736	syntaxin binding protein 3, isoform CRA_c [OS=Homo sapiens]	1.04305	0.947109	1.94834	1.02626	1.16193	1.13567		1.31283	1.10795	0.843938	0.558774
578830580	PREDICTED: tripartite motif-containing protein 65 isoform X1 [OS=Homo sapiens]	1.47914	1.1323	0.890346	1.00297	1.16947	0.985134		1.16726	1.05253	0.901706	0.559902
119573509	hCG2040565, partial [OS=Homo sapiens]	1.26208	1.2986	0.943072	1.11448	1.16047	0.994129		1.16792	1.08969	0.933021	0.56035
768024217	PREDICTED: phosphatidylinositol transfer protein beta isoform isoform X1 [OS=Homo sapiens]	1.28227	1.44511	0.932449	1.08235	1.17219	1.11337		1.21994	1.12264	0.920238	0.560618
767910218	PREDICTED: mitochondrial amidoxime-reducing component 1 isoform X1 [OS=Homo sapiens]	0.888889	1	0.936647	0.928305	1.05028	0.942272		0.941845	0.973619	1.03374	0.561226
119624074	major histocompatibility complex, class II, DP alpha 1, isoform CRA_a [OS=Homo sapiens]	1.03321	0.638241	0.928187	1.20525	0.817121	0.894942		0.866547	0.972438	1.1222	0.561258
3560557	cellular apoptosis susceptibility protein [OS=Homo sapiens]	1.07489	1.19937	0.962025	1.02493	1.09571	0.968096		1.07876	1.02958	0.954407	0.561834
254839675	Chain D, A Cis-Proline In Alpha-Hemoglobin Stabilizing Protein Directs The Structural Reorganization Of Alpha-Hemoglobin [OS=Homo sapiens]	0.780488	1.08878	1.15317	0.71209	0.895492	1.10758		1.00748	0.905055	0.898335	0.561843
189054227	unnamed protein product [OS=Homo sapiens]	0.976303	1.05213	0.913744	0.960707	1.07859	1.00295		0.980727	1.01408	1.03401	0.56202
119576044	serine hydroxymethyltransferase 1 (soluble), isoform CRA_a [OS=Homo sapiens]	1.23485	0.869048	1.06926	0.951509	0.81681	1.13901		1.05772	0.969109	0.916225	0.564107
119610995	PRP8 pre-mRNA processing factor 8 homolog (yeast), isoform CRA_b [OS=Homo sapiens]	1.02202	0.948949	0.976977	0.982266	1.01182	0.997044		0.982649	0.997044	1.01465	0.564216
209969703	Protein RCC2 [OS=Homo sapiens]	1.08413	1.07348	0.961661	1.04569	0.985787	1.00711		1.03976	1.01286	0.97413	0.564769
12653721	solute carrier family 39 (zinc transporter), member 7 [OS=Homo sapiens]	1.06488	1.33883	0.839341	1.04706	1.0598	0.831373		1.08102	0.979412	0.90601	0.565292
609412462	Chain C, Crystal Structure Of Human Lnkh2b-h2a.z-anp32e [OS=Homo sapiens]	1.09834	1.2663	1.01326	1.13302	1.2147	1.1762		1.12597	1.17464	1.04323	0.566411
40807045	Histocompatibility (minor) HA-1 [OS=Homo sapiens]	1.015	1.022	0.993	0.970755	0.719811	1.12075		1.01	0.937107	0.927829	0.567935
194382432	unnamed protein product [OS=Homo sapiens]	1.48611	0.855159	1.02778	1.01801	0.900424	1.08581		1.12302	1.00141	0.891717	0.568382
12052742	Hypothetical protein [OS=Homo sapiens]	1.13514	1.00483	0.725869	1.06287	1.05888	0.97505		0.955277	1.03227	1.0806	0.568484
10434704	unnamed protein product [OS=Homo sapiens]	0.958425	1.1488	1.2046	1.01826	1.06337	1.087		1.10394	1.05621	0.956767	0.569888
193785879	unnamed protein product [OS=Homo sapiens]	1.02854	1.01223	1.05301	1.0068	0.976699	1.06019		1.03126	1.01456	0.983809	0.57164
57997018	Hypothetical protein [OS=Homo sapiens]	1.1085	1.00614	1.01535	1.01086	1.09279	0.913129		1.04333	1.00559	0.963831	0.571848
189053232	unnamed protein product [OS=Homo sapiens]	1.11655	1.0666	1.02601	1.08559	1.04617	1.15203		1.06972	1.09459	1.02325	0.572207
30581141	proteasome activator complex subunit 1 isoform 2 [OS=Homo sapiens]	1.03659	0.980691	1.01931	1.01187	0.886251	1.04451		1.0122	0.980877	0.969059	0.572319
119571920	formin-like 1, isoform CRA_b [OS=Homo sapiens]	0.971319	1.00669	0.827916	0.960784	1.01765	0.937255		0.935309	0.971895	1.03912	0.572751
119618542	hCG2016250, isoform CRA_k [OS=Homo sapiens]	0.889518	0.829084	1	0.909183	0.858729	1.12815		0.906201	0.965355	1.06528	0.573603
51476294	Hypothetical protein [OS=Homo sapiens]	1.04649	1.15135	0.902703	0.960348	1.0619	0.926499		1.03351	0.982914	0.951042	0.573978
119610151	Fatty acid synthase [OS=Homo sapiens]	0.977362	0.990157	0.972441	0.949427	1.01145	0.935115		0.979987	0.965331	0.985045	0.574637
10439979	unnamed protein product [OS=Homo sapiens]	1.02575	1.14624	0.943357	1.04077	1.19528	1.02575		1.03845	1.08727	1.04701	0.57484
6841260	HSPC305 [OS=Homo sapiens]	0.873357	1.05974	1.45042	1.25718	0.916355	1.75031		1.12784	1.30795	1.1597	0.575508
31873320	Hypothetical protein [OS=Homo sapiens]	1.1574	1.10913	0.93914	1.03479	1.06163	0.981113		1.06856	1.02584	0.96003	0.576269
119587508	acetyl-Coenzyme A acetyltransferase 1 (acetoacetyl Coenzyme A thiolase), isoform CRA_b [OS=Homo sapiens]	1.05666	1.01784	1.13012	1.02766	0.980851	1.10638		1.06821	1.0383	0.972002	0.57644
38788333	remodeling and spacing factor 1 [OS=Homo sapiens]	1.34938	1.5	0.946914	1.13341	1.24401	1.10946		1.26543	1.1623	0.918497	0.577258
384229051	thymidine phosphorylase isoform 2 [OS=Homo sapiens]	1.15054	1.02151	1.16129	1.10265	0.915344	1.15873		1.11111	1.05891	0.953016	0.577477
189053747	unnamed protein product [OS=Homo sapiens]	1.17842	1.24466	0.767094	0.992857	0.995918	0.927551		1.06339	0.972109	0.91416	0.578194
119619804	high-mobility group box 3, isoform CRA_b [OS=Homo sapiens]	1.16648	1.19934	0.841183	1.00802	1.02705	0.961924		1.069	0.998998	0.934513	0.578506
62087150	Phosphoribosylglycinamide formyltransferase, phosphoribosylglycinamide synthetase, phosphoribosylaminoimidazole synthetase isoform 1 variant [OS=Homo sapiens]	1.01564	1.14599	1.0438	1.08959	1.02352	1.21837		1.06847	1.11049	1.03932	0.578516
1906009	adenosine kinase long form [OS=Homo sapiens]	0.837209	1.18508	0.869186	0.954819	1.26104	0.949799		0.963824	1.05522	1.09483	0.578577
119605454	hexokinase 3 (white cell), isoform CRA_b [OS=Homo sapiens]	0.996954	1.00508	1.01015	0.903397	0.814225	1.12633		1.00406	0.947983	0.944149	0.578616
937827788	L-lactate dehydrogenase B chain isoform LDHBx [OS=Homo sapiens]	0.932302	0.838491	1.08994	0.959646	1	1.04035		0.953578	1	1.04868	0.578978
530393288	PREDICTED: cytosolic purine 5'-nucleotidase isoform X2 [OS=Homo sapiens]	1.01273	1.11851	0.990206	0.933466	0.856008	1.15492		1.04048	0.981463	0.943276	0.579139
116497109	Vanin 2 [OS=Homo sapiens]	0.960595	0.616462	0.71979	0.869604	0.872302	0.750899		0.765616	0.830935	1.08532	0.583032
767939365	PREDICTED: coagulation factor XIII A chain isoform X2 [OS=Homo sapiens]	0.937243	0.953704	1.21399	0.882643	0.873767	1.12919		1.03498	0.961867	0.929359	0.583161
530422563	PREDICTED: cullin-4B isoform X1 [OS=Homo sapiens]	1.09482	1.06836	0.977949	1.12758	0.972522	0.908734		1.04704	1.00294	0.957884	0.583255
119594723	EH-domain containing 1, isoform CRA_a [OS=Homo sapiens]	0.943249	1.00294	0.983366	1.00202	1.13535	0.912121		0.976517	1.0165	1.04094	0.583806
578838694	PREDICTED: SAM and SH3 domain-containing protein 3 isoform X1 [OS=Homo sapiens]	0.825967	1.18692	0.887661	1.01011	0.966633	1.14459		0.966851	1.04044	1.07612	0.58382
119601492	RNA binding motif protein 25, isoform CRA_a [OS=Homo sapiens]	1.03005	0.963731	1.00622	0.988669	1.00944	0.958451		1	0.985521	0.985521	0.584839
119605742	CREB binding protein (Rubinstein-Taybi syndrome), isoform CRA_b [OS=Homo sapiens]	1.05683	1.08306	1.34317	1.33923	0.896133	0.951381		1.16102	1.06225	0.914925	0.585354
1197636	p105MCM [OS=Homo sapiens]	0.925293	1.14088	1.13234	0.95283	0.979245	1.11415		1.06617	1.01541	0.95239	0.58839
238776833	THO complex subunit 4 [OS=Homo sapiens]	0.829341	1.02395	1.16966	1.00482	1.20231	1.02216		1.00765	1.07643	1.06826	0.588426
51479141	ATP synthase-coupling factor 6, mitochondrial isoform b precursor [OS=Homo sapiens]	0.840034	1.04363	0.715997	0.791667	0.896701	0.720486		0.866553	0.802951	0.926604	0.588749
767903406	PREDICTED: E3 ubiquitin-protein ligase UBR4 isoform X1 [OS=Homo sapiens]	0.976908	1.03815	1.01707	0.991054	1.05368	0.905567		1.01071	0.983433	0.973012	0.589233
157151755	ribonuclease P protein subunit p30 isoform a [OS=Homo sapiens]	0.73211	0.620183	1.18716	0.901501	1.0272	0.923077		0.846483	0.950594	1.12299	0.589347
767951833	PREDICTED: chromodomain-helicase-DNA-binding protein 7 isoform X1 [OS=Homo sapiens]	0.856158	0.972414	0.999015	1.1098	0.87451	0.985294		0.942529	0.989869	1.05023	0.589796
147743329	Non-functional aryl hydrocarbon receptor interacting protein [OS=Homo sapiens]	1.16876	1.52566	0.802737	1.01957	1.07828	1.03229		1.16572	1.04338	0.895054	0.590522
119582975	osteoclast stimulating factor 1, isoform CRA_b [OS=Homo sapiens]	0.814208	0.856102	1.03097	0.983887	0.803625	1.10675		0.900425	0.964753	1.07144	0.590886
1575000	2,4-dienoyl-CoA reductase [OS=Homo sapiens]	0.928161	0.725096	1.17529	1.07252	0.944842	1.04903		0.942848	1.02213	1.08409	0.591072
71051476	BID protein, partial [OS=Homo sapiens]	1.01631	1.24465	0.992864	1.05962	1.1125	0.903846		1.08461	1.02532	0.945338	0.59169
3420929	alpha-tubulin isoform 1 [OS=Homo sapiens]	0.863341	0.824295	1.70824	0.823725	0.687361	1.29047		1.13196	0.933851	0.824986	0.592754
119624150	chromosome 6 open reading frame 125 [OS=Homo sapiens]	1.08068	0.79724	1.19851	1.09309	0.716891	0.982726		1.02548	0.930902	0.907774	0.593394
319976397	hemoglobin alpha-2 chain variant [OS=Homo sapiens]	0.978044	1.14271	0.762475	0.980981	1.09209	1.01001		0.961078	1.02769	1.06931	0.593495
12653427	UQCRC2 protein [OS=Homo sapiens]	1.10997	1.07503	0.963001	1.03166	0.967249	1.05895		1.04933	1.01929	0.971367	0.594375
767954354	PREDICTED: WAS protein family homolog 1 isoform X2 [OS=Homo sapiens]	0.911134	0.874362	1.28396	0.889002	0.738289	1.13849		1.02315	0.921928	0.901066	0.594623
768013491	PREDICTED: 5'-3' exoribonuclease 2 isoform X1 [OS=Homo sapiens]	1.08395	1.15303	0.922423	1.00594	1.02673	1.00792		1.05313	1.01353	0.962395	0.594928
14714514	pyruvate dehydrogenase complex, component X [OS=Homo sapiens]	0.940299	0.822886	1.15423	1.0927	1.06903	0.941815		0.972471	1.03452	1.0638	0.595466
119611367	aspartyl-tRNA synthetase 2 (mitochondrial), isoform CRA_b [OS=Homo sapiens]	0.944842	1.01328	1.1665	0.998997	1.04413	0.960883		1.04154	1.00134	0.961402	0.595527
16741033	proteasome (prosome, macropain) 26S subunit, ATPase, 1 [OS=Homo sapiens]	0.922696	0.965312	1.0555	1.06307	0.934893	1.04171		0.981169	1.01322	1.03267	0.5959
307106	Lamin B [OS=Homo sapiens]	1.02834	1.00709	1.02632	0.978894	0.996985	1.04824		1.02058	1.00804	0.987713	0.59666
119596626	integrin beta 4 binding protein, isoform CRA_b [OS=Homo sapiens]	1.06383	0.906788	1.04661	1.09706	0.930207	1.12432		1.00574	1.05053	1.04453	0.598604
119596037	HCG2044781 [OS=Homo sapiens]	1.09771	1.09563	0.934511	1.00822	1.08219	0.912329		1.04262	1.00091	0.959999	0.598716
18418633	mutant beta-globin [OS=Homo sapiens]	0.80202	1.04949	1.21111	0.777778	0.908995	1.11323		1.02088	0.933333	0.914248	0.599826
4557587	Fumarylacetoacetase [OS=Homo sapiens]	0.940141	0.997653	1.42723	0.966049	1.01132	1.11523		1.12167	1.03086	0.91904	0.600442
51094447	chromosome 7 open reading frame 20 [OS=Homo sapiens]	0.8811	0.748004	1.0559	0.904374	1.32146	0.777213		0.895001	1.00102	1.11845	0.601055
119628236	SH3 domain binding glutamic acid-rich protein like 3, isoform CRA_a, partial [OS=Homo sapiens]	0.945745	0.862766	1.42447	1.11807	0.849218	1.85917		1.07766	1.27549	1.18357	0.601174
67464296	Chain C, Crystal Structure Of Human B Type Phosphoglycerate Mutase [OS=Homo sapiens]	0.985552	0.894737	1.23117	0.937126	0.917166	1.06886		1.03715	0.974385	0.939481	0.602552
48146637	FLJ10525 [OS=Homo sapiens]	0.98017	0.994334	0.848914	1.05362	0.947368	0.925521		0.941139	0.975505	1.03651	0.602682
118572682	Pantothenate kinase 2, mitochondrial [OS=Homo sapiens]	1.19243	1.57518	0.602524	1.41667	1.25	1.19401		1.12338	1.28689	1.14556	0.603808
158258645	unnamed protein product [OS=Homo sapiens]	1.13052	0.957831	0.825301	1.15299	1.01216	0.931104		0.971218	1.03208	1.06267	0.608223
74760704	Leucine-rich repeat-containing protein 59 [OS=Homo sapiens]	0.91793	0.895629	0.881356	1.05034	0.833495	0.917715		0.898305	0.93385	1.03957	0.608261
134047749	Cytoplasmic dynein 1 light intermediate chain 1 [OS=Homo sapiens]	1.03895	1.09895	1.04737	1.02947	1.02947	1.08316		1.06175	1.04737	0.986451	0.608487
194382240	unnamed protein product [OS=Homo sapiens]	1.0715	1.12198	1.0368	1.10538	0.993548	1.06344		1.07676	1.05412	0.978975	0.609637
13325110	proteasome (prosome, macropain) activator subunit 2 (PA28 beta) [OS=Homo sapiens]	1.03144	0.921907	1.08012	1.09055	0.999005	1.03284		1.01116	1.0408	1.02931	0.611518
14043026	vesicle-associated membrane protein 8 [OS=Homo sapiens]	1.12869	1.15084	0.948312	1.03662	1.09202	0.981221		1.07595	1.03662	0.963447	0.612366
189053967	unnamed protein product [OS=Homo sapiens]	1.02857	1.02041	0.993878	1.11913	0.848087	1.28634		1.01429	1.08452	1.06924	0.612728
29165827	SLC9A3R1 protein, partial [OS=Homo sapiens]	1	1.031	0.921	1.03458	0.940711	1.05534		0.984	1.01021	1.02664	0.614923
119604509	CDC37 cell division cycle 37 homolog (S. cerevisiae), isoform CRA_a [OS=Homo sapiens]	1.03749	1.03445	0.93921	1.00091	1.00366	0.946069		1.00371	0.983547	0.979906	0.617592
13399541	Chain B, A Second Divalent Metal Ion In The Active Site Of A New Crystal Form Of Human ApurinicAPYRIMIDINIC ENDONUCLEASE, Ape1, And Its Implications For The Catalytic Mechanism [OS=Homo sapiens]	0.969093	0.874377	1.13659	1.0415	0.995059	1.07213		0.993353	1.03623	1.04317	0.619826
194387782	unnamed protein product [OS=Homo sapiens]	0.818272	1.11023	0.976167	1.01481	0.972359	1.05923		0.968222	1.01547	1.04879	0.619924
119627200	basic transcription factor 3-like 4, isoform CRA_a [OS=Homo sapiens]	0.920327	1.06537	1.04699	0.719331	1.19331	0.885688		1.0109	0.932776	0.922722	0.621268
530374895	PREDICTED: protein CDV3 homolog isoform X1 [OS=Homo sapiens]	0.956647	0.972062	0.944123	0.956942	0.982425	0.884886		0.957611	0.941418	0.98309	0.621419
2253267	Properdin [OS=Homo sapiens]	0.975916	1.60733	0.598953	0.932921	1.14122	0.569285		1.06073	0.881142	0.830691	0.623643
55956921	Heterogeneous nuclear ribonucleoprotein A/B isoform b [OS=Homo sapiens]	1.02282	0.931535	1.03216	0.948424	0.78128	1.10124		0.995505	0.943649	0.94791	0.624065
221316659	Leupaxin isoform 1 [OS=Homo sapiens]	0.936355	0.975892	0.724204	0.970385	0.913129	0.883514		0.878817	0.922343	1.04953	0.624471
230867	Chain R, Twinning In Crystals Of Human Skeletal Muscle D-Glyceraldehyde-3- Phosphate Dehydrogenase [OS=Homo sapiens]	1.03955	0.890772	0.810734	0.988615	0.901328	0.964896		0.913685	0.951613	1.04151	0.625861
74054098	TLR8 [OS=Homo sapiens]	0.980769	1.17105	1.04757	0.995807	0.764151	1.21593		1.06646	0.991964	0.930142	0.627186
6683496	bromodomain adjacent to zinc finger domain 1B [OS=Homo sapiens]	1.03874	1.09072	0.834862	0.988494	1.12971	0.98954		0.988107	1.03591	1.04838	0.627413
119583385	malic enzyme 2, NAD(+)-dependent, mitochondrial, isoform CRA_b [OS=Homo sapiens]	0.861349	0.88604	1.04368	0.960458	0.866805	1.1051		0.930358	0.977454	1.05062	0.627716
118505327	Beta-actin [OS=Homo sapiens]	1.04776	1.29254	0.583085	1.19519	1.425	0.752885		0.974461	1.12436	1.15383	0.628688
33337583	Hep27-like protein [OS=Homo sapiens]	0.957406	0.691191	1.19264	0.829268	0.745366	1.00878		0.94708	0.861138	0.909256	0.628699
11320942	BRG1-Associated Factor 250a [OS=Homo sapiens]	1.00288	0.917466	1.10749	1.04126	1.14637	0.960707		1.00928	1.04944	1.0398	0.628892
2764505	asparaginyl-tRNA synthetase [OS=Homo sapiens]	1.06211	1.01967	0.981366	0.980639	0.803485	1.12778		1.02105	0.970636	0.950626	0.629345
578814206	PREDICTED: inosine-5'-monophosphate dehydrogenase 1 isoform X1 [OS=Homo sapiens]	1.20732	1.18958	0.905765	1.0308	1.12012	0.98768		1.10089	1.0462	0.950326	0.630603
18204183	RAB24, member RAS oncogene family [OS=Homo sapiens]	1.12977	1.0792	0.753817	1.11645	1.07967	0.963228		0.987595	1.05312	1.06634	0.631894
119598044	lactamase, beta, isoform CRA_b [OS=Homo sapiens]	0.831866	0.995599	0.735915	0.927565	0.748491	1.07545		0.85446	0.91717	1.07339	0.632096
28375485	unnamed protein product [OS=Homo sapiens]	1.04883	0.832031	0.985352	1.05515	0.919875	1.00832		0.955404	0.99445	1.04087	0.632716
767940010	PREDICTED: ras-related protein Rab-44 isoform X1 [OS=Homo sapiens]	1.10786	1.00403	0.867944	0.980315	0.808071	1.03937		0.99328	0.942585	0.948963	0.632858
14250114	Eukaryotic translation initiation factor 3, subunit G [OS=Homo sapiens]	0.89781	1	0.82573	0.90689	0.907821	1		0.907847	0.938237	1.03348	0.634998
12644154	Eukaryotic translation initiation factor 2 subunit 2 [OS=Homo sapiens]	1.06825	1.0455	0.882295	0.967803	0.972538	0.965909		0.998681	0.96875	0.970029	0.636386
158937236	puromycin-sensitive aminopeptidase [OS=Homo sapiens]	1.00503	0.798793	1.23742	0.923003	0.900866	1.01636		1.01375	0.946744	0.933903	0.637311
119606733	dehydrogenase E1 and transketolase domain containing 1 [OS=Homo sapiens]	1.14685	1.02098	0.823177	1.04234	1.12601	0.979839		0.997003	1.0494	1.05255	0.638652
245571	p42=42 kda non-muscle cytoplasmic actin [OS=Homo sapiens]	1.08469	1.3203	0.846906	1.19471	1.20952	1.06667		1.08397	1.15697	1.06735	0.638836
11274539	hypothetical protein DKFZp762K0911.1 [OS=Homo sapiens]	1.02434	0.897566	1.02535	0.92284	0.756173	1.10288		0.982421	0.927298	0.943891	0.638848
119592011	enolase 1, (alpha), isoform CRA_a [OS=Homo sapiens]	1.0092	1.02147	1.11554	1.06554	1.01797	1.13531		1.04874	1.07294	1.02308	0.639606
119610321	hCG1749005 [OS=Homo sapiens]	1.12035	1.06654	0.83953	1.01842	0.987718	0.874104		1.00881	0.960082	0.951701	0.640502
62088600	EBNA-2 co-activator variant [OS=Homo sapiens]	1.04268	1.05285	0.954268	0.983479	1.02332	0.992225		1.0166	0.999676	0.983353	0.640559
11875333	Vacuolar protein sorting 35 [OS=Homo sapiens]	0.809705	0.822074	1.18078	0.998971	0.981481	1.01646		0.93752	0.998971	1.06555	0.641216
119604464	protein (peptidylprolyl cis/trans isomerase) NIMA-interacting 1, isoform CRA_b [OS=Homo sapiens]	1.07733	1.18008	0.952331	1.01174	1.06849	1.0274		1.06992	1.03588	0.968186	0.642929
62089184	COP9 constitutive photomorphogenic homolog subunit 2 variant [OS=Homo sapiens]	1.16075	0.895787	1.26829	1.03811	1.12667	0.982492		1.10828	1.04909	0.946595	0.643349
119575807	DEK oncogene (DNA binding), isoform CRA_b [OS=Homo sapiens]	0.904671	1.01049	0.92183	0.866409	0.869313	1.01355		0.945663	0.916425	0.969082	0.644026
119614483	engulfment and cell motility 1, isoform CRA_c [OS=Homo sapiens]	0.973282	0.941794	0.939885	1	0.893443	1.02357		0.951654	0.972336	1.02173	0.644135
119590663	hCG16983, isoform CRA_f [OS=Homo sapiens]	0.76525	0.914048	1.1146	1.03859	0.854234	1.08574		0.9313	0.992855	1.0661	0.644161
158255150	unnamed protein product [OS=Homo sapiens]	0.919844	0.998045	1.08504	0.922144	0.927199	1.05662		1.00098	0.968655	0.967709	0.644641
119621575	chromosome 18 open reading frame 17, isoform CRA_b, partial [OS=Homo sapiens]	1.09946	0.850811	1.20865	1.13277	1.07271	1.1138		1.05297	1.10643	1.05077	0.644668
9955242	Chain B, Crystal Structure Of Human Transaldolase [OS=Homo sapiens]	0.845204	0.796771	1.15859	0.963902	0.967805	1.04195		0.933523	0.99122	1.0618	0.645595
530425325	PREDICTED: polypyrimidine tract-binding protein 1 isoform X1 [OS=Homo sapiens]	0.897727	0.720041	1.80992	0.962157	0.974456	0.991485		1.14256	0.976033	0.854249	0.647772
159162689	Chain A, Human Protein Disulfide Isomerase, Nmr, 40 Structures [OS=Homo sapiens]	0.991	1.054	0.822	1.02548	0.957537	0.990446		0.955667	0.991154	1.03713	0.647878
767963706	PREDICTED: xaa-Pro aminopeptidase 1 isoform X1 [OS=Homo sapiens]	0.850869	0.863678	0.984446	0.884892	0.7852	1.2446		0.899665	0.971566	1.07992	0.647895
119631463	alkylglycerone phosphate synthase, isoform CRA_b [OS=Homo sapiens]	1.03473	1.07967	0.849847	1.06869	1.08243	0.937193		0.988083	1.02944	1.04186	0.649008
13277528	ribosomal protein S27-like [OS=Homo sapiens]	1.09174	0.978593	0.926606	1.09331	0.973631	1.01826		0.998981	1.0284	1.02945	0.64942
62087818	eukaryotic translation initiation factor 4 gamma, 3 variant [OS=Homo sapiens]	1.03663	1.12986	1.10433	1.12704	1.62758	0.851249		1.09027	1.20195	1.10244	0.651162
51095108	LSM8 homolog, U6 small nuclear RNA associated (S. cerevisiae) [OS=Homo sapiens]	0.768421	0.672807	1.34561	0.80656	0.804878	0.867115		0.928947	0.826184	0.889377	0.651945
194385634	unnamed protein product [OS=Homo sapiens]	1.02796	0.96129	1.33978	1.03549	0.980167	1.13152		1.10968	1.04906	0.945374	0.652454
209572780	Ras and Rab interactor 3 [OS=Homo sapiens]	1.07616	0.987141	1.02374	1.03568	1.04601	0.94554		1.02901	1.00908	0.980625	0.652627
189053263	unnamed protein product [OS=Homo sapiens]	0.924565	0.955513	1.1412	1.0614	0.976974	1.0932		1.00709	1.04386	1.03651	0.653905
5020422	RUVBL2 protein [OS=Homo sapiens]	0.908998	0.849693	1.50102	0.944964	0.90135	1.09969		1.08657	0.982001	0.903761	0.654286
42559482	PHD finger protein 6 [OS=Homo sapiens]	0.932292	1.27083	0.882292	1.07255	1.14412	1.05		1.02847	1.08889	1.05874	0.654857
48257068	HSPA8 protein, partial [OS=Homo sapiens]	0.999078	1.01382	0.61659	0.88386	1.17592	0.816396		0.876498	0.958725	1.09381	0.654862
223460488	cbl protein [OS=Homo sapiens]	0.953686	1.06616	0.758034	0.805004	1.01467	0.791199		0.925961	0.87029	0.939878	0.654889
221040998	unnamed protein product [OS=Homo sapiens]	0.8362	0.592957	0.818182	0.749211	0.852524	0.76735		0.749113	0.789695	1.05417	0.656064
20544151	chromobox protein homolog 3 [OS=Homo sapiens]	0.853796	0.882849	1.14527	0.947368	0.94324	1.15996		0.960637	1.01686	1.05852	0.656248
578822553	PREDICTED: chromodomain-helicase-DNA-binding protein 4 isoform X2 [OS=Homo sapiens]	0.878428	0.900366	0.781536	0.805817	0.846022	0.85201		0.853443	0.834616	0.97794	0.656778
31108	human elongation factor 2 [OS=Homo sapiens]	0.958084	0.898204	1.16367	0.933668	0.902513	1.05126		1.00665	0.962479	0.956118	0.657112
189054354	unnamed protein product [OS=Homo sapiens]	1.12227	1.21507	0.879913	0.933333	1.01515	1.10808		1.07242	1.01886	0.950056	0.657282
1931577	Rab27a [OS=Homo sapiens]	1.22885	1.09328	1.00759	1.06037	1.10209	1.07355		1.10991	1.07867	0.971855	0.658674
10440158	unnamed protein product [OS=Homo sapiens]	1.33774	1	0.233962	0.9803	1.07786	0.9803		0.857233	1.01282	1.1815	0.660121
119599952	hCG2022684, isoform CRA_b [OS=Homo sapiens]	1.02994	1.10679	0.99002	1.02365	1.05676	0.990539		1.04225	1.02365	0.982157	0.660238
18088261	Calcium binding protein 39 [OS=Homo sapiens]	0.95992	0.981964	1.06112	1.00504	0.945565	1.14819		1.001	1.03293	1.0319	0.660985
530394328	PREDICTED: vinculin isoform X1 [OS=Homo sapiens]	1.08061	1.07245	0.922449	1.01918	1.0278	0.947267		1.02517	0.998082	0.973577	0.661604
12653473	proteasome (prosome, macropain) subunit, beta type, 1 [OS=Homo sapiens]	0.960512	0.942369	1.381	0.970498	1.04069	1.06612		1.09463	1.02577	0.937096	0.662001
62088048	Isoleucyl-tRNA synthetase, cytoplasmic variant [OS=Homo sapiens]	0.802632	0.809211	1.11654	0.932432	0.986486	0.957529		0.909461	0.958816	1.05427	0.662006
321267469	Scaffold attachment factor B1 isoform 1 [OS=Homo sapiens]	1.02317	1.01576	0.805375	0.919313	0.942489	0.878112		0.9481	0.913305	0.9633	0.662008
375314777	keratin 1 [OS=Homo sapiens]	0.698276	0.579433	0.342365	0.828353	0.624739	0.396108		0.540025	0.6164	1.14143	0.663559
767993263	PREDICTED: septin-9 isoform X3 [OS=Homo sapiens]	1.00406	0.936041	1.10457	0.992439	1.05388	0.907372		1.01489	0.984562	0.970117	0.664174
13124807	Proto-oncogene vav [OS=Homo sapiens]	0.909605	0.985876	0.882298	0.977295	0.871668	0.999013		0.925926	0.949325	1.02527	0.664618
119593672	polymerase (DNA-directed), delta interacting protein 3, isoform CRA_c [OS=Homo sapiens]	0.81826	1.01378	0.678725	0.854724	1.0615	0.775401		0.836922	0.897207	1.07203	0.665263
119604951	Epidermal growth factor receptor pathway substrate 15-like 1, isoform CRA_c [OS=Homo sapiens]	0.803404	1.15149	0.84	0.874889	0.933452	0.826974		0.931631	0.878438	0.942904	0.666794
40217847	U5 small nuclear ribonucleoprotein 200 kDa helicase [OS=Homo sapiens]	1.04593	0.967641	1.04697	0.998028	0.982249	1.03748		1.02018	1.00592	0.986018	0.66916
11526789	Inorganic pyrophosphatase 2 [OS=Homo sapiens]	0.817922	0.757865	1.28789	1.00212	0.903499	1.22375		0.95456	1.04312	1.09278	0.669315
767992241	PREDICTED: platelet-activating factor acetylhydrolase IB subunit alpha isoform X1 [OS=Homo sapiens]	0.865404	0.813559	1.27916	0.878097	0.885035	0.986125		0.986042	0.916419	0.929391	0.669505
440576013	Alternative protein SLC35A4 [OS=Homo sapiens]	0.833188	0.90131	1.07598	0.941336	0.974729	0.758123		0.936827	0.891396	0.951506	0.669519
767922905	PREDICTED: charged multivesicular body protein 2b isoform X1 [OS=Homo sapiens]	1.03102	1.4139	0.909091	0.959924	1.20897	0.945611		1.118	1.03817	0.928591	0.670993
7328175	Hypothetical protein [OS=Homo sapiens]	1.00502	1.04714	0.977934	1.01068	0.982524	1.0068		1.01003	1	0.99007	0.671806
119627549	leucine proline-enriched proteoglycan (leprecan) 1, isoform CRA_c [OS=Homo sapiens]	0.932793	0.727694	1.85284	1.09267	0.960285	0.983707		1.17111	1.01222	0.864326	0.671985
767918974	PREDICTED: prothymosin alpha isoform X1 [OS=Homo sapiens]	1.03958	1.05417	1.00833	0.994377	1.13871	1.03093		1.03403	1.05467	1.01996	0.672808
193783834	unnamed protein product [OS=Homo sapiens]	1.04576	0.956183	1.06329	0.986871	0.69256	1.186		1.02175	0.955142	0.934814	0.674202
767951242	PREDICTED: dedicator of cytokinesis protein 5 isoform X1 [OS=Homo sapiens]	1.09503	1.09395	0.988121	1.10736	1.06262	0.914513		1.05904	1.02816	0.97085	0.674327
177205	92 kDa type IV collagenase [OS=Homo sapiens]	0.983556	1.75642	0.549846	0.945946	1.30792	0.455598		1.09661	0.903153	0.823588	0.676579
530380665	PREDICTED: treacle protein isoform X1 [OS=Homo sapiens]	1.07756	1.10755	1.05067	1.04658	1.23292	1.04348		1.07859	1.10766	1.02695	0.676763
119572629	integrin, alpha L (antigen CD11A (p180), lymphocyte function-associated antigen 1; alpha polypeptide), isoform CRA_b [OS=Homo sapiens]	1.04055	0.995054	0.882295	1.04262	0.943867	1.0052		0.972634	0.997228	1.02529	0.678707
16307457	beclin 1, autophagy related [OS=Homo sapiens]	1.08524	1.17256	0.81185	0.820755	1.22298	0.78988		1.02322	0.94454	0.923109	0.679379
21626466	Matrin-3 isoform a [OS=Homo sapiens]	1.19351	1.22931	0.994407	1.13229	1.14062	1.0375		1.13908	1.10347	0.968744	0.68007
12588	H(+)-transporting ATP synthase [OS=Homo sapiens]	0.958084	1.02096	0.992016	1.04666	0.901379	1.10817		0.990353	1.01873	1.02866	0.680087
29468627	resistin [OS=Homo sapiens]	0.884191	0.979779	0.714154	1.01295	1.28122	0.576318		0.859375	0.95683	1.1134	0.68016
119578834	hCG2040046, isoform CRA_c [OS=Homo sapiens]	1.20108	1.16	0.911351	1.13998	1.16755	1.08908		1.09081	1.1322	1.03795	0.680507
6841506	HSPC142 [OS=Homo sapiens]	1.15844	0.900206	0.941358	0.870787	0.952247	1.05056		1	0.957865	0.957865	0.681826
119608929	dynamin 1-like, isoform CRA_c [OS=Homo sapiens]	1.16004	1.13212	0.929108	1.05936	1.06237	1		1.07376	1.04058	0.9691	0.68323
767931411	PREDICTED: protein transport protein Sec31A isoform X2 [OS=Homo sapiens]	0.867224	0.896936	0.941504	0.91448	0.841594	1.02527		0.901888	0.927114	1.02797	0.684009
62088378	glycerol-3-phosphate dehydrogenase 2 (mitochondrial) variant [OS=Homo sapiens]	0.931818	0.916008	1.09585	1.0149	1.01887	0.986097		0.981225	1.00662	1.02588	0.686173
294862539	Proline-serine-threonine phosphatase-interacting protein 2 [OS=Homo sapiens]	1.11975	1.16274	0.846469	1.02806	1.15061	0.748363		1.04299	0.975678	0.935464	0.686216
578806039	PREDICTED: inosine-5'-monophosphate dehydrogenase 2 isoform X1 [OS=Homo sapiens]	0.88162	0.917965	1.22222	1.02283	0.94863	1.22831		1.00727	1.06659	1.05889	0.686481
768023992	PREDICTED: tubulin--tyrosine ligase-like protein 12 isoform X1 [OS=Homo sapiens]	0.915044	0.69823	1.07257	0.9	0.894898	1.04592		0.89528	0.946939	1.0577	0.687269
119596497	SAM domain and HD domain 1, isoform CRA_a [OS=Homo sapiens]	0.986486	0.878378	0.986486	0.987474	0.871608	1.08455		0.95045	0.981211	1.03236	0.688494
767953162	PREDICTED: protein FAM49B isoform X2 [OS=Homo sapiens]	0.906061	0.90202	1.16869	0.904356	0.898674	1.04451		0.992256	0.949179	0.956587	0.689667
7022229	unnamed protein product [OS=Homo sapiens]	1.16721	1.15309	0.981542	1.10111	1.09808	1.0182		1.10062	1.07246	0.974422	0.68975
158260649	unnamed protein product [OS=Homo sapiens]	1.0038	1.09886	0.76616	0.97541	1.18545	0.880123		0.956274	1.01366	1.06001	0.69025
52696274	Chain A, Nmr Structure Of Human Coactosin-Like Protein [OS=Homo sapiens]	1.13703	1.08368	0.932008	1.062	0.838	1.118		1.05091	1.006	0.957269	0.691728
62089422	membrane alanine aminopeptidase precursor variant [OS=Homo sapiens]	0.982226	1.09074	0.764266	0.970117	0.957311	0.759872		0.945744	0.895767	0.947156	0.692879
119615487	lysophospholipase II, isoform CRA_e, partial [OS=Homo sapiens]	1.11805	1.09648	1.29966	1.20923	1.17846	1.01436		1.1714	1.13402	0.96809	0.694071
12230339	Nuclear pore complex protein Nup107 [OS=Homo sapiens]	0.780156	0.860895	1.23152	0.999018	1.0609	0.989194		0.957523	1.01637	1.06146	0.69737
194374075	unnamed protein product [OS=Homo sapiens]	1.02564	1.54701	0.71047	0.761728	0.923457	1.24444		1.09437	0.976543	0.892331	0.697691
116242733	Proteasome subunit beta type-4 [OS=Homo sapiens]	1.08089	0.824065	1.07179	1.0757	0.695219	1.0239		0.992248	0.931607	0.938885	0.698907
4809338	EIF-2B [OS=Homo sapiens]	1.37081	1.23471	0.71499	0.952621	1.2006	0.893145		1.10684	1.01546	0.91744	0.700323
3421045	Transcription repressor [OS=Homo sapiens]	1.14133	1.21199	0.831906	1.12968	1.35639	0.911623		1.06174	1.13256	1.0667	0.704061
1063621	mutated in ataxia telangiectasia [OS=Homo sapiens]	0.965863	1.00803	1.07731	1.08673	1.14898	0.911224		1.01707	1.04898	1.03138	0.704281
16306948	Unknown (protein for IMAGE:3897065), partial [OS=Homo sapiens]	0.763542	0.696875	1.5375	0.958285	1.04287	1.35805		0.999306	1.11974	1.12052	0.704879
119620513	ribosomal protein S27a, isoform CRA_c [OS=Homo sapiens]	0.793785	0.701507	1.34275	1.06986	1.16667	0.867265		0.946014	1.0346	1.09364	0.706201
767999129	PREDICTED: rho-associated protein kinase 1 isoform X1 [OS=Homo sapiens]	1.08215	1.13286	0.941176	1.00403	1.09567	0.973817		1.05206	1.0245	0.973806	0.706218
15779187	Chromosome 19 open reading frame 10 [OS=Homo sapiens]	0.895257	0.814229	1.49308	0.97046	0.820569	1.1302		1.06752	0.973742	0.912151	0.706699
29337031	Disintegrin and metalloproteinase domain-containing protein 10 [OS=Homo sapiens]	0.837573	0.87182	1.07241	0.826454	0.932458	0.924953		0.927267	0.894622	0.964794	0.706904
158261113	unnamed protein product [OS=Homo sapiens]	0.913405	0.924081	1.40925	1.00487	1.08277	0.956183		1.08225	1.01461	0.9375	0.707223
31873825	Hypothetical protein [OS=Homo sapiens]	1.03306	1.03926	1.13223	1.11801	1.16563	0.993789		1.06818	1.09248	1.02274	0.708237
15079735	Sorting and assembly machinery component 50 homolog (S. cerevisiae) [OS=Homo sapiens]	0.936902	0.779159	1.14627	0.968383	0.859079	0.901536		0.954111	0.909666	0.953417	0.709278
119587533	radixin, isoform CRA_a [OS=Homo sapiens]	1.03293	1.22056	0.888224	1.02634	1.0839	0.898537		1.04724	1.00293	0.957687	0.709412
767923226	PREDICTED: microtubule-associated protein 4 isoform X1 [OS=Homo sapiens]	1.12651	1.15072	0.866887	1.03974	1.04636	0.942289		1.04804	1.00946	0.963191	0.710804
194388088	unnamed protein product [OS=Homo sapiens]	0.807726	1.04741	0.825285	0.937224	0.815208	0.824934		0.893474	0.859122	0.961552	0.711555
14250470	ERO1-like (S. cerevisiae) [OS=Homo sapiens]	1.00807	1.03128	0.864783	0.900596	1.0328	0.887674		0.968046	0.940358	0.971398	0.711557
1036805	TGF-beta receptor interacting protein 1 [OS=Homo sapiens]	0.935976	1.0813	1.02033	1.02015	0.979852	1.10392		1.01253	1.03464	1.02183	0.712053
7661880	Arf-GAP with coiled-coil, ANK repeat and PH domain-containing protein 1 [OS=Homo sapiens]	1.03496	1.42479	0.888771	1.11883	1.15609	0.852971		1.11617	1.04263	0.934114	0.713148
119589795	LSM7 homolog, U6 small nuclear RNA associated (S. cerevisiae), isoform CRA_a [OS=Homo sapiens]	1.082	1.125	0.937	1.04483	1.05361	0.971735		1.048	1.02339	0.976519	0.713921
112180449	BAG5 protein [OS=Homo sapiens]	1.16722	1.10368	1.1204	0.967403	1.30284	1.24395		1.13043	1.1714	1.03624	0.716676
39654881	Chain A, Crystal Structure Of A Soluble Dimeric Form Of Oxidised Clic1 [OS=Homo sapiens]	0.931412	0.904573	1.20378	0.964895	0.821464	1.10632		1.01325	0.964226	0.951614	0.717195
62897953	Proteasome 26S non-ATPase subunit 11 variant [OS=Homo sapiens]	0.930118	0.932087	1.1624	0.975174	0.970209	0.989076		1.0082	0.978153	0.970195	0.717307
119609148	Parathymosin [OS=Homo sapiens]	1.14183	1.16958	0.852004	1.06795	1.05418	0.909091		1.05447	1.01041	0.958213	0.717751
10438061	unnamed protein product [OS=Homo sapiens]	1.14066	1.04835	0.950549	1.03071	1.05015	1.13204		1.04652	1.07097	1.02336	0.718018
62421095	Actin-like protein, partial [OS=Homo sapiens]	1.00422	1.22281	0.747624	0.970192	1.39423	0.857692		0.991552	1.07404	1.08319	0.718791
35837	unnamed protein product [OS=Homo sapiens]	1.00401	0.940882	1.14429	1.02345	0.938166	1.04797		1.02973	1.0032	0.974238	0.719078
12653227	interleukin enhancer binding factor 2, 45kDa [OS=Homo sapiens]	1.06851	1.07403	1.06851	1.02457	0.991453	1.14209		1.07035	1.05271	0.983516	0.719344
119618579	ribosomal protein, large, P0, isoform CRA_b [OS=Homo sapiens]	0.848024	0.928065	1.30496	0.917735	0.752137	1.19124		1.02702	0.953704	0.928614	0.719747
119612654	ribosomal protein L35a, isoform CRA_a [OS=Homo sapiens]	0.843173	0.801661	1.21771	0.880497	0.848948	0.974187		0.954182	0.901211	0.944485	0.719761
409971425	Brain acid soluble protein 1 [OS=Homo sapiens]	1.02958	1.09924	0.810115	1.03891	1.19769	0.853838		0.979644	1.03014	1.05155	0.721774
530401316	PREDICTED: 2'-5'-oligoadenylate synthase 3 isoform X1 [OS=Homo sapiens]	1.03368	0.626943	0.911054	1.00103	0.686154	1.07897		0.857225	0.922051	1.07562	0.722478
56118221	Amyloid beta A4 precursor protein-binding family B member 1-interacting protein [OS=Homo sapiens]	1.02451	1.12549	0.932353	1.05499	1.05804	1.0336		1.02745	1.04888	1.02086	0.722839
226434	calphobindin [OS=Homo sapiens]	1.04287	1.01822	1.25723	0.952862	1.22671	1.0101		1.10611	1.06322	0.961229	0.723049
530423819	PREDICTED: FH1/FH2 domain-containing protein 1 isoform X1 [OS=Homo sapiens]	1.04208	0.940882	0.93487	0.958373	1.11353	0.923368		0.972612	0.998423	1.02654	0.723552
211829600	SAPS domain family, member 1 [OS=Homo sapiens]	0.963602	1.03831	0.813218	0.935272	0.904315	0.899625		0.938378	0.913071	0.973031	0.725329
225734062	Chain 1, Crystal Structure Of Human Spliceosomal U1 Snrnp [OS=Homo sapiens]	1.22788	0.897115	0.840385	0.98756	1.09187	1.02679		0.988462	1.03541	1.04749	0.725474
108796653	Phosphoglycolate phosphatase [OS=Homo sapiens]	0.987567	0.760213	0.964476	0.917094	0.841026	0.869231		0.904085	0.875783	0.968696	0.727063
767979913	PREDICTED: nesprin-3 isoform X2 [OS=Homo sapiens]	1.02686	1.14153	0.909091	0.985222	0.95468	1.05517		1.02583	0.998358	0.973223	0.727219
119618717	hCG1782202, isoform CRA_a [OS=Homo sapiens]	0.932388	1.14613	0.789531	0.89243	1.0249	1.08267		0.956016	1	1.04601	0.728094
48145881	SMAP [OS=Homo sapiens]	1.03304	0.922255	0.892128	0.832304	1.03707	0.895852		0.949142	0.921742	0.971132	0.730446
159163478	Chain A, Solution Structure Of Ufm1, A Ubiquitin-Fold Modifier [OS=Homo sapiens]	0.717322	0.756642	1.85335	0.818757	0.758693	1.29715		1.1091	0.958202	0.863942	0.731124
939187005	Chain A, Crystal Structure Of Human Myeloperoxidase At 1.7 Angstroms Resolution [OS=Homo sapiens]	0.888007	1.09965	0.70194	1.03306	0.964876	0.833678		0.896531	0.943871	1.0528	0.732087
118505335	succinyl-CoA:3-ketoacid CoA transferase [OS=Homo sapiens]	1.03618	1.09045	0.848241	1.02178	1.07532	0.736842		0.991625	0.944646	0.952625	0.732471
12653341	pyruvate dehydrogenase (lipoamide) beta [OS=Homo sapiens]	0.933134	0.932136	1.07784	0.947959	0.85	1.0602		0.981038	0.952721	0.971136	0.733844
4588600	Pyrin [OS=Homo sapiens]	0.975915	0.460501	1.20906	0.93991	0.95157	0.996413		0.881824	0.962631	1.09164	0.734083
469474583	Chain B, Complex Structure Of Ospi And Ubc13 [OS=Homo sapiens]	1.00317	1.08254	1.08677	1.06522	0.957557	1.09524		1.0575	1.03934	0.982829	0.734171
1090980	Histamine N-methyltransferase [OS=Homo sapiens]	1.09795	1.13671	1.01615	0.930962	0.702929	1.39226		1.0836	1.00872	0.930892	0.734424
6912280	activator of 90 kDa heat shock protein ATPase homolog 1 [OS=Homo sapiens]	0.935701	0.597889	1.5691	0.875451	0.981949	0.933213		1.03423	0.930205	0.899418	0.734755
119611609	translocated promoter region (to activated MET oncogene), isoform CRA_a [OS=Homo sapiens]	1.04262	1.19335	0.93659	1.01573	1.08358	0.986234		1.05752	1.02852	0.972574	0.734888
7512934	hypothetical protein DKFZp586N1020.1 [OS=Homo sapiens]	0.822244	1.19563	1.31778	0.889756	1.28878	0.945366		1.11188	1.0413	0.93652	0.734899
20664052	Chain A, Crystal Structure Of Calcium Free (or Apo) Human S100a6 [OS=Homo sapiens]	0.675154	0.67252	1.21159	0.86388	0.729904	1.21651		0.853088	0.936763	1.09809	0.735106
71042777	Chain B, 14-3-3 Protein Theta (Human) Complexed To Peptide [OS=Homo sapiens]	0.932485	0.755382	1.39237	0.878101	0.68069	1.24703		1.02674	0.935275	0.910913	0.735141
119624034	major histocompatibility complex, class II, DR alpha, isoform CRA_a [OS=Homo sapiens]	0.969369	0.827027	0.766667	1.06094	0.847645	0.76916		0.854354	0.892582	1.04474	0.73632
119626659	nucleolar protein family A, member 1 (H/ACA small nucleolar RNPs), isoform CRA_a [OS=Homo sapiens]	1.1858	1.15762	0.886221	1.05771	1.14627	0.895522		1.07655	1.03317	0.959704	0.736978
1168056	ornithine aminotransferase, OAT [OS=Homo sapiens]	0.794991	0.615955	1.54545	1.25685	1.09137	0.930964		0.985467	1.09306	1.10918	0.737872
4894368	NADH-ubiquinone oxidoreductase B17 subunit homolog [OS=Homo sapiens]	0.865657	1.00101	0.958586	0.931615	0.885035	1.08722		0.941751	0.967955	1.02783	0.737889
1585683	membrane protein band 7.2b [OS=Homo sapiens]	0.962857	1.31429	0.735238	0.983454	0.944157	0.901758		1.00413	0.943123	0.939247	0.737951
189053988	unnamed protein product [OS=Homo sapiens]	1.0899	1.17475	0.70202	0.920802	1.13168	1.08492		0.988889	1.0458	1.05755	0.738382
194320090	Chain A, Crystal Structure A Tp53-Induced Glycolysis And Apoptosis Regulator Protein From Homo Sapiens [OS=Homo sapiens]	0.75311	0.8689	1.22105	0.88867	0.773399	1.01379		0.947687	0.891954	0.94119	0.740368
193785644	unnamed protein product [OS=Homo sapiens]	1.00202	1.26162	0.961616	1.04496	0.98136	1.0932		1.07508	1.03984	0.967217	0.740849
6841210	HSPC280 [OS=Homo sapiens]	0.852444	0.696	1.25244	1.1756	0.581349	1.34623		0.93363	1.03439	1.10792	0.741468
767983063	PREDICTED: cytoplasmic FMR1-interacting protein 1 isoform X1 [OS=Homo sapiens]	0.944972	0.839658	0.985769	0.932171	0.908915	0.98062		0.923466	0.940568	1.01852	0.741564
12655189	Testis derived transcript (3 LIM domains) [OS=Homo sapiens]	1.12419	1.11123	0.865011	0.991271	1.04947	0.967022		1.03348	1.00259	0.97011	0.742698
13177775	Minichromosome maintenance complex component 5 [OS=Homo sapiens]	1.14406	1.2569	1.20048	0.924665	1.12797	1.40041		1.20048	1.15101	0.958795	0.744484
119571982	integrin, alpha 2b (platelet glycoprotein IIb of IIb/IIIa complex, antigen CD41), isoform CRA_d [OS=Homo sapiens]	0.690385	1.17596	1.00096	0.781971	1.12369	1.15618		0.955769	1.02061	1.06785	0.744552
119583438	thioredoxin-like 1, isoform CRA_a [OS=Homo sapiens]	0.716908	0.825121	1.60193	0.908592	1.00183	0.940585		1.04799	0.950335	0.90682	0.744914
78191525	DNA-directed polymerase delta 1 [OS=Homo sapiens]	1.0068	0.778641	1.12913	0.905331	0.805147	1.06985		0.971521	0.926777	0.953944	0.745165
1351366	glycogen [starch] synthase, muscle [OS=Homo sapiens]	0.906278	0.763421	0.939945	0.9	0.956757	0.822523		0.869882	0.893093	1.02668	0.745181
194384520	unnamed protein product [OS=Homo sapiens]	1.12527	1.17253	0.930769	0.962739	1.12185	1.05337		1.07619	1.04599	0.971936	0.74641
119599038	karyopherin alpha 4 (importin alpha 3), isoform CRA_b [OS=Homo sapiens]	1.10486	1.16432	1.0227	1.01065	1.29393	1.0852		1.0973	1.12993	1.02974	0.74651
119610081	hepatocyte growth factor-regulated tyrosine kinase substrate, isoform CRA_a [OS=Homo sapiens]	1.11701	1.21668	1.0065	1.10114	1.19401	0.947368		1.1134	1.08084	0.970757	0.746805
15341906	ATPase, H+ transporting, lysosomal 70kDa, V1 subunit A [OS=Homo sapiens]	0.969844	0.920233	1.06226	0.990546	0.930672	1.09769		0.984112	1.0063	1.02255	0.746921
281185484	DNA-directed RNA polymerase II subunit RPB1 [OS=Homo sapiens]	1.08744	1.1809	0.851256	0.984704	1.15774	0.837476		1.03987	0.993308	0.955227	0.747311
167887633	glycylpeptide N-tetradecanoyltransferase 2 variant 4 [OS=Homo sapiens]	0.76872	0.929858	1.18199	0.700393	0.604126	1.31434		0.96019	0.872954	0.909147	0.747479
530410015	PREDICTED: developmentally-regulated GTP-binding protein 2 isoform X1 [OS=Homo sapiens]	0.902041	0.595918	1.76633	0.907291	1.0234	0.969397		1.0881	0.966697	0.88843	0.747583
119582091	annexin A6, isoform CRA_c [OS=Homo sapiens]	0.886266	0.949571	1.55687	0.982851	1.03644	1.14684		1.1309	1.05538	0.933218	0.747733
119585171	Lactotransferrin [OS=Homo sapiens]	0.940465	1.41023	0.487442	0.935874	1.08736	0.481413		0.946047	0.834882	0.882496	0.747812
5531851	Homologous yeast-44.2 protein [OS=Homo sapiens]	0.949505	0.90099	1.07525	0.967961	0.82233	1.04854		0.975248	0.946278	0.970296	0.747936
13111865	ATPase, H+ transporting, lysosomal 56/58kDa, V1 subunit B2 [OS=Homo sapiens]	1.01102	0.995992	1.05912	1.00987	0.971491	1.14145		1.02204	1.04094	1.01848	0.747966
119580282	splicing factor 3a, subunit 1, 120kDa, isoform CRA_a [OS=Homo sapiens]	1.01382	1.03653	0.943731	1.00191	1.02294	0.999044		0.998026	1.00797	1.00996	0.748391
323714714	Chain C, Crystal Structure Of The Open State Of Human Endoplasmic Reticulum Aminopeptidase 1 Erap1 [OS=Homo sapiens]	1.11003	0.73223	0.9815	1.21212	0.801564	0.977517		0.941253	0.997067	1.0593	0.748694
45767091	15 kDa selenoprotein [OS=Homo sapiens]	0.748065	0.814273	1.14531	0.971237	0.950144	0.91371		0.902551	0.94503	1.04707	0.749201
23491735	Ribosomal protein L10A [OS=Homo sapiens]	1.1227	1.03988	0.919223	0.959473	0.896657	1.13171		1.02727	0.995947	0.969512	0.750139
12654579	peptidylprolyl isomerase B (cyclophilin B) [OS=Homo sapiens]	1.04545	0.907025	1.18905	1.02694	0.822671	1.16162		1.04718	1.00374	0.958522	0.751083
119622740	ribonuclease/angiogenin inhibitor 1, isoform CRA_c, partial [OS=Homo sapiens]	0.863051	0.820772	1.05699	0.934589	0.812686	1.10704		0.913603	0.951437	1.04141	0.75283
530388819	PREDICTED: elongation factor 1-delta isoform X1 [OS=Homo sapiens]	1.05332	0.933602	1.03823	0.973735	0.900778	1.08463		1.00838	0.986381	0.978181	0.753367
767958073	PREDICTED: niban-like protein 1 isoform X2 [OS=Homo sapiens]	0.842105	0.927273	1.13684	1.03128	0.918665	1.05422		0.96874	1.00139	1.0337	0.75352
119604562	Coactivator-associated arginine methyltransferase 1, isoform CRA_b [OS=Homo sapiens]	0.868373	0.593236	1.15631	0.865234	0.924805	0.996094		0.872639	0.928711	1.06426	0.753784
47115211	ARL3 [OS=Homo sapiens]	1.06201	0.652559	0.933071	0.824125	0.826888	0.873849		0.882546	0.841621	0.953628	0.754022
224036361	Chain D, Crystal Structure Of Pdcd4-eif4a [OS=Homo sapiens]	0.933735	0.903614	1.20482	0.917927	0.75594	1.20518		1.01406	0.959683	0.946381	0.754828
21410078	Hydroxyacyl-Coenzyme A dehydrogenase/3-ketoacyl-Coenzyme A thiolase/enoyl-Coenzyme A hydratase (trifunctional protein), beta subunit [OS=Homo sapiens]	0.967615	0.953876	1.09715	0.975866	1.02308	1.07345		1.00622	1.02413	1.01781	0.755106
187454	Myeloid cell nuclear differentiation antigen [OS=Homo sapiens]	0.941634	0.855058	1.13132	0.965517	0.760649	1.07809		0.976005	0.934753	0.957734	0.755426
14579002	PWP1-interacting protein 4 [OS=Homo sapiens]	1.15602	1.05748	0.726277	0.958848	0.890947	0.958848		0.979927	0.936214	0.955392	0.757026
119589927	cold inducible RNA binding protein, isoform CRA_b [OS=Homo sapiens]	1.07104	0.938644	0.963402	1.01192	0.746126	1.4112		0.99103	1.05642	1.06598	0.757211
16877133	Carboxypeptidase, vitellogenic-like [OS=Homo sapiens]	1.32503	1.05776	0.98641	1.30897	1.01388	0.885291		1.12307	1.06938	0.952198	0.757455
767956614	PREDICTED: delta-aminolevulinic acid dehydratase isoform X1 [OS=Homo sapiens]	0.78	1.19429	0.9	1.06546	0.974824	0.959718		0.958095	1	1.04374	0.758757
119584408	hCG1995701, isoform CRA_g [OS=Homo sapiens]	1.08248	1.05804	0.9389	1.11317	0.995885	1.02572		1.02648	1.04492	1.01797	0.760887
119596695	RNA binding protein, autoantigenic (hnRNP-associated with lethal yellow homolog (mouse)), isoform CRA_c [OS=Homo sapiens]	1.01978	1.01187	0.988131	0.960499	0.786902	1.16528		1.00659	0.970894	0.964534	0.761299
171849068	Chain B, The 1.5 A Crystal Structure Of Ca2+-Bound S100a4 [OS=Homo sapiens]	0.94522	0.966702	1.41676	1.04158	1.11485	1.0198		1.10956	1.05875	0.954204	0.761526
699027634	Chain H, Structure Of Rabbit Skeletal Muscle Actin In Complex With A Hybrid Peptide Comprising Thymosin Beta4 And The Lysine-rich Region Of Cordon-bleu [OS=Homo sapiens]	1.14955	1.22545	1.01897	1.04767	1.80139	0.836147		1.13132	1.2284	1.08581	0.761754
9836652	BSCv [OS=Homo sapiens]	0.979671	0.950629	0.841239	0.912963	0.985185	0.809259		0.923846	0.902469	0.976861	0.762945
119580518	RAB, member of RAS oncogene family-like 4, isoform CRA_a, partial [OS=Homo sapiens]	1.02108	1.06526	0.958835	1.01438	1.14957	0.946309		1.01506	1.03675	1.02137	0.763138
220702508	Chain C, TapasinERP57 HETERODIMER [OS=Homo sapiens]	0.97824	0.913907	0.92526	0.973817	0.926485	0.940584		0.939136	0.946962	1.00833	0.763418
30582875	bleomycin hydrolase [OS=Homo sapiens]	0.953846	0.952885	0.981731	0.999061	1.01033	0.910798		0.962821	0.973396	1.01098	0.763686
179957	cathepsin S [OS=Homo sapiens]	1.02426	1.04536	1.09283	1.11217	1.0846	1.00285		1.05415	1.06654	1.01175	0.764164
15079771	H2A histone family, member X [OS=Homo sapiens]	0.915104	0.906219	1.14808	0.897704	1.38413	0.865344		0.989799	1.04906	1.05987	0.765409
13529221	mitochondrial ribosomal protein S18B [OS=Homo sapiens]	1.16269	1.36985	1.00651	1.20935	1.30894	1.13211		1.17968	1.2168	1.03147	0.766945
18089152	developmentally regulated GTP binding protein 1 [OS=Homo sapiens]	1.01796	0.857285	1.14471	1.0144	0.944338	0.979846		1.00665	0.979527	0.973052	0.767139
338039	SET [OS=Homo sapiens]	0.920269	0.869356	1.09318	0.958333	1.02746	0.964015		0.960935	0.98327	1.02324	0.76964
20141946	DNA topoisomerase 2-beta [OS=Homo sapiens]	0.850791	0.83498	1.3834	0.952475	0.880198	1.0604		1.02306	0.964356	0.942623	0.770085
530383409	PREDICTED: absent in melanoma 1 protein isoform X1 [OS=Homo sapiens]	1.03229	0.675947	1.2539	0.997881	0.943856	1.19174		0.987379	1.04449	1.05784	0.77224
578835487	PREDICTED: ral GTPase-activating protein subunit alpha-2 isoform X1 [OS=Homo sapiens]	1.13584	1.31661	0.914316	0.952675	1.21605	1.06893		1.12226	1.07922	0.96165	0.772408
767932043	PREDICTED: nuclear factor NF-kappa-B p105 subunit isoform X2 [OS=Homo sapiens]	1.01883	1.01685	0.923687	0.992739	0.96888	1.03112		0.986455	0.99758	1.01128	0.774242
119608369	nucleoporin 214kDa, isoform CRA_c [OS=Homo sapiens]	1.03068	0.885906	1.20518	1.08889	1.16135	0.970048		1.04059	1.07343	1.03156	0.775893
119595482	Prolylcarboxypeptidase (Angiotensinase C), isoform CRA_a [OS=Homo sapiens]	0.968205	1.20615	0.975385	1.05311	0.979661	1.2113		1.04991	1.08136	1.02995	0.777096
339409180	lymphocyte-specific protein 1 isoform 3 [OS=Homo sapiens]	1.14257	0.935194	0.88335	1.09248	0.897552	0.875793		0.987039	0.955273	0.967817	0.777253
530537356	Chain B, Solution Structure Of Human Ribosomal Protein P1.p2 Heterodimer [OS=Homo sapiens]	1.07445	0.963783	1.00805	0.98191	0.953769	1.06834		1.01543	1.00134	0.986128	0.779979
119596937	hCG1770615, isoform CRA_a [OS=Homo sapiens]	1.16141	1.10029	0.827125	0.880927	0.952582	1.14015		1.02961	0.991219	0.962714	0.780147
119586281	proteasome (prosome, macropain) subunit, alpha type, 6, isoform CRA_b [OS=Homo sapiens]	1.03908	0.997996	1.08116	1.00784	0.724524	1.2486		1.03941	0.993654	0.955977	0.780258
119610684	hCG32827, isoform CRA_d [OS=Homo sapiens]	1.00614	0.898669	1.21904	0.909193	0.642377	1.36547		1.04128	0.972347	0.933797	0.780378
158256494	unnamed protein product [OS=Homo sapiens]	0.928571	0.806548	1.22321	1.06455	0.943648	1.0666		0.986111	1.02493	1.03937	0.780398
386869503	40S ribosomal protein S3 isoform 2 [OS=Homo sapiens]	0.997003	0.911089	0.982018	1.07411	0.856853	1.02234		0.96337	0.984433	1.02186	0.780513
578827087	PREDICTED: pyruvate kinase PKM isoform X2 [OS=Homo sapiens]	0.914936	0.880317	1.18991	0.926349	0.85166	1.09855		0.995054	0.958852	0.963618	0.7818
148342496	Rab11b protein [OS=Homo sapiens]	0.914563	1.16699	0.954369	1.0082	1.04918	1.04918		1.01197	1.03552	1.02327	0.781943
16877362	Solute carrier family 25 (Mitochondrial carrier, Aralar), member 12 [OS=Homo sapiens]	0.965829	1.02111	1.00503	1.00202	0.955645	1.0131		0.99732	0.990255	0.992916	0.783704
197692395	RuvB-like 1 [OS=Homo sapiens]	1.05329	1.04807	1.11285	1.04113	1.06926	1.1342		1.0714	1.08153	1.00945	0.783826
12653073	Dihydrolipoamide S-succinyltransferase (E2 component of 2-oxo-glutarate complex) [OS=Homo sapiens]	0.916745	0.733396	1.13096	0.951143	0.923077	1.0104		0.927035	0.961538	1.03722	0.784041
141797011	IQ motif containing GTPase activating protein 1 [OS=Homo sapiens]	0.974733	0.951409	0.974733	0.989055	0.921393	1.01592		0.966958	0.975456	1.00879	0.785337
194386210	unnamed protein product [OS=Homo sapiens]	0.966767	0.88721	1.08258	0.929342	0.865554	1.06968		0.978852	0.954858	0.975487	0.786325
119619953	thymosin, beta 10, isoform CRA_a, partial [OS=Homo sapiens]	1.3881	1.24167	1.14048	1.482	1.34727	0.730546		1.25675	1.1866	0.944188	0.78654
149944548	Neurobeachin-like protein 2 [OS=Homo sapiens]	0.997951	1.09734	0.955943	0.948433	1.01112	1.04752		1.01708	1.00236	0.98553	0.787003
5454154	peptidyl-prolyl cis-trans isomerase H [OS=Homo sapiens]	1.23465	1.02193	0.966009	1.08829	0.953373	1.09921		1.0742	1.04696	0.974643	0.787095
30509	desmocollin type 2b [OS=Homo sapiens]	1.20585	1.26219	0.824485	1.09808	1.39659	0.960554		1.09751	1.15174	1.04941	0.787662
77702086	Heat shock protein 60 [OS=Homo sapiens]	1.00198	0.865079	1.05159	0.989328	0.872999	1.13767		0.972884	1	1.02787	0.788934
119624724	CD2-associated protein [OS=Homo sapiens]	0.956044	0.47952	1.34565	1.02804	0.925234	1.04486		0.927073	0.999377	1.07799	0.789412
73919341	Persulfide dioxygenase ETHE1, mitochondrial [OS=Homo sapiens]	1.13765	1.25202	0.781377	0.973489	0.939555	1.12725		1.05702	1.01343	0.958766	0.789929
166214988	Sorting nexin-27 [OS=Homo sapiens]	0.903195	1.05545	0.880639	0.980159	0.843254	1.09325		0.946429	0.972222	1.02725	0.790372
215490089	Histone deacetylase complex subunit SAP18 [OS=Homo sapiens]	0.620192	0.548077	1.63365	1.05485	1.05289	0.990206		0.933974	1.03265	1.10565	0.792618
15488591	profilin 1 [OS=Homo sapiens]	0.986598	1	1.14433	1.05543	0.90133	1.27494		1.04364	1.07724	1.03219	0.792708
12804207	WAS protein, partial [OS=Homo sapiens]	1.05252	1.09475	0.927909	1.04878	0.966066	1.11559		1.02506	1.04348	1.01797	0.794538
30354619	YWHAZ protein, partial [OS=Homo sapiens]	0.867619	0.867619	1.18381	0.869565	0.81018	1.12089		0.973016	0.933545	0.959435	0.794882
119623263	Bruton agammaglobulinemia tyrosine kinase, isoform CRA_c [OS=Homo sapiens]	0.868224	0.768224	1.14579	0.970472	0.906496	1.00197		0.927414	0.959646	1.03475	0.795545
121941470	Macrophage-expressed gene 1 protein [OS=Homo sapiens]	0.835122	1.00293	1.05951	1.0217	1.11538	0.846154		0.965854	0.994412	1.02957	0.796771
189054374	unnamed protein product [OS=Homo sapiens]	0.839341	0.880536	1.45211	0.943525	1.04576	1.0185		1.05733	1.0026	0.948235	0.797988
93279952	Chain B, Crystal Structure Of Human Sar1a In Complex With Gdp [OS=Homo sapiens]	0.633875	0.656972	1.27288	0.892262	0.812929	1.03428		0.854577	0.913157	1.06855	0.802359
30583169	proteasome (prosome, macropain) subunit, alpha type, 7 [OS=Homo sapiens]	0.974104	0.889442	1.05976	1.0129	0.888889	1.08135		0.974436	0.994378	1.02047	0.802858
119608154	lipocalin 2 (oncogene 24p3), isoform CRA_a [OS=Homo sapiens]	1.03119	1.26789	0.533028	1.03617	1.15552	0.384268		0.944037	0.85865	0.909551	0.804585
153791492	eukaryotic translation initiation factor 3 subunit C-like protein [OS=Homo sapiens]	1.01382	1.13071	1.07758	1.09776	1.10794	1.04684		1.07403	1.08418	1.00945	0.806201
119627209	nardilysin (N-arginine dibasic convertase), isoform CRA_a [OS=Homo sapiens]	1.07392	1.06057	0.87577	0.977055	1.10612	0.986616		1.00342	1.02326	1.01977	0.807523
11066984	caspase recruitment domain protein 9 [OS=Homo sapiens]	1.3051	1.2645	0.986079	1.30381	1.23069	0.897013		1.18523	1.14384	0.965078	0.809108
767995537	PREDICTED: E2/E3 hybrid ubiquitin-protein ligase UBE2O isoform X1 [OS=Homo sapiens]	0.752798	1.059	1.32859	0.942344	1.12004	0.941399		1.0468	1.00126	0.9565	0.809263
194294521	intersectin-2 isoform 1 [OS=Homo sapiens]	0.897778	0.891111	1.40222	1.00695	1.13009	0.914598		1.0637	1.01721	0.956293	0.809358
767901981	PREDICTED: nuclear migration protein nudC isoform X1 [OS=Homo sapiens]	1.01388	1.04262	0.850347	0.979872	1.02562	0.950595		0.968946	0.985361	1.01694	0.809451
119607988	proteasome (prosome, macropain) subunit, beta type, 7, isoform CRA_a [OS=Homo sapiens]	0.953802	0.858518	1.07507	0.847784	0.874759	1.08863		0.962464	0.937058	0.973604	0.809467
60477738	cullin 4A [OS=Homo sapiens]	1.02576	1.11132	1.00552	1.09856	0.998973	1.01027		1.04753	1.03593	0.988929	0.810137
768021775	PREDICTED: pyridoxal kinase isoform X1 [OS=Homo sapiens]	1.09967	1.32069	0.895991	1.14667	1.10359	0.964103		1.10545	1.07145	0.969243	0.812813
2343185	Tubulin folding cofactor B [OS=Homo sapiens]	0.94971	0.877176	0.96325	0.872299	0.787819	1.06483		0.930045	0.908317	0.976638	0.813444
119620186	N-acetylglucosamine kinase [OS=Homo sapiens]	1.08141	1.01106	0.958794	0.995708	0.868026	1.12554		1.01709	0.996423	0.979685	0.814336
189065512	unnamed protein product [OS=Homo sapiens]	1.10451	1.01025	0.959016	1.00199	0.971116	1.06275		1.02459	1.01195	0.987665	0.814351
317040122	epididymis tissue protein Li 174 [OS=Homo sapiens]	0.991237	1.13048	0.61149	0.982544	1.27847	0.650873		0.911068	0.970629	1.06538	0.815141
15928586	Prohibitin 2 [OS=Homo sapiens]	1.00104	1.00209	1.1139	1.02088	0.994505	1.06923		1.03901	1.02821	0.9896	0.815509
414349	yeast ribosomal protein S28 homologue [OS=Homo sapiens]	1.05446	1.03366	0.9	1.02119	1.04339	0.963673		0.99604	1.00942	1.01343	0.816223
578818356	PREDICTED: ankyrin repeat domain-containing protein 26 isoform X1 [OS=Homo sapiens]	1.28635	1.40492	0.833333	1.25173	1.68087	0.817641		1.17487	1.25008	1.06402	0.816785
339961361	Chain C, Crystal Structure Of Human Kappa Class Glutathione Transferase In Complex With S-hexylglutathione [OS=Homo sapiens]	1.02929	1.01212	0.99596	1.07085	0.982794	0.95749		1.01246	1.00371	0.991361	0.818397
119586189	FK506 binding protein 3, 25kDa [OS=Homo sapiens]	1.0365	1.04692	0.938478	0.931003	1.15455	0.867525		1.0073	0.984361	0.977228	0.818556
695722042	Chain B, Crystal Structure Of Human Argrs-glnrs-aimp1 Complex [OS=Homo sapiens]	0.938537	1.00585	0.973659	1.0071	0.921907	1.01521		0.972683	0.981406	1.00897	0.818556
119611474	torsin A interacting protein 1, isoform CRA_b [OS=Homo sapiens]	0.92315	0.948767	0.907021	0.932829	0.852412	1.03311		0.926312	0.939451	1.01418	0.818629
8099342	core histone macroH2A2.2 [OS=Homo sapiens]	1.10224	1.164	0.972311	1.01047	1.08586	1.2		1.07952	1.09878	1.01784	0.819164
47938312	Isocitrate dehydrogenase 2 (NADP+), mitochondrial [OS=Homo sapiens]	0.877956	0.823084	1.1088	0.906599	0.744162	1.06599		0.936613	0.905584	0.966871	0.819897
1773239	sterol carrier protein-X/sterol carrier protein-2 [OS=Homo sapiens]	0.918292	0.968431	0.872795	0.954797	0.876384	0.902214		0.919839	0.911132	0.990534	0.820709
53729337	Translation initiation factor IF-2, mitochondrial precursor [OS=Homo sapiens]	1.40602	1.7782	0.422306	1.05675	1.32192	0.924658		1.20217	1.10111	0.915933	0.822085
3204514	Tapasin*01 [OS=Homo sapiens]	1.1748	1.10742	0.761719	0.94697	1.14015	0.845644		1.01465	0.977588	0.963475	0.822089
62899887	ADP-dependent glucokinase [OS=Homo sapiens]	0.972894	0.852856	1.08519	0.970077	0.959459	0.932432		0.970313	0.95399	0.983177	0.82212
4505981	platelet basic protein preproprotein [OS=Homo sapiens]	0.939303	1.32338	0.829851	0.885689	1.32943	0.706571		1.03085	0.973897	0.944756	0.822686
12804959	Proteasome (Prosome, macropain) 26S subunit, ATPase, 5 [OS=Homo sapiens]	0.985005	0.954077	0.928772	0.945066	0.881994	1.08545		0.955951	0.970838	1.01557	0.822863
119609128	triosephosphate isomerase 1, isoform CRA_b [OS=Homo sapiens]	0.838884	0.793879	0.981998	0.920921	0.853854	0.882883		0.871587	0.885886	1.01641	0.823194
178067	actin prepeptide, partial [OS=Homo sapiens]	0.731429	0.651429	1.37048	0.942173	0.898305	1.07876		0.917778	0.973081	1.06026	0.824723
109940027	Baculoviral IAP repeat-containing protein 1 [OS=Homo sapiens]	0.962925	0.904222	1.20494	1.00774	1.01644	0.982592		1.02403	1.00226	0.978737	0.825628
3252997	src kinase-associated phosphoprotein 55-related protein [OS=Homo sapiens]	0.959654	0.770413	0.981748	0.892463	0.776654	0.979779		0.903939	0.882966	0.976798	0.825684
134142	Protein S100-P [OS=Homo sapiens]	1.06569	1.61418	0.604797	1.2392	1.61573	0.705426		1.09489	1.18678	1.08393	0.826823
36122	RNA polymerase II 140 kDa subunit [OS=Homo sapiens]	0.624422	0.703978	1.40703	1.00669	0.986616	0.91587		0.91181	0.969726	1.06352	0.828298
34098465	Kinectin [OS=Homo sapiens]	0.939896	0.862176	1.11917	0.973485	0.9375	0.957386		0.973748	0.956124	0.981901	0.829758
11513833	Chain B, Core Of The Alu Domain Of The Mammalian Srp [OS=Homo sapiens]	0.687631	0.710692	1.59329	0.978887	0.768714	1.03263		0.997205	0.926743	0.929341	0.830699
428698181	Chain A, Structural And Biophysical Characterization Of The Syk Activation Switch [OS=Homo sapiens]	0.987317	0.986341	0.90439	0.964108	0.948156	0.986042		0.95935	0.966102	1.00704	0.830714
119581743	enoyl Coenzyme A hydratase, short chain, 1, mitochondrial [OS=Homo sapiens]	0.669506	0.591993	1.18058	0.83552	0.679112	1.07568		0.814026	0.863438	1.0607	0.831571
62089272	Proteasome 26S non-ATPase subunit 2 variant [OS=Homo sapiens]	1.05765	0.979125	0.966203	0.982107	1	1.00099		1.00099	0.994367	0.99338	0.831738
130861	Proteasome subunit alpha type-4 [OS=Homo sapiens]	0.982049	0.846885	1.51003	1.0962	0.917226	1.17897		1.11299	1.06413	0.956103	0.832569
193783683	unnamed protein product [OS=Homo sapiens]	0.991628	0.805581	0.966512	0.857944	0.785981	1.05327		0.92124	0.899065	0.975929	0.83351
364506228	Chain A, Crystal Structure Of Human Ribosomal Protein L30e [OS=Homo sapiens]	0.845556	0.838889	1.68222	0.993158	0.777651	1.37514		1.12222	1.04865	0.934441	0.834518
94717635	progesterone receptor membrane component 1 [OS=Homo sapiens]	1.01709	0.913462	1.20085	1.03448	0.908442	1.28062		1.0438	1.07451	1.02942	0.834625
767969491	PREDICTED: hypoxia up-regulated protein 1 isoform X1 [OS=Homo sapiens]	1.09505	1.04348	0.958544	1.06203	1.00321	1.00214		1.03236	1.02246	0.990414	0.834704
189053730	unnamed protein product [OS=Homo sapiens]	1.39615	1.13678	0.411348	1.20578	1.06619	0.877256		0.981425	1.04974	1.06961	0.83622
4930056	Chain D, Crystal Structure Of The Active Ras Protein Complexed With The Ras-interacting Domain Of Ralgds [OS=Homo sapiens]	0.843137	0.704902	1.33137	0.862794	0.745365	1.46354		0.959804	1.0239	1.06678	0.8373
119598231	acidic (leucine-rich) nuclear phosphoprotein 32 family, member A, isoform CRA_b [OS=Homo sapiens]	0.960707	0.969548	1.10609	1.00875	0.963035	1.03113		1.01212	1.00097	0.988991	0.838202
46577650	signal recognition particle 54 kDa protein [OS=Homo sapiens]	1.10896	1.12525	0.815682	0.954498	1.05584	1.11169		1.01663	1.04068	1.02365	0.838556
60593497	Chain A, Crystal Structure Of Human Bet3 [OS=Homo sapiens]	1.36705	1.06477	1.07159	1.17061	1.11819	1.14902		1.1678	1.14594	0.981279	0.838898
729475	Flap endonuclease 1 [OS=Homo sapiens]	0.875362	0.980676	1.01546	1.02444	0.795962	1.11902		0.957166	0.979809	1.02366	0.839414
4097195	fumarase [OS=Homo sapiens]	0.970588	0.939216	0.944118	0.960566	0.885743	1.0364		0.951307	0.960903	1.01009	0.840061
308208135	STIM1L [OS=Homo sapiens]	1.08812	1.00693	0.936634	0.966449	1.12488	0.887232		1.01056	0.992855	0.982479	0.840449
74759455	THO complex subunit 6 homolog [OS=Homo sapiens]	0.922619	0.906746	1.1121	0.965438	0.880184	1.16475		0.980489	1.00346	1.02342	0.840625
40455758	Glutathione s-transferase M1 [OS=Homo sapiens]	1.19119	0.593594	1.26426	1.54689	0.503955	1.23842		1.01635	1.09642	1.07878	0.841461
290790147	Chain A, Crystal Structure Of Homo Sapiens Cytoplasmic Phenylalanyl-T Synthetase [OS=Homo sapiens]	0.937198	0.844444	1.11111	1.00103	0.851282	1.10974		0.964251	0.98735	1.02396	0.841489
119599912	hematopoietic cell-specific Lyn substrate 1, isoform CRA_b [OS=Homo sapiens]	1.01973	1.07165	0.988577	0.960265	1.14096	1.01608		1.02665	1.0391	1.01213	0.842269
119579287	TBC1 domain family, member 2, isoform CRA_b [OS=Homo sapiens]	1.08969	1.06804	0.902062	1.0334	1.00982	1.05501		1.01993	1.03274	1.01256	0.843102
578823766	PREDICTED: nascent polypeptide-associated complex subunit alpha isoform X2 [OS=Homo sapiens]	1.03964	0.946482	1.05847	0.857631	0.575171	1.44761		1.01487	0.960137	0.946072	0.843173
749197041	Chain A, Structure Of Paxx [OS=Homo sapiens]	0.88577	0.837367	1.1878	0.930476	0.858095	1.04571		0.970313	0.944762	0.973667	0.844961
152149548	Chain A, Human Adenylosuccinate Synthetase Isozyme 2 In Complex With Gdp [OS=Homo sapiens]	1.091	0.968	0.763	0.960591	0.992118	0.930049		0.940667	0.96092	1.02153	0.845329
189055017	unnamed protein product [OS=Homo sapiens]	1.00101	0.845142	1.27227	1.06772	0.927765	1.21558		1.03947	1.07035	1.02971	0.846873
119389231	Chain A, Crystal Structure Of Human Adp-Ribose Pyrophosphatase Nudt5 [OS=Homo sapiens]	1.00109	1.09061	1.08734	0.953927	0.962304	1.20838		1.05968	1.04154	0.982878	0.847489
25304086	Rab5B protein, partial [OS=Homo sapiens]	0.888235	0.833333	1.05784	0.965372	0.959459	0.80152		0.926471	0.908784	0.980909	0.847596
119623931	LSM2 homolog, U6 small nuclear RNA associated (S. cerevisiae), isoform CRA_b [OS=Homo sapiens]	1.25581	1.08351	0.90592	1.01418	0.834242	1.29444		1.08175	1.04762	0.96845	0.84869
33340133	La binding protein 1 [OS=Homo sapiens]	0.876531	0.937755	1.17959	0.990366	1.06647	0.995183		0.997959	1.01734	1.01942	0.849445
47605556	Bcl-2-associated transcription factor 1 [OS=Homo sapiens]	1.02013	0.995763	1.18644	1.07363	1.09652	1.06866		1.06744	1.0796	1.01139	0.850588
18158958	Chain A, Ile260thr Mutant Of Human Urod, Human Uroporphyrinogen Iii Decarboxylase [OS=Homo sapiens]	0.968504	1.06693	0.951772	1.03483	0.896517	1.09751		0.995735	1.00962	1.01394	0.851192
119585258	cathelicidin antimicrobial peptide [OS=Homo sapiens]	0.848007	1.72938	0.318814	0.954545	1.25692	0.395257		0.9654	0.868906	0.900048	0.851294
119572585	ring finger protein 40, isoform CRA_a [OS=Homo sapiens]	0.945067	1.25785	1.17601	1.05005	1.27424	0.978102		1.12631	1.1008	0.977352	0.853243
767988849	PREDICTED: protein spinster homolog 1 isoform X1 [OS=Homo sapiens]	1.24896	0.935417	0.845833	0.950048	1.29011	0.892411		1.01007	1.04419	1.03378	0.854234
119593227	B-cell receptor-associated protein 31, isoform CRA_b [OS=Homo sapiens]	1.09014	1.11983	0.956522	1.09746	1.06599	0.965482		1.0555	1.04298	0.98814	0.854637
219400	2',3'-cyclic-nucleotide 3'-phosphodiesterase (CNPII) [OS=Homo sapiens]	0.974237	1.20134	0.894084	1.08489	1.08178	0.961698		1.02322	1.04279	1.01913	0.855182
17390298	T-cell, immune regulator 1, ATPase, H+ transporting, lysosomal V0 subunit A3 [OS=Homo sapiens]	0.91982	1.1045	0.74955	0.886089	0.983871	0.965726		0.924625	0.945228	1.02228	0.856426
578812568	PREDICTED: nesprin-1 isoform X1 [OS=Homo sapiens]	1.137	1.32039	0.815534	1.08553	1.19549	0.892857		1.09097	1.05796	0.969736	0.857143
119586519	Phosphoenolpyruvate carboxykinase 2 (Mitochondrial) [OS=Homo sapiens]	0.846405	0.8061	1.58932	0.99484	1.03302	1.06708		1.08061	1.03165	0.95469	0.857351
221041248	unnamed protein product [OS=Homo sapiens]	0.949803	1.11417	0.965551	0.969578	1.06281	0.961727		1.00984	0.998037	0.98831	0.85738
83754683	Chain A, 14-3-3 Protein Eta (human) Complexed To Peptide [OS=Homo sapiens]	0.927522	0.980411	1.19785	0.988584	0.773973	1.47032		1.03526	1.07763	1.04092	0.857873
710366	ribosomal protein L9 [OS=Homo sapiens]	1.01975	0.987526	1.06653	1.09267	0.821792	1.10489		1.0246	1.00645	0.982284	0.858068
62089230	ADP,ATP carrier protein, liver isoform T2 variant [OS=Homo sapiens]	1.20285	0.924567	1.0051	0.865854	0.641463	1.47561		1.04417	0.994309	0.952246	0.858631
119573970	vacuolar protein sorting 45A (yeast), isoform CRA_a [OS=Homo sapiens]	0.981991	0.931754	0.806635	0.799486	0.958012	0.922879		0.906793	0.893459	0.985295	0.860006
119582950	annexin A1, isoform CRA_b [OS=Homo sapiens]	0.939453	0.891602	1.13867	0.962963	0.950617	1.01235		0.989909	0.975309	0.985251	0.860573
158255798	unnamed protein product [OS=Homo sapiens]	0.957635	0.973399	1.11429	1.02113	0.89336	1.08853		1.01511	1.00101	0.986109	0.861593
315364769	Chain G, Crystal Structure Of Human Rnase H2 Complex [OS=Homo sapiens]	0.855086	0.93762	1.06814	0.921531	1.05646	0.925359		0.953615	0.967783	1.01486	0.861629
695271700	neutrophil defensin 1 isoform 1 preproprotein [OS=Homo sapiens]	1.04116	1.19177	0.578313	0.896518	1.16054	0.619923		0.937082	0.892328	0.952241	0.862122
222079990	TBC1 domain family, member 9B [OS=Homo sapiens]	0.820937	0.769513	1.33976	1.02441	0.939453	1.06934		0.976737	1.01107	1.03515	0.862586
119628477	chaperonin containing TCP1, subunit 5 (epsilon) [OS=Homo sapiens]	0.890398	0.871969	1.0388	0.954274	0.838966	1.05268		0.933721	0.948641	1.01598	0.863246
49457145	CD63 [OS=Homo sapiens]	0.707752	0.796899	0.728682	0.697077	0.879539	0.693534		0.744444	0.756717	1.01649	0.86369
124028615	cytosol aminopeptidase [OS=Homo sapiens]	1.06306	0.937938	0.920921	1.17815	0.83563	0.96752		0.973974	0.993766	1.02032	0.865167
228543	splicing factor U2AF:SUBUNIT=large [OS=Homo sapiens]	0.810964	0.829868	1.22212	0.998984	0.863821	1.08028		0.954316	0.98103	1.02799	0.865661
205831580	Disks large-associated protein 4 [OS=Homo sapiens]	1.25358	1.06174	0.873208	1.04246	0.984076	1.10085		1.06284	1.04246	0.980823	0.867784
20379060	small GTP binding protein RAB7 [OS=Homo sapiens]	0.895425	0.837535	1.05976	0.905584	0.779695	1.05279		0.930906	0.91269	0.980433	0.868519
75517087	Eukaryotic translation initiation factor 3, subunit D [OS=Homo sapiens]	0.953443	0.837051	1.01067	0.830727	0.98988	0.943882		0.933721	0.921496	0.986907	0.869122
530403962	PREDICTED: ena/VASP-like protein isoform X1 [OS=Homo sapiens]	1.08743	1.24918	0.904918	1.04444	1.23865	0.883092		1.08051	1.05539	0.976756	0.869129
119612221	poly(A) binding protein, cytoplasmic 1, isoform CRA_b [OS=Homo sapiens]	0.99309	0.920039	1.0691	1.02424	0.842993	1.16965		0.994077	1.01229	1.01833	0.869246
34343	unnamed protein product [OS=Homo sapiens]	1.00998	0.802395	1.15469	1.00707	0.887879	1.13737		0.989022	1.01077	1.02199	0.870377
119626228	annexin A3, isoform CRA_b [OS=Homo sapiens]	1.13693	1.49689	0.522822	1.08802	1.38076	0.488229		1.05221	0.98567	0.936759	0.87187
119622335	Cytochrome c oxidase subunit Vb [OS=Homo sapiens]	1.09456	0.973257	0.932187	1.04356	0.983168	1		1	1.00891	1.00891	0.872155
73917735	Charged multivesicular body protein 1b [OS=Homo sapiens]	1.27348	0.980392	0.977296	1.08324	1.11939	0.973713		1.07706	1.05878	0.983033	0.873306
33150820	MSIN3A [OS=Homo sapiens]	0.777679	0.883968	1.12578	0.930732	0.963902	0.945366		0.929141	0.946667	1.01886	0.873682
221041092	unnamed protein product [OS=Homo sapiens]	0.991354	0.84438	1.03458	0.988177	0.849261	1.07685		0.956772	0.971429	1.01532	0.875456
119585027	hCG1644040, partial [OS=Homo sapiens]	1.42249	1.27811	0.977515	1.14541	1.17562	1.43736		1.22604	1.2528	1.02183	0.875691
119580203	adaptor-related protein complex 1, beta 1 subunit, isoform CRA_b [OS=Homo sapiens]	0.866211	0.853516	1.2002	0.944773	0.838264	1.07101		0.973307	0.951348	0.977438	0.875887
578838471	PREDICTED: high mobility group nucleosome-binding domain-containing protein 5 isoform X1 [OS=Homo sapiens]	0.911538	1.17885	0.781731	0.903525	1.22635	0.826531		0.957372	0.985467	1.02935	0.876256
119611169	transmembrane and coiled-coil domains 1, isoform CRA_b [OS=Homo sapiens]	1.08918	0.833667	1.001	0.992395	0.786122	1.08745		0.974616	0.955323	0.980205	0.876289
20141376	Trifunctional enzyme subunit alpha, mitochondrial [OS=Homo sapiens]	0.961577	0.984833	1.10415	0.908108	0.891892	1.19676		1.01685	0.998919	0.982364	0.87666
12001958	My009 protein [OS=Homo sapiens]	1.21297	1.17231	0.86544	0.974335	1.3758	0.800183		1.08358	1.05011	0.969113	0.876853
172046137	2',5'-phosphodiesterase 12 [OS=Homo sapiens]	0.960961	1.08709	0.976977	1.01726	1.01624	0.970558		1.00834	1.00135	0.99307	0.877456
767996032	PREDICTED: CDK5 regulatory subunit-associated protein 3 isoform X2 [OS=Homo sapiens]	1.04785	1.10547	0.868164	0.960446	1.01927	1.08012		1.00716	1.01995	1.01269	0.87985
530396742	PREDICTED: phosphatidylinositol 3,4,5-trisphosphate 5-phosphatase 2 isoform X2 [OS=Homo sapiens]	1.00231	1.29908	1.16513	1.11271	1.31602	1.09171		1.1555	1.17348	1.01556	0.879954
530367810	PREDICTED: girdin isoform X2 [OS=Homo sapiens]	1.02031	1.03482	0.943907	0.996169	0.977011	1.01149		0.999678	0.994891	0.995212	0.880622
80476704	Heterogeneous nuclear ribonucleoprotein C (C1/C2) [OS=Homo sapiens]	0.987026	0.92515	1.09281	0.968496	0.823171	1.16159		1.00166	0.984417	0.982783	0.882546
119573784	S100 calcium binding protein A10 (annexin II ligand, calpactin I, light polypeptide (p11)), isoform CRA_b, partial [OS=Homo sapiens]	0.842007	0.760223	1.1645	0.942748	0.854962	1.03149		0.922243	0.943066	1.02258	0.883617
167887749	vimentin variant 1 [OS=Homo sapiens]	0.964611	0.992922	1.14055	0.995923	1.05505	1.02039		1.03269	1.02379	0.991374	0.88374
767953118	PREDICTED: regulator of microtubule dynamics protein 1 isoform X1 [OS=Homo sapiens]	0.94522	1.17293	1.29431	1.07284	1.16025	1.13007		1.13749	1.12105	0.985554	0.88375
15929398	Cytochrome c, somatic [OS=Homo sapiens]	1.21697	1.10419	1.03115	1.11111	1.10907	1.158		1.11744	1.12606	1.00772	0.885781
119611544	DEAH (Asp-Glu-Ala-His) box polypeptide 9, isoform CRA_b [OS=Homo sapiens]	0.905366	0.879024	1.16976	0.913228	0.826455	1.15344		0.984715	0.964374	0.979343	0.88739
122939208	nuclear autoantigen Sp-100 isoform 1 [OS=Homo sapiens]	1.10041	1.12526	0.906832	1.01738	0.895706	1.17178		1.04417	1.02829	0.984792	0.887731
130850	Proteasome subunit alpha type-2 [OS=Homo sapiens]	1.05573	0.980021	1.2103	1.06358	0.800647	1.30927		1.08202	1.05783	0.977645	0.888352
111599675	Sorting nexin 18 [OS=Homo sapiens]	0.794823	1.03452	1.11218	1.03249	0.855838	1.1066		0.980505	0.998308	1.01816	0.890195
12655033	SEC22B protein [OS=Homo sapiens]	0.927574	0.904887	0.726003	0.890328	0.850604	0.846287		0.852821	0.862406	1.01124	0.890351
224549005	Splicing factor 45 [OS=Homo sapiens]	1.02004	1.18565	1.06435	1.05443	1.08218	1.15902		1.09001	1.09854	1.00782	0.89126
86651683	myosin regulatory light chain [OS=Homo sapiens]	1.09559	1.18908	0.983193	1.08733	1.21401	0.921305		1.08929	1.07422	0.986166	0.891345
157829946	Chain A, Activity And Specificity Of Human Aldolases [OS=Homo sapiens]	1.0581	1.05199	0.95209	1.02618	1.06949	0.944612		1.02073	1.01343	0.992848	0.891438
530422747	PREDICTED: glucose-6-phosphate 1-dehydrogenase isoform X1 [OS=Homo sapiens]	1.02198	1.14885	0.867133	1.129	1.00516	0.946336		1.01265	1.02683	1.014	0.891571
158261815	unnamed protein product [OS=Homo sapiens]	1.16702	0.894004	1.02355	0.963618	1.0944	0.988201		1.02819	1.0154	0.987561	0.89205
119581535	drebrin-like, isoform CRA_c [OS=Homo sapiens]	0.923745	0.945946	1.00483	0.912055	0.925889	1.05929		0.958172	0.965744	1.0079	0.89292
119576595	ATPase family, AAA domain containing 3A, isoform CRA_f [OS=Homo sapiens]	1.09741	1.04352	0.954404	1.09651	1.02156	0.998973		1.03178	1.03901	1.00701	0.894174
365733590	CD48 antigen isoform 2 precursor [OS=Homo sapiens]	0.968872	0.724708	1.10798	0.933078	0.98088	0.93499		0.933852	0.949649	1.01692	0.895668
41281905	fermitin family homolog 3 long form [OS=Homo sapiens]	0.882698	0.967742	1.04888	0.916667	0.901423	1.05285		0.966439	0.956978	0.990211	0.896018
119583373	CXXC finger 1 (PHD domain), isoform CRA_b [OS=Homo sapiens]	0.996641	1.29003	1.05711	1.395	1.349	0.699		1.11459	1.14767	1.02967	0.897848
768002512	PREDICTED: unconventional myosin-IXb isoform X1 [OS=Homo sapiens]	1.12	1.04	0.891429	1.03792	1.06687	0.97505		1.01714	1.02661	1.00931	0.902029
119629382	RAN binding protein 5, isoform CRA_a [OS=Homo sapiens]	1.00839	1.05142	0.885624	0.942029	0.94686	1.03382		0.981812	0.974235	0.992283	0.902266
50345286	dynein, cytoplasmic, heavy polypeptide 1 [OS=Homo sapiens]	0.978495	0.97654	0.963832	0.984032	0.949102	0.981038		0.972955	0.971391	0.998392	0.903233
674779924	MLL4/GPS2 fusion protein [OS=Homo sapiens]	1.15587	1.15385	0.825911	0.96374	1.18034	0.939885		1.04521	1.02799	0.983525	0.903734
62089082	spectrin, beta, non-erythrocytic 1 isoform 1 variant [OS=Homo sapiens]	1.00974	1.06524	0.857838	0.961977	1.07224	0.927757		0.977605	0.987326	1.00994	0.904122
119584548	ribosomal protein L32, isoform CRA_a [OS=Homo sapiens]	0.812187	0.765442	0.893155	0.867806	0.735612	0.846223		0.823595	0.816547	0.991442	0.904889
530366181	PREDICTED: melanoma inhibitory activity protein 3 isoform X1 [OS=Homo sapiens]	1.07317	1.2439	0.863821	1.10299	1.12358	0.99794		1.0603	1.07484	1.01371	0.906777
16924231	ribosomal protein S19, partial [OS=Homo sapiens]	0.946734	0.922613	1.15578	0.988048	0.993028	1.07271		1.00838	1.01793	1.00947	0.909522
119618340	hypothetical protein MGC15619, isoform CRA_b [OS=Homo sapiens]	0.926074	1.06593	0.917083	0.923225	1.0739	0.884837		0.969697	0.960653	0.990673	0.910035
12652919	Chromosome 19 open reading frame 43 [OS=Homo sapiens]	1.24157	1.1191	0.980899	1.16038	1.00314	1.1457		1.11386	1.10307	0.990319	0.910868
578824784	PREDICTED: E3 ubiquitin-protein ligase MYCBP2 isoform X1 [OS=Homo sapiens]	1.0426	0.806288	1.25963	1.009	1.189	0.963		1.03617	1.05367	1.01688	0.911584
194381476	unnamed protein product [OS=Homo sapiens]	0.982243	0.942991	0.898131	0.926368	0.965174	0.941294		0.941121	0.944279	1.00335	0.911898
20151190	Chain B, Structure Of Human Glutamate Dehydrogenase-Apo Form [OS=Homo sapiens]	0.948571	0.864762	0.954286	0.940452	0.789528	1.01232		0.92254	0.9141	0.990852	0.912026
118504	Aldehyde dehydrogenase, mitochondrial [OS=Homo sapiens]	0.930693	0.862376	1.15941	0.956522	0.828157	1.12422		0.984158	0.969634	0.985242	0.912511
62087564	Replication factor C 5 isoform 1 variant [OS=Homo sapiens]	0.985479	0.70668	1.22362	1.05784	0.982353	0.929412		0.971926	0.989869	1.01846	0.91284
28317368	TPA: aminopeptidase B [OS=Homo sapiens]	1.08586	1.00838	1.01152	1.09316	1.06442	0.928642		1.03525	1.02874	0.99371	0.914103
30268218	Hypothetical protein [OS=Homo sapiens]	0.930642	0.891304	1.46584	1.04706	1.2402	1.06765		1.09593	1.1183	1.02041	0.914257
356168	histone H1B [OS=Homo sapiens]	1.01934	1.36364	0.754352	0.855086	1.45489	0.729367		1.04578	1.01312	0.968769	0.914281
60551975	PGM1 protein, partial [OS=Homo sapiens]	0.993737	1.04175	1.10856	0.96319	1.06646	1.13497		1.04802	1.05487	1.00654	0.91453
130750552	TDP43 [OS=Homo sapiens]	1.06517	1.04073	0.918534	0.947581	1.09274	1.00504		1.00815	1.01512	1.00692	0.915798
238231392	Dedicator of cytokinesis protein 8 isoform 1 [OS=Homo sapiens]	0.982609	0.963285	1.0599	1.00497	1.0169	0.994036		1.00193	1.0053	1.00336	0.916673
189053227	unnamed protein product [OS=Homo sapiens]	0.85948	0.80462	1.21174	0.966303	0.864222	1.09316		0.958614	0.974562	1.01664	0.916985
530376700	PREDICTED: SLAIN motif-containing protein 2 isoform X1 [OS=Homo sapiens]	1.03222	1.13617	0.982328	1.03421	1.18768	0.956012		1.05024	1.0593	1.00863	0.917094
530419267	PREDICTED: ATP-dependent 6-phosphofructokinase, liver type isoform X3 [OS=Homo sapiens]	1.01589	1.03078	0.923535	0.98723	0.999018	0.995088		0.99007	0.993779	1.00375	0.917715
119625343	fibrinogen beta chain, isoform CRA_i [OS=Homo sapiens]	0.629981	1.51139	0.683112	0.555957	1.75903	0.666065		0.941493	0.993682	1.05543	0.918385
119586065	chromosome 14 open reading frame 166, isoform CRA_c [OS=Homo sapiens]	1.08333	1.10874	0.884146	1.01629	1.08859	0.995927		1.02541	1.0336	1.008	0.919683
206729910	Ras GTPase-activating protein 3 [OS=Homo sapiens]	0.980981	0.814815	0.882883	0.74906	0.972744	0.930451		0.892893	0.884085	0.990136	0.921412
119572904	protein arginine methyltransferase 1, isoform CRA_b [OS=Homo sapiens]	0.818731	0.831823	1.33132	0.897207	0.825698	1.19553		0.993958	0.972812	0.978726	0.922132
767951862	PREDICTED: DNA-dependent protein kinase catalytic subunit isoform X1 [OS=Homo sapiens]	0.95509	0.97006	1.07186	0.995972	0.967774	1.02115		0.999002	0.994965	0.995959	0.924065
119596091	Phosphatidylinositol 3,4,5-trisphosphate-dependent RAC exchanger 1, isoform CRA_a [OS=Homo sapiens]	0.973958	1.13021	1.06354	1.04322	1.10151	1.00704		1.0559	1.05059	0.994965	0.924889
530389040	PREDICTED: arf-GAP with SH3 domain, ANK repeat and PH domain-containing protein 1 isoform X1 [OS=Homo sapiens]	0.862264	0.961321	0.888679	0.834943	1.08253	0.821773		0.904088	0.913082	1.00995	0.925068
6857820	phosphatidylinositol 5-phosphate 4-kinase type-2 alpha [OS=Homo sapiens]	1.09681	1.15005	0.797677	1.00791	1.15119	0.923913		1.01484	1.02767	1.01264	0.925115
119617192	NCK-associated protein 1-like, isoform CRA_a [OS=Homo sapiens]	1.01628	1.09563	0.946083	1.02815	1.05214	0.991658		1.01933	1.02398	1.00457	0.9253
768005942	PREDICTED: carcinoembryonic antigen-related cell adhesion molecule 8 isoform X1 [OS=Homo sapiens]	1.01705	1.3428	0.50947	1.08333	1.40392	0.489216		0.956439	0.992157	1.03734	0.926022
12653401	ATP synthase, H+ transporting, mitochondrial F1 complex, gamma polypeptide 1 [OS=Homo sapiens]	0.992927	0.793103	0.972591	0.885263	0.770526	1.14		0.91954	0.93193	1.01347	0.926574
189053419	unnamed protein product [OS=Homo sapiens]	1.16369	1.04512	1.0724	1.02921	1.08876	1.17978		1.09374	1.09925	1.00504	0.927089
816044734	Chain O, Crystal Structure Of The Human Mitochondrial Chaperonin Symmetrical 'football' Complex [OS=Homo sapiens]	1.01464	0.899582	1.26778	1.01788	0.760429	1.47199		1.06067	1.08343	1.02146	0.927408
119596890	solute carrier family 12 (potassium/chloride transporters), member 9, isoform CRA_a [OS=Homo sapiens]	1.06593	1.08292	0.908092	1.10019	1.06647	0.913295		1.01898	1.02665	1.00753	0.928235
62089222	heat shock 70kDa protein 1A variant [OS=Homo sapiens]	0.932692	1.00962	0.958654	0.994775	0.915361	1.00104		0.966987	0.970394	1.00352	0.928472
767977296	PREDICTED: poly [ADP-ribose] polymerase 4 isoform X2 [OS=Homo sapiens]	0.864542	0.782869	1.0996	0.746713	0.854514	1.10517		0.915671	0.902133	0.985215	0.928849
358440079	Chain B, Structure Of The Cand1-Cul4b-Rbx1 Complex [OS=Homo sapiens]	0.912263	0.818544	1.25224	1.00908	0.962664	1.04945		0.99435	1.00706	1.01279	0.929039
119582678	S-phase kinase-associated protein 1A (p19A), isoform CRA_d [OS=Homo sapiens]	0.97942	0.955098	0.787652	0.924175	0.901873	0.87868		0.90739	0.901576	0.993592	0.929449
47678727	TST [OS=Homo sapiens]	1.06653	1.12385	0.91607	0.960646	1.13724	1.03128		1.03548	1.04305	1.00731	0.929544
74761419	Protein unc-45 homolog A [OS=Homo sapiens]	0.685979	0.726535	1.73233	1.01047	0.966492	1.0712		1.04828	1.01606	0.969259	0.929782
10441901	unknown [OS=Homo sapiens]	0.975733	0.827098	1.20526	0.897119	1.05864	1.01955		1.0027	0.99177	0.989103	0.93198
241913115	Chain A, Calcium-Free (Apo) S100a12 [OS=Homo sapiens]	1.15191	1.7488	0.770335	1.14286	1.62018	0.807256		1.22368	1.1901	0.972553	0.931987
6841256	HSPC303 [OS=Homo sapiens]	1.05767	1.01648	1.02369	1.09783	1.00198	1.00692		1.03261	1.03557	1.00287	0.934115
119593184	Rho GTPase activating protein 4, isoform CRA_b [OS=Homo sapiens]	1.0546	1.0273	0.983822	1.01218	0.995939	1.05076		1.02191	1.01963	0.997769	0.934962
1513026	human ras GTPase-activating protein, Gap1m [OS=Homo sapiens]	0.899119	1.15573	0.819785	0.879473	1.01601	0.951036		0.958211	0.948839	0.990219	0.93548
119595598	DnaJ (Hsp40) homolog, subfamily C, member 5, isoform CRA_a [OS=Homo sapiens]	0.981766	1.08829	0.763916	0.989194	1.00196	0.869352		0.944658	0.953504	1.00936	0.936539
12653119	Coatomer protein complex, subunit beta 2 (beta prime) [OS=Homo sapiens]	1.03754	0.80462	0.92974	0.931751	0.850643	1.00989		0.923965	0.930762	1.00736	0.93755
119590161	epoxide hydrolase 1, microsomal (xenobiotic), isoform CRA_a [OS=Homo sapiens]	1.08355	0.917326	0.715919	1.06152	0.949219	0.741211		0.9056	0.917318	1.01294	0.9381
119584197	N-acylsphingosine amidohydrolase (acid ceramidase) 1, isoform CRA_c [OS=Homo sapiens]	0.911678	0.964671	1.06968	0.955702	1.07823	0.894439		0.982009	0.976123	0.994007	0.938125
16741480	Transmembrane emp24 protein transport domain containing 5 [OS=Homo sapiens]	0.785936	0.672182	1.56774	1.03452	0.874568	1.18987		1.00862	1.03299	1.02416	0.938303
753535974	Chain A, Crystal Structure Of Protein Arginine Deiminase 2 (e354a, 10 Mm Ca2+) [OS=Homo sapiens]	1.07418	1.04352	0.879327	1.00604	1.00503	0.970825		0.999011	0.993964	0.994948	0.938626
530381507	PREDICTED: allograft inflammatory factor 1 isoform X2 [OS=Homo sapiens]	1.21637	1.17825	0.93722	1.12779	1.10649	1.07606		1.11061	1.10345	0.993549	0.939483
414144870	coatomer subunit zeta-1 isoform 4 [OS=Homo sapiens]	1.11482	1.0762	0.895616	1.0437	1.08638	0.974593		1.02888	1.03489	1.00584	0.93996
14278250	Chain A, Crystal Structure Of The Catalytic Domain Of A New Human Thioredoxin-Like Protein [OS=Homo sapiens]	1.02639	1.06551	0.719745	1.02653	0.823422	0.932296		0.937216	0.927417	0.989545	0.940846
15278395	DnaJ (Hsp40) homolog, subfamily A, member 2 [OS=Homo sapiens]	1.06509	0.961538	0.905325	1.00886	0.991142	0.943898		0.977318	0.981299	1.00407	0.941114
402550140	Chain A, Aldose Reductase Complexed With A Nitro Compound [OS=Homo sapiens]	0.977755	0.845298	1.29727	0.973684	0.848421	1.25579		1.04011	1.02596	0.986402	0.941244
30583513	High-mobility group nucleosome binding domain 1 [OS=Homo sapiens]	1.05689	1.11876	0.862275	1.00291	1.06014	0.955383		1.01264	1.00614	0.993583	0.941352
160420317	Filamin-A isoform 2 [OS=Homo sapiens]	0.982983	1.003	1.01902	0.983756	0.982741	1.04365		1.00167	1.00338	1.00171	0.943318
530404836	PREDICTED: AP-1 complex subunit gamma-like 2 isoform X4 [OS=Homo sapiens]	1.04242	1.08687	1.04848	0.980513	0.885128	1.28513		1.05926	1.05026	0.991501	0.944454
62087230	Poly(RC)-binding protein 2 isoform b variant [OS=Homo sapiens]	0.926923	0.942308	0.976923	0.860215	0.808602	1.2043		0.948718	0.957706	1.00947	0.94616
530421594	PREDICTED: probable ubiquitin carboxyl-terminal hydrolase FAF-X isoform X1 [OS=Homo sapiens]	0.908155	0.981974	0.852361	0.936052	0.8962	0.901761		0.914163	0.911338	0.996909	0.946479
28422585	Serine hydroxymethyltransferase 2 (mitochondrial) [OS=Homo sapiens]	0.886114	0.859141	1.32767	1.04476	1.00916	0.986775		1.02431	1.01356	0.98951	0.947319
530376515	PREDICTED: UDP-glucose 6-dehydrogenase isoform X1 [OS=Homo sapiens]	0.839378	0.810881	0.926598	0.805051	1.01105	0.742699		0.858952	0.852933	0.992993	0.948891
27802522	steroid hydroxylase [OS=Homo sapiens]	0.931697	1.0683	1.17396	1.07426	1.15666	0.961343		1.05799	1.06409	1.00577	0.949261
189054576	unnamed protein product [OS=Homo sapiens]	0.958891	0.845124	1.04398	0.962709	0.892051	0.980373		0.949331	0.945044	0.995485	0.949505
119586321	sorting nexin 6, isoform CRA_d [OS=Homo sapiens]	0.954774	0.713568	1.36181	1.00104	0.997919	1.06972		1.01005	1.02289	1.01271	0.949515
59803121	Mortality factor 4-like protein 1 [OS=Homo sapiens]	0.838264	0.779093	1.62229	1.03428	1.22429	0.923604		1.07988	1.06072	0.98226	0.949735
530427837	PREDICTED: valine--tRNA ligase isoform X1 [OS=Homo sapiens]	1.01556	0.964008	0.865759	0.952963	0.968956	0.914393		0.948444	0.945437	0.99683	0.951896
158260777	unnamed protein product [OS=Homo sapiens]	1.03787	0.978506	1.10338	1.02426	0.904008	1.17511		1.03992	1.03446	0.99475	0.952602
127798841	ATP synthase, H+ transporting, mitochondrial F1 complex, alpha subunit 1, cardiac muscle [OS=Homo sapiens]	0.992958	0.894366	1.10161	1.0251	0.901674	1.04812		0.996311	0.991632	0.995303	0.953344
250497	Ku autoantigen p70 subunit [OS=Homo sapiens]	0.958049	0.966829	0.982439	0.987391	0.923375	0.992241		0.969106	0.967669	0.998517	0.953807
557878673	cytosolic carboxypeptidase 1 isoform a [OS=Homo sapiens]	1.06594	0.94685	0.838583	1.04972	0.865854	0.95122		0.950459	0.955597	1.00541	0.954409
253722876	Chain A, Lem-Like Domain Of Human Inner Nuclear Membrane Protein Lap2 [OS=Homo sapiens]	1.21748	1.04776	0.853659	1.14542	1.08127	0.868263		1.03963	1.03165	0.992321	0.955484
119608559	mitochondrial ribosomal protein S2, isoform CRA_a [OS=Homo sapiens]	0.811467	1.13217	0.929057	0.983067	0.931326	0.941675		0.957564	0.952023	0.994213	0.95628
119572797	nucleobindin 1, isoform CRA_b [OS=Homo sapiens]	1.11304	1.0087	0.848309	1.04703	1.04703	0.858896		0.990016	0.984322	0.994248	0.957021
315259111	NEDD8-MDP1 protein [OS=Homo sapiens]	1.15844	1.23651	1.10907	1.05936	1.22938	1.20423		1.16801	1.16432	0.996843	0.957277
40850929	SKIV2L2 protein, partial [OS=Homo sapiens]	0.964401	1.19202	1.02157	1.07418	1.03165	1.08408		1.05933	1.0633	1.00375	0.957606
119609466	protein kinase, cAMP-dependent, regulatory, type I, alpha (tissue specific extinguisher 1), isoform CRA_a [OS=Homo sapiens]	0.941011	0.960674	0.835206	0.993308	0.818356	0.935946		0.912297	0.91587	1.00392	0.958527
187387	Myristoylated alanine-rich C-kinase substrate [OS=Homo sapiens]	1.0672	1.00201	0.925777	1.07774	0.977636	0.929712		0.998328	0.99503	0.996696	0.958637
119627646	CAP, adenylate cyclase-associated protein 1 (yeast), isoform CRA_a [OS=Homo sapiens]	0.928939	0.92585	1.21112	0.981838	0.934829	1.1688		1.02197	1.02849	1.00638	0.958777
32880045	TYRO protein tyrosine kinase binding protein [OS=Homo sapiens]	0.759839	0.875883	1.29465	0.793177	0.570362	1.6258		0.976791	0.996446	1.02012	0.959068
62087546	DEAD/H (Asp-Glu-Ala-Asp/His) box polypeptide 3 variant [OS=Homo sapiens]	0.921206	0.86284	1.12646	0.975659	0.943205	1.00406		0.970169	0.974307	1.00427	0.962101
119605160	coatomer protein complex, subunit epsilon, isoform CRA_g [OS=Homo sapiens]	1.01992	1.05765	0.940252	0.98847	0.856394	1.15933		1.00594	1.0014	0.995485	0.963879
577019448	glucose-6-phosphate isomerase isoform 3 [OS=Homo sapiens]	0.856736	0.804554	1.09583	0.897059	0.79902	1.07843		0.919039	0.924837	1.00631	0.964199
90903240	phospholipid hydroperoxide glutathione peroxidase, mitochondrial isoform C precursor [OS=Homo sapiens]	0.963532	0.771593	1.21401	1.03413	0.784902	1.15408		0.983045	0.991038	1.00813	0.96434
12052892	Hypothetical protein [OS=Homo sapiens]	0.931104	0.957447	0.966565	0.858491	1.02642	0.963208		0.951706	0.949371	0.997547	0.965075
62088562	chondroitin sulfate proteoglycan 2 (versican) variant [OS=Homo sapiens]	0.971374	1.31202	0.619275	0.980943	1.23069	0.725176		0.967557	0.978937	1.01176	0.965542
158257152	unnamed protein product [OS=Homo sapiens]	0.910764	0.907084	0.99264	0.93047	0.758691	1.10736		0.936829	0.932175	0.995031	0.966594
117574238	CDW3/SMU1 [OS=Homo sapiens]	0.910448	1.00299	0.997015	0.983463	0.970817	0.952335		0.970149	0.968872	0.998683	0.969334
563320701	Chain A, Structure Of Full-length Ctnnbl1 In P43212 Space Group [OS=Homo sapiens]	0.975296	0.798419	1.13636	0.997925	0.938797	0.985477		0.970026	0.974066	1.00416	0.969477
33989376	DERA protein, partial [OS=Homo sapiens]	0.948765	0.725526	1.15188	0.949533	0.913084	0.948598		0.942056	0.937072	0.99471	0.969794
406855823	Chain A, Crystal Structure Of Human Hisrs [OS=Homo sapiens]	1.11477	1.0542	0.928799	1.03866	0.9279	1.14107		1.03259	1.03588	1.00318	0.970091
67463788	Chain N, Paf-Ah Holoenzyme: Lis1ALFA2 [OS=Homo sapiens]	1.05221	1.17771	0.823293	1.15942	0.90078	0.977703		1.01774	1.01263	0.994986	0.970345
90110781	Nucleolin [OS=Homo sapiens]	0.980433	0.9207	1.14418	1.02069	0.949754	1.06601		1.0151	1.01215	0.99709	0.970426
530396004	PREDICTED: CD44 antigen isoform X1 [OS=Homo sapiens]	0.99044	0.984704	0.916826	0.975877	0.919956	0.992325		0.96399	0.962719	0.998682	0.970442
119576827	S-adenosylhomocysteine hydrolase-like 1, isoform CRA_b [OS=Homo sapiens]	1.06546	1.13897	0.889225	1.03943	1.0273	1.0182		1.03122	1.02831	0.997181	0.970686
165761145	Chain A, Structure Of A104t Dj-1 [OS=Homo sapiens]	0.910714	0.759454	1.50105	1.01329	0.912514	1.21705		1.05707	1.04762	0.991057	0.97087
4235275	Talin [OS=Homo sapiens]	1.22366	1.27634	0.636559	1.23699	1.05648	0.816168		1.04552	1.03654	0.991416	0.97179
529280787	Chain B, Human Epidermal Fatty Acid-binding Protein (fabp5) In Complex With The Inhibitor Bms-309413 [OS=Homo sapiens]	0.978744	0.985507	1.01643	0.938322	0.857432	1.19616		0.993559	0.997304	1.00377	0.972683
119579081	PC4 and SFRS1 interacting protein 1, isoform CRA_c [OS=Homo sapiens]	0.994624	1.26559	0.976344	1.05634	1.10966	1.06036		1.07885	1.07545	0.996848	0.973184
119573120	phosphoprotein enriched in astrocytes 15, isoform CRA_b [OS=Homo sapiens]	0.907351	1.18328	0.859013	1.00633	1.03692	0.917722		0.983216	0.98699	1.00384	0.973586
399125087	Chain A, Determination Of X-Ray Structure Of Human Soul By Molecular Replacement [OS=Homo sapiens]	0.932057	0.822967	1.15981	0.988131	0.787339	1.12463		0.971611	0.9667	0.994945	0.97359
119583566	Serpin peptidase inhibitor, clade B (ovalbumin), member 10 [OS=Homo sapiens]	1.07484	1.10603	0.891892	1.09462	1.00299	0.983068		1.02426	1.02689	1.00257	0.97367
197692433	Mitochondrial transcription factor A [OS=Homo sapiens]	1.06967	1.00429	1.16935	1.10446	1.02503	1.1197		1.0811	1.08306	1.00181	0.973863
119592221	ribosomal protein S4, X-linked, isoform CRA_a [OS=Homo sapiens]	0.792972	0.725546	1.2944	0.933781	0.828215	1.03167		0.937638	0.931222	0.993157	0.974518
530388427	PREDICTED: aspartyl/asparaginyl beta-hydroxylase isoform X1 [OS=Homo sapiens]	1.16277	0.924228	0.781104	1.00206	0.864948	1.0134		0.956034	0.960137	1.00429	0.974593
768024954	PREDICTED: neutrophil cytosol factor 4 isoform X1 [OS=Homo sapiens]	0.904986	1	0.847601	0.935272	0.938086	0.874296		0.917529	0.915885	0.998208	0.974877
119582654	SAR1 gene homolog B (S. cerevisiae), isoform CRA_a [OS=Homo sapiens]	1.16106	1.02548	0.938838	1.01524	0.893318	1.2286		1.04179	1.04572	1.00377	0.974919
300244562	cysteine-rich secretory protein 3 isoform 2 precursor [OS=Homo sapiens]	1.10586	1.38643	0.538541	1.13693	1.53527	0.399378		1.01028	1.02386	1.01344	0.975509
119590296	RAB4A, member RAS oncogene family, isoform CRA_b [OS=Homo sapiens]	1.04008	0.692748	1.15076	0.927492	0.901309	1.04129		0.961196	0.956697	0.995319	0.976655
5870624	Heparanase [OS=Homo sapiens]	0.736285	1.15592	0.909528	0.761116	1.20139	0.855275		0.933911	0.939262	1.00573	0.977824
6693616	carbonyl reductase 1 [OS=Homo sapiens]	1	0.802243	1.1315	0.944069	0.955641	1.04243		0.977914	0.980714	1.00286	0.979128
119627505	elongation of very long chain fatty acids (FEN1/Elo2, SUR4/Elo3, yeast)-like 1, partial [OS=Homo sapiens]	1.19093	1.11709	0.828059	1.0854	1.09235	0.948361		1.04536	1.04204	0.996824	0.979297
119610474	phosphoribosylformylglycinamidine synthase (FGAR amidotransferase), isoform CRA_b [OS=Homo sapiens]	0.913129	0.82231	1.10267	0.95351	0.96536	0.912489		0.946035	0.943786	0.997623	0.979955
21952252	MLL/SEPTIN6 fusion protein [OS=Homo sapiens]	0.892386	0.706599	1.34112	0.998033	0.979351	0.977384		0.980034	0.984923	1.00499	0.980545
14044102	Acyl-Coenzyme A dehydrogenase family, member 9 [OS=Homo sapiens]	1.03173	0.798077	1.23269	1.06098	0.917683	1.07419		1.02083	1.01762	0.996848	0.982151
767978014	PREDICTED: ubiquitin carboxyl-terminal hydrolase isozyme L3 isoform X1 [OS=Homo sapiens]	0.653846	0.835165	1.57363	0.936024	1.05709	1.08465		1.02088	1.02592	1.00494	0.986737
10434265	unnamed protein product [OS=Homo sapiens]	1.05158	1.05349	0.788921	1.13458	0.962567	0.80303		0.964661	0.966726	1.00214	0.988081
61744477	4F2 cell-surface antigen heavy chain isoform b [OS=Homo sapiens]	0.964847	0.93987	0.846438	0.960784	0.852425	0.936017		0.917052	0.916409	0.999298	0.990094
189054540	unnamed protein product [OS=Homo sapiens]	1.04611	0.985591	0.909702	0.982796	0.869892	1.08602		0.980467	0.97957	0.999085	0.990883
119606475	YME1-like 1 (S. cerevisiae), isoform CRA_b [OS=Homo sapiens]	0.889927	1.15369	1.17965	1.04813	0.938628	1.23225		1.07442	1.073	0.998682	0.99158
119597086	actin related protein 2/3 complex, subunit 1B, 41kDa, isoform CRA_a [OS=Homo sapiens]	0.977799	1.04247	0.850386	0.988582	0.934348	0.945766		0.956885	0.956232	0.999317	0.991666
179948	Cathepsin D [OS=Homo sapiens]	0.89901	0.943564	1.14851	1.02793	0.947858	1.01769		0.99703	0.997827	1.0008	0.992599
799531981	Chain A, Crystal Structure Of Human Glutaredoxin With Mesna [OS=Homo sapiens]	0.861059	0.853497	0.897921	0.872795	0.669452	1.07335		0.870825	0.871866	1.0012	0.993351
189053110	unnamed protein product [OS=Homo sapiens]	1.09496	1.03973	0.763566	1.04967	0.925501	0.925501		0.966085	0.96689	1.00083	0.994544
4586840	type II membrane protein [OS=Homo sapiens]	1.01494	1.21451	1.02028	1.17019	1.09232	0.988877		1.08324	1.0838	1.00051	0.995072
119569757	SEC23 interacting protein, isoform CRA_b [OS=Homo sapiens]	0.881321	0.965944	1.09701	0.942029	0.941063	1.0599		0.981424	0.980998	0.999566	0.995692
119614942	phosphatidylcholine transfer protein, isoform CRA_d, partial [OS=Homo sapiens]	0.997073	1.12976	0.721951	0.879388	1.06301	0.908191		0.949593	0.950195	1.00063	0.996606
190108	glycoprotein IIIa [OS=Homo sapiens]	0.63926	0.801644	1.7369	0.899396	1.14286	1.13078		1.05927	1.05768	0.998501	0.996609
14714839	3-hydroxymethyl-3-methylglutaryl-Coenzyme A lyase [OS=Homo sapiens]	0.896794	0.973948	1.27255	1.0971	1.06106	0.983984		1.04776	1.04738	0.999636	0.997602
62087446	ribosomal protein S6 kinase, 90kDa, polypeptide 3 variant [OS=Homo sapiens]	0.979087	0.921103	0.947719	0.92472	0.872838	1.04985		0.949303	0.949135	0.999823	0.99772
158259671	unnamed protein product [OS=Homo sapiens]	1.00956	0.934034	0.940727	0.854065	1.22821	0.802155		0.96144	0.961476	1.00004	0.999806
119574708	Hexokinase 1, isoform CRA_d [OS=Homo sapiens]	1.02169	1.07128	0.902893	0.997953	1.00307	0.994882		0.998623	0.998635	1.00001	0.99981
158258689	unnamed protein product [OS=Homo sapiens]	1.12911	1.58831	0.940317	1.19269	1.32669	1.13843		1.21924	1.21927	1.00002	0.999909
