# Supplementary material for: Proteomic analysis of cholera toxin adjuvant-stimulated human monocytes identifies Thrombospondin-1 and Integrin-β1 as strongly upregulated molecules involved in adjuvant activity
Source: Sci Rep. 2019 Feb 26;9:2812. doi: 10.1038/s41598-019-38726-0 (PMC6391456; doi:10.1038/s41598-019-38726-0)
Supplement: Supplementary file 4 — Supplementary_Table_3 [file 41598_2019_38726_MOESM4_ESM.xlsx]

## Sheet: Significant
Accession	Description	Ratio 6h/NS	pvalue
119581085	keratin 10 (epidermolytic hyperkeratosis; keratosis palmaris et plantaris), isoform CRA_b [OS=Homo sapiens]	2.99916	0.0452956
62089410	thrombospondin 1 precursor variant [OS=Homo sapiens]	2.05982	0.00644735
119607218	syndecan binding protein (syntenin), isoform CRA_a [OS=Homo sapiens]	1.87669	0.00529555
119573655	GATA zinc finger domain containing 2B [OS=Homo sapiens]	1.7722	0.0107204
114306812	BAT1 protein [OS=Homo sapiens]	1.74329	0.0079047
54607135	Mitochondrial import receptor subunit TOM70 [OS=Homo sapiens]	1.74051	0.046814
13477319	Rpl14 protein [OS=Homo sapiens]	1.67046	0.000286455
62089412	anthrax toxin receptor 2 variant [OS=Homo sapiens]	1.66067	0.00967596
767914585	PREDICTED: DNA mismatch repair protein Msh2 isoform X1 [OS=Homo sapiens]	1.63547	0.0203537
76779199	FTH1 protein, partial [OS=Homo sapiens]	1.62914	0.011002
442570728	Chain A, Crystal Structure Of Human Serpinb1 Mutant [OS=Homo sapiens]	1.60837	0.0360337
77415432	SYNGR2 protein [OS=Homo sapiens]	1.59316	0.0101973
459834	Sec61-complex beta-subunit [OS=Homo sapiens]	1.53233	0.00629957
119623962	superkiller viralicidic activity 2-like (S. cerevisiae), isoform CRA_c [OS=Homo sapiens]	1.51853	0.00200327
119585546	Vpr (HIV-1) binding protein, isoform CRA_c [OS=Homo sapiens]	1.51097	0.0302637
119613526	hCG1745555, isoform CRA_b [OS=Homo sapiens]	1.48081	0.000232701
15080279	CAPNS1 protein [OS=Homo sapiens]	1.47852	0.027542
332278161	Biogenesis of lysosome-related organelles complex 1 subunit 1 [OS=Homo sapiens]	1.43314	0.000432882
354459497	Chain A, Crystal Structure Of Human Peptidylarginine Deiminase 4 In Complex With O-Cl-Amidine [OS=Homo sapiens]	1.42482	0.0460974
297787707	Chain E, The Crystal Structure Of Asap3 In Complex With Arf6 In Trans State Soaked With Calcium [OS=Homo sapiens]	1.41748	0.034442
767994739	PREDICTED: DNA ligase 3 isoform X1 [OS=Homo sapiens]	1.41315	0.0175686
62087740	brain glycogen phosphorylase variant [OS=Homo sapiens]	1.3965	0.0157132
161761151	Chain C, Crystal Structure Of Full-Length Human Rpa1432 HETERODIMER [OS=Homo sapiens]	1.38727	0.0367148
194387950	unnamed protein product [OS=Homo sapiens]	1.384	0.00605031
4757732	apoptosis-inducing factor 1, mitochondrial isoform AIF precursor [OS=Homo sapiens]	1.37362	0.0386889
15214956	serpin peptidase inhibitor, clade B (ovalbumin), member 2 [OS=Homo sapiens]	1.37122	0.0114751
767997643	PREDICTED: structural maintenance of chromosomes flexible hinge domain-containing protein 1 isoform X1 [OS=Homo sapiens]	1.37062	0.00541643
530397186	PREDICTED: FACT complex subunit SSRP1 isoform X1 [OS=Homo sapiens]	1.35167	0.00132432
48734988	ribosomal protein S7 [OS=Homo sapiens]	1.341	0.00194295
119574400	ATP-binding cassette, sub-family F (GCN20), member 2, isoform CRA_c [OS=Homo sapiens]	1.33137	0.02666
119612474	NADH dehydrogenase (ubiquinone) 1 beta subcomplex, 9, 22kDa [OS=Homo sapiens]	1.32972	0.0188878
119607787	polymerase (DNA directed), epsilon 3 (p17 subunit), isoform CRA_a [OS=Homo sapiens]	1.32672	0.0137322
767938662	PREDICTED: calnexin isoform X2 [OS=Homo sapiens]	1.32543	0.0431102
20070705	Solute carrier family 25, member 40 [OS=Homo sapiens]	1.32017	0.0216325
119626164	N-acylsphingosine amidohydrolase (acid ceramidase)-like, isoform CRA_d [OS=Homo sapiens]	1.31403	0.0306773
31857	GM2-activator protein [OS=Homo sapiens]	1.31361	0.0390759
167555127	CD180 antigen precursor [OS=Homo sapiens]	1.30735	0.00228116
221043376	unnamed protein product [OS=Homo sapiens]	1.30405	0.0309368
269914128	OCIA domain-containing protein 1 isoform 4 [OS=Homo sapiens]	1.29785	0.00689725
105990532	apolipoprotein B-100 precursor [OS=Homo sapiens]	1.29498	0.0113727
767975210	PREDICTED: signal transducer and activator of transcription 6 isoform X2 [OS=Homo sapiens]	1.29465	0.0366512
49457145	CD63 [OS=Homo sapiens]	1.29054	0.0325998
7662184	zinc finger E-box-binding homeobox 2 isoform 1 [OS=Homo sapiens]	1.28675	0.0117264
18088253	Cytochrome c-1 [OS=Homo sapiens]	1.28496	0.0127828
18606276	SWI/SNF related, matrix associated, actin dependent regulator of chromatin, subfamily a, member 5 [OS=Homo sapiens]	1.28294	0.0389898
9624998	heterogeneous nuclear ribonucleoprotein H2 [OS=Homo sapiens]	1.27653	0.00164674
119600532	TAF15 RNA polymerase II, TATA box binding protein (TBP)-associated factor, 68kDa, isoform CRA_c [OS=Homo sapiens]	1.27594	0.0425687
21262192	CTCL tumor antigen HD-CL-03 [OS=Homo sapiens]	1.26846	0.0058891
753534216	Chain A, Crystal Structure Of A Single Mutant (n71d) Of Triosephosphate Isomerase From Human [OS=Homo sapiens]	1.25779	0.0239003
119612332	NudC domain containing 1, isoform CRA_c [OS=Homo sapiens]	1.25127	0.0454853
14250063	Peroxiredoxin 3 [OS=Homo sapiens]	1.2408	0.0258372
119601860	KIAA2010, isoform CRA_c [OS=Homo sapiens]	1.2348	0.0165561
39932589	Rho GTPase-activating protein 18 [OS=Homo sapiens]	1.23391	0.0145776
119580798	suppression of tumorigenicity 13 (colon carcinoma) (Hsp70 interacting protein), isoform CRA_a [OS=Homo sapiens]	1.22663	0.0417393
119604595	RAB3D, member RAS oncogene family, isoform CRA_b [OS=Homo sapiens]	1.22531	0.00325973
119571129	histone deacetylase 6, isoform CRA_a [OS=Homo sapiens]	1.21941	0.0289854
119627216	oxysterol binding protein-like 9, isoform CRA_b [OS=Homo sapiens]	1.21386	0.0349532
119390002	Chain A, Crystal Structure Of Homo Sapiens Kynureninase [OS=Homo sapiens]	1.21174	0.0222998
388525	5-lipoxygenase [OS=Homo sapiens]	1.20696	0.033981
578829832	PREDICTED: dehydrogenase/reductase SDR family member 7B isoform X1 [OS=Homo sapiens]	1.20291	0.00726972
15680247	proteasome (prosome, macropain) 26S subunit, non-ATPase, 5 [OS=Homo sapiens]	1.20117	0.0371169
119613850	TRAF3 interacting protein 3, isoform CRA_d [OS=Homo sapiens]	1.20066	0.00750301
119571639	solute carrier family 25 (mitochondrial carrier; phosphate carrier), member 24, isoform CRA_a [OS=Homo sapiens]	1.19851	0.00112332
302148690	Chain C, Crystal Structure Of Actin Capping Protein In Complex With V-1 [OS=Homo sapiens]	1.19518	0.0277026
119592566	hCG1640809, isoform CRA_b [OS=Homo sapiens]	1.1873	0.0452053
12652799	Chromosome 22 open reading frame 28 [OS=Homo sapiens]	1.18723	0.00162705
158257788	unnamed protein product [OS=Homo sapiens]	1.18369	0.0372583
158259285	unnamed protein product [OS=Homo sapiens]	1.18273	0.00365086
158261303	unnamed protein product [OS=Homo sapiens]	1.17921	0.0376592
119596310	adenosine deaminase, isoform CRA_a, partial [OS=Homo sapiens]	1.17657	0.0340008
158259067	unnamed protein product [OS=Homo sapiens]	1.17259	0.00368589
530387747	PREDICTED: inhibitor of nuclear factor kappa-B kinase subunit beta isoform X1 [OS=Homo sapiens]	1.16991	0.0124996
119593144	ribosomal protein L10, isoform CRA_c, partial [OS=Homo sapiens]	1.16444	0.00612059
194386726	unnamed protein product [OS=Homo sapiens]	1.16263	0.0250764
15930128	SCO cytochrome oxidase deficient homolog 1 (yeast) [OS=Homo sapiens]	1.15761	0.00498552
1911429	A0=heterogeneous nuclear ribonucleoprotein [OS=Homo sapiens]	1.1546	0.0132586
9910280	UDP-glucose:glycoprotein glucosyltransferase 1 precursor [OS=Homo sapiens]	1.15122	0.013385
767950710	PREDICTED: kinesin-like protein KIF13B isoform X1 [OS=Homo sapiens]	1.14873	0.0270535
405945066	Chain A, Protein SerTHR PHOSPHATASE-1 In Complex With Cell-Permeable Peptide [OS=Homo sapiens]	1.14066	0.0422623
119627673	poly(A) binding protein, cytoplasmic 4 (inducible form), isoform CRA_h [OS=Homo sapiens]	1.14026	0.0254603
119617296	family with sequence similarity 62 (C2 domain containing), member A, isoform CRA_a [OS=Homo sapiens]	1.13588	0.036734
74760704	Leucine-rich repeat-containing protein 59 [OS=Homo sapiens]	1.13404	0.00223434
119608470	ribosomal protein L7a, isoform CRA_d, partial [OS=Homo sapiens]	1.13227	0.0205813
530386674	PREDICTED: mitochondrial-processing peptidase subunit beta isoform X1 [OS=Homo sapiens]	1.1284	0.000370831
119575624	hCG1811539, isoform CRA_a [OS=Homo sapiens]	1.12469	0.0196108
21040388	Similar to RIKEN cDNA 2510008H07 gene, partial [OS=Homo sapiens]	1.12325	0.043604
119608322	formin binding protein 1, isoform CRA_a [OS=Homo sapiens]	1.1222	0.0226973
126031621	Chain A, Crystal Structure Of Erk2 In Complex With N-Benzyl-4-(4-(3- Chlorophenyl)-1h-Pyrazol-3-Yl)-1h-Pyrrole-2-Carboxamide [OS=Homo sapiens]	1.12168	0.0072995
12804511	PRP6 pre-mRNA processing factor 6 homolog (S. cerevisiae) [OS=Homo sapiens]	1.12029	0.00514008
530417526	PREDICTED: rho guanine nucleotide exchange factor 1 isoform X4 [OS=Homo sapiens]	1.12008	0.0157713
16878041	Cleavage and polyadenylation specific factor 1, 160kDa [OS=Homo sapiens]	1.11852	0.0228643
119580214	hCG2011153, isoform CRA_d [OS=Homo sapiens]	1.1118	0.0272253
13436422	ribosomal protein S25 [OS=Homo sapiens]	1.10943	0.0422366
119573147	transgelin 2, isoform CRA_d [OS=Homo sapiens]	1.1047	0.000883145
158258543	unnamed protein product [OS=Homo sapiens]	1.09852	0.0156086
62089222	heat shock 70kDa protein 1A variant [OS=Homo sapiens]	1.0979	0.0496778
119614483	engulfment and cell motility 1, isoform CRA_c [OS=Homo sapiens]	1.08741	0.00507187
768036734	PREDICTED: E3 ubiquitin-protein ligase HUWE1 isoform X2 [OS=Homo sapiens]	1.08278	0.0256813
119591659	high density lipoprotein binding protein (vigilin), isoform CRA_a [OS=Homo sapiens]	1.07858	0.0355734
86559365	heat shock 70kDa protein 5 (glucose-regulated protein, 78kDa) [OS=Homo sapiens]	1.07801	0.0279656
119620329	RAB1A, member RAS oncogene family, isoform CRA_f [OS=Homo sapiens]	1.07734	0.043936
530402948	PREDICTED: protein transport protein Sec23A isoform X1 [OS=Homo sapiens]	1.07703	0.0450568
194294543	collagen type IV alpha-3-binding protein isoform 3 [OS=Homo sapiens]	1.07194	0.00489381
44890631	Heat shock protein 90kDa beta (Grp94), member 1 [OS=Homo sapiens]	1.06586	0.0387098
532138023	Chain A, Human Transketolase In Covalent Complex With Donor Ketose D-xylulose- 5-phosphate, Crystal 1 [OS=Homo sapiens]	1.03755	0.0445374
119610151	Fatty acid synthase [OS=Homo sapiens]	0.952588	0.0131802
767923108	PREDICTED: acylamino-acid-releasing enzyme isoform X2 [OS=Homo sapiens]	0.940647	0.00184509
50403807	Sorting nexin-12 [OS=Homo sapiens]	0.937363	0.00723549
119572190	splicing factor 3b, subunit 3, 130kDa, isoform CRA_c [OS=Homo sapiens]	0.935716	0.00877724
326205199	ATP-dependent RNA helicase DDX1 [OS=Homo sapiens]	0.930819	0.0135248
193785879	unnamed protein product [OS=Homo sapiens]	0.929205	0.005906
181976	epidermal growth factor receptor-binding protein GRB2 [OS=Homo sapiens]	0.926145	0.0443756
530365773	PREDICTED: DENN domain-containing protein 4B isoform X3 [OS=Homo sapiens]	0.924472	0.0174699
385867933	Chain A, Crystal Structure Of Histidine Triad Nucleotide-Binding Protein 1 (Hint1) From Human Complexed With Trp-Ams [OS=Homo sapiens]	0.924278	0.0433092
119617996	thymopoietin, isoform CRA_b [OS=Homo sapiens]	0.923943	0.0242504
16877362	Solute carrier family 25 (Mitochondrial carrier, Aralar), member 12 [OS=Homo sapiens]	0.922499	0.0283786
221043328	unnamed protein product [OS=Homo sapiens]	0.920796	0.00505441
34327775	Heterogeneous nuclear ribonucleoprotein A3 [OS=Homo sapiens]	0.916486	0.0440716
119588883	proteasome (prosome, macropain) subunit, alpha type, 1, isoform CRA_b [OS=Homo sapiens]	0.91502	0.00867675
193787454	unnamed protein product [OS=Homo sapiens]	0.915012	0.0150534
193788217	unnamed protein product [OS=Homo sapiens]	0.913087	0.0285619
119594958	RNA binding motif protein 14, isoform CRA_a [OS=Homo sapiens]	0.90665	0.00936298
530375993	PREDICTED: alpha-adducin isoform X1 [OS=Homo sapiens]	0.901471	0.0324961
32483399	Serine/threonine-protein kinase PAK 2 [OS=Homo sapiens]	0.900978	0.00823637
767902018	PREDICTED: protein RER1 isoform X2 [OS=Homo sapiens]	0.89692	0.0188262
40889059	Chain B, Crystal Structure Of Human Translin [OS=Homo sapiens]	0.893418	0.0178403
954170033	mitochondrial carrier homolog 2 isoform 1x [OS=Homo sapiens]	0.892415	0.0424086
197692159	splicing factor arginine/serine-rich 3 [OS=Homo sapiens]	0.885131	0.0148121
119587801	archain 1, isoform CRA_a [OS=Homo sapiens]	0.883792	0.00715539
50949507	Hypothetical protein [OS=Homo sapiens]	0.877857	0.00164505
767906898	PREDICTED: cyclin-dependent kinase 11B isoform X1 [OS=Homo sapiens]	0.87626	0.00429347
62089188	Glyoxalase I variant [OS=Homo sapiens]	0.875702	0.0399541
530415584	PREDICTED: heterogeneous nuclear ribonucleoprotein U-like protein 1 isoform X2 [OS=Homo sapiens]	0.872606	0.041002
119624100	ribosomal protein S18, isoform CRA_b [OS=Homo sapiens]	0.869826	0.00965137
119595855	Cathepsin Z, isoform CRA_b [OS=Homo sapiens]	0.869523	0.0384533
78070729	PSMC3 protein, partial [OS=Homo sapiens]	0.86436	0.0139472
119618734	similar to splicing factor, arginine/serine-rich 4, isoform CRA_b [OS=Homo sapiens]	0.863664	0.0419255
112180449	BAG5 protein [OS=Homo sapiens]	0.862911	0.0444138
10835067	Lupus La protein [OS=Homo sapiens]	0.862803	0.0445579
779176942	calmodulin isoform 1 [OS=Homo sapiens]	0.86203	0.0141822
34851150	ubiquitin-specific protease 7 isoform, partial [OS=Homo sapiens]	0.860219	0.0260959
119623340	synaptosomal-associated protein, 29kDa [OS=Homo sapiens]	0.859913	0.0153767
119602217	eukaryotic translation initiation factor 5, isoform CRA_b [OS=Homo sapiens]	0.859705	0.00810856
460417415	Chain C, Crystal Structure Of Gmppnp-bound Human Gimap7 L100q Variant [OS=Homo sapiens]	0.857952	0.00143355
157412328	coronin-1C isoform a [OS=Homo sapiens]	0.857717	0.00414067
119577069	immunoglobulin superfamily, member 2, isoform CRA_a [OS=Homo sapiens]	0.856192	0.0299365
195539395	26S protease regulatory subunit 10B [OS=Homo sapiens]	0.854537	0.0146147
119602458	ribosomal protein L8, isoform CRA_b [OS=Homo sapiens]	0.854158	0.0418607
48146593	NOLA2 [OS=Homo sapiens]	0.853041	0.0486874
119576362	nucleoporin 155kDa, isoform CRA_a [OS=Homo sapiens]	0.852517	0.0429579
48146399	MASA [OS=Homo sapiens]	0.852312	0.00745336
194388900	unnamed protein product [OS=Homo sapiens]	0.850135	0.0158443
119601126	proteasome (prosome, macropain) subunit, alpha type, 3, isoform CRA_f [OS=Homo sapiens]	0.847495	0.0116336
9802306	DNA-binding protein TAXREB107 [OS=Homo sapiens]	0.834966	0.00501572
1174072	G alpha-q [OS=Homo sapiens]	0.832012	0.0103148
119623066	hCG1757388 [OS=Homo sapiens]	0.831988	0.0199617
16553095	unnamed protein product [OS=Homo sapiens]	0.830373	0.0276341
669033311	rho GDP-dissociation inhibitor 1 isoform e [OS=Homo sapiens]	0.829291	0.0260449
119580947	LIM and SH3 protein 1, isoform CRA_a [OS=Homo sapiens]	0.82781	0.0100977
119610163	solute carrier family 16 (monocarboxylic acid transporters), member 3, isoform CRA_a [OS=Homo sapiens]	0.827806	0.038844
119626689	HDCMA18P protein, isoform CRA_b [OS=Homo sapiens]	0.825629	0.0241243
767985304	PREDICTED: SAFB-like transcription modulator isoform X1 [OS=Homo sapiens]	0.82208	0.00453095
42490917	proteasome (prosome, macropain) 26S subunit, non-ATPase, 14 [OS=Homo sapiens]	0.821175	0.00611452
189069089	unnamed protein product [OS=Homo sapiens]	0.817998	0.00118278
158260863	unnamed protein product [OS=Homo sapiens]	0.817842	0.0314964
315259111	NEDD8-MDP1 protein [OS=Homo sapiens]	0.814242	0.00717828
32187319	SHUJUN-1 [OS=Homo sapiens]	0.812428	0.0340514
13097294	Ribosomal protein S14 [OS=Homo sapiens]	0.811633	0.0225339
116497249	Ubiquitin-like modifier activating enzyme 6 [OS=Homo sapiens]	0.810429	0.0235232
119588998	importin 7, isoform CRA_b [OS=Homo sapiens]	0.806501	0.0362041
578803257	PREDICTED: heterogeneous nuclear ribonucleoprotein L-like isoform X1 [OS=Homo sapiens]	0.803305	0.0485496
145581575	Chain A, Crystal Structure Of Human Zeta-Crystallin With Bound Nadp [OS=Homo sapiens]	0.801087	0.0282847
119587505	cullin 5, isoform CRA_a [OS=Homo sapiens]	0.801045	0.0420897
313223	transcription elongation factor [OS=Homo sapiens]	0.797378	0.0119852
13096467	Chain A, Crystal Structure Of Copper-Hah1 [OS=Homo sapiens]	0.795946	0.00591021
158255374	unnamed protein product [OS=Homo sapiens]	0.795823	0.0230499
227250	Cationic antimicrobial protein CAP37 [OS=Homo sapiens]	0.790904	0.0126211
194390520	unnamed protein product [OS=Homo sapiens]	0.789899	0.0342597
13111917	NONO protein [OS=Homo sapiens]	0.787504	0.0295935
4322554	NADH-ubiquinone oxidoreductase PDSW subunit [OS=Homo sapiens]	0.786854	0.0298491
145558852	Armadillo repeat-containing protein 8 [OS=Homo sapiens]	0.785194	0.00559511
48146047	RNASE6 [OS=Homo sapiens]	0.784957	0.0250491
645985590	Chain B, Complex Of Human Varp-ankrd1 With Rab32-gppcp [OS=Homo sapiens]	0.783859	0.0228615
22035786	Transient receptor potential cation channel, subfamily V, member 2 [OS=Homo sapiens]	0.78217	0.0147409
5690431	Prefoldin subunit 2 [OS=Homo sapiens]	0.781231	0.00865443
578821249	PREDICTED: EH domain-binding protein 1-like protein 1 isoform X1 [OS=Homo sapiens]	0.778076	0.04096
197304777	TBC1 domain family member 5 isoform a [OS=Homo sapiens]	0.777445	0.0434061
354983493	protein-L-isoaspartate(D-aspartate) O-methyltransferase isoform 2 [OS=Homo sapiens]	0.774672	5.90009e-05
194379500	unnamed protein product [OS=Homo sapiens]	0.769395	0.00314126
530397444	PREDICTED: phosphatidylinositol-binding clathrin assembly protein isoform X1 [OS=Homo sapiens]	0.767646	0.00109443
6841248	HSPC299 [OS=Homo sapiens]	0.767233	0.0268123
406855537	Chain A, Human G Protein-Coupled Receptor Kinase 2 In Complex With Soluble Gbetagamma Subunits And Paroxetine [OS=Homo sapiens]	0.762952	0.0440985
2282036	p34-Arc [OS=Homo sapiens]	0.758121	0.0087107
767896940	PREDICTED: sulfotransferase 1A3-like isoform X1 [OS=Homo sapiens]	0.757021	0.00660692
119587161	galactosamine (N-acetyl)-6-sulfate sulfatase (Morquio syndrome, mucopolysaccharidosis type IVA), isoform CRA_a [OS=Homo sapiens]	0.753029	0.0455291
119580409	hCG2010544 [OS=Homo sapiens]	0.750826	0.00271353
119582502	hypothetical protein LOC340061, isoform CRA_a [OS=Homo sapiens]	0.749871	0.0137001
59800456	Wiskott-Aldrich syndrome protein family member 2 [OS=Homo sapiens]	0.746991	0.0141344
25992622	SR-related CTD associated factor 6 [OS=Homo sapiens]	0.745105	0.00156297
119589092	tripeptidyl peptidase I, isoform CRA_a [OS=Homo sapiens]	0.744897	0.0410184
197725197	Chain B, Crystal Structure Of Il-23 In Complex With Neutralizing Fab [OS=Homo sapiens]	0.739654	0.0351207
48146059	ATP6V1G1 [OS=Homo sapiens]	0.738578	0.000223273
530422903	PREDICTED: zinc finger protein 185 isoform X7 [OS=Homo sapiens]	0.737168	0.033616
530423433	PREDICTED: rho guanine nucleotide exchange factor 7 isoform X2 [OS=Homo sapiens]	0.734652	0.00590137
194384752	unnamed protein product [OS=Homo sapiens]	0.734555	0.0359578
194388918	unnamed protein product [OS=Homo sapiens]	0.724273	0.00307154
158257684	unnamed protein product [OS=Homo sapiens]	0.722027	0.0043125
767941043	PREDICTED: protein FAM65B isoform X6 [OS=Homo sapiens]	0.716236	0.00381733
530416988	PREDICTED: 60S ribosomal protein L28 isoform X1 [OS=Homo sapiens]	0.713411	0.0476667
155030192	rap1 GTPase-GDP dissociation stimulator 1 isoform 1 [OS=Homo sapiens]	0.712577	0.0138875
62898940	KIAA1168 protein (Fragment) variant [OS=Homo sapiens]	0.709581	0.0400298
767953793	PREDICTED: protein LYRIC isoform X1 [OS=Homo sapiens]	0.70716	0.0054709
1040970	fus-like protein, partial [OS=Homo sapiens]	0.70506	0.00524405
119589984	WD repeat domain 18 [OS=Homo sapiens]	0.700874	0.0396002
119605536	G1 to S phase transition 1, isoform CRA_a [OS=Homo sapiens]	0.699565	0.00343287
530401025	PREDICTED: squamous cell carcinoma antigen recognized by T-cells 3 isoform X1 [OS=Homo sapiens]	0.699401	0.0101038
7023731	unnamed protein product [OS=Homo sapiens]	0.697136	0.00604433
119575521	receptor (TNFRSF)-interacting serine-threonine kinase 1, isoform CRA_a [OS=Homo sapiens]	0.696089	0.0145925
371445797	immunoglobulin G heavy chain variable region, partial [OS=Homo sapiens]	0.695102	0.0243516
15680144	Heatr3 protein, partial [OS=Homo sapiens]	0.692008	0.00112096
5911849	Hypothetical protein [OS=Homo sapiens]	0.677085	0.0194451
7959259	KIAA1499 protein [OS=Homo sapiens]	0.676541	0.00286479
14424695	Translocase of outer mitochondrial membrane 22 homolog (yeast) [OS=Homo sapiens]	0.648505	0.0282284
119617423	Rho GTPase activating protein 9, isoform CRA_a [OS=Homo sapiens]	0.622175	0.00293363
119575952	Histone 1, H1d [OS=Homo sapiens]	0.526019	0.015471
119631035	NSFL1 (p97) cofactor (p47), isoform CRA_e [OS=Homo sapiens]	0.524901	0.00095876
119575552	PRP4 pre-mRNA processing factor 4 homolog B (yeast), isoform CRA_a [OS=Homo sapiens]	0.510875	0.0355672

## Sheet: Full list
Accession	Description	NS1	NS2	NS3	CT 6h 1	CT 6h 2	CT 6h 3		averMC	averCT 6h	Ratio 6h/MC	pvalue
354983493	protein-L-isoaspartate(D-aspartate) O-methyltransferase isoform 2 [OS=Homo sapiens]	1.1779	1.21436	1.21215	0.913204	0.946445	0.932595		1.20147	0.930748	0.774672	5.90009e-05
48146059	ATP6V1G1 [OS=Homo sapiens]	1.17168	1.20959	1.16388	0.883523	0.900568	0.83428		1.18172	0.87279	0.738578	0.000223273
119613526	hCG1745555, isoform CRA_b [OS=Homo sapiens]	0.668966	0.626207	0.689655	0.989858	1.00304	0.946247		0.661609	0.979716	1.48081	0.000232701
13477319	Rpl14 protein [OS=Homo sapiens]	0.47866	0.477039	0.406267	0.741113	0.772798	0.761206		0.453989	0.758372	1.67046	0.000286455
530386674	PREDICTED: mitochondrial-processing peptidase subunit beta isoform X1 [OS=Homo sapiens]	1.11387	1.12852	1.15671	1.27328	1.28537	1.2769		1.13303	1.27852	1.1284	0.000370831
332278161	Biogenesis of lysosome-related organelles complex 1 subunit 1 [OS=Homo sapiens]	0.777369	0.816007	0.843606	1.1837	1.11137	1.19747		0.812328	1.16418	1.43314	0.000432882
119573147	transgelin 2, isoform CRA_d [OS=Homo sapiens]	0.870118	0.866485	0.888283	0.965645	0.953575	0.980501		0.874962	0.966574	1.1047	0.000883145
119631035	NSFL1 (p97) cofactor (p47), isoform CRA_e [OS=Homo sapiens]	1.91878	1.80034	1.68697	0.949907	1.06865	0.819109		1.80203	0.945887	0.524901	0.00095876
530397444	PREDICTED: phosphatidylinositol-binding clathrin assembly protein isoform X1 [OS=Homo sapiens]	1.12991	1.21179	1.22271	0.890517	0.940517	0.905172		1.18814	0.912069	0.767646	0.00109443
15680144	Heatr3 protein, partial [OS=Homo sapiens]	1.20476	1.26684	1.16116	0.875316	0.865206	0.773378		1.21092	0.837967	0.692008	0.00112096
119571639	solute carrier family 25 (mitochondrial carrier; phosphate carrier), member 24, isoform CRA_a [OS=Homo sapiens]	0.803954	0.815486	0.775947	0.956306	0.983118	0.93148		0.798462	0.956968	1.19851	0.00112332
189069089	unnamed protein product [OS=Homo sapiens]	1.21071	1.13554	1.17084	0.951772	0.98622	0.938976		1.17236	0.95899	0.817998	0.00118278
530397186	PREDICTED: FACT complex subunit SSRP1 isoform X1 [OS=Homo sapiens]	0.717888	0.719464	0.80063	1.03303	1.01902	0.972973		0.745994	1.00834	1.35167	0.00132432
460417415	Chain C, Crystal Structure Of Gmppnp-bound Human Gimap7 L100q Variant [OS=Homo sapiens]	1.08458	1.03212	1.08779	0.903435	0.918292	0.927577		1.06817	0.916435	0.857952	0.00143355
25992622	SR-related CTD associated factor 6 [OS=Homo sapiens]	1.19064	1.30594	1.26027	0.925542	0.894439	0.979265		1.25228	0.933082	0.745105	0.00156297
12652799	Chromosome 22 open reading frame 28 [OS=Homo sapiens]	0.940845	0.897653	0.89108	1.05729	1.07188	1.11146		0.909859	1.08021	1.18723	0.00162705
50949507	Hypothetical protein [OS=Homo sapiens]	1.15435	1.17174	1.20217	1.01656	1.05797	1.02277		1.17609	1.03244	0.877857	0.00164505
9624998	heterogeneous nuclear ribonucleoprotein H2 [OS=Homo sapiens]	0.852018	0.75426	0.799103	1.01452	1.03942	1.0166		0.801794	1.02351	1.27653	0.00164674
767923108	PREDICTED: acylamino-acid-releasing enzyme isoform X2 [OS=Homo sapiens]	1.13966	1.13966	1.14078	1.08455	1.05428	1.07829		1.14004	1.07237	0.940647	0.00184509
48734988	ribosomal protein S7 [OS=Homo sapiens]	0.944547	0.959335	0.918669	1.23397	1.20546	1.34561		0.94085	1.26168	1.341	0.00194295
119623962	superkiller viralicidic activity 2-like (S. cerevisiae), isoform CRA_c [OS=Homo sapiens]	0.765903	0.676845	0.762511	1.19483	1.0409	1.11302		0.735086	1.11625	1.51853	0.00200327
74760704	Leucine-rich repeat-containing protein 59 [OS=Homo sapiens]	0.91793	0.895629	0.881356	1.00097	1.0455	1.00968		0.898305	1.01872	1.13404	0.00223434
167555127	CD180 antigen precursor [OS=Homo sapiens]	1.07327	1	0.923762	1.3201	1.31167	1.2864		0.99901	1.30606	1.30735	0.00228116
119580409	hCG2010544 [OS=Homo sapiens]	1.1614	1.24153	1.18962	0.922313	0.823848	0.95122		1.19752	0.899127	0.750826	0.00271353
7959259	KIAA1499 protein [OS=Homo sapiens]	1.08797	1.05662	1.21537	0.783658	0.703502	0.785992		1.11999	0.757717	0.676541	0.00286479
119617423	Rho GTPase activating protein 9, isoform CRA_a [OS=Homo sapiens]	1.56407	1.76184	1.50557	0.960843	1.10743	0.937751		1.61049	1.00201	0.622175	0.00293363
194388918	unnamed protein product [OS=Homo sapiens]	1.38945	1.20854	1.25879	0.92891	0.954502	0.909953		1.28559	0.931122	0.724273	0.00307154
194379500	unnamed protein product [OS=Homo sapiens]	1.2704	1.12587	1.22727	0.911479	0.933852	0.942607		1.20785	0.929313	0.769395	0.00314126
119604595	RAB3D, member RAS oncogene family, isoform CRA_b [OS=Homo sapiens]	0.872477	0.888991	0.97156	1.09395	1.12851	1.12635		0.911009	1.11627	1.22531	0.00325973
119605536	G1 to S phase transition 1, isoform CRA_a [OS=Homo sapiens]	1.30665	1.31158	1.12931	0.865832	0.889982	0.865832		1.24918	0.873882	0.699565	0.00343287
158259285	unnamed protein product [OS=Homo sapiens]	0.898321	0.906716	0.925373	1.07826	1.03043	1.12065		0.910137	1.07645	1.18273	0.00365086
158259067	unnamed protein product [OS=Homo sapiens]	0.892253	0.871772	0.817453	1.00701	0.992993	1.02703		0.860493	1.00901	1.17259	0.00368589
767941043	PREDICTED: protein FAM65B isoform X6 [OS=Homo sapiens]	1.06061	1.11616	0.99697	0.701607	0.82479	0.746748		1.05791	0.757715	0.716236	0.00381733
157412328	coronin-1C isoform a [OS=Homo sapiens]	1.0819	1.14871	1.0722	0.923863	0.946147	0.96286		1.10093	0.94429	0.857717	0.00414067
767906898	PREDICTED: cyclin-dependent kinase 11B isoform X1 [OS=Homo sapiens]	1.22838	1.24723	1.18182	1.0623	1.10032	1.04224		1.21914	1.06829	0.87626	0.00429347
158257684	unnamed protein product [OS=Homo sapiens]	1.44953	1.48318	1.30821	1.02442	1.08952	0.948118		1.41364	1.02068	0.722027	0.0043125
767985304	PREDICTED: SAFB-like transcription modulator isoform X1 [OS=Homo sapiens]	1.24327	1.17825	1.12668	0.969697	0.998045	0.949169		1.18274	0.972304	0.82208	0.00453095
194294543	collagen type IV alpha-3-binding protein isoform 3 [OS=Homo sapiens]	0.960159	0.976096	0.997012	1.05651	1.05247	1.03532		0.977756	1.0481	1.07194	0.00489381
15930128	SCO cytochrome oxidase deficient homolog 1 (yeast) [OS=Homo sapiens]	0.944705	0.998126	1.02718	1.12705	1.17306	1.13801		0.990003	1.14604	1.15761	0.00498552
9802306	DNA-binding protein TAXREB107 [OS=Homo sapiens]	1.1149	1.0876	1.10125	0.900568	0.876894	0.981061		1.10125	0.919508	0.834966	0.00501572
221043328	unnamed protein product [OS=Homo sapiens]	1.05726	1.01227	1.02352	0.939227	0.958564	0.950276		1.03102	0.949355	0.920796	0.00505441
119614483	engulfment and cell motility 1, isoform CRA_c [OS=Homo sapiens]	0.973282	0.941794	0.939885	1.0543	1.01947	1.03074		0.951654	1.03484	1.08741	0.00507187
12804511	PRP6 pre-mRNA processing factor 6 homolog (S. cerevisiae) [OS=Homo sapiens]	0.836329	0.883633	0.864711	0.969349	0.984674	0.941571		0.861558	0.965198	1.12029	0.00514008
1040970	fus-like protein, partial [OS=Homo sapiens]	1.39167	1.33571	1.17857	0.950971	0.86309	0.93987		1.30198	0.917977	0.70506	0.00524405
119607218	syndecan binding protein (syntenin), isoform CRA_a [OS=Homo sapiens]	0.828707	0.807296	0.731166	1.3273	1.72186	1.39327		0.789056	1.48081	1.87669	0.00529555
767997643	PREDICTED: structural maintenance of chromosomes flexible hinge domain-containing protein 1 isoform X1 [OS=Homo sapiens]	0.704025	0.75296	0.831886	1.06702	1.09424	0.975916		0.762957	1.04572	1.37062	0.00541643
767953793	PREDICTED: protein LYRIC isoform X1 [OS=Homo sapiens]	1.26092	1.44053	1.27549	0.901698	0.89008	1.02055		1.32565	0.937444	0.70716	0.0054709
145558852	Armadillo repeat-containing protein 8 [OS=Homo sapiens]	1.19178	1.15068	1.06279	0.891546	0.932536	0.849701		1.13508	0.891261	0.785194	0.00559511
21262192	CTCL tumor antigen HD-CL-03 [OS=Homo sapiens]	0.946705	0.924419	0.82655	1.17104	1.08894	1.16192		0.899225	1.14063	1.26846	0.0058891
530423433	PREDICTED: rho guanine nucleotide exchange factor 7 isoform X2 [OS=Homo sapiens]	1.38578	1.32984	1.18881	0.906395	1	0.962002		1.30148	0.956132	0.734652	0.00590137
193785879	unnamed protein product [OS=Homo sapiens]	1.02854	1.01223	1.05301	0.956311	0.947573	0.970874		1.03126	0.958252	0.929205	0.005906
13096467	Chain A, Crystal Structure Of Copper-Hah1 [OS=Homo sapiens]	1.09632	1.05087	1.09957	0.785326	0.893116	0.905797		1.08225	0.861413	0.795946	0.00591021
7023731	unnamed protein product [OS=Homo sapiens]	1.16206	1.17839	1.1608	0.802553	0.933617	0.704681		1.16709	0.813617	0.697136	0.00604433
194387950	unnamed protein product [OS=Homo sapiens]	0.814784	0.710133	0.905316	1.11706	1.09588	1.1505		0.810078	1.12114	1.384	0.00605031
42490917	proteasome (prosome, macropain) 26S subunit, non-ATPase, 14 [OS=Homo sapiens]	1.1327	1.15758	1.26185	0.962051	0.972308	0.982564		1.18404	0.972308	0.821175	0.00611452
119593144	ribosomal protein L10, isoform CRA_c, partial [OS=Homo sapiens]	0.887142	0.916744	0.835338	1.03347	0.997908	1.04184		0.879741	1.02441	1.16444	0.00612059
459834	Sec61-complex beta-subunit [OS=Homo sapiens]	0.735615	0.657684	0.528769	0.935639	0.992315	1.01729		0.640689	0.981748	1.53233	0.00629957
62089410	thrombospondin 1 precursor variant [OS=Homo sapiens]	0.519243	0.736909	0.446057	1.03616	1.29676	1.17332		0.567403	1.16874	2.05982	0.00644735
767896940	PREDICTED: sulfotransferase 1A3-like isoform X1 [OS=Homo sapiens]	1.0558	1.08929	1.05022	0.865709	0.710304	0.842905		1.0651	0.806306	0.757021	0.00660692
269914128	OCIA domain-containing protein 1 isoform 4 [OS=Homo sapiens]	0.934005	0.890009	0.834097	1.23517	1.11219	1.10248		0.886037	1.14995	1.29785	0.00689725
119587801	archain 1, isoform CRA_a [OS=Homo sapiens]	1.08873	1.03549	1.10334	0.936782	0.977969	0.937739		1.07585	0.95083	0.883792	0.00715539
315259111	NEDD8-MDP1 protein [OS=Homo sapiens]	1.15844	1.23651	1.10907	0.927565	0.993964	0.93159		1.16801	0.95104	0.814242	0.00717828
50403807	Sorting nexin-12 [OS=Homo sapiens]	1.12664	1.14192	1.10153	1.06381	1.0387	1.05649		1.12336	1.053	0.937363	0.00723549
578829832	PREDICTED: dehydrogenase/reductase SDR family member 7B isoform X1 [OS=Homo sapiens]	0.984451	0.91448	0.918367	1.09834	1.19006	1.10055		0.939099	1.12965	1.20291	0.00726972
126031621	Chain A, Crystal Structure Of Erk2 In Complex With N-Benzyl-4-(4-(3- Chlorophenyl)-1h-Pyrazol-3-Yl)-1h-Pyrrole-2-Carboxamide [OS=Homo sapiens]	0.97971	0.924638	0.982609	1.0776	1.05683	1.10383		0.962319	1.07942	1.12168	0.0072995
48146399	MASA [OS=Homo sapiens]	1.11249	1.03406	1.04025	0.915584	0.869202	0.931354		1.06226	0.90538	0.852312	0.00745336
119613850	TRAF3 interacting protein 3, isoform CRA_d [OS=Homo sapiens]	0.790015	0.787812	0.824523	0.947368	1.0188	0.918233		0.800783	0.961466	1.20066	0.00750301
114306812	BAT1 protein [OS=Homo sapiens]	0.584559	0.620588	0.7125	1.09385	1.27709	0.972067		0.639216	1.11434	1.74329	0.0079047
119602217	eukaryotic translation initiation factor 5, isoform CRA_b [OS=Homo sapiens]	1.08894	1.17028	1.07918	0.929603	0.972924	0.967509		1.1128	0.956679	0.859705	0.00810856
32483399	Serine/threonine-protein kinase PAK 2 [OS=Homo sapiens]	1.04916	1.09728	1.03556	0.957224	0.936312	0.973384		1.06067	0.95564	0.900978	0.00823637
5690431	Prefoldin subunit 2 [OS=Homo sapiens]	1.06742	1.22584	1.2236	0.931129	0.896235	0.92011		1.17228	0.915825	0.781231	0.00865443
119588883	proteasome (prosome, macropain) subunit, alpha type, 1, isoform CRA_b [OS=Homo sapiens]	1.00709	1.01822	1.03036	0.92183	0.964728	0.909438		1.01856	0.931999	0.91502	0.00867675
2282036	p34-Arc [OS=Homo sapiens]	1.47703	1.31757	1.54189	1.07952	1.05447	1.15359		1.4455	1.09586	0.758121	0.0087107
119572190	splicing factor 3b, subunit 3, 130kDa, isoform CRA_c [OS=Homo sapiens]	1.09969	1.08395	1.09549	0.995859	1.04244	1.03002		1.09304	1.02277	0.935716	0.00877724
119594958	RNA binding motif protein 14, isoform CRA_a [OS=Homo sapiens]	1.08988	1.08471	1.04649	0.992233	0.987379	0.940777		1.07369	0.973463	0.90665	0.00936298
119624100	ribosomal protein S18, isoform CRA_b [OS=Homo sapiens]	1.07561	1.03621	1.11502	0.94345	0.965127	0.898209		1.07561	0.935595	0.869826	0.00965137
62089412	anthrax toxin receptor 2 variant [OS=Homo sapiens]	0.836846	0.782201	0.604215	1.31425	1.07379	1.30407		0.741088	1.2307	1.66067	0.00967596
119580947	LIM and SH3 protein 1, isoform CRA_a [OS=Homo sapiens]	1.09756	1.18028	1.03818	0.918626	0.920434	0.905967		1.10534	0.915009	0.82781	0.0100977
530401025	PREDICTED: squamous cell carcinoma antigen recognized by T-cells 3 isoform X1 [OS=Homo sapiens]	1.54852	1.49191	1.25741	1.00296	0.95069	1.05227		1.43261	1.00197	0.699401	0.0101038
77415432	SYNGR2 protein [OS=Homo sapiens]	0.560587	0.566327	0.737245	0.988967	1.08726	0.893681		0.621386	0.98997	1.59316	0.0101973
1174072	G alpha-q [OS=Homo sapiens]	1.02328	1.12804	1.08995	0.868203	0.879263	0.949309		1.08042	0.898925	0.832012	0.0103148
119573655	GATA zinc finger domain containing 2B [OS=Homo sapiens]	0.469256	0.800162	0.642395	1.10585	1.22984	1.05242		0.637271	1.12937	1.7722	0.0107204
76779199	FTH1 protein, partial [OS=Homo sapiens]	0.57484	0.537566	0.44438	0.955527	0.838628	0.742058		0.518928	0.845404	1.62914	0.011002
105990532	apolipoprotein B-100 precursor [OS=Homo sapiens]	0.962572	0.833973	0.784069	1.13984	1.12986	1.07214		0.860205	1.11395	1.29498	0.0113727
15214956	serpin peptidase inhibitor, clade B (ovalbumin), member 2 [OS=Homo sapiens]	0.642254	0.766901	0.590845	0.894875	0.954008	0.893561		0.666667	0.914148	1.37122	0.0114751
119601126	proteasome (prosome, macropain) subunit, alpha type, 3, isoform CRA_f [OS=Homo sapiens]	1.14961	1.16648	1.10011	0.967066	1.02295	0.90519		1.13873	0.96507	0.847495	0.0116336
7662184	zinc finger E-box-binding homeobox 2 isoform 1 [OS=Homo sapiens]	0.766509	0.675314	0.833333	0.939943	1.00286	0.984747		0.758386	0.97585	1.28675	0.0117264
313223	transcription elongation factor [OS=Homo sapiens]	1.19643	1.10156	1.06696	0.900265	0.951456	0.831421		1.12165	0.894381	0.797378	0.0119852
530387747	PREDICTED: inhibitor of nuclear factor kappa-B kinase subunit beta isoform X1 [OS=Homo sapiens]	0.851026	0.922391	0.938448	1.02316	1.04737	1.10211		0.903955	1.05754	1.16991	0.0124996
227250	Cationic antimicrobial protein CAP37 [OS=Homo sapiens]	0.825181	0.780797	0.803442	0.651297	0.689481	0.564841		0.80314	0.635207	0.790904	0.0126211
18088253	Cytochrome c-1 [OS=Homo sapiens]	0.854927	0.858577	0.892336	1.13978	1.0086	1.2		0.868613	1.11613	1.28496	0.0127828
119610151	Fatty acid synthase [OS=Homo sapiens]	0.977362	0.990157	0.972441	0.95229	0.920802	0.927481		0.979987	0.933524	0.952588	0.0131802
1911429	A0=heterogeneous nuclear ribonucleoprotein [OS=Homo sapiens]	0.954808	0.963462	1.00673	1.12642	1.07047	1.18031		0.975	1.12573	1.1546	0.0132586
9910280	UDP-glucose:glycoprotein glucosyltransferase 1 precursor [OS=Homo sapiens]	0.876636	0.949533	0.896262	1.07286	0.996832	1.06441		0.907477	1.0447	1.15122	0.013385
326205199	ATP-dependent RNA helicase DDX1 [OS=Homo sapiens]	1.07668	1.04097	1.01996	0.98062	0.974806	0.965116		1.04587	0.973514	0.930819	0.0135248
119582502	hypothetical protein LOC340061, isoform CRA_a [OS=Homo sapiens]	1.375	1.46841	1.2761	1.09644	0.909853	1.08281		1.37317	1.0297	0.749871	0.0137001
119607787	polymerase (DNA directed), epsilon 3 (p17 subunit), isoform CRA_a [OS=Homo sapiens]	0.827103	0.790654	0.807477	1.08705	0.958549	1.17202		0.808411	1.07254	1.32672	0.0137322
155030192	rap1 GTPase-GDP dissociation stimulator 1 isoform 1 [OS=Homo sapiens]	1.38374	1.36849	1.36213	0.913545	0.855908	1.16234		1.37145	0.977265	0.712577	0.0138875
78070729	PSMC3 protein, partial [OS=Homo sapiens]	1.05573	0.980392	1.0774	0.887792	0.874327	0.929084		1.03784	0.897068	0.86436	0.0139472
59800456	Wiskott-Aldrich syndrome protein family member 2 [OS=Homo sapiens]	1.35587	1.15777	1.15302	0.905164	0.97277	0.861033		1.22222	0.912989	0.746991	0.0141344
779176942	calmodulin isoform 1 [OS=Homo sapiens]	1.11218	1.05342	1.16132	0.982387	0.96771	0.917808		1.10897	0.955969	0.86203	0.0141822
39932589	Rho GTPase-activating protein 18 [OS=Homo sapiens]	0.850953	0.734835	0.733969	0.940327	0.994225	0.927815		0.773252	0.954123	1.23391	0.0145776
119575521	receptor (TNFRSF)-interacting serine-threonine kinase 1, isoform CRA_a [OS=Homo sapiens]	1.31411	1.23067	1.10061	0.940663	0.874346	0.722513		1.21513	0.845841	0.696089	0.0145925
195539395	26S protease regulatory subunit 10B [OS=Homo sapiens]	1.05348	1.04492	1.06417	0.934901	0.827306	0.940325		1.05419	0.900844	0.854537	0.0146147
22035786	Transient receptor potential cation channel, subfamily V, member 2 [OS=Homo sapiens]	1.18468	1.14865	1.30518	0.928166	1.03214	0.885633		1.21284	0.948645	0.78217	0.0147409
197692159	splicing factor arginine/serine-rich 3 [OS=Homo sapiens]	1.04636	1.10432	1.03477	0.966165	0.953947	0.899436		1.06182	0.93985	0.885131	0.0148121
193787454	unnamed protein product [OS=Homo sapiens]	1.01427	1	1.05328	0.939106	0.90961	0.958135		1.02252	0.935617	0.915012	0.0150534
119623340	synaptosomal-associated protein, 29kDa [OS=Homo sapiens]	1.38545	1.37697	1.27273	1.16429	1.20263	1.10296		1.34505	1.15663	0.859913	0.0153767
119575952	Histone 1, H1d [OS=Homo sapiens]	1.16246	1.31723	0.930845	0.6598	0.678527	0.45568		1.13685	0.598002	0.526019	0.015471
158258543	unnamed protein product [OS=Homo sapiens]	0.962488	1.02567	1.02172	1.10841	1.07633	1.12168		1.00329	1.10214	1.09852	0.0156086
62087740	brain glycogen phosphorylase variant [OS=Homo sapiens]	0.793624	0.866611	0.630034	1.12025	1.04522	1.03289		0.763423	1.06612	1.3965	0.0157132
530417526	PREDICTED: rho guanine nucleotide exchange factor 1 isoform X4 [OS=Homo sapiens]	0.953774	0.873585	0.94434	1.03116	1.05528	1.01809		0.923899	1.03484	1.12008	0.0157713
194388900	unnamed protein product [OS=Homo sapiens]	1.13621	1.19183	1.084	1.0236	0.946903	0.930187		1.13734	0.966896	0.850135	0.0158443
119601860	KIAA2010, isoform CRA_c [OS=Homo sapiens]	0.824979	0.830731	0.758422	1.02803	0.910911	1.04204		0.804711	0.99366	1.2348	0.0165561
530365773	PREDICTED: DENN domain-containing protein 4B isoform X3 [OS=Homo sapiens]	1.01216	1.00304	1.01824	0.971485	0.92527	0.907571		1.01114	0.934775	0.924472	0.0174699
767994739	PREDICTED: DNA ligase 3 isoform X1 [OS=Homo sapiens]	0.632975	0.6	0.749104	0.994203	0.827053	0.97971		0.660693	0.933655	1.41315	0.0175686
40889059	Chain B, Crystal Structure Of Human Translin [OS=Homo sapiens]	1.0334	1.02834	1.02227	0.866113	0.962142	0.927054		1.028	0.918436	0.893418	0.0178403
767902018	PREDICTED: protein RER1 isoform X2 [OS=Homo sapiens]	0.892246	0.878147	0.953676	0.824099	0.798593	0.82058		0.908023	0.814424	0.89692	0.0188262
119612474	NADH dehydrogenase (ubiquinone) 1 beta subcomplex, 9, 22kDa [OS=Homo sapiens]	0.819629	0.939876	0.861185	1.2822	1.05152	1.15105		0.873563	1.16159	1.32972	0.0188878
5911849	Hypothetical protein [OS=Homo sapiens]	1.31084	1.20686	1.00774	0.88855	0.756489	0.741985		1.17515	0.795674	0.677085	0.0194451
119575624	hCG1811539, isoform CRA_a [OS=Homo sapiens]	0.880295	0.902394	0.825967	1.00888	0.947732	0.977318		0.869552	0.977975	1.12469	0.0196108
119623066	hCG1757388 [OS=Homo sapiens]	1.10275	1.00916	0.946083	0.840343	0.853219	0.850644		1.01933	0.848069	0.831988	0.0199617
767914585	PREDICTED: DNA mismatch repair protein Msh2 isoform X1 [OS=Homo sapiens]	0.609649	0.459064	0.817982	0.982671	1.07238	1.03058		0.628899	1.02854	1.63547	0.0203537
119608470	ribosomal protein L7a, isoform CRA_d, partial [OS=Homo sapiens]	0.926606	0.888073	0.856881	1.00997	0.965105	1.04985		0.89052	1.00831	1.13227	0.0205813
20070705	Solute carrier family 25, member 40 [OS=Homo sapiens]	0.772444	0.945778	0.934222	1.26659	1.15186	1.08324		0.884148	1.16723	1.32017	0.0216325
119390002	Chain A, Crystal Structure Of Homo Sapiens Kynureninase [OS=Homo sapiens]	0.877425	0.924162	0.828924	1.145	0.99875	1.04375		0.876837	1.0625	1.21174	0.0222998
13097294	Ribosomal protein S14 [OS=Homo sapiens]	1.11111	1.17429	1.00654	0.851005	0.872029	0.948812		1.09731	0.890615	0.811633	0.0225339
119608322	formin binding protein 1, isoform CRA_a [OS=Homo sapiens]	0.891163	0.820465	0.914419	0.999018	0.967583	0.980354		0.875349	0.982318	1.1222	0.0226973
645985590	Chain B, Complex Of Human Varp-ankrd1 With Rab32-gppcp [OS=Homo sapiens]	1.0574	0.889225	1.03223	0.724167	0.821667	0.789167		0.992951	0.778333	0.783859	0.0228615
16878041	Cleavage and polyadenylation specific factor 1, 160kDa [OS=Homo sapiens]	1.01173	1.04203	0.964809	1.11075	1.17312	1.09247		1.00619	1.12545	1.11852	0.0228643
158255374	unnamed protein product [OS=Homo sapiens]	1.31114	1.14351	1.11251	0.991517	0.895382	0.951932		1.18905	0.946277	0.795823	0.0230499
116497249	Ubiquitin-like modifier activating enzyme 6 [OS=Homo sapiens]	1.29955	1.13586	1.12249	0.924855	1.01445	0.944123		1.18597	0.961143	0.810429	0.0235232
753534216	Chain A, Crystal Structure Of A Single Mutant (n71d) Of Triosephosphate Isomerase From Human [OS=Homo sapiens]	0.878896	0.84951	0.945681	1.11061	1.22686	1.02596		0.891362	1.12114	1.25779	0.0239003
119626689	HDCMA18P protein, isoform CRA_b [OS=Homo sapiens]	1.24969	1.14883	1.20172	1.0885	0.970501	0.913471		1.20008	0.990823	0.825629	0.0241243
119617996	thymopoietin, isoform CRA_b [OS=Homo sapiens]	1.04051	1.10235	1.06183	0.966667	1.01429	0.98		1.06823	0.986984	0.923943	0.0242504
371445797	immunoglobulin G heavy chain variable region, partial [OS=Homo sapiens]	1.41619	1.78551	1.46591	1.13383	1.16544	0.945205		1.55587	1.08149	0.695102	0.0243516
48146047	RNASE6 [OS=Homo sapiens]	1.09539	1.087	1.2914	0.902615	0.869252	0.954914		1.15793	0.908927	0.784957	0.0250491
194386726	unnamed protein product [OS=Homo sapiens]	0.918256	0.912807	0.879201	0.987755	1.03776	1.12551		0.903421	1.05034	1.16263	0.0250764
119627673	poly(A) binding protein, cytoplasmic 4 (inducible form), isoform CRA_h [OS=Homo sapiens]	0.85272	0.878049	0.941839	1.03434	1.04545	0.967677		0.890869	1.01582	1.14026	0.0254603
768036734	PREDICTED: E3 ubiquitin-protein ligase HUWE1 isoform X2 [OS=Homo sapiens]	0.886598	0.927835	0.922212	0.981095	1.0209	0.961194		0.912215	0.987728	1.08278	0.0256813
14250063	Peroxiredoxin 3 [OS=Homo sapiens]	1.04343	1.00505	0.975758	1.27736	1.12313	1.35199		1.00808	1.25083	1.2408	0.0258372
669033311	rho GDP-dissociation inhibitor 1 isoform e [OS=Homo sapiens]	1.14502	1.16342	1.01948	0.878539	0.980822	0.900457		1.10931	0.919939	0.829291	0.0260449
34851150	ubiquitin-specific protease 7 isoform, partial [OS=Homo sapiens]	1.0693	1.05757	1.06503	0.928843	0.834915	0.981973		1.06397	0.915244	0.860219	0.0260959
119574400	ATP-binding cassette, sub-family F (GCN20), member 2, isoform CRA_c [OS=Homo sapiens]	0.827907	0.859535	1.00744	1.20489	1.30733	1.07567		0.898295	1.19596	1.33137	0.02666
6841248	HSPC299 [OS=Homo sapiens]	1.12098	1.29301	1.08657	0.962851	0.804217	0.918675		1.16685	0.895248	0.767233	0.0268123
767950710	PREDICTED: kinesin-like protein KIF13B isoform X1 [OS=Homo sapiens]	0.924978	0.860547	0.811121	0.958628	1.02018	1.00404		0.865549	0.994282	1.14873	0.0270535
119580214	hCG2011153, isoform CRA_d [OS=Homo sapiens]	1.05131	1.11623	1.05759	1.13961	1.23496	1.21112		1.07504	1.19523	1.1118	0.0272253
15080279	CAPNS1 protein [OS=Homo sapiens]	0.803056	0.623939	0.821732	1.05021	0.998932	1.27564		0.749576	1.10826	1.47852	0.027542
16553095	unnamed protein product [OS=Homo sapiens]	1.15252	1.2305	1.09174	0.941233	1.04239	0.901734		1.15826	0.961785	0.830373	0.0276341
302148690	Chain C, Crystal Structure Of Actin Capping Protein In Complex With V-1 [OS=Homo sapiens]	0.933763	0.776449	0.844526	1.05136	0.987915	1.0141		0.851579	1.01779	1.19518	0.0277026
86559365	heat shock 70kDa protein 5 (glucose-regulated protein, 78kDa) [OS=Homo sapiens]	0.998075	0.948989	0.92589	1.02913	1.02373	1.04423		0.957652	1.03236	1.07801	0.0279656
14424695	Translocase of outer mitochondrial membrane 22 homolog (yeast) [OS=Homo sapiens]	1.28555	1.31716	1.05305	0.599372	0.908877	0.862529		1.21859	0.790259	0.648505	0.0282284
145581575	Chain A, Crystal Structure Of Human Zeta-Crystallin With Bound Nadp [OS=Homo sapiens]	1.27932	1.08529	1.14179	0.947321	0.996429	0.865179		1.1688	0.93631	0.801087	0.0282847
16877362	Solute carrier family 25 (Mitochondrial carrier, Aralar), member 12 [OS=Homo sapiens]	0.965829	1.02111	1.00503	0.889113	0.927419	0.943548		0.99732	0.920027	0.922499	0.0283786
193788217	unnamed protein product [OS=Homo sapiens]	1.06674	1.10323	1.01251	0.952941	0.978431	0.97451		1.06083	0.968627	0.913087	0.0285619
119571129	histone deacetylase 6, isoform CRA_a [OS=Homo sapiens]	0.906803	1.03262	0.82479	1.11543	1.13208	1.1232		0.921404	1.12357	1.21941	0.0289854
13111917	NONO protein [OS=Homo sapiens]	1.20415	1.29988	1.07382	0.928367	1.01242	0.876791		1.19262	0.939191	0.787504	0.0295935
4322554	NADH-ubiquinone oxidoreductase PDSW subunit [OS=Homo sapiens]	0.988384	1.23126	1.12672	0.906475	0.854317	0.872302		1.11545	0.877698	0.786854	0.0298491
119577069	immunoglobulin superfamily, member 2, isoform CRA_a [OS=Homo sapiens]	1.14498	1.19406	1.11301	0.912229	0.978304	1.06509		1.15068	0.985207	0.856192	0.0299365
119585546	Vpr (HIV-1) binding protein, isoform CRA_c [OS=Homo sapiens]	0.798958	0.664929	0.679821	1.03846	1.27443	0.926195		0.714569	1.0797	1.51097	0.0302637
119626164	N-acylsphingosine amidohydrolase (acid ceramidase)-like, isoform CRA_d [OS=Homo sapiens]	0.894207	0.692695	0.696893	1.04322	1.01572	0.942043		0.761265	1.00033	1.31403	0.0306773
221043376	unnamed protein product [OS=Homo sapiens]	0.909265	0.747851	0.710602	0.968041	1.01237	1.10722		0.789239	1.02921	1.30405	0.0309368
158260863	unnamed protein product [OS=Homo sapiens]	1.32561	1.13576	1.13797	0.95534	0.959223	1.02913		1.19978	0.98123	0.817842	0.0314964
530375993	PREDICTED: alpha-adducin isoform X1 [OS=Homo sapiens]	0.977885	0.922115	1.00865	0.847958	0.872285	0.901825		0.969551	0.874023	0.901471	0.0324961
49457145	CD63 [OS=Homo sapiens]	0.707752	0.796899	0.728682	1.03897	1.00443	0.838795		0.744444	0.960732	1.29054	0.0325998
530422903	PREDICTED: zinc finger protein 185 isoform X7 [OS=Homo sapiens]	1.14706	1.44771	1.19826	0.922927	1.01951	0.853659		1.26434	0.932033	0.737168	0.033616
388525	5-lipoxygenase [OS=Homo sapiens]	0.903195	0.794773	0.944821	1.11778	1.07743	0.994547		0.880929	1.06325	1.20696	0.033981
119596310	adenosine deaminase, isoform CRA_a, partial [OS=Homo sapiens]	1.03429	0.929524	0.920952	1.06732	1.12378	1.20304		0.961587	1.13138	1.17657	0.0340008
32187319	SHUJUN-1 [OS=Homo sapiens]	0.955366	0.991453	0.951567	0.799831	0.873311	0.681588		0.966129	0.78491	0.812428	0.0340514
194390520	unnamed protein product [OS=Homo sapiens]	1.35337	1.28957	1.09325	1.00488	1.01659	0.929756		1.2454	0.98374	0.789899	0.0342597
297787707	Chain E, The Crystal Structure Of Asap3 In Complex With Arf6 In Trans State Soaked With Calcium [OS=Homo sapiens]	0.748207	0.651793	0.697211	0.904137	1.16751	0.90111		0.69907	0.990918	1.41748	0.034442
119627216	oxysterol binding protein-like 9, isoform CRA_b [OS=Homo sapiens]	0.90493	0.758803	0.744718	0.946757	1.01162	0.96515		0.802817	0.974508	1.21386	0.0349532
197725197	Chain B, Crystal Structure Of Il-23 In Complex With Neutralizing Fab [OS=Homo sapiens]	1.22516	1.06237	1.00846	0.829969	0.694099	0.91382		1.09866	0.812629	0.739654	0.0351207
119575552	PRP4 pre-mRNA processing factor 4 homolog B (yeast), isoform CRA_a [OS=Homo sapiens]	1.31204	1.89234	2.30292	0.96475	0.908163	0.940631		1.83577	0.937848	0.510875	0.0355672
119591659	high density lipoprotein binding protein (vigilin), isoform CRA_a [OS=Homo sapiens]	0.915896	0.92329	0.869686	0.991194	0.943249	0.98728		0.902957	0.973907	1.07858	0.0355734
194384752	unnamed protein product [OS=Homo sapiens]	1.04301	1.19247	0.894624	0.812977	0.738168	0.748092		1.04337	0.766412	0.734555	0.0359578
442570728	Chain A, Crystal Structure Of Human Serpinb1 Mutant [OS=Homo sapiens]	0.693784	0.676132	0.778204	1.28187	0.878363	1.29474		0.71604	1.15166	1.60837	0.0360337
119588998	importin 7, isoform CRA_b [OS=Homo sapiens]	1.37756	1.12304	1.20386	0.986705	0.97151	1.02944		1.23482	0.995885	0.806501	0.0362041
767975210	PREDICTED: signal transducer and activator of transcription 6 isoform X2 [OS=Homo sapiens]	0.772403	0.716891	0.556701	0.894009	0.869124	0.885714		0.681998	0.882949	1.29465	0.0366512
161761151	Chain C, Crystal Structure Of Full-Length Human Rpa1432 HETERODIMER [OS=Homo sapiens]	0.992293	0.94316	0.971098	1.437	1.10456	1.49062		0.96885	1.34406	1.38727	0.0367148
119617296	family with sequence similarity 62 (C2 domain containing), member A, isoform CRA_a [OS=Homo sapiens]	0.945736	0.878876	1.00291	1.02878	1.09353	1.08941		0.942506	1.07057	1.13588	0.036734
15680247	proteasome (prosome, macropain) 26S subunit, non-ATPase, 5 [OS=Homo sapiens]	0.876896	0.836753	0.973238	1.15834	1.05101	1.01807		0.895629	1.07581	1.20117	0.0371169
158257788	unnamed protein product [OS=Homo sapiens]	0.907821	1.07076	1.03259	1.16338	1.25608	1.14484		1.00372	1.1881	1.18369	0.0372583
158261303	unnamed protein product [OS=Homo sapiens]	0.904762	0.908356	0.850854	1.04541	0.96388	1.13209		0.88799	1.04713	1.17921	0.0376592
119595855	Cathepsin Z, isoform CRA_b [OS=Homo sapiens]	1.02695	1.00385	1.02887	0.845047	0.842506	0.972904		1.01989	0.886819	0.869523	0.0384533
4757732	apoptosis-inducing factor 1, mitochondrial isoform AIF precursor [OS=Homo sapiens]	0.749793	0.579122	0.764706	0.981043	0.841706	1.05308		0.697874	0.95861	1.37362	0.0386889
44890631	Heat shock protein 90kDa beta (Grp94), member 1 [OS=Homo sapiens]	0.95057	0.890684	0.905894	0.960486	0.989868	0.97771		0.915716	0.976022	1.06586	0.0387098
119610163	solute carrier family 16 (monocarboxylic acid transporters), member 3, isoform CRA_a [OS=Homo sapiens]	1.16324	1.27511	1.0468	0.953419	0.96333	0.968285		1.16172	0.961678	0.827806	0.038844
18606276	SWI/SNF related, matrix associated, actin dependent regulator of chromatin, subfamily a, member 5 [OS=Homo sapiens]	0.830395	0.61461	0.763224	0.949427	0.986641	0.896947		0.736076	0.944338	1.28294	0.0389898
31857	GM2-activator protein [OS=Homo sapiens]	0.981956	0.8585	0.819563	1.31756	1.11462	1.06204		0.886673	1.16474	1.31361	0.0390759
119589984	WD repeat domain 18 [OS=Homo sapiens]	1.21091	0.990303	1.28242	0.697597	0.953604	0.790389		1.16121	0.813864	0.700874	0.0396002
62089188	Glyoxalase I variant [OS=Homo sapiens]	1.03216	1.02697	1.06743	0.90431	0.84569	0.987931		1.04219	0.912644	0.875702	0.0399541
62898940	KIAA1168 protein (Fragment) variant [OS=Homo sapiens]	0.92271	1.02863	0.958015	0.75549	0.796486	0.512445		0.969784	0.688141	0.709581	0.0400298
578821249	PREDICTED: EH domain-binding protein 1-like protein 1 isoform X1 [OS=Homo sapiens]	1.17971	1.40022	1.09592	0.962441	0.966197	0.931455		1.22528	0.953365	0.778076	0.04096
530415584	PREDICTED: heterogeneous nuclear ribonucleoprotein U-like protein 1 isoform X2 [OS=Homo sapiens]	1.16761	1.17101	1.03058	0.95547	0.983543	1.00097		1.12307	0.979994	0.872606	0.041002
119589092	tripeptidyl peptidase I, isoform CRA_a [OS=Homo sapiens]	0.957426	0.946535	1.20693	0.774878	0.725938	0.816476		1.03696	0.772431	0.744897	0.0410184
119580798	suppression of tumorigenicity 13 (colon carcinoma) (Hsp70 interacting protein), isoform CRA_a [OS=Homo sapiens]	0.824407	0.726076	0.935031	1.02291	0.979084	1.04681		0.828505	1.01627	1.22663	0.0417393
119602458	ribosomal protein L8, isoform CRA_b [OS=Homo sapiens]	1.16685	1.00763	1.1036	0.988462	0.911538	0.9		1.09269	0.933333	0.854158	0.0418607
119618734	similar to splicing factor, arginine/serine-rich 4, isoform CRA_b [OS=Homo sapiens]	1.07555	1.00839	1.1532	0.972653	0.942571	0.880583		1.07905	0.931936	0.863664	0.0419255
119587505	cullin 5, isoform CRA_a [OS=Homo sapiens]	1.13355	1.18803	0.962607	0.882562	0.924377	0.823843		1.09473	0.876928	0.801045	0.0420897
13436422	ribosomal protein S25 [OS=Homo sapiens]	0.871685	0.964072	0.885372	1.00398	0.977114	1.03781		0.907043	1.0063	1.10943	0.0422366
405945066	Chain A, Protein SerTHR PHOSPHATASE-1 In Complex With Cell-Permeable Peptide [OS=Homo sapiens]	0.951149	0.942529	0.89751	1.08827	0.98027	1.11526		0.930396	1.06127	1.14066	0.0422623
954170033	mitochondrial carrier homolog 2 isoform 1x [OS=Homo sapiens]	1.07971	1.0352	1.1294	0.930514	1.02216	0.942598		1.08144	0.965089	0.892415	0.0424086
119600532	TAF15 RNA polymerase II, TATA box binding protein (TBP)-associated factor, 68kDa, isoform CRA_c [OS=Homo sapiens]	0.895937	0.77998	1.01189	1.04701	1.16132	1.22115		0.895937	1.14316	1.27594	0.0425687
119576362	nucleoporin 155kDa, isoform CRA_a [OS=Homo sapiens]	1.02959	0.956607	1.13116	0.881801	0.910882	0.864916		1.03912	0.885866	0.852517	0.0429579
767938662	PREDICTED: calnexin isoform X2 [OS=Homo sapiens]	0.899751	0.620547	0.710025	0.995015	0.968096	0.993021		0.743441	0.985377	1.32543	0.0431102
385867933	Chain A, Crystal Structure Of Histidine Triad Nucleotide-Binding Protein 1 (Hint1) From Human Complexed With Trp-Ams [OS=Homo sapiens]	0.981783	0.988495	0.934803	0.928635	0.892061	0.864407		0.96836	0.895034	0.924278	0.0433092
197304777	TBC1 domain family member 5 isoform a [OS=Homo sapiens]	1.2364	1	1.24861	0.964945	0.904982	0.839483		1.16167	0.903137	0.777445	0.0434061
21040388	Similar to RIKEN cDNA 2510008H07 gene, partial [OS=Homo sapiens]	0.858736	0.787175	0.864312	0.898039	0.985294	0.936275		0.836741	0.939869	1.12325	0.043604
119620329	RAB1A, member RAS oncogene family, isoform CRA_f [OS=Homo sapiens]	1.02249	0.965235	1.04806	1.07035	1.10931	1.09091		1.01193	1.09019	1.07734	0.043936
34327775	Heterogeneous nuclear ribonucleoprotein A3 [OS=Homo sapiens]	1.06915	1.11596	1.09681	1.01957	0.947162	1.0411		1.09397	1.00261	0.916486	0.0440716
406855537	Chain A, Human G Protein-Coupled Receptor Kinase 2 In Complex With Soluble Gbetagamma Subunits And Paroxetine [OS=Homo sapiens]	1.07565	1.1182	1.34515	0.884085	0.826127	0.98988		1.17967	0.900031	0.762952	0.0440985
181976	epidermal growth factor receptor-binding protein GRB2 [OS=Homo sapiens]	1.13994	1.06566	1.05167	1.01375	1	1.00295		1.08576	1.00557	0.926145	0.0443756
112180449	BAG5 protein [OS=Homo sapiens]	1.16722	1.10368	1.1204	1.0347	1.01577	0.87592		1.13043	0.975464	0.862911	0.0444138
532138023	Chain A, Human Transketolase In Covalent Complex With Donor Ketose D-xylulose- 5-phosphate, Crystal 1 [OS=Homo sapiens]	0.989205	0.947988	0.966634	0.997033	1.00495	1.01088		0.967942	1.00429	1.03755	0.0445374
10835067	Lupus La protein [OS=Homo sapiens]	1.07819	1.12225	1.14097	0.955513	0.878143	1.04932		1.1138	0.960993	0.862803	0.0445579
530402948	PREDICTED: protein transport protein Sec23A isoform X1 [OS=Homo sapiens]	0.830088	0.866372	0.881416	0.893284	0.952162	0.931003		0.859292	0.925483	1.07703	0.0450568
119592566	hCG1640809, isoform CRA_b [OS=Homo sapiens]	0.799184	0.729796	0.747755	0.984647	0.88741	0.831116		0.758912	0.901058	1.1873	0.0452053
119581085	keratin 10 (epidermolytic hyperkeratosis; keratosis palmaris et plantaris), isoform CRA_b [OS=Homo sapiens]	0.302716	0.308792	0.152966	1.09691	0.538832	0.657045		0.254825	0.764261	2.99916	0.0452956
119612332	NudC domain containing 1, isoform CRA_c [OS=Homo sapiens]	0.887375	0.758401	1.02089	1.1464	1.08671	1.1036		0.888889	1.11224	1.25127	0.0454853
119587161	galactosamine (N-acetyl)-6-sulfate sulfatase (Morquio syndrome, mucopolysaccharidosis type IVA), isoform CRA_a [OS=Homo sapiens]	1.20513	1.33566	1.05361	0.864345	1.02566	0.816682		1.19814	0.90223	0.753029	0.0455291
354459497	Chain A, Crystal Structure Of Human Peptidylarginine Deiminase 4 In Complex With O-Cl-Amidine [OS=Homo sapiens]	0.800316	0.81768	0.554065	1.02752	1.14781	0.91947		0.72402	1.0316	1.42482	0.0460974
54607135	Mitochondrial import receptor subunit TOM70 [OS=Homo sapiens]	0.714385	0.285615	0.691341	1.04748	0.890504	1.00581		0.56378	0.981266	1.74051	0.046814
530416988	PREDICTED: 60S ribosomal protein L28 isoform X1 [OS=Homo sapiens]	0.935762	0.867689	1.03356	0.649701	0.54491	0.829341		0.94567	0.674651	0.713411	0.0476667
578803257	PREDICTED: heterogeneous nuclear ribonucleoprotein L-like isoform X1 [OS=Homo sapiens]	1.21782	1.25413	1.0132	0.887978	0.994536	0.917122		1.16172	0.933212	0.803305	0.0485496
48146593	NOLA2 [OS=Homo sapiens]	1.04095	0.992457	1.08621	0.921947	0.793388	0.945822		1.03987	0.887052	0.853041	0.0486874
62089222	heat shock 70kDa protein 1A variant [OS=Homo sapiens]	0.932692	1.00962	0.958654	1.01149	1.07941	1.09404		0.966987	1.06165	1.0979	0.0496778
126031692	Chain C, Crystal Structure Of The P38a-Mapkap Kinase 2 Heterodimer [OS=Homo sapiens]	1.10352	0.885093	1.05901	0.814145	0.865132	0.760691		1.01587	0.813322	0.800614	0.0503731
578824057	PREDICTED: paxillin isoform X1 [OS=Homo sapiens]	0.802074	0.870877	0.993402	1.06237	1.08384	1.01431		0.888784	1.05351	1.18534	0.05067
4530441	thyroid hormone receptor-associated protein complex component TRAP150 [OS=Homo sapiens]	1.13559	1.07097	1.10275	1.00289	1.05491	0.942197		1.10311	1	0.90653	0.051533
14286105	Plasma membrane calcium-transporting ATPase 4 [OS=Homo sapiens]	0.854962	0.940628	0.651399	1.01505	1.12043	1.06129		0.815663	1.06559	1.30641	0.0516155
119578719	chromosome 9 open reading frame 19, isoform CRA_a, partial [OS=Homo sapiens]	0.981244	1.03258	0.989141	0.823425	0.745342	0.943212		1.00099	0.837326	0.8365	0.0518645
32425705	Tu translation elongation factor, mitochondrial [OS=Homo sapiens]	1.04738	0.979269	0.920039	1.16467	1.05998	1.11232		0.982231	1.11232	1.13245	0.0523169
768001880	PREDICTED: DAZ-associated protein 1 isoform X1 [OS=Homo sapiens]	0.953846	0.856731	1.02212	0.743098	0.814417	0.827454		0.944231	0.79499	0.841944	0.0524755
15082415	golgi phosphoprotein 3 (coat-protein) [OS=Homo sapiens]	1.29138	1.10771	1.27438	1.03942	1.075	1.07212		1.22449	1.06218	0.867447	0.0530453
194378476	unnamed protein product [OS=Homo sapiens]	0.837248	0.611577	0.755872	0.931363	1.0429	0.887512		0.734899	0.953924	1.29803	0.0530918
530415027	PREDICTED: manganese-transporting ATPase 13A1 isoform X1 [OS=Homo sapiens]	0.927763	0.708442	0.81027	0.98436	0.98436	0.995112		0.815492	0.987944	1.21147	0.0531421
767975501	PREDICTED: early endosome antigen 1 isoform X1 [OS=Homo sapiens]	1.13126	1.14127	1.01001	0.936477	1.01059	0.894129		1.09418	0.947064	0.865548	0.0533003
84040223	Zinc finger protein 259 [OS=Homo sapiens]	0.899135	1.00865	1.00384	1.14332	1.13369	1.03636		0.970541	1.10446	1.13798	0.0535873
158260331	unnamed protein product [OS=Homo sapiens]	0.935849	0.980189	0.884906	0.994094	1.01575	1.04823		0.933648	1.01936	1.0918	0.0539108
189054419	unnamed protein product [OS=Homo sapiens]	1.01728	1.0813	0.944106	0.874443	0.926091	0.899377		1.01423	0.89997	0.887345	0.0541986
18089290	small ArfGAP2 [OS=Homo sapiens]	1.10947	1.15368	0.966316	0.913126	0.9339	0.922568		1.07649	0.923198	0.857599	0.054333
767956728	PREDICTED: constitutive coactivator of PPAR-gamma-like protein 1 isoform X1 [OS=Homo sapiens]	1.28627	1.34326	1.18135	1.13238	1.03905	0.83619		1.27029	1.00254	0.789219	0.0545421
119580719	ribosomal protein L3, isoform CRA_f [OS=Homo sapiens]	0.955619	0.901794	0.864023	0.976931	0.987964	0.973922		0.907145	0.979605	1.07988	0.0545455
119571756	hCG1795135 [OS=Homo sapiens]	1.05703	0.950836	0.907571	1.38601	1.13872	1.14234		0.971813	1.22236	1.25781	0.0545978
767912066	PREDICTED: lysosomal-trafficking regulator isoform X1 [OS=Homo sapiens]	0.806481	0.824074	0.974074	1.04555	0.994939	1.01012		0.86821	1.01687	1.17122	0.0546165
55670220	Chain B, Crystal Structure Of AbadHSD10 WITH A BOUND INHIBITOR [OS=Homo sapiens]	1.01342	1.00722	1.03818	1.00202	0.980847	0.974798		1.01961	0.985887	0.966928	0.0548544
189422	proliferating cell nuclear protein P120, partial [OS=Homo sapiens]	1.26067	1.17878	1.15686	1.11329	1.08033	0.967044		1.19877	1.05355	0.878862	0.0558392
122937211	Proteasome-associated protein ECM29 homolog [OS=Homo sapiens]	1.00103	0.973251	1.00617	1.07968	1.23095	1.3903		0.993484	1.23364	1.24173	0.0563485
194381492	unnamed protein product [OS=Homo sapiens]	0.616263	0.516801	0.675403	0.887728	0.693647	0.958225		0.602823	0.846533	1.40428	0.0564349
119624050	proteasome (prosome, macropain) subunit, beta type, 8 (large multifunctional peptidase 7), isoform CRA_b [OS=Homo sapiens]	0.724191	0.455316	0.927581	1.06667	1.0455	1.09101		0.702363	1.06772	1.52019	0.0564399
30582683	ATP synthase, H+ transporting, mitochondrial F0 complex, subunit e [OS=Homo sapiens]	1.15174	1.09062	1.00105	0.976424	0.966601	0.948919		1.08114	0.963982	0.891636	0.0579862
62089296	Calpain 2, large [catalytic] subunit precursor variant [OS=Homo sapiens]	0.907563	0.918768	0.933707	0.94067	0.979904	0.950239		0.920012	0.956938	1.04014	0.0580718
119598103	pleckstrin homology domain containing, family Q member 1, isoform CRA_a [OS=Homo sapiens]	0.755102	0.414694	0.754286	0.896154	0.982692	0.959615		0.641361	0.946154	1.47523	0.0586826
189053967	unnamed protein product [OS=Homo sapiens]	1.02857	1.02041	0.993878	1.20437	1.05683	1.25355		1.01429	1.17158	1.15508	0.0587731
767926170	PREDICTED: arf-GAP with coiled-coil, ANK repeat and PH domain-containing protein 2 isoform X1 [OS=Homo sapiens]	0.857661	0.932004	0.808704	1.00938	1.16146	0.967708		0.866123	1.04618	1.20789	0.0592903
119606357	integrin, beta 1 (fibronectin receptor, beta polypeptide, antigen CD29 includes MDF2, MSK12), isoform CRA_b [OS=Homo sapiens]	0.756098	0.885889	0.874564	0.920551	0.994703	0.96822		0.83885	0.961158	1.1458	0.0593231
10179946	(N6-adenosine)-methyltransferase [OS=Homo sapiens]	0.958829	0.931382	0.836231	1.29933	0.995565	1.35809		0.908814	1.21766	1.33984	0.0594009
578831186	PREDICTED: E3 ubiquitin-protein ligase RNF213 isoform X1 [OS=Homo sapiens]	1.00767	1.08543	1.15115	1.00285	0.942125	0.933586		1.08142	0.959519	0.88728	0.0599346
119611859	cytochrome b5 reductase 1, isoform CRA_c [OS=Homo sapiens]	1.00208	1.20833	0.994792	0.942274	0.731794	0.80373		1.0684	0.825933	0.773053	0.0602144
182403	TB2, partial [OS=Homo sapiens]	1.16567	1.21128	1.18487	1.02941	0.915686	1.12941		1.18727	1.02484	0.863184	0.0618038
119591165	GDP-mannose pyrophosphorylase A, isoform CRA_c [OS=Homo sapiens]	1.0113	1.17797	1.09322	0.949863	0.990884	0.850501		1.09416	0.930416	0.850346	0.0618202
46249793	PITPNA protein, partial [OS=Homo sapiens]	1.17618	1.10422	1.33251	0.902708	1.08124	0.972919		1.2043	0.985624	0.81842	0.0619463
11967435	RAD50-interacting protein 1 [OS=Homo sapiens]	1.12668	1.24327	1.09865	1.06154	1.01744	0.92		1.1562	0.999658	0.864604	0.0619532
62089138	Prosaposin variant [OS=Homo sapiens]	1.11088	1.12539	0.943005	0.928187	0.903052	0.888689		1.05976	0.906643	0.855518	0.0621934
119611986	RAB7, member RAS oncogene family-like 1, isoform CRA_a [OS=Homo sapiens]	0.955513	0.820116	1.02031	1.28217	1.0307	1.33766		0.931979	1.21684	1.30566	0.0627434
695722043	Chain C, Crystal Structure Of Human Argrs-glnrs-aimp1 Complex [OS=Homo sapiens]	1.16276	1.07581	1.10145	0.991296	1.05996	0.918762		1.11334	0.990006	0.889221	0.0628669
294862256	succinyl-CoA ligase [GDP-forming] subunit beta, mitochondrial isoform 1 precursor [OS=Homo sapiens]	1.07089	1.20945	1.06874	0.944276	0.994934	1.01722		1.11636	0.985478	0.882758	0.063245
119591824	RNA binding motif protein 8A, isoform CRA_a [OS=Homo sapiens]	0.98374	1.05996	0.927846	1.10498	1.08009	1.08442		0.990515	1.08983	1.10026	0.0637657
530396004	PREDICTED: CD44 antigen isoform X1 [OS=Homo sapiens]	0.99044	0.984704	0.916826	1.07895	1.02193	1.02193		0.96399	1.04094	1.07982	0.0642033
1101029	pyruvate carboxylase precursor [OS=Homo sapiens]	0.998158	0.767956	0.999079	1.12661	1.16416	1.08476		0.921731	1.12518	1.22072	0.0642774
148536864	SWI/SNF-related matrix-associated actin-dependent regulator of chromatin subfamily D member 2 [OS=Homo sapiens]	0.75	0.659594	0.980627	1.01996	1.14601	1.01891		0.79674	1.06162	1.33246	0.0642949
62088150	Activated RNA polymerase II transcription cofactor 4 variant [OS=Homo sapiens]	0.888499	0.769096	0.790167	0.921201	0.969043	0.888368		0.81592	0.926204	1.13516	0.0647755
386642862	threonine--tRNA ligase, cytoplasmic isoform 2 [OS=Homo sapiens]	1.01558	0.92113	0.906524	1.0332	1.02697	1.10685		0.947744	1.05567	1.11388	0.0649696
530375985	PREDICTED: transforming acidic coiled-coil-containing protein 3 isoform X1 [OS=Homo sapiens]	0.943649	1.14995	1.10984	0.909829	0.913436	0.901713		1.06781	0.908326	0.850641	0.0652445
631226390	insulin-like growth factor 2 mRNA-binding protein 2 isoform c [OS=Homo sapiens]	1.46542	1.24033	1.08324	0.844526	0.830727	1.0782		1.26299	0.917817	0.726699	0.0652841
209572780	Ras and Rab interactor 3 [OS=Homo sapiens]	1.07616	0.987141	1.02374	0.900469	0.989671	0.902347		1.02901	0.930829	0.904584	0.0662344
662033833	replication protein A 32 kDa subunit isoform 3 [OS=Homo sapiens]	1.07127	1.02303	1.31469	0.698097	0.927336	0.910035		1.13633	0.845156	0.743759	0.0668557
531990854	Vacuolar protein sorting-associated protein 29 isoform 3 [OS=Homo sapiens]	1.09041	1.07497	1.15215	0.937089	0.824413	1.04601		1.10584	0.935837	0.846266	0.0672306
223462711	Aldehyde dehydrogenase 9 family, member A1 [OS=Homo sapiens]	0.714181	0.440118	0.906686	1.03927	0.985901	1.06042		0.686995	1.02853	1.49715	0.0674987
119572437	olfactomedin 4, isoform CRA_a [OS=Homo sapiens]	0.456428	0.860224	0.684211	1.23767	1.6359	0.912769		0.666954	1.26212	1.89236	0.06789
119581591	basigin (Ok blood group), isoform CRA_g [OS=Homo sapiens]	0.764459	0.694887	0.78793	0.790571	0.933817	0.922031		0.749092	0.88214	1.17761	0.0685289
119614243	heterogeneous nuclear ribonucleoprotein A2/B1, isoform CRA_c [OS=Homo sapiens]	0.959245	0.970179	0.994036	1.02006	1.03511	0.990973		0.974486	1.01538	1.04196	0.0686777
181486	DNA-binding protein B, partial [OS=Homo sapiens]	1.04663	1.0129	0.993056	0.877408	0.887916	0.992119		1.01753	0.919148	0.903316	0.0688625
119608543	ficolin (collagen/fibrinogen domain containing) 1, isoform CRA_a [OS=Homo sapiens]	1.38776	1.19928	1.11405	1.10581	0.882022	0.931648		1.23369	0.973159	0.788817	0.069088
12001958	My009 protein [OS=Homo sapiens]	1.21297	1.17231	0.86544	0.768103	0.88451	0.691109		1.08358	0.78124	0.720984	0.070235
34364605	Hypothetical protein [OS=Homo sapiens]	0.955473	0.856215	0.823748	1.07843	0.975232	0.970072		0.878479	1.00791	1.14734	0.0712558
6685580	Serine palmitoyltransferase 2 [OS=Homo sapiens]	1.224	1.29257	1.03886	1.00686	1.00588	0.986275		1.18514	0.999673	0.843504	0.0713515
40226174	EF-hand domain family, member D2 [OS=Homo sapiens]	0.996128	0.948693	0.964182	1.05556	1.0823	0.99177		0.969668	1.04321	1.07584	0.0720069
189054305	unnamed protein product [OS=Homo sapiens]	1.04928	1.02977	1.13655	1.00484	0.930368	0.991296		1.07187	0.9755	0.910093	0.0737457
119594490	hCG20388, isoform CRA_a [OS=Homo sapiens]	0.961789	0.945946	0.882572	1.05056	1.03438	0.9636		0.930103	1.01618	1.09254	0.0752854
133925811	transportin-1 isoform 1 [OS=Homo sapiens]	1.04264	1.07513	1.0203	0.950249	1.02488	0.940299		1.04602	0.971808	0.929049	0.0753045
119607762	hCG29188 [OS=Homo sapiens]	1.05967	1.10185	0.97428	0.906221	0.987929	0.915506		1.04527	0.936552	0.895993	0.0754531
119627981	KH domain containing, RNA binding, signal transduction associated 1, isoform CRA_c [OS=Homo sapiens]	1.04207	1.0225	0.970646	1.06845	1.05134	1.10481		1.01174	1.07487	1.06239	0.0758866
57164942	Cytoskeleton-associated protein 5 isoform a [OS=Homo sapiens]	1.01204	0.956871	0.96991	1.00206	1.05355	1.05767		0.979605	1.03776	1.05937	0.0760038
237823785	Chain D, Crystal Structure Of Human Erf1ERF3 COMPLEX [OS=Homo sapiens]	1.0837	1.175	1.00435	0.954808	0.989423	0.958654		1.08768	0.967628	0.889625	0.0762354
119597726	hCG2001986, isoform CRA_b [OS=Homo sapiens]	1.06591	1.06797	1.03296	1.03663	0.979208	0.945545		1.05561	0.987129	0.935124	0.076918
119603008	C-terminal binding protein 1, isoform CRA_c [OS=Homo sapiens]	1.12231	1.1778	1.14609	1.11988	0.96004	0.924076		1.14874	1.00133	0.871682	0.0771101
23503077	Nuclear autoantigenic sperm protein [OS=Homo sapiens]	1.15318	1.12298	1.03236	0.952764	1.04523	0.990955		1.10284	0.996315	0.903408	0.0776631
193786398	unnamed protein product [OS=Homo sapiens]	0.940635	0.95087	1.09212	1.3709	1.36304	1.05767		0.994541	1.26387	1.27081	0.0776646
189053599	unnamed protein product [OS=Homo sapiens]	0.94338	0.619338	0.775261	1.07362	0.966258	0.99591		0.779326	1.01193	1.29847	0.0783309
56118310	Nuclear ubiquitous casein and cyclin-dependent kinase substrate 1 [OS=Homo sapiens]	0.738436	1.00421	0.773759	1.01687	1.06412	1.03037		0.8388	1.03712	1.23643	0.0787862
530368092	PREDICTED: CAD protein isoform X1 [OS=Homo sapiens]	1.01425	1.13377	1.07456	0.953443	0.952473	1.02328		1.0742	0.976398	0.908957	0.0789823
3170190	antigen NY-CO-25 [OS=Homo sapiens]	0.827743	0.920218	0.960109	0.984032	1.04291	0.987026		0.90269	1.00466	1.11296	0.0796275
197692549	dual specificity phosphatase 3 [OS=Homo sapiens]	1.0363	1.0363	1.20902	0.867366	0.923664	1.00286		1.09388	0.931298	0.851374	0.0800497
21707103	Thioredoxin-related transmembrane protein 4 [OS=Homo sapiens]	1.07177	1.07371	0.887488	1.10047	1.22664	1.2243		1.01099	1.1838	1.17093	0.0811745
62088608	lamin B receptor variant [OS=Homo sapiens]	0.915619	0.842908	0.694794	1.04329	0.969377	1.33263		0.817774	1.1151	1.36358	0.0816532
12804901	Isocitrate dehydrogenase 3 (NAD+) gamma [OS=Homo sapiens]	1.00664	1.11173	1.19358	0.969378	0.9311	1.0067		1.10398	0.969059	0.877785	0.0817932
13097744	Karyopherin (Importin) beta 1 [OS=Homo sapiens]	1.1012	1.07073	1.17084	1.04054	1.05405	1.04054		1.11425	1.04505	0.937887	0.08208
767925751	PREDICTED: ceruloplasmin isoform X1 [OS=Homo sapiens]	1.10499	0.703377	0.420705	1.45647	1.08706	1.24502		0.743025	1.26285	1.69961	0.0824941
40807045	Histocompatibility (minor) HA-1 [OS=Homo sapiens]	1.015	1.022	0.993	0.808491	0.757547	0.984906		1.01	0.850314	0.841896	0.0829605
119576299	hCG29569, isoform CRA_c [OS=Homo sapiens]	0.956315	0.957265	0.833808	1.14107	0.967607	1.20899		0.915796	1.10589	1.20757	0.0831637
768033269	PREDICTED: GRIP1-associated protein 1 isoform X1 [OS=Homo sapiens]	0.933532	0.994048	0.852183	1.02974	1.16103	1.01538		0.926587	1.06872	1.15339	0.0834286
158261593	unnamed protein product [OS=Homo sapiens]	1.33046	1.36252	1.12947	1.11702	1.01277	1.12979		1.27415	1.08652	0.852747	0.0835339
20147713	Ras family small GTP binding protein RALA [OS=Homo sapiens]	1.19042	1.2539	1.00668	0.922051	1.03692	0.794872		1.15033	0.917949	0.797984	0.0847147
46981983	aging-associated protein 3 [OS=Homo sapiens]	1.19956	1.23725	1.04878	1.0333	1.03229	1.02624		1.16186	1.03061	0.887032	0.0849843
1585676	acyl-CoA/cholesterol acyltransferase [OS=Homo sapiens]	0.835944	1.00495	0.648805	1.50164	1.07088	1.09924		0.829898	1.22392	1.47478	0.0850088
241982780	programmed cell death 6-interacting protein isoform 2 [OS=Homo sapiens]	1.01075	1.00391	0.913001	1.04393	1.07636	1.03766		0.975888	1.05265	1.07866	0.0850604
385867636	Chain B, Crystal Structure Of Human 1-Pyrroline-5-Carboxylate Dehydrogenase [OS=Homo sapiens]	1.33918	1.3462	0.989474	0.945559	0.917861	0.993314		1.22495	0.952245	0.777373	0.0851294
295842330	splicing factor 1 isoform 6 [OS=Homo sapiens]	1.138	1.20276	0.969214	0.92797	0.96913	0.929841		1.10333	0.942314	0.854066	0.0856177
12053327	Hypothetical protein [OS=Homo sapiens]	0.863495	0.979317	1.01551	1.02431	1.08668	1.1649		0.952775	1.09197	1.14609	0.0856183
194386694	unnamed protein product [OS=Homo sapiens]	1.03023	1.23488	1.13372	0.98166	1.03282	0.949807		1.13295	0.988095	0.872147	0.0858096
770386236	Chain A, Crystal Structure Of Human Pcna In Complex With P15 Peptide [OS=Homo sapiens]	0.762622	0.806023	0.791851	0.894986	0.893094	1.14286		0.786832	0.976979	1.24166	0.0861238
767918778	PREDICTED: pre-mRNA-processing factor 40 homolog A isoform X1 [OS=Homo sapiens]	0.886878	0.882353	0.854299	0.996	1.047	0.894		0.87451	0.979	1.11948	0.0861325
21104418	ribosomal protein L13 [OS=Homo sapiens]	1.07208	0.968528	1.02132	0.798568	0.936437	0.945389		1.02064	0.893465	0.875394	0.0861687
810515766	Chain A, Crystal Structure Of Prmt5:mep50 With Epz015666 And Sinefungin [OS=Homo sapiens]	0.838565	0.87713	0.921973	0.915879	1.00473	0.955577		0.879223	0.958727	1.09043	0.0869933
578818230	PREDICTED: CUGBP Elav-like family member 2 isoform X2 [OS=Homo sapiens]	1.20757	1.08486	1.37844	1.0422	0.994112	1.04809		1.22362	1.02813	0.840235	0.0875001
158256818	unnamed protein product [OS=Homo sapiens]	1.11055	1.32961	0.98073	0.904673	0.935514	0.886916		1.1403	0.909034	0.79719	0.0876629
31324166	vaccinia virus B1R kinase related kinase 3 [OS=Homo sapiens]	0.735168	0.883061	0.83061	0.978153	0.884806	1.10328		0.81628	0.988745	1.21128	0.0877216
217035102	cleavage and polyadenylation specificity factor subunit 7 isoform 1 [OS=Homo sapiens]	1.52205	1.86344	1.00142	0.891403	0.911312	0.893213		1.4623	0.898643	0.614539	0.0878148
10436672	unnamed protein product [OS=Homo sapiens]	1.29225	1.25286	1.42058	1.04189	0.930183	1.25994		1.3219	1.07734	0.814992	0.0888021
14141170	Metastasis-associated protein MTA2 [OS=Homo sapiens]	0.976261	0.942631	0.903066	1.03024	1.08367	0.969758		0.940653	1.02789	1.09274	0.0895951
1030053	rtvp-1 [OS=Homo sapiens]	0.989076	1.09335	0.920556	0.914946	0.814203	0.639141		1.00099	0.78943	0.788647	0.0898015
119609128	triosephosphate isomerase 1, isoform CRA_b [OS=Homo sapiens]	0.838884	0.793879	0.981998	1.04705	0.997998	1.2993		0.871587	1.11478	1.27902	0.0899418
119581485	peptidylprolyl isomerase A-like, isoform CRA_c [OS=Homo sapiens]	0.999012	0.977273	0.928854	1.09564	1.09352	0.98831		0.968379	1.05916	1.09374	0.0914871
119609244	NADH dehydrogenase (ubiquinone) 1 alpha subcomplex, 9, 39kDa, isoform CRA_b [OS=Homo sapiens]	0.85009	0.640934	0.921903	1.10136	0.920585	1.05538		0.804309	1.02577	1.27535	0.0916573
20141187	Cytochrome c oxidase subunit 7A-related protein, mitochondrial [OS=Homo sapiens]	1.12309	1.06816	0.944049	0.960577	0.829808	0.9125		1.0451	0.900962	0.862082	0.091861
5031593	actin-related protein 2/3 complex subunit 5 isoform 1 [OS=Homo sapiens]	0.833795	0.87627	0.960295	1.04427	0.930584	1.05936		0.89012	1.0114	1.13625	0.0924381
119607405	Ribosomal protein L7, isoform CRA_a [OS=Homo sapiens]	0.84471	0.797782	0.922355	0.680787	0.593797	0.810893		0.854949	0.695159	0.8131	0.0931525
119616770	microsomal glutathione S-transferase 1, isoform CRA_c [OS=Homo sapiens]	0.966958	1.0758	1.0243	0.868397	0.742167	0.972247		1.02235	0.860937	0.842114	0.0932923
767927897	PREDICTED: GMP synthase [glutamine-hydrolyzing] isoform X1 [OS=Homo sapiens]	0.916741	0.901522	0.84333	0.942688	1.08794	0.963439		0.887198	0.998024	1.12492	0.0935495
119594603	stress-induced-phosphoprotein 1 (Hsp70/Hsp90-organizing protein), isoform CRA_b [OS=Homo sapiens]	1.00508	1.05279	0.996954	0.944653	0.890244	0.993433		1.01827	0.942777	0.925858	0.0939956
14424689	Regulator of G-protein signaling 10 [OS=Homo sapiens]	0.638247	0.818327	0.850996	0.853994	0.974288	1.03306		0.76919	0.95378	1.23998	0.0944676
17939654	Dodecenoyl-Coenzyme A delta isomerase (3,2 trans-enoyl-Coenzyme A isomerase) [OS=Homo sapiens]	0.972921	0.838491	0.918762	1.01389	1.02877	0.968254		0.910058	1.00364	1.10283	0.0955996
189065316	unnamed protein product [OS=Homo sapiens]	1.41846	1.28951	1.2933	1.0837	0.838043	1.25109		1.33375	1.05761	0.792956	0.0957232
119572962	hCG19665, isoform CRA_a [OS=Homo sapiens]	0.994071	1.06423	1.19368	1.0046	0.913523	0.891444		1.08399	0.936523	0.863957	0.0957782
23468240	C22orf9 protein, partial [OS=Homo sapiens]	0.675388	0.523303	0.934587	0.975892	1.03857	0.927676		0.711093	0.980714	1.37916	0.0958681
194382324	unnamed protein product [OS=Homo sapiens]	0.94826	0.812794	0.875823	0.953465	0.99901	0.956436		0.878959	0.969637	1.10317	0.0959412
223671870	NF-kappa-B essential modulator isoform b [OS=Homo sapiens]	1.11359	1.14225	1.02972	0.971209	1.04894	0.880038		1.09519	0.966731	0.882708	0.0964084
374111529	WNK lysine deficient protein kinase 1 isoform [OS=Homo sapiens]	0.918706	0.832168	0.858392	0.983968	1.14629	0.930862		0.869755	1.02037	1.17317	0.0967165
767937496	PREDICTED: transcription elongation regulator 1 isoform X1 [OS=Homo sapiens]	1.00402	0.963783	1.08954	0.945116	0.948837	0.910698		1.01911	0.934884	0.917349	0.0970049
13177775	Minichromosome maintenance complex component 5 [OS=Homo sapiens]	1.14406	1.2569	1.20048	1.05263	1.05986	1.16821		1.20048	1.09357	0.910942	0.097303
158255592	unnamed protein product [OS=Homo sapiens]	1.10231	1.08024	0.962889	0.883504	0.95247	0.976701		1.04848	0.937558	0.894208	0.0975267
21754049	unnamed protein product [OS=Homo sapiens]	0.920926	0.968177	0.95757	1.04274	1.00497	0.967197		0.948891	1.00497	1.0591	0.0980094
119587274	Cysteine and histidine-rich domain (CHORD)-containing 1, isoform CRA_c [OS=Homo sapiens]	1.19672	1.03747	1.53747	0.937443	0.914443	0.965041		1.25722	0.938976	0.746866	0.0982626
226887851	Chain B, Human Purine Nucleoside Phosphorylase Double Mutant E201q,n243d Complexed With 2-fluoroadenine [OS=Homo sapiens]	0.968239	0.901829	0.858518	0.9653	1.14406	1.01788		0.909528	1.04241	1.1461	0.0983359
1082038	GOS3 is human homolog of mouse FOSB gene [OS=Homo sapiens]	0.839154	0.692096	0.765625	0.836753	0.877788	1		0.765625	0.904847	1.18184	0.0983455
18204186	Lysosomal-associated membrane protein 1 [OS=Homo sapiens]	0.894783	0.74	0.973913	1.04873	1.12386	0.966497		0.869565	1.04636	1.20332	0.0983583
119626490	alcohol dehydrogenase 5 (class III), chi polypeptide, isoform CRA_b [OS=Homo sapiens]	0.990766	0.702678	0.819945	1.05846	0.955115	1.17119		0.837796	1.06159	1.26712	0.0985775
119614357	chromosome 7 open reading frame 24, isoform CRA_b [OS=Homo sapiens]	0.954587	0.935513	0.7802	1.03858	1.06091	0.968528		0.8901	1.02267	1.14894	0.0986686
119579421	RAD23 homolog B (S. cerevisiae), isoform CRA_b [OS=Homo sapiens]	1.12733	1.0966	1.13721	0.883636	0.870909	1.10727		1.12038	0.953939	0.851442	0.098924
158254494	unnamed protein product [OS=Homo sapiens]	1.12513	1.16719	0.957939	0.921402	0.963068	0.947917		1.08342	0.944129	0.871433	0.0989596
311348864	spastin [OS=Homo sapiens]	1.11703	1.00579	1.20046	0.942085	1.01641	0.978764		1.10776	0.979086	0.88384	0.0998881
119610098	procollagen-proline, 2-oxoglutarate 4-dioxygenase (proline 4-hydroxylase), beta polypeptide, isoform CRA_a [OS=Homo sapiens]	0.9815	0.927945	1.00584	1.06821	1.0011	1.13861		0.971762	1.06931	1.10038	0.100681
345111083	Chain D, Human Myeloperoxidase Inactivated By Tx2 [OS=Homo sapiens]	0.835938	0.921007	0.809896	0.962388	0.996729	0.894522		0.855613	0.951213	1.11173	0.100977
33439255	Rab11-family interacting protein 1B [OS=Homo sapiens]	1.32051	1.02564	1.26832	0.927835	1.09466	0.891284		1.20482	0.971259	0.806142	0.10168
119584556	nucleoporin 210kDa, isoform CRA_c [OS=Homo sapiens]	1.10756	1.13206	0.970181	1.17308	1.47115	1.85027		1.06993	1.49817	1.40025	0.101737
1582221	prepro-cathepsin C [OS=Homo sapiens]	0.714162	0.699392	0.885317	0.908217	0.892483	0.880245		0.76629	0.893648	1.1662	0.101899
194376418	unnamed protein product [OS=Homo sapiens]	1.10423	1.14115	1.04669	1.01111	1.01515	1.06263		1.09736	1.02963	0.938281	0.10233
1729927	Ubiquitin carboxyl-terminal hydrolase 14 [OS=Homo sapiens]	1.09499	1.07354	0.969356	0.942937	0.994387	0.910196		1.04597	0.949174	0.907462	0.102586
119596907	guanine nucleotide binding protein (G protein), beta polypeptide 2, isoform CRA_a [OS=Homo sapiens]	0.868821	0.713878	1.07414	1.12005	1.0487	1.29898		0.885615	1.15591	1.3052	0.102626
37590505	Prefoldin subunit 6 [OS=Homo sapiens]	1.06904	1.05439	0.972803	0.950281	0.934334	0.993433		1.03208	0.95935	0.929532	0.104518
295849266	acyl-CoA-binding protein isoform 4 [OS=Homo sapiens]	1.17808	1.12951	1.54545	0.920233	1.04961	1.02432		1.28435	0.998054	0.777089	0.105116
42558250	Caprin-1 isoform 1 [OS=Homo sapiens]	1.06257	1.11783	1.07404	0.790309	0.621554	1.05263		1.08481	0.821498	0.757273	0.10592
332639497	Chain Q, Structure Of The Spliceosomal U4 Snrnp Core Domain [OS=Homo sapiens]	0.900285	0.946819	0.994302	0.869601	0.763651	0.90057		0.947135	0.844607	0.89175	0.107321
767956125	PREDICTED: centriolin isoform X2 [OS=Homo sapiens]	2.19533	1.12314	1.64756	1.03216	1.07638	0.917588		1.65534	1.00871	0.609366	0.107835
119583846	glutathione reductase, isoform CRA_a [OS=Homo sapiens]	1.08833	0.987382	1.12618	0.967276	0.894129	1.01059		1.0673	0.957331	0.896967	0.109401
119574685	cell division cycle and apoptosis regulator 1, isoform CRA_a [OS=Homo sapiens]	1.05357	1.08403	1.06933	1.03708	1.05664	1.00309		1.06898	1.03227	0.96566	0.11028
194384790	unnamed protein product [OS=Homo sapiens]	1.27446	1.39857	0.9642	0.92345	0.987403	0.924419		1.21241	0.94509	0.779514	0.110658
119582947	aldehyde dehydrogenase 1 family, member A1, isoform CRA_a [OS=Homo sapiens]	1.079	1.05509	1.07484	1.06148	1.03381	1.04713		1.06965	1.04747	0.97927	0.110992
4502901	Clathrin light chain B isoform a [OS=Homo sapiens]	1.07549	1.15615	0.958635	0.94518	0.963138	0.926276		1.06343	0.944865	0.88851	0.111819
119598070	sorting nexin 1, isoform CRA_b, partial [OS=Homo sapiens]	1.0191	0.984925	0.970854	0.873805	0.969407	0.938815		0.991625	0.927342	0.935175	0.111819
117938759	protein GNAS isoform XLas [OS=Homo sapiens]	1.16392	1.26293	1.09461	0.963074	1.04591	1.11377		1.17382	1.04092	0.88678	0.112156
119596035	CCAAT/enhancer binding protein (C/EBP), beta [OS=Homo sapiens]	0.945155	0.779707	0.606947	0.996852	1.0766	0.915005		0.77727	0.996153	1.2816	0.113146
119625902	signal recognition particle 72kDa, isoform CRA_b [OS=Homo sapiens]	0.920709	0.926306	0.908582	0.95441	1.09118	0.97225		0.918532	1.00595	1.09517	0.113315
119609545	ribosomal protein L38, isoform CRA_a [OS=Homo sapiens]	1.00851	0.854442	0.975425	1.1712	0.984127	1.28345		0.946125	1.14626	1.21153	0.113473
30582113	squamous cell carcinoma antigen recognised by T cells [OS=Homo sapiens]	0.977069	0.864407	1.07378	1.15974	1.30306	1.04048		0.971751	1.16776	1.20171	0.113586
119596037	HCG2044781 [OS=Homo sapiens]	1.09771	1.09563	0.934511	0.886758	0.979909	0.880365		1.04262	0.915677	0.878247	0.113756
119618938	pseudouridylate synthase 1, isoform CRA_c [OS=Homo sapiens]	0.901852	1.11204	0.735185	1.42507	0.989914	1.47839		0.916358	1.29779	1.41625	0.114103
62089194	CS0DF038YO05 variant [OS=Homo sapiens]	1.01245	0.944444	0.998084	0.990722	1.31237	1.28247		0.984994	1.19519	1.2134	0.115022
298286922	Complement C1q subcomponent subunit B [OS=Homo sapiens]	0.898734	0.973939	0.374535	1.3945	1.22821	0.975917		0.749069	1.19954	1.60138	0.11511
119575247	embigin homolog (mouse), isoform CRA_a, partial [OS=Homo sapiens]	1.35355	1.22311	0.995423	0.941355	0.832154	1.05763		1.19069	0.943714	0.792575	0.115585
13529221	mitochondrial ribosomal protein S18B [OS=Homo sapiens]	1.16269	1.36985	1.00651	0.988821	0.982724	0.924797		1.17968	0.965447	0.818396	0.116297
28252	unnamed protein product [OS=Homo sapiens]	0.990644	1.11746	1.05094	1.14	1.13111	1.11222		1.05301	1.12778	1.071	0.117162
22761077	unnamed protein product [OS=Homo sapiens]	0.949137	0.90554	0.762943	1.18554	0.992449	0.968716		0.87254	1.0489	1.20213	0.117818
197692447	small nuclear ribonucleoprotein polypeptide D3 [OS=Homo sapiens]	1.19064	1.02341	1.37458	0.98835	0.936893	1.03592		1.19621	0.987055	0.825152	0.118122
586597885	bridging integrator 2 isoform 1 [OS=Homo sapiens]	1.01033	1.04649	0.974174	1.06925	1.14358	1.03971		1.01033	1.08418	1.0731	0.118746
19856407	Histone H1.5 [OS=Homo sapiens]	1.0503	0.963783	0.921529	1.125	1.15678	1.00636		0.978538	1.09605	1.12008	0.119161
119568044	dynein, light chain, Tctex-type 1, isoform CRA_e [OS=Homo sapiens]	0.928243	0.920883	1.0598	1.08193	1.0752	1.34792		0.969641	1.16835	1.20493	0.119206
119574870	hCG2024613, isoform CRA_b [OS=Homo sapiens]	1.01322	1.01652	1.19383	0.873636	0.99	0.952727		1.07452	0.938788	0.873679	0.119862
119614756	hCG2000485 [OS=Homo sapiens]	0.994877	1.05328	0.811475	1.78428	2.08629	0.98151		0.95321	1.61736	1.69675	0.120558
767994007	PREDICTED: protein unc-13 homolog D isoform X1 [OS=Homo sapiens]	0.839854	0.937216	0.77343	0.962151	1.12251	0.922311		0.850167	1.00232	1.17897	0.121076
308818195	Dihydropyrimidinase-related protein 2 isoform 1 [OS=Homo sapiens]	0.977099	0.895992	0.930344	0.996063	1.00295	0.961614		0.934478	0.986877	1.05607	0.121798
3659997	Chain B, Human Phosphatidylethanolamine Binding Protein In Complex With Cacodylate [OS=Homo sapiens]	1.26784	1.05379	1.11416	1.03147	0.924287	1.04425		1.14526	1	0.873163	0.121901
14250042	Eukaryotic translation initiation factor 3, subunit E [OS=Homo sapiens]	0.828375	0.463768	0.667429	0.872477	0.801835	0.96055		0.653191	0.878287	1.34461	0.122043
683437285	Chain A, Structure Of Human Gankyrin In Complex To The Single Chain Antibody F5 [OS=Homo sapiens]	0.97446	0.911591	0.942043	1.0315	1.009	1.24972		0.942698	1.09674	1.1634	0.122566
182592	fibrillarin [OS=Homo sapiens]	0.960199	0.953234	1.02189	1.02878	1.02364	1.01336		0.978441	1.02193	1.04444	0.122756
114794633	Chain I, Structure Of The Human Exon Junction Complex With A Trapped Dead-Box Helicase Bound To Rna [OS=Homo sapiens]	1.06755	1.12692	0.954964	0.994371	0.900563	0.912758		1.04981	0.935897	0.89149	0.122847
111306454	Translocase of inner mitochondrial membrane 50 homolog (S. cerevisiae) [OS=Homo sapiens]	0.878641	1.07184	1.00583	1.24265	1.05252	1.125		0.985437	1.14006	1.1569	0.122878
51094447	chromosome 7 open reading frame 20 [OS=Homo sapiens]	0.8811	0.748004	1.0559	1.00814	1.33266	1.10987		0.895001	1.15022	1.28516	0.122968
119606328	hCG2040100 [OS=Homo sapiens]	1.08759	1.08759	0.948905	0.919776	0.988806	0.908582		1.04136	0.939055	0.901756	0.123642
119605657	Cytokine-like nuclear factor n-pac, isoform CRA_a [OS=Homo sapiens]	0.886842	0.878947	0.721053	0.987724	0.898961	0.949008		0.828947	0.945231	1.14028	0.123714
54696630	GDP dissociation inhibitor 1 [OS=Homo sapiens]	0.918173	0.990485	0.975262	1.05131	1.09843	0.976963		0.961307	1.04223	1.08418	0.12393
4894368	NADH-ubiquinone oxidoreductase B17 subunit homolog [OS=Homo sapiens]	0.865657	1.00101	0.958586	1.07929	0.978196	1.06442		0.941751	1.04063	1.105	0.123982
119584820	STT3, subunit of the oligosaccharyltransferase complex, homolog B (S. cerevisiae), isoform CRA_b [OS=Homo sapiens]	1.16987	1.22543	0.95406	0.923604	0.990206	0.939275		1.11645	0.951028	0.85183	0.124057
15929398	Cytochrome c, somatic [OS=Homo sapiens]	1.21697	1.10419	1.03115	1.03364	1.01427	0.972477		1.11744	1.0068	0.900987	0.124142
14789968	Ribophorin I [OS=Homo sapiens]	1.06154	1.05231	0.978462	0.983806	0.969636	0.983806		1.03077	0.979082	0.949856	0.12508
119594898	splicing factor 3b, subunit 2, 145kDa, isoform CRA_b [OS=Homo sapiens]	1.08749	1.03154	0.944049	0.93615	0.948357	0.93615		1.02102	0.940219	0.920859	0.126278
189069313	unnamed protein product [OS=Homo sapiens]	1.07368	1.00105	1.12632	0.941884	1.02204	0.987976		1.06702	0.983968	0.922167	0.126306
13938376	PHD finger protein 5A [OS=Homo sapiens]	0.986258	1.24101	0.9926	1.00642	0.790101	0.772686		1.07329	0.856401	0.79792	0.126464
163792194	TRMT1-like protein isoform 1 [OS=Homo sapiens]	0.992056	0.894737	0.880834	1.21396	1.31306	0.931306		0.922542	1.15278	1.24957	0.126542
119615280	chromosome 1 open reading frame 33, isoform CRA_b [OS=Homo sapiens]	0.873965	0.926403	0.965041	0.956219	1.0806	0.991045		0.921803	1.00929	1.09491	0.126781
30750040	Chain A, Crystal Structure Of Human Cca-Adding Enzyme [OS=Homo sapiens]	1.09513	1.23783	0.995575	0.905871	1.04473	0.865797		1.10951	0.938801	0.846138	0.126848
194386058	unnamed protein product [OS=Homo sapiens]	0.996198	0.781369	1.01426	1.04104	1.06695	1.1933		0.930608	1.10043	1.18249	0.126988
131796	Ras-related protein Rab-6A [OS=Homo sapiens]	1.19639	1.14968	0.932059	0.943715	0.972795	0.821764		1.09271	0.912758	0.835315	0.127112
119595482	Prolylcarboxypeptidase (Angiotensinase C), isoform CRA_a [OS=Homo sapiens]	0.968205	1.20615	0.975385	1.23842	1.23842	1.15254		1.04991	1.20979	1.15228	0.127119
119618293	G protein-coupled receptor kinase interactor 2, isoform CRA_b, partial [OS=Homo sapiens]	1.05684	1.14947	1.12632	1.03859	0.993569	1.08253		1.11088	1.03823	0.934602	0.127511
740086846	ATP-citrate synthase isoform 3 [OS=Homo sapiens]	0.923003	0.913378	0.957652	0.975418	0.941986	1		0.931344	0.972468	1.04416	0.128687
148536855	coatomer subunit alpha isoform 1 [OS=Homo sapiens]	0.974645	1.02535	1.03043	0.973555	0.925563	0.985309		1.01014	0.961476	0.951822	0.129154
499142119	Chain B, Crystal Structure Of Human Cytosolic Aspartyl-trna Synthetase, A Component Of Multi-trna Synthetase Complex [OS=Homo sapiens]	1.02874	1.01189	0.910803	1.0627	1.02926	1.1024		0.983812	1.06479	1.08231	0.129211
6165618	Gamma-interferon inducible lysosomal thiol reductase [OS=Homo sapiens]	0.948196	1.00093	0.873265	1.02458	0.993117	1.02458		0.940796	1.01409	1.07791	0.129617
205829207	Putative neutrophil cytosol factor 1B [OS=Homo sapiens]	0.873031	0.983318	0.821131	0.985163	1.02473	0.960435		0.892493	0.990109	1.10937	0.130118
193785624	unnamed protein product [OS=Homo sapiens]	1.18406	1.16835	0.983165	1.02015	0.96929	0.965451		1.11186	0.984965	0.885872	0.130606
12653427	UQCRC2 protein [OS=Homo sapiens]	1.10997	1.07503	0.963001	1.14192	1.11463	1.14956		1.04933	1.13537	1.08199	0.132101
158258064	unnamed protein product [OS=Homo sapiens]	1.10264	0.939394	0.979472	0.895056	0.93235	0.698179		1.00717	0.841862	0.83587	0.132496
1842093	HVps41p [OS=Homo sapiens]	0.997877	1.17197	1.08068	0.864253	0.639819	1.03801		1.08351	0.84736	0.782051	0.133592
119574085	guanine nucleotide binding protein (G protein), beta polypeptide 2-like 1, isoform CRA_i [OS=Homo sapiens]	0.72093	0.593854	0.846346	0.880776	0.820702	1.12754		0.720377	0.943007	1.30905	0.134347
768032299	PREDICTED: SH3 domain-containing kinase-binding protein 1 isoform X1 [OS=Homo sapiens]	1.06801	1.11371	1.00638	0.930451	0.99812	1.02444		1.0627	0.984336	0.92626	0.134383
119617628	lysozyme (renal amyloidosis), isoform CRA_a [OS=Homo sapiens]	0.926667	0.775238	0.947619	1.10375	1.07905	0.916008		0.883175	1.03294	1.16957	0.134926
49456783	EDF1 [OS=Homo sapiens]	1.29047	1.34099	1.07463	1.04615	1.14974	0.907692		1.23536	1.03453	0.837431	0.13551
119604509	CDC37 cell division cycle 37 homolog (S. cerevisiae), isoform CRA_a [OS=Homo sapiens]	1.03749	1.03445	0.93921	0.936929	0.965265	0.8766		1.00371	0.926264	0.922836	0.135609
119571569	hCG27198, isoform CRA_i, partial [OS=Homo sapiens]	1.1805	1.13589	0.935685	0.971831	0.951174	0.880751		1.08402	0.934585	0.862144	0.135762
767992145	PREDICTED: beta-arrestin-2 isoform X1 [OS=Homo sapiens]	1.22059	1.37623	1.10049	1.10549	1.08288	1.05597		1.23243	1.08145	0.87749	0.136097
119631673	peptidylprolyl isomerase G (cyclophilin G), isoform CRA_c [OS=Homo sapiens]	1.18944	1.04937	1.32032	1.12716	0.615917	0.884948		1.18638	0.876009	0.738391	0.13681
158261923	unnamed protein product [OS=Homo sapiens]	1.04727	1.29412	1.09139	1.03741	0.995956	0.956522		1.14426	0.99663	0.870984	0.136924
12803113	Elongation factor Tu GTP binding domain containing 2 [OS=Homo sapiens]	1.04995	0.961264	1.10499	0.95809	0.979532	0.937622		1.03874	0.958415	0.922674	0.139114
109452587	Protein Fam98b [OS=Homo sapiens]	0.884615	0.84528	0.634615	0.886051	1.02652	0.936149		0.78817	0.949574	1.20478	0.139954
115528953	Nucleoporin 160kDa [OS=Homo sapiens]	1.0073	0.955162	0.843587	1.01688	1.03692	1.01899		0.935349	1.02426	1.09506	0.141954
767926957	PREDICTED: DCN1-like protein 1 isoform X1 [OS=Homo sapiens]	0.957086	1.36028	1.02196	0.863718	0.945848	0.814079		1.11311	0.874549	0.785682	0.142169
119605880	transcription elongation factor B (SIII), polypeptide 2 (18kDa, elongin B), isoform CRA_a [OS=Homo sapiens]	1.31293	1.12472	1.05102	0.917396	1.09329	0.963071		1.16289	0.991254	0.852407	0.142266
119582545	jumonji domain containing 1B, isoform CRA_a [OS=Homo sapiens]	0.988706	1.03799	1.04415	0.977314	0.935572	1.00817		1.02361	0.973684	0.951222	0.142404
22760309	unnamed protein product [OS=Homo sapiens]	1.09353	1.15622	0.928058	0.87876	0.968095	0.933455		1.05927	0.92677	0.874916	0.1431
20151190	Chain B, Structure Of Human Glutamate Dehydrogenase-Apo Form [OS=Homo sapiens]	0.948571	0.864762	0.954286	1.05133	0.932238	1.10986		0.92254	1.03114	1.11772	0.143193
189053232	unnamed protein product [OS=Homo sapiens]	1.11655	1.0666	1.02601	1.2241	1.08221	1.35473		1.06972	1.22035	1.14081	0.143505
119619436	hCG1983058 [OS=Homo sapiens]	0.92062	0.763686	0.886861	0.890088	0.997056	1.08342		0.857056	0.990186	1.15533	0.14429
85362737	UPF0687 protein C20orf27 isoform 1 [OS=Homo sapiens]	0.998994	1.05734	0.924547	1.02056	1.26515	1.13203		0.993628	1.13925	1.14655	0.144601
119612265	ATPase, H+ transporting, lysosomal 42kDa, V1 subunit C1, isoform CRA_a [OS=Homo sapiens]	0.938542	1.02083	1.18333	0.901328	0.935484	0.912713		1.04757	0.916509	0.87489	0.145416
953514543	small nuclear ribonucleoprotein G isoform b [OS=Homo sapiens]	1.11608	1.14483	0.907348	0.896226	0.972642	0.85283		1.05609	0.907233	0.85905	0.145957
119623361	PC2 (Positive cofactor 2, multiprotein complex) glutamine/Q-rich-associated protein, isoform CRA_d [OS=Homo sapiens]	0.912713	0.949715	0.875712	1.09505	0.905966	1.11325		0.912713	1.03809	1.13736	0.146132
29165827	SLC9A3R1 protein, partial [OS=Homo sapiens]	1	1.031	0.921	1.03755	1.06028	1.03557		0.984	1.04447	1.06145	0.147146
119614889	dynein, light chain, LC8-type 2, isoform CRA_a, partial [OS=Homo sapiens]	0.874263	0.982318	1.08546	0.884964	0.833333	0.883152		0.980681	0.86715	0.884232	0.147226
170785131	Chain B, Crystal Structure Of The Rp2-arl3 Complex Bound To Gppnhp [OS=Homo sapiens]	1.02684	1.01988	1.00994	1.02231	0.920466	0.948594		1.01889	0.963789	0.945924	0.147731
1709851	splicing factor, proline- and glutamine-rich [OS=Homo sapiens]	1.14731	1.15054	0.995699	0.958621	1.05616	0.947783		1.09785	0.987521	0.899504	0.147872
62088526	centaurin delta 2 isoform a variant [OS=Homo sapiens]	0.854299	0.771946	1.05339	1.03151	1.03992	1.05882		0.893213	1.04342	1.16816	0.148026
18605551	ADP-ribosylation factor 4 [OS=Homo sapiens]	1.06722	1.0455	1.07963	0.973631	0.891481	1.06085		1.06412	0.975321	0.916555	0.149824
119571467	Vitronectin [OS=Homo sapiens]	1.00084	0.86337	0.607712	1.23424	0.990488	0.996433		0.823973	1.07372	1.3031	0.149886
158255506	unnamed protein product [OS=Homo sapiens]	1.4128	0.988708	1.30866	0.997099	0.941006	1.06576		1.23672	1.00129	0.809632	0.150472
30583619	Protein tyrosine phosphatase, non-receptor type 6 [OS=Homo sapiens]	0.990366	0.959538	0.916185	0.981188	1.00594	1		0.955363	0.99571	1.04223	0.151134
311347646	mitochondrial NADH dehydrogenase ubiquinone flavoprotein 1 [OS=Homo sapiens]	1.13661	1.21311	1.13552	1.12971	1.03769	1.11419		1.16175	1.09387	0.941568	0.151197
767918384	PREDICTED: fumarylacetoacetate hydrolase domain-containing protein 2A isoform X2 [OS=Homo sapiens]	0.796029	0.805957	1.1426	1.20066	1.15656	1.04079		0.914862	1.13267	1.23808	0.15251
441455	Human rho GDP-dissociation Inhibitor 2(IEF 8120) [OS=Homo sapiens]	1.13407	1.08242	1.1989	0.975635	1.10457	1.06599		1.13846	1.04873	0.921183	0.152977
6841464	HSPC121 [OS=Homo sapiens]	1.21047	1.48488	0.998837	0.999119	0.855507	1.03965		1.2314	0.964758	0.783467	0.152979
118505335	succinyl-CoA:3-ketoacid CoA transferase [OS=Homo sapiens]	1.03618	1.09045	0.848241	0.829401	0.877495	0.872051		0.991625	0.859649	0.86691	0.153033
119579287	TBC1 domain family, member 2, isoform CRA_b [OS=Homo sapiens]	1.08969	1.06804	0.902062	0.88998	0.929273	0.921415		1.01993	0.913556	0.895703	0.153363
170932494	Syntaxin-7 [OS=Homo sapiens]	1.05279	0.965139	0.989044	0.912455	0.975632	0.768953		1.00232	0.88568	0.883626	0.154319
21929208	Seven transmembrane helix receptor [OS=Homo sapiens]	0.973435	0.687856	0.88425	0.983366	1.0137	0.994129		0.848514	0.997065	1.17507	0.154768
119592186	P450 (cytochrome) oxidoreductase, isoform CRA_d [OS=Homo sapiens]	1.09958	1.20339	0.954449	0.885449	0.933953	1.01238		1.08581	0.943928	0.869335	0.155174
221040656	unnamed protein product [OS=Homo sapiens]	1.00688	0.930255	0.833006	1.00309	1.04938	0.995885		0.923379	1.01612	1.10043	0.155225
3914237	Transmembrane emp24 domain-containing protein 2 [OS=Homo sapiens]	0.975678	0.916745	0.802619	1.09026	0.931034	1.0355		0.898347	1.01893	1.13423	0.155479
119598249	ribosomal protein, large, P1, isoform CRA_a [OS=Homo sapiens]	0.714514	0.517544	0.948166	0.945684	0.870029	1.20175		0.726741	1.00582	1.38401	0.155839
13277528	ribosomal protein S27-like [OS=Homo sapiens]	1.09174	0.978593	0.926606	1.07911	1.09229	1.08114		0.998981	1.08418	1.08528	0.156555
767963923	PREDICTED: tetraspanin-14 isoform X2 [OS=Homo sapiens]	0.803939	0.945389	0.717995	1.03507	0.883412	0.963981		0.822441	0.960821	1.16826	0.156559
119606033	mitochondrial ribosomal protein S34, isoform CRA_a [OS=Homo sapiens]	0.803122	0.490026	0.915872	0.893167	0.951877	1.11165		0.73634	0.985563	1.33846	0.156629
179462	N-acetyl-beta-glucosaminidase prepro-polypeptide, partial [OS=Homo sapiens]	0.968661	0.91358	0.905983	0.972816	1.03689	0.949515		0.929408	0.986408	1.06133	0.156739
17380155	Nucleolar protein 58 [OS=Homo sapiens]	1.12271	1.12487	1.00538	0.930693	0.971287	1.06238		1.08432	0.988119	0.91128	0.157738
119583342	hCG24487, isoform CRA_a [OS=Homo sapiens]	0.931298	0.926527	0.996183	0.893657	0.875933	0.935634		0.951336	0.901741	0.947868	0.157951
112180478	Ubiquitin-conjugating enzyme E2I (UBC9 homolog, yeast), partial [OS=Homo sapiens]	0.842061	0.576858	0.787162	0.864279	0.869934	1.23374		0.73536	0.989318	1.34535	0.158094
119603550	CCCTC-binding factor (zinc finger protein), isoform CRA_c [OS=Homo sapiens]	0.974743	0.972872	0.817587	0.956871	1.16148	1.05617		0.921734	1.05817	1.14803	0.158212
119597983	hCG33299, isoform CRA_a [OS=Homo sapiens]	1.17512	1.27189	0.998848	0.977459	1.06557	0.951844		1.14862	0.998292	0.869125	0.159195
219517748	ITIH4 protein [OS=Homo sapiens]	1.02479	0.78287	0.522164	1.19345	1.06131	0.926004		0.776609	1.06025	1.36523	0.159529
36796	t-complex polypeptide 1 [OS=Homo sapiens]	0.927273	1.00287	0.874641	0.997963	1.02342	0.984725		0.934928	1.00204	1.07178	0.15965
116063568	Torsin-4A [OS=Homo sapiens]	1.05158	1.08105	1.01789	1.03789	0.98006	1.00499		1.05018	1.00764	0.9595	0.161043
215253600	cytochrome oxidase subunit II (mitochondrion) [OS=Homo sapiens]	0.882146	0.635884	0.688654	1.0633	1.18899	0.741284		0.735561	0.997859	1.3566	0.161397
189069163	unnamed protein product [OS=Homo sapiens]	0.671221	0.494449	1.00171	0.955709	0.943898	1.04921		0.722459	0.98294	1.36055	0.162475
1524109	TIF1beta zinc finger protein [OS=Homo sapiens]	1.05328	1.03279	0.941598	0.968015	0.953904	0.904045		1.00922	0.941988	0.933381	0.16337
7657381	Pre-mRNA-processing factor 19 [OS=Homo sapiens]	1.06394	1.01199	0.968032	0.954502	0.992417	0.90237		1.01465	0.949763	0.936048	0.163525
119581982	ubiquitin-like domain containing CTD phosphatase 1, isoform CRA_a [OS=Homo sapiens]	0.974386	1.18783	1.0064	0.992667	0.912007	0.887259		1.05621	0.930645	0.881119	0.163577
119582644	DEAD (Asp-Glu-Ala-Asp) box polypeptide 46, isoform CRA_c [OS=Homo sapiens]	1.17325	1.02083	1.08224	1.02711	1.0251	0.990964		1.09211	1.01439	0.92884	0.164972
119596582	hCG38213, isoform CRA_b [OS=Homo sapiens]	1.11012	1.05853	0.831349	0.846085	0.876335	0.838968		1	0.853796	0.853796	0.165843
21708167	RBP7 protein, partial [OS=Homo sapiens]	1.05791	1.13857	0.918304	0.975138	0.918969	0.770718		1.03826	0.888275	0.85554	0.165894
257097169	Chain G, Crystal Structure Of Human Eif2b Alpha [OS=Homo sapiens]	1.11429	1.00529	1.15238	1.01934	0.82205	1.02515		1.09065	0.955513	0.876093	0.166399
12804711	FK506 binding protein 4, 59kDa [OS=Homo sapiens]	1.09091	1.27601	0.932092	0.953466	0.955366	0.865147		1.09967	0.92466	0.840851	0.166871
62087562	succinate dehydrogenase complex, subunit A, flavoprotein precursor variant [OS=Homo sapiens]	1.08811	1.09119	0.903689	0.925164	0.892423	0.942937		1.02766	0.920175	0.895404	0.166975
148277071	thioredoxin reductase 1, cytoplasmic isoform 3 [OS=Homo sapiens]	0.963214	1.07551	0.999032	1.06995	1.13989	1.04699		1.01258	1.08561	1.07212	0.167184
226423947	neutral cholesterol ester hydrolase 1 isoform a [OS=Homo sapiens]	0.542754	0.794779	1.20252	1.22108	1.03436	1.37457		0.846685	1.21	1.42911	0.167739
30314483	DLNB23 [OS=Homo sapiens]	1.26896	1.06872	1.24526	1.10332	1.09502	0.828413		1.19431	1.00892	0.844768	0.167755
530374630	PREDICTED: muscleblind-like protein 1 isoform X5 [OS=Homo sapiens]	1.12881	0.932084	1.49415	0.944139	0.909341	0.864469		1.18501	0.905983	0.764535	0.168628
1197636	p105MCM [OS=Homo sapiens]	0.925293	1.14088	1.13234	0.916981	0.95566	0.964151		1.06617	0.945597	0.886912	0.16914
194384074	unnamed protein product [OS=Homo sapiens]	0.865242	0.739777	1.00279	1.00708	1.0455	0.957533		0.869269	1.00337	1.15427	0.169432
767968186	PREDICTED: beta-arrestin-1 isoform X1 [OS=Homo sapiens]	1.02997	1.05993	1.46948	0.945335	0.93591	0.967012		1.18646	0.949419	0.800212	0.170551
16876910	HNRPF protein [OS=Homo sapiens]	0.824324	0.748649	0.998198	0.957043	0.964036	1.04695		0.857057	0.989344	1.15435	0.170677
194688135	High mobility group protein B2 [OS=Homo sapiens]	1.04481	1.08961	0.979633	0.94027	1.01349	0.968208		1.03802	0.973988	0.938316	0.170757
270346335	Chain A, Structure Of Apo Human Nek7 [OS=Homo sapiens]	0.784685	0.884685	0.987387	0.647754	0.732861	0.855792		0.885586	0.745469	0.841781	0.170976
86651683	myosin regulatory light chain [OS=Homo sapiens]	1.09559	1.18908	0.983193	0.864683	1.0739	0.651631		1.08929	0.863404	0.792633	0.171213
194374347	unnamed protein product [OS=Homo sapiens]	0.801802	0.715807	0.701884	1.00467	1.23084	0.727103		0.739831	0.987539	1.33482	0.171713
767931411	PREDICTED: protein transport protein Sec31A isoform X2 [OS=Homo sapiens]	0.867224	0.896936	0.941504	0.949466	0.928086	1.06317		0.901888	0.98024	1.08688	0.171911
388240801	Lamin-B2 [OS=Homo sapiens]	0.842441	0.921676	0.831512	0.930806	1.01896	0.886256		0.865209	0.94534	1.09261	0.172053
119570644	hCG1994130, isoform CRA_d [OS=Homo sapiens]	1.1716	1.19882	1.22367	1.09624	1.20657	1.07512		1.19803	1.12598	0.93986	0.172548
27526475	Hypothetical protein [OS=Homo sapiens]	0.765246	0.586466	0.88137	0.899167	0.969473	0.833488		0.744361	0.900709	1.21004	0.172764
21429608	superoxide dismutase copper chaperone [OS=Homo sapiens]	1.11493	1.16327	1.10097	1.09866	1.09558	1.00308		1.12639	1.06578	0.94619	0.173062
30410796	proteasome activator complex subunit 3 isoform 2 [OS=Homo sapiens]	0.831442	0.525932	0.875203	0.91527	0.867784	1.09125		0.744192	0.958101	1.28744	0.1731
1785635	mitochondrial citrate transport protein [OS=Homo sapiens]	1.14851	1.10231	1.22662	1.13528	0.988095	1.07576		1.15915	1.06638	0.919966	0.173331
18034489	SRrp40 [OS=Homo sapiens]	0.827248	0.682992	1.03028	0.933402	1.04816	1.33811		0.846839	1.10656	1.30669	0.173415
14198270	argininosuccinate lyase [OS=Homo sapiens]	1.92102	1.92666	1.09027	1.03684	1.13326	1.32611		1.64598	1.1654	0.70803	0.173503
223468676	transcription factor p65 isoform 1 [OS=Homo sapiens]	1.31496	1.18448	0.950506	0.925747	1.02025	0.95757		1.14998	0.967856	0.841628	0.173643
119620604	smooth muscle myosin heavy chain 11 isoform SM1-like, isoform CRA_c [OS=Homo sapiens]	0.922948	0.939698	0.631491	1.03391	1.03682	0.94186		0.831379	1.0042	1.20787	0.174505
530376515	PREDICTED: UDP-glucose 6-dehydrogenase isoform X1 [OS=Homo sapiens]	0.839378	0.810881	0.926598	0.859511	0.717443	0.658248		0.858952	0.745067	0.867414	0.174786
317373577	Unconventional myosin-Ic [OS=Homo sapiens]	0.948691	1.66702	0.901571	0.815385	0.78914	0.668778		1.17243	0.757768	0.646325	0.174879
119598044	lactamase, beta, isoform CRA_b [OS=Homo sapiens]	0.831866	0.995599	0.735915	1.04427	0.904427	1.06237		0.85446	1.00369	1.17465	0.175486
54697128	protein phosphatase 1, regulatory subunit 7 [OS=Homo sapiens]	1.01897	1.08957	1.06428	1.06064	0.963221	0.942346		1.0576	0.988734	0.934881	0.175556
119570476	insulin-degrading enzyme, isoform CRA_a [OS=Homo sapiens]	0.996055	1.05523	1.11637	1.08237	1.14467	1.29461		1.05588	1.17388	1.11175	0.176255
206725526	signal-induced proliferation-associated protein 1 [OS=Homo sapiens]	0.986592	1.29385	1.01788	0.844262	0.98725	0.943534		1.09944	0.925015	0.84135	0.176474
75765278	Chain A, Crystal Structure Of The Human Sh3 Binding Glutamic-Rich Protein Like [OS=Homo sapiens]	1.01762	1.00829	1.20933	0.966539	0.977055	0.969407		1.07841	0.971001	0.900399	0.176837
767978915	PREDICTED: dnaJ homolog subfamily C member 3 isoform X1 [OS=Homo sapiens]	1.00678	1.05421	0.923524	1.12795	1.00224	1.13917		0.994837	1.08979	1.09544	0.178036
180113	antigen CD36 [OS=Homo sapiens]	1.1491	1.18834	1.10202	1.04453	0.986842	1.14777		1.14649	1.05972	0.924316	0.17872
62088522	ribosomal protein L12 variant [OS=Homo sapiens]	1.06974	1.13734	1.02682	0.957214	0.956219	1.07363		1.07797	0.995688	0.923671	0.178804
152012494	complement component 3 [OS=Homo sapiens]	1.03257	0.842834	0.569218	1.17268	1.04153	0.954098		0.814875	1.0561	1.29603	0.180147
595255	actin capping protein alpha subunit [OS=Homo sapiens]	1.02262	0.972468	0.818092	1.07077	0.978462	1.22974		0.937725	1.09299	1.16558	0.180303
119572745	ribosomal protein L18, isoform CRA_c [OS=Homo sapiens]	0.793771	0.840909	0.944444	0.91514	0.925747	0.968177		0.859708	0.936355	1.08915	0.180875
6714707	Hypothetical protein [OS=Homo sapiens]	0.860274	0.73516	0.761644	0.860793	0.897797	0.815859		0.785693	0.85815	1.09222	0.18139
119615487	lysophospholipase II, isoform CRA_e, partial [OS=Homo sapiens]	1.11805	1.09648	1.29966	1.02256	1.13744	0.928205		1.1714	1.0294	0.878782	0.183419
41472583	unknown [OS=Homo sapiens]	0.962284	1.1778	1.28125	0.964762	0.955238	1.03333		1.14045	0.984444	0.86321	0.183488
116496675	RBM47 protein [OS=Homo sapiens]	0.695132	0.639624	0.99146	1.03557	0.934959	0.912602		0.775406	0.961043	1.23941	0.183492
1168333	Beta-centractin [OS=Homo sapiens]	0.721925	0.748663	1.05258	0.973684	1.06478	1.01113		0.841058	1.01653	1.20864	0.183637
311033383	Guanylate-binding protein 1 [OS=Homo sapiens]	1.0291	1.03492	1.34808	1.02879	0.971209	0.832054		1.13737	0.944018	0.830001	0.183767
4502281	sodium/potassium-transporting ATPase subunit beta-3 [OS=Homo sapiens]	1.25082	1.16429	0.986857	1.02444	0.876727	1.04782		1.13399	0.982997	0.866847	0.18483
187951711	BolA homolog 2B (E. coli) [OS=Homo sapiens]	0.998075	0.857555	1.03754	0.93383	0.843672	0.755997		0.964389	0.8445	0.875684	0.184975
119600654	ras homolog gene family, member T1, isoform CRA_g [OS=Homo sapiens]	1.02498	0.837656	1.05091	0.934823	0.821229	0.696462		0.971182	0.817505	0.841763	0.185344
119626623	L-3-hydroxyacyl-Coenzyme A dehydrogenase, short chain, isoform CRA_a [OS=Homo sapiens]	0.884542	0.69084	1.05248	1.04757	1.07859	1.01034		0.875954	1.0455	1.19356	0.186047
74759455	THO complex subunit 6 homolog [OS=Homo sapiens]	0.922619	0.906746	1.1121	1.19355	1.02189	1.58986		0.980489	1.26843	1.29367	0.186185
14043026	vesicle-associated membrane protein 8 [OS=Homo sapiens]	1.12869	1.15084	0.948312	0.973709	1.01502	0.870423		1.07595	0.953052	0.885777	0.186701
11640562	MSTP017 [OS=Homo sapiens]	1.03213	1.111	0.881207	1.1924	1.4447	1.03802		1.00811	1.22504	1.21518	0.186855
10436638	unnamed protein product [OS=Homo sapiens]	1.02626	0.917017	1.03676	1.26871	0.986395	1.15646		0.993347	1.13719	1.1448	0.187388
158255300	unnamed protein product [OS=Homo sapiens]	1.15285	1.09042	0.977395	0.924976	0.823362	1.06268		1.07356	0.937005	0.872805	0.188696
767914800	PREDICTED: MOB kinase activator 1A isoform X1 [OS=Homo sapiens]	1.09267	1.01293	1.26401	1.00397	1.01786	0.99504		1.1232	1.00562	0.895315	0.18901
119596626	integrin beta 4 binding protein, isoform CRA_b [OS=Homo sapiens]	1.06383	0.906788	1.04661	1.08179	1.05453	1.23119		1.00574	1.1225	1.11609	0.190123
194376262	unnamed protein product [OS=Homo sapiens]	1.39457	1.21332	1.16646	1.11087	1.04674	1.21522		1.25812	1.12428	0.893617	0.191036
189055328	unnamed protein product [OS=Homo sapiens]	0.913989	0.779773	0.916824	0.98893	0.989852	0.892989		0.870195	0.957257	1.10005	0.191635
485601415	Chain F, Structure Of The Human 40s Ribosomal Proteins [OS=Homo sapiens]	1.07835	1.05979	1.06392	1.00202	1.07778	0.972727		1.06735	1.01751	0.9533	0.192077
119579121	hCG27283 [OS=Homo sapiens]	0.837813	0.772938	0.97127	1.00286	0.909351	0.973282		0.860673	0.961832	1.11753	0.192295
14043991	glutathione synthetase [OS=Homo sapiens]	1.09743	1.26981	0.937901	0.919261	0.968872	0.961089		1.10171	0.949741	0.862058	0.192489
13111851	Retinoblastoma binding protein 4 [OS=Homo sapiens]	0.59984	0.70607	1.03035	1	0.902697	1.09538		0.778754	0.999358	1.28328	0.192542
119626349	hypothetical protein MGC11324, isoform CRA_a [OS=Homo sapiens]	1.07301	1.00996	0.867257	1.19712	0.994463	1.17276		0.983407	1.12145	1.14037	0.192743
308208135	STIM1L [OS=Homo sapiens]	1.08812	1.00693	0.936634	0.914259	0.983225	0.892824		1.01056	0.930103	0.920382	0.193728
998357	Eb1 [OS=Homo sapiens]	0.958042	0.998002	1.08392	0.930684	0.881701	0.995379		1.01332	0.935921	0.923619	0.193858
767932043	PREDICTED: nuclear factor NF-kappa-B p105 subunit isoform X2 [OS=Homo sapiens]	1.01883	1.01685	0.923687	1.04876	1.05913	1.01245		0.986455	1.04011	1.05439	0.194164
13699234	placental protein 18a precursor [OS=Homo sapiens]	0.924115	0.673693	0.677909	0.907509	0.903846	0.857143		0.758572	0.889499	1.1726	0.195581
119573462	farnesyl diphosphate synthase (farnesyl pyrophosphate synthetase, dimethylallyltranstransferase, geranyltranstransferase), isoform CRA_b [OS=Homo sapiens]	0.904339	0.959566	1.00394	0.951	1.098	1.066		0.95595	1.03833	1.08618	0.195895
14042579	unnamed protein product [OS=Homo sapiens]	0.920283	1.00807	0.899092	1.14074	0.959259	1.5463		0.942482	1.21543	1.28961	0.197317
12052826	Hypothetical protein [OS=Homo sapiens]	1.03272	1.09487	1.1843	1.05214	0.992701	1.04588		1.10396	1.03024	0.93322	0.198343
119586082	thioredoxin domain containing, isoform CRA_a [OS=Homo sapiens]	1.07104	1.19591	0.908504	0.773391	0.93133	0.986266		1.05849	0.896996	0.847433	0.198363
529481784	Chain B, Human Vps33a [OS=Homo sapiens]	0.951784	0.996143	0.980714	1.11447	0.954644	1.10691		0.976213	1.05868	1.08447	0.199169
119630986	isocitrate dehydrogenase 3 (NAD+) beta, isoform CRA_d [OS=Homo sapiens]	1.20607	1.2462	0.91757	0.970179	1.01193	0.875746		1.12328	0.952618	0.848066	0.199205
683524009	cytochrome c oxidase assembly factor 6 homolog isoform 2 [OS=Homo sapiens]	1.29087	1.25902	1.00212	1.07196	0.954497	1.06878		1.18401	1.03175	0.871403	0.199733
10436216	unnamed protein product [OS=Homo sapiens]	1.62597	1.56883	1.16104	1.09562	1.39286	1.01267		1.45195	1.16705	0.803783	0.201158
2499325	NADH dehydrogenase [ubiquinone] iron-sulfur protein 8, mitochondrial [OS=Homo sapiens]	1.06918	1.00524	0.973795	0.914343	1.02092	0.879482		1.01607	0.938247	0.923405	0.201458
1122278	de-ubiquitinase [OS=Homo sapiens]	0.79214	0.772052	0.974672	0.98045	1.00196	0.890518		0.846288	0.957641	1.13158	0.201521
119590552	splicing factor 3b, subunit 1, 155kDa [OS=Homo sapiens]	1.05626	1.31104	0.978769	0.948473	0.975191	0.961832		1.11536	0.961832	0.862353	0.201911
12588	H(+)-transporting ATP synthase [OS=Homo sapiens]	0.958084	1.02096	0.992016	1.13998	0.966066	1.1527		0.990353	1.08625	1.09683	0.201964
1561548	CD89_U02 [OS=Homo sapiens]	0.922103	0.99221	0.987342	1.02609	0.978882	1.14534		0.967218	1.0501	1.08569	0.202567
119627274	cytidylate kinase, isoform CRA_a [OS=Homo sapiens]	1.16031	1.37405	0.880044	0.916824	0.995274	0.800567		1.13813	0.904222	0.794479	0.202965
332138161	Chain C, Fluoro-Neplanocin A In Human S-Adenosylhomocysteine Hydrolase [OS=Homo sapiens]	1.09626	1.1123	0.924064	1.00283	0.910377	0.911321		1.04421	0.941509	0.90165	0.203353
10439004	unnamed protein product [OS=Homo sapiens]	0.936475	1.14139	1.0123	0.870471	0.971014	0.943841		1.03005	0.928442	0.901352	0.203586
530381015	PREDICTED: heterogeneous nuclear ribonucleoprotein H isoform X1 [OS=Homo sapiens]	0.998995	0.945729	1.01307	0.974386	1.08538	1.10672		0.98593	1.0555	1.07056	0.203885
88192646	Chain A, Structure Of Human Adenylate Kinase 2 [OS=Homo sapiens]	1.05505	0.913354	0.942915	1.03653	1.00835	1.19415		0.970438	1.07968	1.11257	0.204535
3668141	PBK1 protein [OS=Homo sapiens]	1.20604	1.13592	0.926645	0.944391	1.03164	0.830297		1.08954	0.935443	0.85857	0.206039
33150766	Heparin-binding protein HBp15 [OS=Homo sapiens]	0.887129	1.06337	0.864356	1.00511	1.01534	1.13292		0.938284	1.05112	1.12026	0.20725
196049860	Chain A, Crystal Structure Of Fabox108 [OS=Homo sapiens]	1.37427	1.08889	1.16023	1.16243	0.896552	1.04537		1.2078	1.03479	0.856754	0.207554
119589502	KH-type splicing regulatory protein (FUSE binding protein 2), isoform CRA_b [OS=Homo sapiens]	1.10874	1.07356	0.969083	0.946396	0.917745	1.03789		1.05046	0.967344	0.920875	0.208059
34272	unnamed protein product [OS=Homo sapiens]	0.974585	0.924731	1.04888	1.2124	0.958668	1.50976		0.982731	1.22694	1.2485	0.209082
66348062	acylpyruvase FAHD1, mitochondrial isoform 1 [OS=Homo sapiens]	0.941762	0.333333	0.584674	0.851476	0.877306	0.928967		0.619923	0.885916	1.42907	0.209362
119622017	NADH dehydrogenase (ubiquinone) flavoprotein 2, 24kDa [OS=Homo sapiens]	1.05231	0.973333	0.950769	1.08639	1.00216	1.06695		0.992137	1.05184	1.06017	0.209392
119595605	tumor protein D52-like 2, isoform CRA_e [OS=Homo sapiens]	1.10348	1.02869	1.02459	1.04438	0.985207	0.97929		1.05225	1.00296	0.953152	0.209586
62087188	Adapter-related protein complex 3 delta 1 subunit variant [OS=Homo sapiens]	0.978395	0.92284	1.29115	0.878733	0.882353	0.915837		1.06413	0.892308	0.838533	0.210246
50345286	dynein, cytoplasmic, heavy polypeptide 1 [OS=Homo sapiens]	0.978495	0.97654	0.963832	0.99501	0.97006	1.01198		0.972955	0.992349	1.01993	0.21037
119589356	ELAV (embryonic lethal, abnormal vision, Drosophila)-like 1 (Hu antigen R), isoform CRA_b [OS=Homo sapiens]	1.44816	1.31215	0.855072	0.991565	0.989691	0.763824		1.20513	0.915027	0.759277	0.210396
301171133	TPA_exp: peroxisome proliferator activated receptor interacting complex protein [OS=Homo sapiens]	1.02208	1.00421	1.16299	0.960784	0.962745	1.02353		1.06309	0.982353	0.924053	0.211062
767997388	PREDICTED: COP9 signalosome complex subunit 1 isoform X1 [OS=Homo sapiens]	1.0278	0.895494	1.6558	0.800344	0.890706	0.835628		1.19303	0.842226	0.705954	0.211328
119585663	inter-alpha (globulin) inhibitor H1, isoform CRA_a [OS=Homo sapiens]	1.20297	0.976378	0.551181	1.46796	1.1167	1.13616		0.910178	1.24027	1.36267	0.212016
48145695	COX6B [OS=Homo sapiens]	0.887963	0.736111	1.00741	0.951028	0.992165	1.0715		0.87716	1.0049	1.14563	0.212059
194379576	unnamed protein product [OS=Homo sapiens]	1.0241	1.03058	0.665431	1.01437	1.08932	1.20945		0.906704	1.10438	1.21802	0.212397
45219849	Methionine adenosyltransferase II, beta [OS=Homo sapiens]	0.540013	0.246133	1.04237	0.948643	0.906008	1.01744		0.609505	0.957364	1.57073	0.212467
18379349	Synaptic vesicle membrane protein VAT-1 homolog [OS=Homo sapiens]	1.16498	1.34231	0.965208	1.00496	1.01885	0.958333		1.1575	0.994048	0.858788	0.213009
118137697	Chain H, Crystal Structure And Function Of Human Thioesterase Superfamily Member 2(Them2) [OS=Homo sapiens]	0.957677	0.936024	0.918307	1.156	0.888889	1.2211		0.937336	1.08866	1.16145	0.213071
158261055	unnamed protein product [OS=Homo sapiens]	0.948424	0.804202	1.04107	1.08437	0.95625	1.14687		0.931232	1.0625	1.14096	0.213695
6841250	HSPC300 [OS=Homo sapiens]	0.989922	1.28667	0.958567	0.943571	0.887142	0.93802		1.07839	0.922911	0.855825	0.216571
119625894	phosphoribosylaminoimidazole carboxylase, phosphoribosylaminoimidazole succinocarboxamide synthetase, isoform CRA_a [OS=Homo sapiens]	1.05433	0.935614	1.09658	1.08814	1.19042	1.07399		1.02884	1.11752	1.08619	0.216933
36100	unnamed protein product [OS=Homo sapiens]	1.19669	1.00994	1.06409	0.941234	1.06268	0.976494		1.09024	0.99347	0.911241	0.217432
119620813	eukaryotic translation initiation factor 2-alpha kinase 2, isoform CRA_a [OS=Homo sapiens]	0.902277	1.06641	0.901328	1.11203	1.111	0.966805		0.956673	1.06328	1.11143	0.218288
119606475	YME1-like 1 (S. cerevisiae), isoform CRA_b [OS=Homo sapiens]	0.889927	1.15369	1.17965	1.19374	1.15764	1.53189		1.07442	1.29442	1.20477	0.218606
119628236	SH3 domain binding glutamic acid-rich protein like 3, isoform CRA_a, partial [OS=Homo sapiens]	0.945745	0.862766	1.42447	1.50498	1.11664	2.23613		1.07766	1.61925	1.50256	0.219079
119568764	sorting nexin 3, isoform CRA_b [OS=Homo sapiens]	0.993191	0.754864	0.873541	0.999007	1.09633	0.90864		0.873865	1.00132	1.14586	0.219272
704360891	Chain L, Crystal Structure Of The Ring1b/bmi1/ubch5c Prc1 Ubiquitylation Module Bound To The Nucleosome Core Particle [OS=Homo sapiens]	1.11823	1.19779	0.98453	0.989691	1.05773	0.948454		1.10018	0.998625	0.907689	0.219923
530367515	PREDICTED: hexokinase-2 isoform X1 [OS=Homo sapiens]	0.911864	0.720339	1.06441	0.961495	1.06229	1.20385		0.89887	1.07588	1.19692	0.219979
62088600	EBNA-2 co-activator variant [OS=Homo sapiens]	1.04268	1.05285	0.954268	0.948494	0.994169	0.958212		1.0166	0.966958	0.95117	0.220797
416563	proteolipid protein 2 [OS=Homo sapiens]	1.33257	1.31207	0.981777	1.04683	1.10198	0.947971		1.20881	1.03226	0.853947	0.222256
119618459	hypothetical protein LOC196463, isoform CRA_b [OS=Homo sapiens]	1.27778	1.34752	1.01773	1.1223	0.97739	1.07194		1.21434	1.05721	0.870604	0.222755
52789253	Cytoskeleton-associated protein 4 [OS=Homo sapiens]	0.977011	0.972222	0.914751	0.971689	0.988878	0.994944		0.954662	0.98517	1.03196	0.223186
1854035	pombe Cdc5-related protein [OS=Homo sapiens]	1.01466	1.00524	1.17277	0.941121	1.03989	0.934473		1.06422	0.971827	0.913179	0.223189
143811430	Nuclear pore complex protein Nup133 [OS=Homo sapiens]	0.776268	0.9375	0.933877	0.964113	0.968962	0.945684		0.882548	0.959586	1.08729	0.224159
119599952	hCG2022684, isoform CRA_b [OS=Homo sapiens]	1.02994	1.10679	0.99002	1.0246	0.984863	0.918638		1.04225	0.976033	0.936468	0.224608
16307457	beclin 1, autophagy related [OS=Homo sapiens]	1.08524	1.17256	0.81185	0.930532	0.861063	0.769297		1.02322	0.853631	0.834263	0.224863
695722042	Chain B, Crystal Structure Of Human Argrs-glnrs-aimp1 Complex [OS=Homo sapiens]	0.938537	1.00585	0.973659	1.04158	0.969574	1.03753		0.972683	1.01623	1.04477	0.225146
119568130	chromosome 6 open reading frame 211, isoform CRA_b [OS=Homo sapiens]	1.1875	1.22845	0.940733	0.987192	1.01773	0.958621		1.11889	0.987849	0.88288	0.225226
119623931	LSM2 homolog, U6 small nuclear RNA associated (S. cerevisiae), isoform CRA_b [OS=Homo sapiens]	1.25581	1.08351	0.90592	1.26281	1.13304	1.38168		1.08175	1.25918	1.16402	0.22548
189053567	unnamed protein product [OS=Homo sapiens]	0.97651	0.930649	1.33333	0.80186	0.953488	0.906977		1.08016	0.887442	0.821581	0.226438
51599149	RAB18 long isoform 1 [OS=Homo sapiens]	1.13532	1.05963	1.20872	1.02503	0.866867	1.13313		1.13456	1.00834	0.888754	0.226917
119600095	abhydrolase domain containing 10, isoform CRA_a [OS=Homo sapiens]	1.01463	0.938757	1.00914	0.916123	0.819199	0.99068		0.987508	0.908667	0.920162	0.227285
14250593	calpain 1, (mu/I) large subunit [OS=Homo sapiens]	1.08792	1.03919	1.08475	0.936508	0.945437	1.09722		1.07062	0.993056	0.927551	0.227554
223460528	Smarca4 protein [OS=Homo sapiens]	0.996223	1.08687	0.847025	1.02484	1.10041	1.13354		0.976708	1.08627	1.11217	0.227694
31077035	Endoplasmic reticulum resident protein 44 [OS=Homo sapiens]	1.01747	1.0298	1.14388	0.982833	1.00429	1.02468		1.06372	1.00393	0.943795	0.227822
111305821	valosin-containing protein [OS=Homo sapiens]	1.05989	1.09412	1.18503	1.02347	0.930612	1.11122		1.11301	1.02177	0.918021	0.227904
1574942	ribosomal protein L23a [OS=Homo sapiens]	0.985915	0.973843	1.03219	1.01133	1.03913	1.02472		0.997317	1.02506	1.02782	0.228121
194390424	unnamed protein product [OS=Homo sapiens]	0.998954	1.21862	1.05649	1.02868	0.983185	0.976261		1.09135	0.996044	0.912669	0.232454
119605454	hexokinase 3 (white cell), isoform CRA_b [OS=Homo sapiens]	0.996954	1.00508	1.01015	1.08599	1.01486	1.37261		1.00406	1.15782	1.15314	0.232618
119628261	stathmin 1/oncoprotein 18, isoform CRA_a [OS=Homo sapiens]	1.11006	1.15199	0.995807	0.970392	1.08214	0.932187		1.08595	0.994906	0.916159	0.232848
119606782	inter-alpha (globulin) inhibitor H2, isoform CRA_a [OS=Homo sapiens]	1.18727	1.03277	0.577715	1.45711	1.31962	0.988249		0.932584	1.25499	1.34572	0.233372
33096741	Hypothetical protein [OS=Homo sapiens]	1.06353	0.933856	0.612707	1.44762	1.23333	0.852381		0.870032	1.17778	1.35372	0.23383
768007010	PREDICTED: AP-2 complex subunit alpha-1 isoform X1 [OS=Homo sapiens]	0.954592	0.95356	1.10939	0.933515	0.911658	0.949909		1.00585	0.931694	0.926277	0.233937
74753323	Switch-associated protein 70 [OS=Homo sapiens]	0.971899	0.997093	0.930233	0.979269	1.03159	0.99309		0.966408	1.00132	1.03612	0.235152
119568094	hCG21078 [OS=Homo sapiens]	0.962702	1.15423	1.1129	0.891577	0.826165	1.09498		1.07661	0.937575	0.870856	0.235552
4755083	density regulated protein drp1 [OS=Homo sapiens]	0.995086	1.17936	1.25184	1.0674	1.02414	1.00604		1.1421	1.03253	0.904064	0.235588
5031611	BET1 homolog [OS=Homo sapiens]	0.914767	0.977205	0.970268	1.12673	0.909478	1.24814		0.95408	1.09478	1.14747	0.23606
15488591	profilin 1 [OS=Homo sapiens]	0.986598	1	1.14433	1.11863	1.07539	1.18958		1.04364	1.12786	1.0807	0.23615
604723356	NADH dehydrogenase [ubiquinone] 1 alpha subcomplex subunit 5 isoform 6 [OS=Homo sapiens]	1.094	1.059	0.895	1.18021	1.24735	1.0106		1.016	1.14605	1.12801	0.236231
5542020	ribonucleoprotein [OS=Homo sapiens]	1.03492	1.08341	0.880698	1.06645	1.13181	1.07081		0.999677	1.08969	1.09004	0.236267
119596497	SAM domain and HD domain 1, isoform CRA_a [OS=Homo sapiens]	0.986486	0.878378	0.986486	1.03653	0.954071	1.2119		0.95045	1.0675	1.12315	0.23652
37183337	Y081 [OS=Homo sapiens]	0.903475	1.0029	0.998069	0.951287	0.897059	0.903493		0.968147	0.917279	0.947459	0.237018
119592061	DNA fragmentation factor, 45kDa, alpha polypeptide, isoform CRA_a [OS=Homo sapiens]	0.428244	0.9	0.68626	0.786092	0.948944	0.880282		0.671501	0.871772	1.29824	0.237537
119585727	chromosome 3 open reading frame 63, isoform CRA_e [OS=Homo sapiens]	0.759669	0.990792	0.787293	0.935167	1.02554	0.911591		0.845918	0.957433	1.13183	0.239304
953768340	MICOS complex subunit MIC19 isoform 1 [OS=Homo sapiens]	1.03302	1.03406	0.959752	0.967339	0.988473	0.964457		1.00894	0.973423	0.964794	0.239648
416017	phosphomannose isomerase [OS=Homo sapiens]	1.14629	1.05677	1.2631	1.03575	0.919033	1.14511		1.15539	1.0333	0.894332	0.239761
18654194	Transmembrane protein [OS=Homo sapiens]	0.859449	1.07977	0.82716	1.04426	1.03793	1.01475		0.922127	1.03231	1.11949	0.239852
1098637	fragile X mental retardation syndrome related protein [OS=Homo sapiens]	1.00203	1.10142	1.01623	1.11688	1.21645	1.0368		1.03989	1.12338	1.08028	0.239893
12803185	Nucleophosmin (nucleolar phosphoprotein B23, numatrin) [OS=Homo sapiens]	0.985075	0.972139	0.979104	0.968401	0.835502	0.95632		0.978773	0.920074	0.940029	0.240244
111599675	Sorting nexin 18 [OS=Homo sapiens]	0.794823	1.03452	1.11218	1.11066	1.0731	1.16853		0.980505	1.11743	1.13965	0.240651
2343185	Tubulin folding cofactor B [OS=Homo sapiens]	0.94971	0.877176	0.96325	1.04224	0.912574	1.22299		0.930045	1.05927	1.13894	0.240769
75517507	HNRPA1 protein, partial [OS=Homo sapiens]	1.07478	0.859375	1.12054	1.27314	1	1.77765		1.01823	1.35026	1.32609	0.241301
939187005	Chain A, Crystal Structure Of Human Myeloperoxidase At 1.7 Angstroms Resolution [OS=Homo sapiens]	0.888007	1.09965	0.70194	1.21488	1.34091	0.876033		0.896531	1.14394	1.27596	0.241668
17390225	Aconitase 1, soluble [OS=Homo sapiens]	1.106	0.897	0.972	1.15132	1.15873	0.996825		0.991667	1.10229	1.11156	0.242605
119589913	NADH dehydrogenase (ubiquinone) Fe-S protein 7, 20kDa (NADH-coenzyme Q reductase), isoform CRA_a [OS=Homo sapiens]	0.968449	0.677476	0.782647	1.19547	1.05556	0.783951		0.809524	1.01166	1.2497	0.2431
221043256	unnamed protein product [OS=Homo sapiens]	1.05159	1.02579	0.862103	1.12939	1.03509	1.04715		0.979828	1.07054	1.09258	0.243167
488417	ribosomal protein S13 [OS=Homo sapiens]	0.856747	0.977819	0.902957	0.927255	0.967022	1.07371		0.912508	0.989331	1.08419	0.243291
530367810	PREDICTED: girdin isoform X2 [OS=Homo sapiens]	1.02031	1.03482	0.943907	0.975096	0.961686	0.938697		0.999678	0.958493	0.958802	0.243498
38511857	Golgi apparatus protein 1 [OS=Homo sapiens]	0.995939	1.04162	0.942132	0.914934	0.99811	0.771267		0.993232	0.89477	0.900867	0.244492
119599912	hematopoietic cell-specific Lyn substrate 1, isoform CRA_b [OS=Homo sapiens]	1.01973	1.07165	0.988577	0.975402	1.02365	0.943236		1.02665	0.980763	0.955302	0.244501
47678727	TST [OS=Homo sapiens]	1.06653	1.12385	0.91607	0.935419	0.984864	0.921292		1.03548	0.947191	0.914734	0.245222
153791492	eukaryotic translation initiation factor 3 subunit C-like protein [OS=Homo sapiens]	1.01382	1.13071	1.07758	0.972505	1.07841	0.971487		1.07403	1.00747	0.938022	0.245802
7022229	unnamed protein product [OS=Homo sapiens]	1.16721	1.15309	0.981542	1.00506	1.07179	0.932255		1.10062	1.00303	0.911339	0.246828
124007138	Ethylmalonyl-CoA decarboxylase [OS=Homo sapiens]	0.971816	0.979123	1.21712	0.884724	0.896907	1.01687		1.05602	0.932833	0.883349	0.247022
108773782	ATP-binding cassette sub-family E member 1 [OS=Homo sapiens]	1.23411	1.21182	0.921962	0.987379	1.0301	0.923301		1.12263	0.980259	0.87318	0.247452
119593409	dihydropyrimidine dehydrogenase, isoform CRA_b [OS=Homo sapiens]	0.928647	1.04153	1.16933	0.907372	0.931947	0.99811		1.0465	0.94581	0.903781	0.248503
756761773	protein lunapark isoform 1 precursor [OS=Homo sapiens]	1.20132	1.25963	0.972497	0.805927	1.14723	0.945507		1.14448	0.966221	0.844243	0.248992
18490788	GHDC protein [OS=Homo sapiens]	0.987234	0.6	0.741489	1.04597	0.937148	0.854597		0.776241	0.945904	1.21857	0.249282
119618542	hCG2016250, isoform CRA_k [OS=Homo sapiens]	0.889518	0.829084	1	1.03532	0.895055	1.13118		0.906201	1.02052	1.12615	0.249298
1322220	Nmi [OS=Homo sapiens]	1.11251	1.07256	0.936909	0.980822	1.00091	0.869406		1.04066	0.950381	0.913249	0.249453
75516812	NADH dehydrogenase (ubiquinone) 1 alpha subcomplex, 4, 9kDa [OS=Homo sapiens]	1.02723	0.811268	0.819718	0.950437	1.05345	0.966958		0.886072	0.990282	1.11761	0.249974
17512153	Proteasome (prosome, macropain) 26S subunit, non-ATPase, 12 [OS=Homo sapiens]	0.961078	0.992016	1.06886	0.958374	0.993224	0.904163		1.00732	0.95192	0.945004	0.250005
85567570	SMC1 structural maintenance of chromosomes 1-like 1 [OS=Homo sapiens]	0.91922	0.978644	0.852368	0.958015	0.991412	0.955153		0.916744	0.968193	1.05612	0.250171
799531981	Chain A, Crystal Structure Of Human Glutaredoxin With Mesna [OS=Homo sapiens]	0.861059	0.853497	0.897921	0.930362	0.867224	1.10214		0.870825	0.966574	1.10995	0.251655
512125383	Chain A, Crystal Structure Of Human Gdp-l-fucose Synthase With Bound Nadp [OS=Homo sapiens]	1.09924	0.894283	1.18447	0.950533	0.937924	0.943744		1.05933	0.944067	0.891192	0.252098
119611035	tyrosine 3-monooxygenase/tryptophan 5-monooxygenase activation protein, epsilon polypeptide, isoform CRA_b [OS=Homo sapiens]	0.889107	0.853778	1.11286	1.0324	1.01728	1.23974		0.951914	1.09647	1.15186	0.252871
27503546	FKBP5 protein [OS=Homo sapiens]	0.909875	0.987536	0.930968	0.955926	1.01567	0.973555		0.942793	0.981717	1.04129	0.253156
194380992	unnamed protein product [OS=Homo sapiens]	1.11147	1.194	0.956056	0.985149	1.0495	0.89703		1.08717	0.977228	0.89887	0.253847
119576772	seryl-tRNA synthetase, isoform CRA_d [OS=Homo sapiens]	0.894393	0.862617	0.995327	0.959961	0.946289	1.12012		0.917445	1.00879	1.09956	0.254191
312261267	C15orf38-AP3S2 fusion protein [OS=Homo sapiens]	1.25188	1.53885	0.924812	1.04373	1.0379	0.908649		1.23851	0.996761	0.804804	0.256505
119582975	osteoclast stimulating factor 1, isoform CRA_b [OS=Homo sapiens]	0.814208	0.856102	1.03097	1.03323	0.901309	1.18429		0.900425	1.03961	1.15458	0.256792
119573509	hCG2040565, partial [OS=Homo sapiens]	1.26208	1.2986	0.943072	0.983366	1.09687	0.938356		1.16792	1.0062	0.861529	0.256825
119603395	glutamic-oxaloacetic transaminase 2, mitochondrial (aspartate aminotransferase 2), isoform CRA_a [OS=Homo sapiens]	0.78943	0.619128	0.862416	0.947602	0.793961	0.865009		0.756991	0.868857	1.14778	0.256867
13124090	Coatomer subunit gamma-2 [OS=Homo sapiens]	0.907767	1.06796	0.949515	0.998944	1.0359	1.18479		0.975081	1.07321	1.10064	0.257358
57997018	Hypothetical protein [OS=Homo sapiens]	1.1085	1.00614	1.01535	0.964462	1.05133	0.882527		1.04333	0.966107	0.925984	0.258564
327478567	poly [ADP-ribose] polymerase 14 [OS=Homo sapiens]	1.19312	1.13984	1.00111	1.0479	1.06786	0.952096		1.11136	1.02262	0.920155	0.258753
33875323	Psmd7 protein, partial [OS=Homo sapiens]	0.747253	0.767399	1.0467	1.01043	0.898853	1.09072		0.853785	1	1.17125	0.259963
66360323	Chain A, Structure Of Erh (Enhencer Of Rudimentary Gene) [OS=Homo sapiens]	1.26842	1.10947	1.02842	0.975738	1.02532	1.09599		1.13544	1.03235	0.909207	0.260139
768039275	PREDICTED: THO complex subunit 2 isoform X1 [OS=Homo sapiens]	0.852107	0.742906	0.926053	0.908333	0.939815	0.889815		0.840355	0.912654	1.08603	0.260152
767922705	PREDICTED: CLIP-associating protein 2 isoform X1 [OS=Homo sapiens]	0.793233	0.917293	1.06955	1.06314	1.00407	1.0336		0.926692	1.0336	1.11537	0.260803
767963706	PREDICTED: xaa-Pro aminopeptidase 1 isoform X1 [OS=Homo sapiens]	0.850869	0.863678	0.984446	1.00103	0.909558	1.39466		0.899665	1.10175	1.22462	0.261712
767984421	PREDICTED: 1-phosphatidylinositol 4,5-bisphosphate phosphodiesterase beta-2 isoform X1 [OS=Homo sapiens]	1.01582	1.07068	1.08017	0.928098	0.914853	1.08988		1.05556	0.97761	0.926156	0.261918
119618619	KIAA0152, isoform CRA_b [OS=Homo sapiens]	1.03175	0.971989	0.709617	1.07529	1.07529	0.972428		0.904451	1.041	1.15098	0.262161
2554839	Chain A, Crystal Structure Of Human Glutathione S-Transferase P1- 1[v104] Complexed With S-Hexylglutathione [OS=Homo sapiens]	1.15006	0.803121	1.26771	0.883408	0.773094	0.973991		1.07363	0.876831	0.816698	0.262606
119580972	ribosomal protein L19, isoform CRA_d [OS=Homo sapiens]	0.841155	0.848375	1.02437	0.668863	0.843493	0.864909		0.904633	0.792422	0.875959	0.263258
119573008	Fc fragment of IgE, high affinity I, receptor for; gamma polypeptide, isoform CRA_a [OS=Homo sapiens]	1.22462	1.21166	0.984881	1.02169	1.02893	1.06302		1.14039	1.03788	0.91011	0.263583
193787071	unnamed protein product [OS=Homo sapiens]	0.719794	0.794344	1.04027	0.968222	0.919563	1.09633		0.851471	0.994704	1.16822	0.263692
12653721	solute carrier family 39 (zinc transporter), member 7 [OS=Homo sapiens]	1.06488	1.33883	0.839341	0.84902	1.01471	0.733333		1.08102	0.865686	0.800808	0.264087
51476294	Hypothetical protein [OS=Homo sapiens]	1.04649	1.15135	0.902703	0.925532	0.981625	0.896518		1.03351	0.934558	0.904254	0.264289
238231392	Dedicator of cytokinesis protein 8 isoform 1 [OS=Homo sapiens]	0.982609	0.963285	1.0599	0.982107	0.965209	0.929423		1.00193	0.958913	0.957064	0.266647
578806039	PREDICTED: inosine-5'-monophosphate dehydrogenase 2 isoform X1 [OS=Homo sapiens]	0.88162	0.917965	1.22222	1.13242	1.07763	1.30936		1.00727	1.17314	1.16467	0.266802
557948043	spermatogenesis-associated protein 13 isoform 3 [OS=Homo sapiens]	0.845843	0.687651	0.682809	0.783934	0.951985	0.781163		0.738768	0.839027	1.13571	0.267189
288558857	Heterogeneous nuclear ribonucleoprotein A1 [OS=Homo sapiens]	0.988212	1.03929	0.933202	0.9194	0.98313	0.910965		0.986902	0.937832	0.950278	0.268016
119608929	dynamin 1-like, isoform CRA_c [OS=Homo sapiens]	1.16004	1.13212	0.929108	0.982897	1.00805	0.940644		1.07376	0.977197	0.910073	0.269442
61744477	4F2 cell-surface antigen heavy chain isoform b [OS=Homo sapiens]	0.964847	0.93987	0.846438	1.01342	0.913313	1.01238		0.917052	0.979704	1.06832	0.270146
99031719	Chain B, Human Adenine Phosphoribosyltransferase Complexed With Amp, In Space Group P1 At 1.76 A Resolution [OS=Homo sapiens]	1.01193	1.12798	1.29501	0.982546	0.973306	1.11704		1.14497	1.0243	0.894604	0.270176
2558583	Neurogranin [OS=Homo sapiens]	1.1507	1.10657	0.907427	0.851556	0.979556	0.997333		1.0549	0.942815	0.89375	0.270798
1036805	TGF-beta receptor interacting protein 1 [OS=Homo sapiens]	0.935976	1.0813	1.02033	1.0562	1.03924	1.2789		1.01253	1.12478	1.11086	0.27099
186972758	Chain B, Crystal Structures Of Human Tryptophanyl-Trna Synthetase In Complex With Tryptophanamide And Atp [OS=Homo sapiens]	1.15632	1.03961	1.21413	1.12273	0.971185	1.05763		1.13669	1.05052	0.92419	0.271022
20664052	Chain A, Crystal Structure Of Calcium Free (or Apo) Human S100a6 [OS=Homo sapiens]	0.675154	0.67252	1.21159	1.20793	0.954984	1.14041		0.853088	1.10111	1.29073	0.271382
119605027	glycosyltransferase 25 domain containing 1, isoform CRA_a [OS=Homo sapiens]	1.18904	1.16112	0.904404	0.984095	0.959245	0.964215		1.08485	0.969185	0.893377	0.272145
17939512	N-acetylneuraminic acid synthase [OS=Homo sapiens]	0.825024	0.928641	1.17107	1.07625	1.0915	1.16013		0.97491	1.1093	1.13784	0.272616
109658494	Leucine-rich repeat kinase 2 [OS=Homo sapiens]	0.726488	0.867127	1.03192	0.97549	1.0049	0.983333		0.87518	0.987908	1.12881	0.272649
699027634	Chain H, Structure Of Rabbit Skeletal Muscle Actin In Complex With A Hybrid Peptide Comprising Thymosin Beta4 And The Lysine-rich Region Of Cordon-bleu [OS=Homo sapiens]	1.14955	1.22545	1.01897	1.0864	1.08044	0.800397		1.13132	0.989076	0.874264	0.272825
15341906	ATPase, H+ transporting, lysosomal 70kDa, V1 subunit A [OS=Homo sapiens]	0.969844	0.920233	1.06226	1.04517	0.992647	1.16492		0.984112	1.06758	1.08481	0.273461
767989975	PREDICTED: 1-phosphatidylinositol 4,5-bisphosphate phosphodiesterase gamma-2 isoform X1 [OS=Homo sapiens]	0.926167	1.04669	1.20521	0.929511	0.975564	0.961466		1.05936	0.955514	0.901976	0.273819
119622380	A kinase (PRKA) anchor protein 13, isoform CRA_c [OS=Homo sapiens]	1.06559	1.18172	0.916129	0.888992	0.970398	0.989824		1.05448	0.949738	0.900669	0.274762
19923399	ras GTPase-activating protein-binding protein 2 isoform a [OS=Homo sapiens]	1.12847	1.02775	1.05858	1.02708	1.06673	0.9294		1.0716	1.00774	0.940404	0.274887
254763430	7,8-dihydro-8-oxoguanine triphosphatase [OS=Homo sapiens]	1.26011	1.28852	0.967213	0.892045	1.11269	1.04924		1.17195	1.01799	0.868632	0.275038
530410136	PREDICTED: protein flightless-1 homolog isoform X1 [OS=Homo sapiens]	1.05366	1.06089	1.01858	1.0186	1.01446	1.04132		1.04438	1.02479	0.98125	0.275271
119578579	transcription factor CP2, isoform CRA_a [OS=Homo sapiens]	1.26624	1.70446	1.02548	1.06191	1.09339	1.08709		1.33206	1.0808	0.811373	0.275278
530394600	PREDICTED: nucleolar and coiled-body phosphoprotein 1 isoform X1 [OS=Homo sapiens]	0.914468	1.03731	0.819836	1.05745	1.08569	0.928919		0.92387	1.02402	1.1084	0.275297
767918974	PREDICTED: prothymosin alpha isoform X1 [OS=Homo sapiens]	1.03958	1.05417	1.00833	0.9194	1.04405	0.992502		1.03403	0.985317	0.952892	0.275608
57997214	Hypothetical protein [OS=Homo sapiens]	0.996991	0.991976	1.07121	1.01331	0.9173	0.984791		1.02006	0.9718	0.952689	0.276105
578819967	PREDICTED: golgi-specific brefeldin A-resistance guanine nucleotide exchange factor 1 isoform X1 [OS=Homo sapiens]	0.800542	1.02437	0.822202	0.962818	1.05871	0.930528		0.882371	0.984018	1.1152	0.277844
119575465	Exocyst complex component 2, isoform CRA_a [OS=Homo sapiens]	1.3119	1.2433	0.883173	1.02253	1.00686	0.882468		1.14612	0.970617	0.846869	0.278681
194374815	unnamed protein product [OS=Homo sapiens]	0.971972	1.06106	0.985986	0.955641	0.996143	0.949855		1.00634	0.967213	0.96112	0.278857
221042404	unnamed protein product [OS=Homo sapiens]	0.932892	0.676749	1.06616	1.02043	1.01532	1.07457		0.891934	1.03677	1.16239	0.279282
768031366	PREDICTED: plexin-B2 isoform X2 [OS=Homo sapiens]	0.916586	0.841901	1.12706	1.09574	1.05319	1.06064		0.961849	1.06986	1.11229	0.279289
62087344	chaperonin containing TCP1, subunit 3 (gamma) variant [OS=Homo sapiens]	1.00503	0.993964	1.08954	0.958783	0.933268	1.03533		1.02951	0.975793	0.947823	0.279956
253722876	Chain A, Lem-Like Domain Of Human Inner Nuclear Membrane Protein Lap2 [OS=Homo sapiens]	1.21748	1.04776	0.853659	0.944397	0.975192	0.629598		1.03963	0.849729	0.817335	0.280857
767963323	PREDICTED: transmembrane 9 superfamily member 3 isoform X1 [OS=Homo sapiens]	1.36697	0.95806	2.49148	0.974849	0.815895	1.2495		1.6055	1.01341	0.631212	0.281126
3337441	NADH:ubiquinone oxidoreductase NDUFS3 subunit [OS=Homo sapiens]	1.10178	0.895858	1.61183	0.918112	0.901734	0.990366		1.20316	0.936737	0.778567	0.282154
530393410	PREDICTED: myoferlin isoform X1 [OS=Homo sapiens]	0.929616	0.707495	1.04205	1.12591	0.906348	1.09261		0.893053	1.04162	1.16636	0.282359
119602095	YY1 transcription factor, isoform CRA_a, partial [OS=Homo sapiens]	1.45823	1.27273	0.836609	0.901811	0.983794	0.989514		1.18919	0.958373	0.805905	0.283338
119605160	coatomer protein complex, subunit epsilon, isoform CRA_g [OS=Homo sapiens]	1.01992	1.05765	0.940252	1.14046	1.01048	1.05765		1.00594	1.06953	1.06322	0.283572
13124807	Proto-oncogene vav [OS=Homo sapiens]	0.909605	0.985876	0.882298	0.983218	0.93386	0.995064		0.925926	0.970714	1.04837	0.283894
157743245	WD repeat-containing protein 43 [OS=Homo sapiens]	0.729683	0.49444	0.994867	0.943662	0.814261	1.05634		0.739664	0.938087	1.26826	0.284185
119627209	nardilysin (N-arginine dibasic convertase), isoform CRA_a [OS=Homo sapiens]	1.07392	1.06057	0.87577	0.92065	0.962715	0.869981		1.00342	0.917782	0.914652	0.284358
60593497	Chain A, Crystal Structure Of Human Bet3 [OS=Homo sapiens]	1.36705	1.06477	1.07159	0.852004	1.24358	0.723535		1.1678	0.939705	0.804678	0.28608
119622981	ras homolog gene family, member G (rho G), isoform CRA_a [OS=Homo sapiens]	0.999028	1.11565	0.877551	0.85076	0.975285	0.876426		0.997408	0.900824	0.903164	0.286083
119604554	dynamin 2, isoform CRA_e [OS=Homo sapiens]	0.886673	0.94107	0.964642	0.952565	0.999032	0.945789		0.930795	0.965795	1.0376	0.286922
767922410	PREDICTED: coiled-coil domain-containing protein 12 isoform X2 [OS=Homo sapiens]	1.17609	1.00854	0.740662	1.15425	1.20462	1.05771		0.975098	1.13886	1.16794	0.288543
190247	snRNP polypeptide B [OS=Homo sapiens]	1.00832	1.0842	1.12474	0.913828	0.832665	1.12625		1.07242	0.957582	0.892918	0.288664
119573777	S100 calcium binding protein A11 (calgizzarin) [OS=Homo sapiens]	1.15733	1.21931	1.41001	1.11543	1.14134	1.22615		1.26222	1.16097	0.919789	0.289839
20981688	Cysteine-rich protein 1 [OS=Homo sapiens]	1.2852	1.05609	0.946301	1.22648	1.23345	1.19512		1.09586	1.21835	1.11177	0.29
42716275	CCR4-NOT transcription complex subunit 1 isoform a [OS=Homo sapiens]	0.91572	0.926136	0.97822	0.969543	1.0335	0.940102		0.940025	0.981049	1.04364	0.290043
62087446	ribosomal protein S6 kinase, 90kDa, polypeptide 3 variant [OS=Homo sapiens]	0.979087	0.921103	0.947719	1.02645	0.920651	1.11495		0.949303	1.02068	1.07519	0.290191
194382326	unnamed protein product [OS=Homo sapiens]	0.98364	1.08793	1.05828	1.34289	0.936679	1.37395		1.04329	1.21784	1.16731	0.292843
578818356	PREDICTED: ankyrin repeat domain-containing protein 26 isoform X1 [OS=Homo sapiens]	1.28635	1.40492	0.833333	0.852329	1.18632	0.611497		1.17487	0.883383	0.751899	0.293173
62088628	protein tyrosine phosphatase, non-receptor type 12 variant [OS=Homo sapiens]	1.20717	1.30459	0.890258	0.988372	1.01453	0.938953		1.13401	0.98062	0.86474	0.293747
119604562	Coactivator-associated arginine methyltransferase 1, isoform CRA_b [OS=Homo sapiens]	0.868373	0.593236	1.15631	1.33301	0.865234	1.19141		0.872639	1.12988	1.29479	0.294764
119609466	protein kinase, cAMP-dependent, regulatory, type I, alpha (tissue specific extinguisher 1), isoform CRA_a [OS=Homo sapiens]	0.941011	0.960674	0.835206	0.978011	0.924474	0.994264		0.912297	0.965583	1.05841	0.295362
15079675	Cleavage and polyadenylation specific factor 3, 73kDa [OS=Homo sapiens]	1.07545	0.953722	0.788732	1.15774	1.08999	0.945399		0.939302	1.06437	1.13315	0.295595
1197209	Alpha-1-acid glycoprotein 1 precursor [OS=Homo sapiens]	0.850288	1.01152	0.787908	0.989051	0.946472	0.958637		0.883237	0.96472	1.09225	0.295796
119572629	integrin, alpha L (antigen CD11A (p180), lymphocyte function-associated antigen 1; alpha polypeptide), isoform CRA_b [OS=Homo sapiens]	1.04055	0.995054	0.882295	1.02495	0.984407	1.21518		0.972634	1.07484	1.10509	0.296879
768003102	PREDICTED: serine/threonine-protein kinase N1 isoform X1 [OS=Homo sapiens]	1.09349	1.12071	1.35976	1.05085	1.09958	1.11229		1.19132	1.08757	0.912911	0.297197
21626466	Matrin-3 isoform a [OS=Homo sapiens]	1.19351	1.22931	0.994407	1.05833	1.11042	0.905208		1.13908	1.02465	0.899548	0.297262
62420873	integrin-linked protein kinase isoform 1 [OS=Homo sapiens]	1.0306	1.14018	0.851925	0.898723	0.946168	0.864964		1.00757	0.903285	0.8965	0.297986
119616181	IQ motif containing GTPase activating protein 2, isoform CRA_a [OS=Homo sapiens]	0.963902	0.939512	0.974634	0.992079	0.948515	1.02673		0.95935	0.989109	1.03102	0.298044
194390214	unnamed protein product [OS=Homo sapiens]	1.20475	1.52262	0.864253	0.925573	1.02576	0.950382		1.19721	0.967239	0.807911	0.298141
768023811	PREDICTED: adenylosuccinate lyase isoform X1 [OS=Homo sapiens]	1.00612	1.13863	0.922528	0.937559	0.955535	0.947966		1.02243	0.94702	0.926248	0.298288
227452653	fusion protein KIF5B-ALK [OS=Homo sapiens]	0.916179	0.994152	0.836257	0.955446	1.00594	0.958416		0.91553	0.973267	1.06306	0.299063
119600201	RNA (guanine-9-) methyltransferase domain containing 1 [OS=Homo sapiens]	1.23364	1.11319	0.917965	0.989247	0.97654	0.969697		1.08827	0.978495	0.899132	0.299442
119624150	chromosome 6 open reading frame 125 [OS=Homo sapiens]	1.08068	0.79724	1.19851	0.835893	0.760077	0.992322		1.02548	0.862764	0.841329	0.301623
624964	vasodilator-stimulated phosphoprotein (VASP) [OS=Homo sapiens]	0.940635	0.929376	1.15763	0.916743	0.932296	0.913998		1.00921	0.921013	0.912606	0.301983
187954575	Eif4g1 protein [OS=Homo sapiens]	1.04484	1.03858	1.06465	0.993097	0.960552	1.07298		1.04936	1.00888	0.961423	0.303449
119572126	DDI1, DNA-damage inducible 1, homolog 2 (S. cerevisiae), isoform CRA_b [OS=Homo sapiens]	0.899882	0.979976	1.06832	1.06448	0.994344	1.69796		0.982725	1.25226	1.27428	0.304433
12804207	WAS protein, partial [OS=Homo sapiens]	1.05252	1.09475	0.927909	1.06469	1.08165	1.11241		1.02506	1.08625	1.05969	0.304487
767993263	PREDICTED: septin-9 isoform X3 [OS=Homo sapiens]	1.00406	0.936041	1.10457	0.920605	1.00662	0.915879		1.01489	0.9477	0.933796	0.3049
13111865	ATPase, H+ transporting, lysosomal 56/58kDa, V1 subunit B2 [OS=Homo sapiens]	1.01102	0.995992	1.05912	1.10965	0.986842	1.17763		1.02204	1.09137	1.06783	0.305032
578805546	PREDICTED: ubiquitin-like modifier-activating enzyme ATG7 isoform X3 [OS=Homo sapiens]	0.874671	1.08589	0.662577	1.00412	1.09691	0.972165		0.874379	1.0244	1.17157	0.305565
157835180	Chain A, Human Translation Initiation Factor Eif1, Nmr, 29 Structures [OS=Homo sapiens]	0.552961	0.488741	1.19683	1.02593	0.811203	1.39315		0.746177	1.07676	1.44304	0.307346
158255838	unnamed protein product [OS=Homo sapiens]	0.894332	0.902978	0.978866	0.945578	0.962099	0.965015		0.925392	0.957564	1.03477	0.307409
4930056	Chain D, Crystal Structure Of The Active Ras Protein Complexed With The Ras-interacting Domain Of Ralgds [OS=Homo sapiens]	0.843137	0.704902	1.33137	1.10507	1.04697	1.82818		0.959804	1.32674	1.3823	0.308856
12052892	Hypothetical protein [OS=Homo sapiens]	0.931104	0.957447	0.966565	0.94434	0.941509	0.928302		0.951706	0.93805	0.985652	0.308865
189054479	unnamed protein product [OS=Homo sapiens]	3.44444	1.08537	1.30217	1.04723	1.09651	1.05749		1.94399	1.06708	0.54891	0.308906
119584548	ribosomal protein L32, isoform CRA_a [OS=Homo sapiens]	0.812187	0.765442	0.893155	0.930755	0.840827	0.860612		0.823595	0.877398	1.06533	0.309078
768005786	PREDICTED: SUMO-activating enzyme subunit 2 isoform X1 [OS=Homo sapiens]	0.917834	0.963585	0.898226	0.997047	1.06791	0.898622		0.926548	0.987861	1.06617	0.309863
380764080	Chain B, Crystal Structure Of C-Terminal Truncation Of Udp-Glucose Pyrophosphorylase Of Homo Sapiens [OS=Homo sapiens]	0.979508	1.03689	1.04303	0.926033	0.951969	1.04131		1.01981	0.973103	0.954201	0.311478
77744389	Peroxiredoxin 2 [OS=Homo sapiens]	1.04279	1.1295	1.27703	0.872319	0.947906	1.20633		1.14977	1.00885	0.877435	0.312589
530401316	PREDICTED: 2'-5'-oligoadenylate synthase 3 isoform X1 [OS=Homo sapiens]	1.03368	0.626943	0.911054	1.06359	0.875897	1.12205		0.857225	1.02051	1.19048	0.31278
119603474	core-binding factor, beta subunit, isoform CRA_c [OS=Homo sapiens]	1.24012	1.17528	0.863222	0.905023	1.07306	0.825571		1.09287	0.934551	0.855131	0.31315
119620186	N-acetylglucosamine kinase [OS=Homo sapiens]	1.08141	1.01106	0.958794	1.06545	1.01288	1.2382		1.01709	1.10551	1.08694	0.313577
194385338	unnamed protein product [OS=Homo sapiens]	0.955432	0.84494	0.973073	0.96999	1.03195	0.939013		0.924482	0.980316	1.0604	0.313931
194377836	unnamed protein product [OS=Homo sapiens]	1.16447	0.918782	1.01523	0.926346	0.90085	1.00283		1.03283	0.943343	0.913361	0.313938
578799206	PREDICTED: endophilin-B1 isoform X1 [OS=Homo sapiens]	1.09769	1.46213	0.919868	0.961155	0.957171	1.00896		1.1599	0.975764	0.84125	0.315133
674779924	MLL4/GPS2 fusion protein [OS=Homo sapiens]	1.15587	1.15385	0.825911	0.937977	0.939885	0.874046		1.04521	0.917303	0.877626	0.316275
18043726	Heat shock 70kDa protein 8 [OS=Homo sapiens]	1.07668	1.06933	1.03046	1.03901	1.0154	1.05749		1.05882	1.0373	0.979675	0.316504
256985100	TRAM adaptor with GOLD domain isoform 1 precursor [OS=Homo sapiens]	1.14621	1.15179	1.11607	1.19037	0.932166	1.03063		1.13802	1.05106	0.923584	0.316601
119570597	fission 1 (mitochondrial outer membrane) homolog (yeast), isoform CRA_a [OS=Homo sapiens]	1.52948	0.668632	2.19693	0.761546	1.12912	0.945335		1.46502	0.945335	0.645273	0.317028
51476549	Hypothetical protein [OS=Homo sapiens]	0.904615	1.04718	1.05026	0.827937	0.983349	0.958372		1.00068	0.923219	0.922588	0.318479
119603738	proteasome (prosome, macropain) 26S subunit, ATPase, 2, isoform CRA_b [OS=Homo sapiens]	0.903581	0.843893	0.918274	0.879278	0.956274	0.942015		0.888583	0.925856	1.04195	0.319414
530415128	PREDICTED: tropomyosin alpha-4 chain isoform X2 [OS=Homo sapiens]	0.991036	1.11255	0.826693	0.669284	1.05497	0.700698		0.97676	0.808319	0.827551	0.321003
12804959	Proteasome (Prosome, macropain) 26S subunit, ATPase, 5 [OS=Homo sapiens]	0.985005	0.954077	0.928772	1.01628	0.927772	1.16378		0.955951	1.03594	1.08368	0.321291
28317368	TPA: aminopeptidase B [OS=Homo sapiens]	1.08586	1.00838	1.01152	1.02874	1.01487	0.874133		1.03525	0.97258	0.939461	0.321927
158259087	unnamed protein product [OS=Homo sapiens]	0.858974	0.646635	0.527244	1.22362	1.03246	0.539225		0.677618	0.93177	1.37507	0.323285
16877133	Carboxypeptidase, vitellogenic-like [OS=Homo sapiens]	1.32503	1.05776	0.98641	1.10453	0.920444	0.946346		1.12307	0.990441	0.881909	0.324045
119622001	RAB31, member RAS oncogene family, isoform CRA_b [OS=Homo sapiens]	0.794175	0.819417	1.01942	0.857288	1.05912	1.03976		0.87767	0.985389	1.12273	0.324491
530423819	PREDICTED: FH1/FH2 domain-containing protein 1 isoform X1 [OS=Homo sapiens]	1.04208	0.940882	0.93487	0.981079	1.08988	1.00757		0.972612	1.02617	1.05507	0.324995
158257630	unnamed protein product [OS=Homo sapiens]	1.09578	1.04222	1.00103	1.06224	0.980612	0.952041		1.04634	0.998299	0.954083	0.325703
319443691	Chain A, Cd1c In Complex With Mpm (Mannosyl-Beta1-Phosphomycoketide) [OS=Homo sapiens]	1.01107	0.933602	0.985915	1.07988	0.95069	1.05227		0.976861	1.02761	1.05195	0.326449
35493811	RNA-binding protein 39 isoform a [OS=Homo sapiens]	0.9339	0.915958	1.03305	0.91073	0.785392	0.96844		0.960969	0.888188	0.924262	0.326526
193786211	unnamed protein product [OS=Homo sapiens]	1.04863	0.968592	1.04053	1.07892	1.08108	1.01189		1.01925	1.0573	1.03733	0.327041
193786319	unnamed protein product [OS=Homo sapiens]	0.970077	1.0473	0.778958	1.16598	1.0567	0.926804		0.932111	1.04983	1.12629	0.327194
12060471	UMP synthase [OS=Homo sapiens]	1.21553	1.02811	2.16332	1.05338	1.09368	1.08497		1.46899	1.07734	0.733391	0.327705
767973049	PREDICTED: oxysterol-binding protein-related protein 8 isoform X4 [OS=Homo sapiens]	0.946977	0.71907	0.96186	0.966732	1.01272	0.923679		0.875969	0.96771	1.10473	0.329315
767979880	PREDICTED: cathepsin G isoform X1 [OS=Homo sapiens]	0.838602	0.916805	0.582363	0.947038	1.00987	0.78456		0.779257	0.913824	1.17269	0.329384
42406314	WD repeat and FYVE domain containing 1 [OS=Homo sapiens]	0.898857	0.883905	0.719437	0.913378	0.816169	1.22907		0.834066	0.986205	1.18241	0.329803
119569943	chondroitin sulfate proteoglycan 6 (bamacan), isoform CRA_b [OS=Homo sapiens]	1.12277	1.16789	0.848898	0.93756	0.951009	0.918348		1.04652	0.935639	0.894048	0.330177
119581230	signal transducer and activator of transcription 3 (acute-phase response factor), isoform CRA_g [OS=Homo sapiens]	0.910351	0.973198	0.967652	0.923853	0.955046	0.844037		0.9504	0.907645	0.955013	0.331014
183448384	Chain A, Crystal Structure Of Human Nudix Motif 16 (Nudt16) [OS=Homo sapiens]	1.05393	1.0211	0.91442	0.998976	1.10031	1.06039		0.996483	1.05322	1.05694	0.331564
187960969	ATP synthase F0 subunit 6 (mitochondrion) [OS=Homo sapiens]	0.698202	0.385457	0.993745	0.897881	0.686898	1.41233		0.692468	0.999037	1.44272	0.331935
119623078	acyl-CoA synthetase long-chain family member 4, isoform CRA_a [OS=Homo sapiens]	0.878182	0.798182	0.925455	0.975418	0.856441	0.939036		0.867273	0.923632	1.06498	0.332557
768021775	PREDICTED: pyridoxal kinase isoform X1 [OS=Homo sapiens]	1.09967	1.32069	0.895991	0.925128	0.965128	1.01333		1.10545	0.967863	0.875535	0.333683
12653403	mitogen-activated protein kinase kinase 2 [OS=Homo sapiens]	0.858491	1.10168	1.2914	1.00675	0.864995	0.945998		1.08386	0.939248	0.866579	0.334321
12653143	SFRS2 protein [OS=Homo sapiens]	1.45772	1.71946	1.14631	1.00337	1.55118	0.920135		1.44116	1.15823	0.803677	0.33458
189067259	unnamed protein product [OS=Homo sapiens]	1.00855	0.95406	1.0641	0.925472	0.932075	1.02264		1.0089	0.960063	0.951591	0.33528
119620521	reticulon 4, isoform CRA_b [OS=Homo sapiens]	0.958215	1.03039	0.899335	0.994748	1.16807	0.966387		0.962646	1.04307	1.08354	0.335637
119627428	ribosomal protein S8, isoform CRA_a, partial [OS=Homo sapiens]	0.972617	0.977688	1.16024	0.861742	0.651515	1.11458		1.03685	0.875947	0.844816	0.336368
7512934	hypothetical protein DKFZp586N1020.1 [OS=Homo sapiens]	0.822244	1.19563	1.31778	1.02049	0.933659	0.874146		1.11188	0.942764	0.847898	0.336518
5453607	T-complex protein 1 subunit eta isoform a [OS=Homo sapiens]	0.998998	1.01503	1.02505	0.971513	0.935167	1.03438		1.01303	0.980354	0.967748	0.336718
409027	CDC42 GTPase-activating protein, partial [OS=Homo sapiens]	0.803721	0.763721	1.08	0.971707	1.02732	0.978537		0.882481	0.99252	1.12469	0.337014
40850929	SKIV2L2 protein, partial [OS=Homo sapiens]	0.964401	1.19202	1.02157	0.97725	1.00396	0.971316		1.05933	0.984174	0.929052	0.337886
578836126	PREDICTED: dolichyl-diphosphooligosaccharide--protein glycosyltransferase subunit 2 isoform X1 [OS=Homo sapiens]	1.10148	1.06448	1.09091	1.05286	1.09581	1.04626		1.08562	1.06498	0.980983	0.339145
194385382	unnamed protein product [OS=Homo sapiens]	1.03787	1.18936	0.946776	0.969307	1.01683	0.948515		1.058	0.978218	0.924591	0.339207
62089042	Glucan , branching enzyme 1 variant [OS=Homo sapiens]	1.0534	1.2199	0.940314	0.943137	1.05784	0.913725		1.0712	0.971569	0.906987	0.341287
1008856	ribosomal protein L34 [OS=Homo sapiens]	1.00758	0.827441	0.666667	0.973166	0.899821	0.955277		0.833895	0.942755	1.13054	0.341393
17512248	eukaryotic translation initiation factor 3, subunit M [OS=Homo sapiens]	0.66048	0.475638	1.09745	0.946911	0.833012	1.10039		0.744522	0.960103	1.28956	0.341675
530418462	PREDICTED: mRNA export factor isoform X3 [OS=Homo sapiens]	0.912584	0.863593	0.95389	0.931493	1.19325	0.911043		0.910022	1.01193	1.11198	0.341679
119608313	torsin family 1, member A (torsin A), isoform CRA_a [OS=Homo sapiens]	1.11842	0.982456	1.13816	1.15829	1.44347	1.04899		1.07968	1.21692	1.12711	0.341895
158564077	Phosphatidylinositol 3,4,5-trisphosphate 5-phosphatase 1 [OS=Homo sapiens]	0.844216	0.791045	1.08489	1.01773	1.02857	0.971429		0.906716	1.00591	1.1094	0.342
12655079	ubiquinol-cytochrome c reductase, complex III subunit VII, 9.5kDa [OS=Homo sapiens]	1.14885	1.08386	0.95283	1.03645	0.957635	0.991133		1.06184	0.995074	0.937118	0.342154
119577006	breast carcinoma amplified sequence 2, isoform CRA_a [OS=Homo sapiens]	1.26276	1.29888	1.11457	1.03504	0.650651	1.33033		1.2254	1.00534	0.820414	0.342845
822599307	Chain A, Crystal Structure Of Human Calcineurin [OS=Homo sapiens]	1.19816	1.1371	1.15438	0.925636	0.957926	1.2593		1.16321	1.04762	0.900627	0.343943
578842502	PREDICTED: leukocyte immunoglobulin-like receptor subfamily A member 6 isoform X3 [OS=Homo sapiens]	0.958969	1.02958	0.807252	1	1.09519	0.95087		0.931934	1.01535	1.08951	0.345537
520975477	ran-specific GTPase-activating protein isoform 1 [OS=Homo sapiens]	0.853971	0.628523	0.818104	0.840175	0.919651	0.793886		0.766866	0.851237	1.11002	0.345678
182574	p55-c-fgr protein [OS=Homo sapiens]	1.18593	1.06332	0.853266	0.973832	0.946729	0.848598		1.03417	0.923053	0.892554	0.346805
258588190	Chain A, Structure Of Full-Length Human Asc (Apoptosis-Associated Speck-Like Protein Containing A Card) [OS=Homo sapiens]	1.01661	0.894081	1.13811	1.02453	1.06243	1.46265		1.01627	1.1832	1.16426	0.347207
64654215	peptidoglycan recognition protein 1 [OS=Homo sapiens]	0.905644	0.873631	0.58888	1.02198	1.26274	0.696304		0.789385	0.993673	1.25879	0.348509
530426853	PREDICTED: protein transport protein Sec16A isoform X3 [OS=Homo sapiens]	1.09015	1.14675	0.883648	0.950185	1.01476	0.868081		1.04018	0.944342	0.907862	0.349412
119588891	coatomer protein complex, subunit beta, isoform CRA_a [OS=Homo sapiens]	0.996852	1.02204	1.10913	0.997003	1.01199	1.00999		1.04267	1.00633	0.965142	0.349522
62087150	Phosphoribosylglycinamide formyltransferase, phosphoribosylglycinamide synthetase, phosphoribosylaminoimidazole synthetase isoform 1 variant [OS=Homo sapiens]	1.01564	1.14599	1.0438	1.1131	1.07167	1.18365		1.06847	1.12281	1.05085	0.349662
119581843	serine/threonine kinase 10 [OS=Homo sapiens]	1.003	1.31431	0.897898	0.933769	1.01026	0.847948		1.07174	0.930659	0.868364	0.350297
466260	epidermal growth factor receptor substrate [OS=Homo sapiens]	1.01541	0.75068	0.805984	0.939336	0.969668	0.921327		0.857359	0.943444	1.10041	0.352246
317040122	epididymis tissue protein Li 174 [OS=Homo sapiens]	0.991237	1.13048	0.61149	0.665835	0.941812	0.478803		0.911068	0.695484	0.763372	0.352873
428698181	Chain A, Structural And Biophysical Characterization Of The Syk Activation Switch [OS=Homo sapiens]	0.987317	0.986341	0.90439	0.983051	0.97009	1.02493		0.95935	0.992689	1.03475	0.357357
158260777	unnamed protein product [OS=Homo sapiens]	1.03787	0.978506	1.10338	1.06013	1.0538	1.1635		1.03992	1.09248	1.05054	0.358002
7328175	Hypothetical protein [OS=Homo sapiens]	1.00502	1.04714	0.977934	1.02136	0.972816	0.939806		1.01003	0.977994	0.968282	0.360981
578830580	PREDICTED: tripartite motif-containing protein 65 isoform X1 [OS=Homo sapiens]	1.47914	1.1323	0.890346	1.04361	1.02676	0.879088		1.16726	0.983152	0.842271	0.36105
13543618	ATP synthase, H+ transporting, mitochondrial F0 complex, subunit B1 [OS=Homo sapiens]	1.0587	1.09514	0.878543	0.986072	0.963788	0.821727		1.0108	0.923863	0.913995	0.361487
119583373	CXXC finger 1 (PHD domain), isoform CRA_b [OS=Homo sapiens]	0.996641	1.29003	1.05711	0.941	1.137	0.915		1.11459	0.997667	0.895093	0.361576
179957	cathepsin S [OS=Homo sapiens]	1.02426	1.04536	1.09283	0.980989	1.10171	0.823194		1.05415	0.968631	0.918875	0.361838
578812568	PREDICTED: nesprin-1 isoform X1 [OS=Homo sapiens]	1.137	1.32039	0.815534	0.866541	1.1156	0.705827		1.09097	0.89599	0.821275	0.362066
109730519	chromatin modifying protein 4A [OS=Homo sapiens]	1.05286	1.01402	1.20496	1.10077	1.12158	1.37568		1.09061	1.19934	1.09969	0.362395
51338841	SH3 domain-binding protein 1 [OS=Homo sapiens]	1.02606	1.32573	1.00217	0.997986	1.02618	1.00806		1.11799	1.01074	0.904072	0.36247
119609148	Parathymosin [OS=Homo sapiens]	1.14183	1.16958	0.852004	0.899908	1.06152	0.822773		1.05447	0.928069	0.880127	0.36405
119630012	myxovirus (influenza virus) resistance 2 (mouse), isoform CRA_b [OS=Homo sapiens]	0.847458	0.577078	0.738499	0.821895	0.823529	0.765523		0.721012	0.803649	1.11461	0.364363
530537356	Chain B, Solution Structure Of Human Ribosomal Protein P1.p2 Heterodimer [OS=Homo sapiens]	1.07445	0.963783	1.00805	0.988945	0.949749	0.998995		1.01543	0.979229	0.964353	0.365492
119610813	Proteasome (Prosome, macropain) subunit, beta type, 6 [OS=Homo sapiens]	0.994629	1.2116	1.03974	0.944936	1.02458	1.05211		1.08199	1.00721	0.930887	0.366478
62088210	Serine/threonine kinase 4 variant [OS=Homo sapiens]	0.91371	1.00479	0.88303	0.964775	0.991194	0.960861		0.933845	0.972277	1.04115	0.366602
119571371	hCG1985580, isoform CRA_b [OS=Homo sapiens]	0.794764	0.721284	0.955236	0.933996	0.957505	0.824593		0.823761	0.905365	1.09906	0.367
119586090	phosphorylase, glycogen; liver (Hers disease, glycogen storage disease type VI), isoform CRA_b [OS=Homo sapiens]	1.10392	1.22057	0.940615	1.00096	1.08725	0.854267		1.08837	0.980825	0.901186	0.367313
189054695	unnamed protein product [OS=Homo sapiens]	1.03976	1.05169	0.941352	0.947577	0.997033	0.973294		1.01093	0.972634	0.962114	0.367865
11066984	caspase recruitment domain protein 9 [OS=Homo sapiens]	1.3051	1.2645	0.986079	1.13697	1.10505	0.972194		1.18523	1.0714	0.903964	0.367889
927774917	Chain A, Crystal Structure Of Pki Nes Flip Mutant Peptide In Complex With Crm1- Ran-ranbp1 [OS=Homo sapiens]	0.904537	0.748582	1.08412	1.02218	0.982863	1.03024		0.912413	1.01176	1.10888	0.368215
221046342	unnamed protein product [OS=Homo sapiens]	1.13746	1.4559	0.959908	1.12442	0.823584	1.08264		1.18442	1.01021	0.852917	0.370742
15010550	heat shock protein gp96 precursor [OS=Homo sapiens]	1.17747	0.919235	1.14346	0.973856	0.988796	1.02801		1.08006	0.996888	0.922996	0.370963
119598231	acidic (leucine-rich) nuclear phosphoprotein 32 family, member A, isoform CRA_b [OS=Homo sapiens]	0.960707	0.969548	1.10609	0.966926	0.968872	0.958171		1.01212	0.964656	0.953109	0.371295
47940653	Chaperonin containing TCP1, subunit 8 (theta) [OS=Homo sapiens]	1.06083	1.03842	1.08218	1.05263	0.992776	1.06089		1.06048	1.03543	0.976383	0.371454
8099342	core histone macroH2A2.2 [OS=Homo sapiens]	1.10224	1.164	0.972311	0.95288	0.929843	1.11309		1.07952	0.998604	0.925047	0.372757
14133249	KIAA1398 protein [OS=Homo sapiens]	1.09022	1.12391	1.05326	1.00404	1.13623	0.949546		1.08913	1.02994	0.94565	0.372926
125863645	ragulator complex protein LAMTOR1 [OS=Homo sapiens]	1.18507	1.19979	0.871714	0.991612	1.07176	0.778192		1.08552	0.947189	0.872563	0.373736
767994029	PREDICTED: protein EVI2B isoform X1 [OS=Homo sapiens]	1.16883	1.28453	0.942149	0.962085	0.980095	1.11754		1.13184	1.01991	0.901105	0.373766
221040998	unnamed protein product [OS=Homo sapiens]	0.8362	0.592957	0.818182	0.881703	0.812303	0.799685		0.749113	0.83123	1.10962	0.374857
68532466	solute carrier family 4 (anion exchanger), member 1, adaptor protein [OS=Homo sapiens]	1.14878	1.14028	0.995749	0.976768	1.14242	0.913131		1.09493	1.01077	0.923137	0.375499
440576013	Alternative protein SLC35A4 [OS=Homo sapiens]	0.833188	0.90131	1.07598	0.916968	0.858303	0.795126		0.936827	0.856799	0.914576	0.375937
209969703	Protein RCC2 [OS=Homo sapiens]	1.08413	1.07348	0.961661	1.07716	1.06294	1.10051		1.03976	1.0802	1.0389	0.376302
119627328	ubiquinol-cytochrome c reductase hinge protein, isoform CRA_b, partial [OS=Homo sapiens]	1.34157	1.17303	1.07416	1.06552	1.03974	1.20516		1.19625	1.10347	0.92244	0.377016
25058871	Similar to ROD1 regulator of differentiation 1 (S. pombe), partial [OS=Homo sapiens]	0.975124	0.878607	1.1403	1.10769	1.37253	0.947253		0.99801	1.14249	1.14477	0.377342
375314777	keratin 1 [OS=Homo sapiens]	0.698276	0.579433	0.342365	1.05837	0.546908	0.592078		0.540025	0.732453	1.35633	0.377589
15928586	Prohibitin 2 [OS=Homo sapiens]	1.00104	1.00209	1.1139	1.12527	1.02637	1.10879		1.03901	1.08681	1.04601	0.378814
767910855	PREDICTED: rho guanine nucleotide exchange factor 2 isoform X4 [OS=Homo sapiens]	1.02073	1.02962	0.883514	1.01139	1.06211	1.00932		0.977953	1.02761	1.05077	0.379824
119573058	Rho GTPase activating protein 30, isoform CRA_g [OS=Homo sapiens]	0.847948	1.05224	0.814366	0.993333	1.11048	0.89619		0.904851	1	1.10515	0.381106
12653073	Dihydrolipoamide S-succinyltransferase (E2 component of 2-oxo-glutarate complex) [OS=Homo sapiens]	0.916745	0.733396	1.13096	1.04158	0.983368	1.11227		0.927035	1.04574	1.12805	0.381335
28375485	unnamed protein product [OS=Homo sapiens]	1.04883	0.832031	0.985352	1.05931	0.993757	1.01145		0.955404	1.02151	1.06919	0.381381
119602174	heat shock protein 90kDa alpha (cytosolic), class A member 1, isoform CRA_c [OS=Homo sapiens]	1.05247	1.01543	1.06481	0.972561	0.96748	1.07825		1.04424	1.0061	0.963475	0.383865
1518259	gpi8 [OS=Homo sapiens]	1.15875	1.30939	0.880649	1.14032	0.840142	0.915631		1.11626	0.965364	0.864819	0.384266
119610081	hepatocyte growth factor-regulated tyrosine kinase substrate, isoform CRA_a [OS=Homo sapiens]	1.11701	1.21668	1.0065	1.07843	1.08566	0.964912		1.1134	1.043	0.936771	0.384772
57997184	Hypothetical protein [OS=Homo sapiens]	1.1631	1.28346	1.05287	0.710945	0.652011	1.40412		1.16648	0.922357	0.790719	0.384959
189069101	unnamed protein product [OS=Homo sapiens]	0.963	0.933	0.94	0.944186	0.950698	0.993488		0.945333	0.962791	1.01847	0.385198
119583765	proline synthetase co-transcribed homolog (bacterial), isoform CRA_b [OS=Homo sapiens]	1.00688	0.984267	1.03245	0.920115	0.980751	1.02502		1.00787	0.975297	0.967685	0.385231
4505981	platelet basic protein preproprotein [OS=Homo sapiens]	0.939303	1.32338	0.829851	0.778578	1.07111	0.692169		1.03085	0.847285	0.821932	0.385339
530410357	PREDICTED: nuclear pore complex protein Nup88 isoform X1 [OS=Homo sapiens]	0.865497	1.01267	1.07797	0.841242	0.855047	1.01467		0.98538	0.903653	0.91706	0.385348
119583385	malic enzyme 2, NAD(+)-dependent, mitochondrial, isoform CRA_b [OS=Homo sapiens]	0.861349	0.88604	1.04368	0.944849	0.971904	1.08012		0.930358	0.998959	1.07374	0.385585
478247136	Chain D, An Improved Model Of The Human Apoptosome [OS=Homo sapiens]	0.897749	0.778612	1.04597	0.943452	0.990079	1.0248		0.907442	0.986111	1.08669	0.385597
71051476	BID protein, partial [OS=Homo sapiens]	1.01631	1.24465	0.992864	1.05192	1.00096	0.951923		1.08461	1.0016	0.92347	0.385797
77702086	Heat shock protein 60 [OS=Homo sapiens]	1.00198	0.865079	1.05159	1.07364	0.942369	1.13447		0.972884	1.05016	1.07943	0.38619
119586281	proteasome (prosome, macropain) subunit, alpha type, 6, isoform CRA_b [OS=Homo sapiens]	1.03908	0.997996	1.08116	1.17245	0.93505	1.44121		1.03941	1.1829	1.13805	0.387662
3560557	cellular apoptosis susceptibility protein [OS=Homo sapiens]	1.07489	1.19937	0.962025	0.976072	1.07577	0.959123		1.07876	1.00366	0.930377	0.387932
119615437	amine oxidase (flavin containing) domain 2, isoform CRA_a [OS=Homo sapiens]	0.931818	1.04167	0.749053	0.974903	1.00965	0.987452		0.907513	0.990669	1.09163	0.388045
13787109	Chain A, A 2.1 Angstrom Structure Of An Uncleaved Alpha-1-Antitrypsin Shows Variability Of The Reactive Center And Other Loops [OS=Homo sapiens]	1.06964	0.889879	0.512551	1.08731	1.09779	0.827707		0.824022	1.00427	1.21874	0.388332
194387688	unnamed protein product [OS=Homo sapiens]	0.87575	0.676093	0.946015	0.904332	0.973827	0.870036		0.832619	0.916065	1.10022	0.388941
119582654	SAR1 gene homolog B (S. cerevisiae), isoform CRA_a [OS=Homo sapiens]	1.16106	1.02548	0.938838	1.17351	0.950762	1.49707		1.04179	1.20711	1.15869	0.389093
62087230	Poly(RC)-binding protein 2 isoform b variant [OS=Homo sapiens]	0.926923	0.942308	0.976923	1.03548	0.873118	1.30215		0.948718	1.07025	1.1281	0.389175
194387556	unnamed protein product [OS=Homo sapiens]	1.1102	1.06327	0.97551	1.10298	0.782294	0.971093		1.04966	0.952123	0.907078	0.389234
158255720	unnamed protein product [OS=Homo sapiens]	0.939703	0.900742	0.931354	0.903071	1	0.956814		0.923933	0.953295	1.03178	0.389311
119601492	RNA binding motif protein 25, isoform CRA_a [OS=Homo sapiens]	1.03005	0.963731	1.00622	0.989613	0.99339	0.945231		1	0.976078	0.976078	0.389454
31873320	Hypothetical protein [OS=Homo sapiens]	1.1574	1.10913	0.93914	1.01392	1.05567	0.904573		1.06856	0.991385	0.927781	0.389712
13097252	FK506 binding protein 2, 13kDa [OS=Homo sapiens]	1.08248	1.08452	0.922607	0.96699	0.880583	1.03883		1.02987	0.962136	0.93423	0.391043
16741033	proteasome (prosome, macropain) 26S subunit, ATPase, 1 [OS=Homo sapiens]	0.922696	0.965312	1.0555	0.995931	1.0295	1.03561		0.981169	1.02035	1.03993	0.393901
338447	Rps16 [OS=Homo sapiens]	0.968976	1.01965	1.37125	0.937624	0.821782	1.14752		1.11996	0.968977	0.86519	0.394468
1054744	LMP2 [OS=Homo sapiens]	1.06392	0.905155	0.930928	0.947321	0.916964	0.886607		0.966667	0.916964	0.948584	0.395105
116497109	Vanin 2 [OS=Homo sapiens]	0.960595	0.616462	0.71979	1.06924	0.883993	0.741007		0.765616	0.898082	1.17302	0.395677
141797011	IQ motif containing GTPase activating protein 1 [OS=Homo sapiens]	0.974733	0.951409	0.974733	0.975124	0.960199	1.02985		0.966958	0.988391	1.02217	0.395789
578804380	PREDICTED: septin-2 isoform X2 [OS=Homo sapiens]	1.17171	1.14363	0.975162	0.991853	0.96945	1.11303		1.09683	1.02478	0.934308	0.396026
119587578	dihydrolipoamide S-acetyltransferase (E2 component of pyruvate dehydrogenase complex), isoform CRA_a [OS=Homo sapiens]	1.11025	0.829787	0.930368	1.09034	0.98027	1.05088		0.956802	1.0405	1.08748	0.396031
158254618	unnamed protein product [OS=Homo sapiens]	0.988989	1.05906	0.966967	0.959087	0.932445	1.01713		1.00501	0.969553	0.964724	0.396398
194381476	unnamed protein product [OS=Homo sapiens]	0.982243	0.942991	0.898131	0.946269	0.946269	1.05274		0.941121	0.981758	1.04318	0.398261
119611609	translocated promoter region (to activated MET oncogene), isoform CRA_a [OS=Homo sapiens]	1.04262	1.19335	0.93659	0.960669	1.03835	0.947886		1.05752	0.982301	0.928873	0.398593
768024217	PREDICTED: phosphatidylinositol transfer protein beta isoform isoform X1 [OS=Homo sapiens]	1.28227	1.44511	0.932449	1.02032	1.18075	1.00107		1.21994	1.06738	0.874942	0.398605
145386517	Phostensin [OS=Homo sapiens]	1.13048	1.10857	0.782857	0.891304	0.956522	0.842391		1.0073	0.896739	0.890239	0.398766
10439979	unnamed protein product [OS=Homo sapiens]	1.02575	1.14624	0.943357	1.0676	1.15558	1.07618		1.03845	1.09979	1.05907	0.400289
119614969	hCG2001850, isoform CRA_a [OS=Homo sapiens]	0.840844	0.774688	1.21381	1.05832	1.0106	1.16649		0.943113	1.07847	1.14352	0.401201
62087818	eukaryotic translation initiation factor 4 gamma, 3 variant [OS=Homo sapiens]	1.03663	1.12986	1.10433	1.04886	1.12378	0.888165		1.09027	1.02027	0.935794	0.40268
5454154	peptidyl-prolyl cis-trans isomerase H [OS=Homo sapiens]	1.23465	1.02193	0.966009	1.02976	0.902778	1.03175		1.0742	0.988095	0.919846	0.403656
62088770	DEAD box polypeptide 17 isoform p82 variant [OS=Homo sapiens]	0.965686	0.920588	0.995098	0.991895	0.93617	1.10233		0.960458	1.01013	1.05172	0.405047
119631463	alkylglycerone phosphate synthase, isoform CRA_b [OS=Homo sapiens]	1.03473	1.07967	0.849847	0.930324	0.968597	0.843965		0.988083	0.914295	0.925322	0.405325
158429672	Chain A, The Crystal Structure Of Ebp1 [OS=Homo sapiens]	0.869004	0.808118	0.95572	0.902778	0.896296	0.969444		0.877614	0.92284	1.05153	0.406429
530423397	PREDICTED: tripeptidyl-peptidase 2 isoform X1 [OS=Homo sapiens]	1.05221	0.967083	1.70148	0.95567	1.02165	1.09072		1.24026	1.02268	0.824571	0.40723
119589927	cold inducible RNA binding protein, isoform CRA_b [OS=Homo sapiens]	1.07104	0.938644	0.963402	1.23361	0.761621	1.90465		0.99103	1.29996	1.31173	0.407484
578816062	PREDICTED: oxidation resistance protein 1 isoform X1 [OS=Homo sapiens]	0.802611	0.84639	0.672811	0.838542	0.891493	0.767361		0.773938	0.832465	1.07562	0.407647
119389231	Chain A, Crystal Structure Of Human Adp-Ribose Pyrophosphatase Nudt5 [OS=Homo sapiens]	1.00109	1.09061	1.08734	1.15183	0.997906	1.24084		1.05968	1.13019	1.06654	0.410354
530402180	PREDICTED: sister chromatid cohesion protein PDS5 homolog B isoform X3 [OS=Homo sapiens]	1.13782	1.12286	0.963675	0.987891	1.03734	1.03935		1.07479	1.02153	0.950447	0.411974
14250114	Eukaryotic translation initiation factor 3, subunit G [OS=Homo sapiens]	0.89781	1	0.82573	0.93203	0.908752	1.09497		0.907847	0.978585	1.07792	0.412351
119589420	mast cell-expressed membrane protein 1, isoform CRA_b [OS=Homo sapiens]	1.25796	1.17563	0.965971	1.0376	1.1565	0.88313		1.13319	1.02575	0.905186	0.412423
108796653	Phosphoglycolate phosphatase [OS=Homo sapiens]	0.987567	0.760213	0.964476	0.886325	0.817094	0.799145		0.904085	0.834188	0.922687	0.415229
254574761	Chain A, Complete Extracellular Structure Of Human Signal Regulatory Protein (Sirp) Alpha [OS=Homo sapiens]	0.821956	0.889299	0.928967	0.856184	0.96069	0.946309		0.880074	0.921061	1.04657	0.41601
530399852	PREDICTED: diacylglycerol kinase alpha isoform X2 [OS=Homo sapiens]	0.807726	0.95698	0.954346	0.911469	0.954728	1.00604		0.906351	0.957411	1.05634	0.416382
18088261	Calcium binding protein 39 [OS=Homo sapiens]	0.95992	0.981964	1.06112	0.996976	1.07359	1.03528		1.001	1.03528	1.03425	0.416414
119622740	ribonuclease/angiogenin inhibitor 1, isoform CRA_c, partial [OS=Homo sapiens]	0.863051	0.820772	1.05699	0.925669	0.940535	1.15758		0.913603	1.00793	1.10325	0.417481
119593184	Rho GTPase activating protein 4, isoform CRA_b [OS=Homo sapiens]	1.0546	1.0273	0.983822	1.0335	1.02538	1.07817		1.02191	1.04569	1.02327	0.417811
12052742	Hypothetical protein [OS=Homo sapiens]	1.13514	1.00483	0.725869	1.0479	1.06886	1.07385		0.955277	1.06354	1.11333	0.421418
20544151	chromobox protein homolog 3 [OS=Homo sapiens]	0.853796	0.882849	1.14527	1.00826	0.978328	1.21362		0.960637	1.06674	1.11045	0.421496
3421045	Transcription repressor [OS=Homo sapiens]	1.14133	1.21199	0.831906	0.930836	1.07301	0.806916		1.06174	0.93692	0.882437	0.422261
119573970	vacuolar protein sorting 45A (yeast), isoform CRA_a [OS=Homo sapiens]	0.981991	0.931754	0.806635	0.880034	0.808912	0.87832		0.906793	0.855755	0.943716	0.422366
557878673	cytosolic carboxypeptidase 1 isoform a [OS=Homo sapiens]	1.06594	0.94685	0.838583	0.967167	1.07223	1.00563		0.950459	1.01501	1.06791	0.423459
189067542	unnamed protein product [OS=Homo sapiens]	1.08634	0.863436	0.805286	1.10786	1.03024	0.898185		0.918355	1.0121	1.10208	0.423546
119581895	dedicator of cytokinesis 2, isoform CRA_a [OS=Homo sapiens]	0.992521	1.19231	1.03739	1.03122	1.00604	1.02216		1.07407	1.01981	0.949474	0.423683
119580824	Ran GTPase activating protein 1, isoform CRA_a [OS=Homo sapiens]	0.942383	1.10645	0.771484	0.974948	1.21608	0.966597		0.940104	1.05254	1.1196	0.42486
63100759	ribosomal protein S12 [OS=Homo sapiens]	0.925636	0.728963	1.08317	1.02222	1.00606	0.983838		0.91259	1.00404	1.10021	0.425027
609412462	Chain C, Crystal Structure Of Human Lnkh2b-h2a.z-anp32e [OS=Homo sapiens]	1.09834	1.2663	1.01326	1.1762	1.17503	1.22987		1.12597	1.1937	1.06015	0.426018
94717635	progesterone receptor membrane component 1 [OS=Homo sapiens]	1.01709	0.913462	1.20085	1.14507	0.985731	1.37337		1.0438	1.16805	1.11904	0.426193
221041092	unnamed protein product [OS=Homo sapiens]	0.991354	0.84438	1.03458	0.983251	0.97931	1.0867		0.956772	1.01642	1.06234	0.426485
14141193	40S ribosomal protein S9 [OS=Homo sapiens]	0.878391	0.918616	0.946679	0.952286	0.991054	0.892644		0.914562	0.945328	1.03364	0.426732
767965934	PREDICTED: nucleobindin-2 isoform X1 [OS=Homo sapiens]	0.998945	1.05274	0.979958	0.926148	0.948104	1.04491		1.01055	0.973054	0.962897	0.427468
238624122	trafficking protein particle complex subunit 9 isoform a [OS=Homo sapiens]	0.869352	1.08251	0.921415	1.0336	1.06721	0.961303		0.95776	1.02071	1.06572	0.427583
194388426	unnamed protein product [OS=Homo sapiens]	0.932503	1.04258	1.27103	0.945455	0.901435	1.09378		1.08204	0.980223	0.905907	0.427586
119586459	guanosine monophosphate reductase 2, isoform CRA_c [OS=Homo sapiens]	0.976017	1.08863	1.15016	1.19008	1.37662	0.979929		1.0716	1.18221	1.10322	0.427617
119581743	enoyl Coenzyme A hydratase, short chain, 1, mitochondrial [OS=Homo sapiens]	0.669506	0.591993	1.18058	0.996973	0.82442	1.17558		0.814026	0.998991	1.22722	0.429461
158261501	unnamed protein product [OS=Homo sapiens]	0.856621	0.922374	0.888584	0.887324	1.00376	0.889202		0.889193	0.926761	1.04225	0.430902
47682674	ribosomal protein S11 [OS=Homo sapiens]	0.998086	0.838278	1.07656	0.878788	0.745638	1.01469		0.970973	0.879706	0.906005	0.432295
158257152	unnamed protein product [OS=Homo sapiens]	0.910764	0.907084	0.99264	1.01125	0.875256	1.12986		0.936829	1.00545	1.07325	0.432313
62089044	replication protein A1, 70kDa variant [OS=Homo sapiens]	1.13326	0.822665	1.54355	0.958918	1.01503	0.977956		1.16649	0.983968	0.843528	0.432616
11230445	unnamed protein product [OS=Homo sapiens]	1.07059	1.20824	1.00471	0.824287	1.24931	0.795768		1.09451	0.956455	0.873866	0.43275
119622335	Cytochrome c oxidase subunit Vb [OS=Homo sapiens]	1.09456	0.973257	0.932187	1.00297	0.915842	0.936634		1	0.951815	0.951815	0.433292
768023992	PREDICTED: tubulin--tyrosine ligase-like protein 12 isoform X1 [OS=Homo sapiens]	0.915044	0.69823	1.07257	0.964286	0.952041	1.06633		0.89528	0.994218	1.11051	0.435911
119602060	vaccinia related kinase 1, isoform CRA_b [OS=Homo sapiens]	1.18122	1.30022	1.04039	1.05907	1.14557	1.11181		1.17394	1.10549	0.941684	0.436127
109658988	SWI/SNF related, matrix associated, actin dependent regulator of chromatin, subfamily c, member 1 [OS=Homo sapiens]	0.95814	1.01581	0.944186	0.943623	0.996303	0.862292		0.972713	0.934073	0.960276	0.43631
577019448	glucose-6-phosphate isomerase isoform 3 [OS=Homo sapiens]	0.856736	0.804554	1.09583	0.993137	0.90098	1.17451		0.919039	1.02288	1.11298	0.437088
119596091	Phosphatidylinositol 3,4,5-trisphosphate-dependent RAC exchanger 1, isoform CRA_a [OS=Homo sapiens]	0.973958	1.13021	1.06354	1.06231	1.02211	0.926633		1.0559	1.00369	0.950547	0.437207
1773239	sterol carrier protein-X/sterol carrier protein-2 [OS=Homo sapiens]	0.918292	0.968431	0.872795	0.918819	0.853321	0.900369		0.919839	0.890836	0.96847	0.439334
530394328	PREDICTED: vinculin isoform X1 [OS=Homo sapiens]	1.08061	1.07245	0.922449	0.988495	1.02301	0.903164		1.02517	0.971556	0.947703	0.439668
5931729	phosphate carrier [OS=Homo sapiens]	0.886775	0.759058	1.0308	0.955727	0.990375	0.935515		0.89221	0.960539	1.07658	0.441753
530368154	PREDICTED: dysferlin isoform X1 [OS=Homo sapiens]	1.20264	1.27643	0.846916	1.01573	1.059	0.889872		1.10866	0.988201	0.891344	0.44394
33383425	Eukaryotic initiation factor 5A isoform I variant A [OS=Homo sapiens]	0.951784	0.987464	0.894889	0.889508	0.946147	0.918292		0.944712	0.917982	0.971705	0.44429
47115285	S100A8 [OS=Homo sapiens]	1.10951	1.2677	1.05199	1.13973	1.19187	0.547445		1.14307	0.95968	0.839565	0.444659
119581535	drebrin-like, isoform CRA_c [OS=Homo sapiens]	0.923745	0.945946	1.00483	0.927866	0.988142	1.0998		0.958172	1.00527	1.04915	0.446736
119612414	Syntrophin, beta 1 (Dystrophin-associated protein A1, 59kDa, basic component 1) [OS=Homo sapiens]	0.91841	1.03243	1.05335	0.996891	1.04663	1.08394		1.00139	1.04249	1.04104	0.448245
321267469	Scaffold attachment factor B1 isoform 1 [OS=Homo sapiens]	1.02317	1.01576	0.805375	0.798283	0.980258	0.838627		0.9481	0.872389	0.920145	0.448646
119580282	splicing factor 3a, subunit 1, 120kDa, isoform CRA_a [OS=Homo sapiens]	1.01382	1.03653	0.943731	0.928298	1.03633	0.90631		0.998026	0.956979	0.958872	0.448756
158259727	unnamed protein product [OS=Homo sapiens]	1.0666	1	1.14048	1.001	0.974925	1.09428		1.06903	1.0234	0.957324	0.448815
83754683	Chain A, 14-3-3 Protein Eta (human) Complexed To Peptide [OS=Homo sapiens]	0.927522	0.980411	1.19785	0.972603	1.07763	1.54338		1.03526	1.19787	1.15707	0.448915
154800487	erlin-1 [OS=Homo sapiens]	0.947669	1.03806	0.936251	1.06401	1.09234	0.921301		0.973993	1.02588	1.05328	0.4494
119606561	hCG2017627, isoform CRA_b [OS=Homo sapiens]	0.909696	0.913498	1.0865	1.27904	1.08469	0.87405		0.969899	1.07926	1.11276	0.449731
530421012	PREDICTED: acyl-coenzyme A thioesterase 9, mitochondrial isoform X1 [OS=Homo sapiens]	1.1276	1.05341	0.837784	1.0019	0.886775	0.892483		1.00626	0.927054	0.921282	0.449737
729475	Flap endonuclease 1 [OS=Homo sapiens]	0.875362	0.980676	1.01546	1.17747	1.11265	0.852285		0.957166	1.04747	1.09434	0.449836
517494	Glycoprotein Ib beta [OS=Homo sapiens]	0.965217	1.41196	0.934783	0.810115	1.1708	0.854008		1.10399	0.944975	0.855966	0.45318
111054898	hemopoietic cell kinase [OS=Homo sapiens]	0.769713	0.585125	1.0009	0.925	0.891667	0.843519		0.785245	0.886728	1.12924	0.454254
119623263	Bruton agammaglobulinemia tyrosine kinase, isoform CRA_c [OS=Homo sapiens]	0.868224	0.768224	1.14579	1.01673	1.02264	1.02264		0.927414	1.02067	1.10055	0.455442
119592011	enolase 1, (alpha), isoform CRA_a [OS=Homo sapiens]	1.0092	1.02147	1.11554	1.10042	1.03171	1.12051		1.04874	1.08421	1.03383	0.455943
767943789	PREDICTED: syntaxin-11 isoform X2 [OS=Homo sapiens]	1.06989	1.20753	0.97957	1.06244	1.05438	0.95569		1.08566	1.02417	0.943358	0.456269
40217847	U5 small nuclear ribonucleoprotein 200 kDa helicase [OS=Homo sapiens]	1.04593	0.967641	1.04697	1.00888	1.00493	0.977318		1.02018	0.997041	0.977318	0.456279
317373384	prolow-density lipoprotein receptor-related protein 1 [OS=Homo sapiens]	0.963563	1.20142	1.02126	0.969031	0.949051	1.06893		1.06208	0.995671	0.937474	0.456597
119573120	phosphoprotein enriched in astrocytes 15, isoform CRA_b [OS=Homo sapiens]	0.907351	1.18328	0.859013	1.14979	1.04008	1.02637		0.983216	1.07208	1.09038	0.457947
3002951	Breakpoint cluster region protein 1 [OS=Homo sapiens]	1.19732	1.19621	1.12709	1.00318	1.2017	1.15711		1.17354	1.12067	0.954943	0.458142
119625357	toll-like receptor 2, isoform CRA_a [OS=Homo sapiens]	0.967118	0.966151	0.858801	0.98968	0.922601	0.982456		0.93069	0.964912	1.03677	0.458533
119626659	nucleolar protein family A, member 1 (H/ACA small nucleolar RNPs), isoform CRA_a [OS=Homo sapiens]	1.1858	1.15762	0.886221	1.00796	1.09154	0.827861		1.07655	0.975788	0.906404	0.459311
530374895	PREDICTED: protein CDV3 homolog isoform X1 [OS=Homo sapiens]	0.956647	0.972062	0.944123	0.896309	0.995606	0.898067		0.957611	0.929994	0.971161	0.459642
41350397	growth-inhibiting gene 5 protein [OS=Homo sapiens]	0.899065	0.939252	0.856075	0.90573	0.94085	0.9122		0.898131	0.919593	1.0239	0.460729
62088094	suppressor of Ty 5 homolog variant [OS=Homo sapiens]	1.02796	1.24409	0.943011	1.04016	0.917671	1.02008		1.07168	0.992637	0.92624	0.46221
119628477	chaperonin containing TCP1, subunit 5 (epsilon) [OS=Homo sapiens]	0.890398	0.871969	1.0388	1.00398	0.89165	1.10139		0.933721	0.999006	1.06992	0.462238
119595469	asparaginyl-tRNA synthetase 2 (mitochondrial)(putative), isoform CRA_c [OS=Homo sapiens]	0.955455	0.975455	0.817273	0.844143	1	1.15102		0.916061	0.998387	1.08987	0.463199
767951242	PREDICTED: dedicator of cytokinesis protein 5 isoform X1 [OS=Homo sapiens]	1.09503	1.09395	0.988121	0.970179	1.0835	1.00497		1.05904	1.01955	0.962715	0.463741
119585027	hCG1644040, partial [OS=Homo sapiens]	1.42249	1.27811	0.977515	1.07718	1.26398	0.949664		1.22604	1.09694	0.894707	0.464258
661918509	Chain G, Structure Of An Rbx1-ubc12~nedd8-cul1-dcn1 Complex: A Ring-e3- E2~ubiquitin-like Protein-substrate Intermediate Trapped In Action [OS=Homo sapiens]	0.943269	0.951923	0.799038	0.971344	0.98913	0.879447		0.898077	0.94664	1.05407	0.464465
179030	arylsulfatase B precursor [OS=Homo sapiens]	0.969598	0.735071	1.35831	1.02389	1.27304	1.24573		1.02099	1.18089	1.15661	0.46489
156627571	Sorbitol dehydrogenase [OS=Homo sapiens]	1.12029	0.973849	0.970711	0.957256	1.0666	0.847913		1.02162	0.957256	0.937001	0.466853
93279232	Chain A, Crystal Structure Of Human Malate Dehydrogenase Type 2 [OS=Homo sapiens]	1.05416	0.93681	1.1655	0.9742	0.867905	1.09185		1.05216	0.977984	0.929505	0.467216
119590242	ADP-ribosylation factor 1, isoform CRA_a [OS=Homo sapiens]	0.761324	0.719512	1.12805	0.886128	0.910973	1.21325		0.869628	1.00345	1.15388	0.467894
21071034	Ribosomal protein L37 [OS=Homo sapiens]	1.33171	1.26245	1.20656	1.29046	1.05359	1.25831		1.26691	1.20079	0.947807	0.467957
119569757	SEC23 interacting protein, isoform CRA_b [OS=Homo sapiens]	0.881321	0.965944	1.09701	0.956522	0.922705	0.911111		0.981424	0.930113	0.947717	0.468946
767969491	PREDICTED: hypoxia up-regulated protein 1 isoform X1 [OS=Homo sapiens]	1.09505	1.04348	0.958544	1.08235	1.0385	1.07701		1.03236	1.06595	1.03254	0.469774
27802522	steroid hydroxylase [OS=Homo sapiens]	0.931697	1.0683	1.17396	0.876907	1.14446	0.883011		1.05799	0.968125	0.915063	0.469776
308153660	nuclear pore complex protein Nup98-Nup96 [OS=Homo sapiens]	0.902778	0.772222	1.00926	0.960114	1.00855	0.896486		0.894753	0.955049	1.06739	0.47108
12655185	HNRPR protein [OS=Homo sapiens]	1.05076	0.981641	1.24406	0.986721	1.01839	1.07457		1.09215	1.02656	0.93994	0.471697
313104266	ubiquitin carboxyl-terminal hydrolase 47 [OS=Homo sapiens]	0.956204	1.06778	1.07091	1.06628	0.987329	0.890838		1.03163	0.981481	0.951389	0.472022
329666048	Chain B, D-Dopachrome Tautomerase (D-Dt)MACROPHAGE MIGRATION INHIBITORY FACTOR 2 (Mif2) Complexed With Inhibitor 4-Ipp [OS=Homo sapiens]	0.894444	0.77963	0.911111	0.84951	0.951915	0.90472		0.861728	0.902048	1.04679	0.472057
189067867	unnamed protein product [OS=Homo sapiens]	0.768347	0.810787	0.983201	0.872778	0.960711	0.8971		0.854111	0.910196	1.06566	0.472214
767995537	PREDICTED: E2/E3 hybrid ubiquitin-protein ligase UBE2O isoform X1 [OS=Homo sapiens]	0.752798	1.059	1.32859	0.960302	0.94707	0.824197		1.0468	0.910523	0.869819	0.472245
225793	Ca binding protein MRP14 [OS=Homo sapiens]	1.17552	1.70554	0.861432	1.13772	1.26619	0.569373		1.2475	0.991093	0.794464	0.475996
119581472	myosin IG, isoform CRA_a [OS=Homo sapiens]	1.01529	1.04485	1.00408	0.98618	0.956565	1.05035		1.02141	0.997697	0.976787	0.476719
50845388	Annexin A2 isoform 1 [OS=Homo sapiens]	1.00302	0.902414	1.14588	1.08188	0.997817	1.17686		1.0171	1.08552	1.06726	0.478177
47938312	Isocitrate dehydrogenase 2 (NADP+), mitochondrial [OS=Homo sapiens]	0.877956	0.823084	1.1088	1.04162	0.860914	1.23046		0.936613	1.04433	1.11501	0.478676
256222411	Filamin-B isoform 1 [OS=Homo sapiens]	0.968847	1.11734	1.01661	0.930792	0.96991	1.06419		1.03427	0.988298	0.955553	0.479531
12652919	Chromosome 19 open reading frame 43 [OS=Homo sapiens]	1.24157	1.1191	0.980899	1.08595	1.02096	1.05346		1.11386	1.05346	0.945775	0.479834
578804211	PREDICTED: arf-GAP domain and FG repeat-containing protein 1 isoform X1 [OS=Homo sapiens]	0.875962	0.844231	1.10192	1.01518	1.00405	0.992915		0.940705	1.00405	1.06734	0.479837
189054908	unnamed protein product [OS=Homo sapiens]	1.26761	1.20775	1.01995	1.17035	1.05088	1.08075		1.1651	1.10066	0.944693	0.479845
119624074	major histocompatibility complex, class II, DP alpha 1, isoform CRA_a [OS=Homo sapiens]	1.03321	0.638241	0.928187	1.24027	0.842412	0.913424		0.866547	0.998703	1.15251	0.480763
357380750	Chain A, Crystal Structure Of Hsult1a1 Bound To Pap And 2-Naphtol [OS=Homo sapiens]	0.922919	0.971223	0.940391	0.888889	1.15716	0.974975		0.944844	1.00701	1.06579	0.482226
281185484	DNA-directed RNA polymerase II subunit RPB1 [OS=Homo sapiens]	1.08744	1.1809	0.851256	0.945507	1.07553	0.809751		1.03987	0.943595	0.907419	0.482634
578814206	PREDICTED: inosine-5'-monophosphate dehydrogenase 1 isoform X1 [OS=Homo sapiens]	1.20732	1.18958	0.905765	1.04928	0.964066	1.05339		1.10089	1.02225	0.928565	0.483487
182673	FMR1, partial [OS=Homo sapiens]	0.946	1.326	0.896	0.946176	0.992446	0.911237		1.056	0.949953	0.899577	0.484454
12653401	ATP synthase, H+ transporting, mitochondrial F1 complex, gamma polypeptide 1 [OS=Homo sapiens]	0.992927	0.793103	0.972591	1.05789	0.805263	1.19789		0.91954	1.02035	1.10963	0.485314
152149548	Chain A, Human Adenylosuccinate Synthetase Isozyme 2 In Complex With Gdp [OS=Homo sapiens]	1.091	0.968	0.763	1.04138	1.01675	0.987192		0.940667	1.01511	1.07914	0.485372
119589997	proteinase 3 (serine proteinase, neutrophil, Wegener granulomatosis autoantigen), isoform CRA_b [OS=Homo sapiens]	1.03627	1.32953	0.818653	0.894881	1.0585	0.863803		1.06149	0.939062	0.884667	0.486481
119627200	basic transcription factor 3-like 4, isoform CRA_a [OS=Homo sapiens]	0.920327	1.06537	1.04699	1.04089	0.979554	0.841078		1.0109	0.953841	0.943561	0.487243
13543489	Biliverdin reductase A [OS=Homo sapiens]	0.846813	0.884872	1.07041	1.02236	0.881098	1.125		0.934031	1.00949	1.08078	0.487767
189053988	unnamed protein product [OS=Homo sapiens]	1.0899	1.17475	0.70202	0.805344	0.978053	0.828244		0.988889	0.870547	0.880329	0.488405
116805340	glycine--tRNA ligase isoform 1 precursor [OS=Homo sapiens]	0.959826	0.966341	1.30402	0.945892	0.986974	1.03206		1.07673	0.98831	0.917882	0.489628
119619964	Succinate-CoA ligase, GDP-forming, alpha subunit [OS=Homo sapiens]	1.07023	1.06709	0.863732	0.964829	0.957224	0.920152		1.00035	0.947402	0.947071	0.489742
296863308	Chain A, A Proteasome Protein [OS=Homo sapiens]	0.913809	1.01205	0.811863	0.912898	0.890285	0.768844		0.912573	0.857342	0.939478	0.491849
767953162	PREDICTED: protein FAM49B isoform X2 [OS=Homo sapiens]	0.906061	0.90202	1.16869	0.88447	0.923295	0.963068		0.992256	0.923611	0.930819	0.493042
193783834	unnamed protein product [OS=Homo sapiens]	1.04576	0.956183	1.06329	1.13676	0.897155	1.3151		1.02175	1.11634	1.09258	0.49309
119582252	leucyl-tRNA synthetase, isoform CRA_a [OS=Homo sapiens]	1.10669	1.01046	1.14435	0.990779	0.952869	1.15266		1.08717	1.0321	0.94935	0.493154
193786653	unnamed protein product [OS=Homo sapiens]	1.07943	1.0998	0.851324	0.973837	0.880814	0.981589		1.01018	0.945413	0.935883	0.493156
31873364	Hypothetical protein [OS=Homo sapiens]	0.8999	1.04204	0.984985	0.949692	1.02053	1.08522		0.975642	1.01848	1.04391	0.493383
160420317	Filamin-A isoform 2 [OS=Homo sapiens]	0.982983	1.003	1.01902	0.981726	1.01827	1.06294		1.00167	1.02098	1.01928	0.49407
134047749	Cytoplasmic dynein 1 light intermediate chain 1 [OS=Homo sapiens]	1.03895	1.09895	1.04737	1.10632	1.08421	1.05053		1.06175	1.08035	1.01751	0.494968
6841210	HSPC280 [OS=Homo sapiens]	0.852444	0.696	1.25244	1.08532	0.979167	1.12103		0.93363	1.06184	1.13732	0.495257
7022593	unnamed protein product [OS=Homo sapiens]	0.891813	0.846979	1.16862	0.98342	1.09845	1.06425		0.969136	1.0487	1.0821	0.495374
194376872	unnamed protein product [OS=Homo sapiens]	1.09928	1.15455	0.883316	1.10464	0.984205	0.750247		1.04572	0.946364	0.904989	0.496377
578823766	PREDICTED: nascent polypeptide-associated complex subunit alpha isoform X2 [OS=Homo sapiens]	1.03964	0.946482	1.05847	1.09226	0.831435	1.70843		1.01487	1.21071	1.19297	0.496778
56203471	histone cluster 2, H3, pseudogene 2 [OS=Homo sapiens]	1.12941	1.02647	0.832353	1.24343	1.10514	0.923429		0.996078	1.09067	1.09496	0.498294
530405767	PREDICTED: pro-interleukin-16 isoform X3 [OS=Homo sapiens]	0.995088	1.05796	0.925344	1.04283	1.03187	0.99502		0.992796	1.02324	1.03066	0.498391
166788562	MYH9 variant protein [OS=Homo sapiens]	0.991279	0.988372	0.898256	0.994077	1.03159	0.941757		0.959302	0.989141	1.0311	0.498514
119575807	DEK oncogene (DNA binding), isoform CRA_b [OS=Homo sapiens]	0.904671	1.01049	0.92183	0.941917	0.952565	1.04647		0.945663	0.980316	1.03664	0.499042
119585302	ubiquinol-cytochrome c reductase core protein I [OS=Homo sapiens]	1.04858	1.01215	1.04858	1.13158	0.944079	1.21272		1.03644	1.09613	1.05759	0.499438
767988616	PREDICTED: rho GTPase-activating protein 17 isoform X1 [OS=Homo sapiens]	1.00293	0.969697	0.915934	0.959725	0.988212	1.00393		0.962854	0.983955	1.02192	0.49956
767989403	PREDICTED: cytochrome c oxidase subunit 4 isoform 1, mitochondrial isoform X2 [OS=Homo sapiens]	1.11618	1.14332	0.923996	1.01339	0.992791	1.02266		1.06117	1.00961	0.951418	0.499953
62899887	ADP-dependent glucokinase [OS=Homo sapiens]	0.972894	0.852856	1.08519	0.977799	0.841699	0.918919		0.970313	0.912806	0.940733	0.500832
530381507	PREDICTED: allograft inflammatory factor 1 isoform X2 [OS=Homo sapiens]	1.21637	1.17825	0.93722	1.08621	0.983773	1.05781		1.11061	1.0426	0.938758	0.503248
20379060	small GTP binding protein RAB7 [OS=Homo sapiens]	0.895425	0.837535	1.05976	0.980711	0.86802	1.20914		0.930906	1.01929	1.09494	0.503643
6523823	HP1-BP74 protein [OS=Homo sapiens]	0.932372	0.857529	0.909829	0.962385	0.908257	0.895413		0.89991	0.922018	1.02457	0.504809
193506634	Chain B, Crystal Structure Of Synbindin [OS=Homo sapiens]	1.21397	0.769401	1.41463	1.13595	0.820745	0.977845		1.13267	0.978181	0.863607	0.505126
158254820	unnamed protein product [OS=Homo sapiens]	1.15385	1.18527	0.900325	0.994005	1.26499	1.25779		1.07981	1.17226	1.08562	0.506414
147743329	Non-functional aryl hydrocarbon receptor interacting protein [OS=Homo sapiens]	1.16876	1.52566	0.802737	0.995108	1.09785	0.936399		1.16572	1.00978	0.866235	0.50651
119608369	nucleoporin 214kDa, isoform CRA_c [OS=Homo sapiens]	1.03068	0.885906	1.20518	0.999034	1.02415	0.872464		1.04059	0.965217	0.927569	0.507012
119598613	splicing factor, arginine/serine-rich 10 (transformer 2 homolog, Drosophila), isoform CRA_c, partial [OS=Homo sapiens]	0.962848	1.10836	0.93808	0.986188	1.00368	0.872928		1.0031	0.954266	0.951321	0.507023
119612221	poly(A) binding protein, cytoplasmic 1, isoform CRA_b [OS=Homo sapiens]	0.99309	0.920039	1.0691	1.07376	0.938883	1.12118		0.994077	1.04461	1.05083	0.507596
119596872	ARS2 protein, isoform CRA_b [OS=Homo sapiens]	0.94	0.978095	0.927619	0.914995	1.04202	0.975167		0.948571	0.977396	1.03039	0.508082
62089184	COP9 constitutive photomorphogenic homolog subunit 2 variant [OS=Homo sapiens]	1.16075	0.895787	1.26829	1.0896	1.05252	0.915551		1.10828	1.01922	0.919647	0.508135
12653119	Coatomer protein complex, subunit beta 2 (beta prime) [OS=Homo sapiens]	1.03754	0.80462	0.92974	0.998022	0.916914	1.0178		0.923965	0.97758	1.05803	0.509069
119599597	ubiquitin-activating enzyme E1-domain containing 1, isoform CRA_a [OS=Homo sapiens]	0.886589	0.657966	1.08011	0.958824	1.04804	0.898039		0.874887	0.968301	1.10677	0.510752
767953118	PREDICTED: regulator of microtubule dynamics protein 1 isoform X1 [OS=Homo sapiens]	0.94522	1.17293	1.29431	1.06452	1.11238	1.00416		1.13749	1.06035	0.93219	0.510882
118572682	Pantothenate kinase 2, mitochondrial [OS=Homo sapiens]	1.19243	1.57518	0.602524	1.38802	1.29948	1.29688		1.12338	1.32812	1.18226	0.511505
109940027	Baculoviral IAP repeat-containing protein 1 [OS=Homo sapiens]	0.962925	0.904222	1.20494	0.931335	1.00484	0.931335		1.02403	0.955835	0.933405	0.513529
119619273	motile sperm domain containing 2, isoform CRA_d [OS=Homo sapiens]	1.18642	1.26812	1.06329	1.15345	1.16993	1.03913		1.17261	1.12084	0.955847	0.51382
62089230	ADP,ATP carrier protein, liver isoform T2 variant [OS=Homo sapiens]	1.20285	0.924567	1.0051	1.20854	0.8	1.72317		1.04417	1.2439	1.19128	0.514468
209447472	Chain A, P38 Complexed With A Quinazoline Inhibitor [OS=Homo sapiens]	0.95432	0.943396	0.986097	0.990844	0.928789	1.03561		0.961271	0.98508	1.02477	0.516668
386869503	40S ribosomal protein S3 isoform 2 [OS=Homo sapiens]	0.997003	0.911089	0.982018	0.948223	0.990863	1.02437		0.96337	0.987817	1.02538	0.517217
767923226	PREDICTED: microtubule-associated protein 4 isoform X1 [OS=Homo sapiens]	1.12651	1.15072	0.866887	0.99527	1.04447	0.887417		1.04804	0.975717	0.930994	0.517441
250497	Ku autoantigen p70 subunit [OS=Homo sapiens]	0.958049	0.966829	0.982439	0.963143	0.955383	0.970902		0.969106	0.963143	0.993847	0.518022
189053263	unnamed protein product [OS=Homo sapiens]	0.924565	0.955513	1.1412	1.05811	1.00439	1.11842		1.00709	1.06031	1.05284	0.518422
30354619	YWHAZ protein, partial [OS=Homo sapiens]	0.867619	0.867619	1.18381	1.00848	0.90562	1.38812		0.973016	1.10074	1.13127	0.518573
189065512	unnamed protein product [OS=Homo sapiens]	1.10451	1.01025	0.959016	1.03386	0.977092	0.961155		1.02459	0.990704	0.966927	0.519011
11272961	(2'-5')oligo(A) synthetase , splice form 8-2 [OS=Homo sapiens]	0.870062	1.11746	1.02599	0.719418	1.22669	0.656972		1.0045	0.867693	0.863802	0.520229
767922905	PREDICTED: charged multivesicular body protein 2b isoform X1 [OS=Homo sapiens]	1.03102	1.4139	0.909091	0.969466	1.1374	0.891221		1.118	0.999364	0.893883	0.520272
767908287	PREDICTED: protein Niban isoform X1 [OS=Homo sapiens]	0.988613	1.07764	1.05383	0.965381	1.00791	1.06429		1.04003	1.01253	0.97356	0.520643
194390062	unnamed protein product [OS=Homo sapiens]	0.963037	0.959041	1.21578	0.93586	0.975705	1.03693		1.04595	0.982831	0.93965	0.521146
294862539	Proline-serine-threonine phosphatase-interacting protein 2 [OS=Homo sapiens]	1.11975	1.16274	0.846469	1.00281	1.08045	0.749298		1.04299	0.944185	0.905268	0.521347
194387782	unnamed protein product [OS=Homo sapiens]	0.818272	1.11023	0.976167	0.977295	1.07502	1.03949		0.968222	1.0306	1.06443	0.522336
37547	unnamed protein product [OS=Homo sapiens]	0.99905	1.02849	0.835708	0.941818	0.916364	0.872727		0.954416	0.910303	0.95378	0.524018
119616843	RecQ protein-like (DNA helicase Q1-like), isoform CRA_a [OS=Homo sapiens]	0.956848	0.965291	0.891182	0.951437	1.08325	0.901883		0.937774	0.978857	1.04381	0.524385
392513686	oligosaccharyltransferase complex subunit OSTC isoform 3 [OS=Homo sapiens]	0.926854	1.07916	1.21343	1.01273	0.666993	1.18022		1.07315	0.953314	0.888335	0.525025
119593672	polymerase (DNA-directed), delta interacting protein 3, isoform CRA_c [OS=Homo sapiens]	0.81826	1.01378	0.678725	0.9082	0.967914	0.849376		0.836922	0.908497	1.08552	0.52545
48146637	FLJ10525 [OS=Homo sapiens]	0.98017	0.994334	0.848914	1.0427	1.01787	0.896723		0.941139	0.985766	1.04742	0.52784
12653341	pyruvate dehydrogenase (lipoamide) beta [OS=Homo sapiens]	0.933134	0.932136	1.07784	1.02551	0.943878	1.11837		0.981038	1.02925	1.04915	0.528186
171849068	Chain B, The 1.5 A Crystal Structure Of Ca2+-Bound S100a4 [OS=Homo sapiens]	0.94522	0.966702	1.41676	0.992079	1.05149	0.962376		1.10956	1.00198	0.903043	0.528208
27696633	v-crk sarcoma virus CT10 oncogene homolog (avian)-like [OS=Homo sapiens]	0.942915	1.01733	1.06728	1.09611	0.925358	1.17587		1.00917	1.06578	1.05609	0.529151
530399005	PREDICTED: FYVE, RhoGEF and PH domain-containing protein 4 isoform X2 [OS=Homo sapiens]	0.67518	0.681564	0.831604	0.841584	1.0288	0.59676		0.729449	0.822382	1.1274	0.529421
67463788	Chain N, Paf-Ah Holoenzyme: Lis1ALFA2 [OS=Homo sapiens]	1.05221	1.17771	0.823293	1.42475	0.962096	1.03122		1.01774	1.13935	1.1195	0.531005
119627063	hCG33036, isoform CRA_b [OS=Homo sapiens]	0.865712	0.715309	1.2256	1.00434	1.2975	0.900109		0.935542	1.06732	1.14086	0.531307
13112005	CNDP dipeptidase 2 (metallopeptidase M20 family) [OS=Homo sapiens]	1.17128	1.03191	1.08511	1.08056	1.07626	1.31149		1.0961	1.1561	1.05474	0.531307
530389040	PREDICTED: arf-GAP with SH3 domain, ANK repeat and PH domain-containing protein 1 isoform X1 [OS=Homo sapiens]	0.862264	0.961321	0.888679	0.856014	0.950834	0.793679		0.904088	0.866842	0.958803	0.531505
12654837	TRNA methyltransferase 6 homolog (S. cerevisiae) [OS=Homo sapiens]	0.936556	1.01913	1.14703	0.946184	0.986301	1.03425		1.03424	0.988911	0.956172	0.531758
7661880	Arf-GAP with coiled-coil, ANK repeat and PH domain-containing protein 1 [OS=Homo sapiens]	1.03496	1.42479	0.888771	0.969789	1.14804	0.861027		1.11617	0.992951	0.889603	0.532364
768013491	PREDICTED: 5'-3' exoribonuclease 2 isoform X1 [OS=Homo sapiens]	1.08395	1.15303	0.922423	0.992079	0.99703	1.02871		1.05313	1.00594	0.955187	0.533173
119592083	exosome component 10, isoform CRA_a, partial [OS=Homo sapiens]	1.3257	1.48855	1.08651	1.25806	0.933259	1.35595		1.30025	1.18242	0.90938	0.533339
11875333	Vacuolar protein sorting 35 [OS=Homo sapiens]	0.809705	0.822074	1.18078	0.968107	1.02572	1.07407		0.93752	1.02263	1.09079	0.534785
767943517	PREDICTED: utrophin isoform X2 [OS=Homo sapiens]	0.920593	0.666667	1.07155	0.955939	0.985632	0.957854		0.886271	0.966475	1.0905	0.535711
223460488	cbl protein [OS=Homo sapiens]	0.953686	1.06616	0.758034	0.852459	0.888697	0.852459		0.925961	0.864538	0.933666	0.535973
16506813	cathepsin H [OS=Homo sapiens]	0.96991	0.887663	1.08024	1.04139	0.845439	0.885135		0.979271	0.923986	0.943545	0.53614
530422563	PREDICTED: cullin-4B isoform X1 [OS=Homo sapiens]	1.09482	1.06836	0.977949	0.932287	1.11874	0.949951		1.04704	1.00033	0.955384	0.536435
12276129	vesicle transport-related protein [OS=Homo sapiens]	0.916747	1.10358	0.979671	1.03627	1.11606	0.98342		1	1.04525	1.04525	0.536877
6005757	FACT complex subunit SPT16 [OS=Homo sapiens]	1.01403	0.947896	0.931864	0.988462	0.975	0.981731		0.964596	0.981731	1.01776	0.537581
119572234	zyxin, isoform CRA_b [OS=Homo sapiens]	1.09043	1.13144	0.926393	0.940566	1.11981	0.903774		1.04942	0.98805	0.941519	0.539248
166214988	Sorting nexin-27 [OS=Homo sapiens]	0.903195	1.05545	0.880639	0.919643	0.960317	1.12897		0.946429	1.00298	1.05975	0.539469
194381616	unnamed protein product [OS=Homo sapiens]	0.891892	0.85447	1.33264	0.888683	0.869202	1.00278		1.02633	0.920223	0.896611	0.541273
194379162	unnamed protein product [OS=Homo sapiens]	1.15672	0.915066	1.00202	0.974212	0.995224	0.961796		1.0246	0.977077	0.953615	0.541733
6683496	bromodomain adjacent to zinc finger domain 1B [OS=Homo sapiens]	1.03874	1.09072	0.834862	1.11297	0.942469	1.09937		0.988107	1.0516	1.06426	0.541844
119611544	DEAH (Asp-Glu-Ala-His) box polypeptide 9, isoform CRA_b [OS=Homo sapiens]	0.905366	0.879024	1.16976	1.06032	0.889947	1.30794		0.984715	1.08607	1.10292	0.543377
158259671	unnamed protein product [OS=Homo sapiens]	1.00956	0.934034	0.940727	0.990206	1.07346	0.920666		0.96144	0.994776	1.03467	0.543975
158259627	unnamed protein product [OS=Homo sapiens]	1.00622	1.08817	0.993776	0.968566	0.953831	1.07171		1.02939	0.998035	0.969539	0.544872
4586840	type II membrane protein [OS=Homo sapiens]	1.01494	1.21451	1.02028	1.13793	1.26363	1.03337		1.08324	1.14498	1.05699	0.545158
325301072	translocon-associated protein subunit delta isoform 1 precursor [OS=Homo sapiens]	1.01622	1.06054	1.41405	1.10933	0.922768	1.16951		1.1636	1.0672	0.917152	0.545568
197692517	Calreticulin precursor [OS=Homo sapiens]	0.935393	0.781835	1.0927	0.970526	1.02	0.998947		0.936642	0.996491	1.0639	0.546149
2253267	Properdin [OS=Homo sapiens]	0.975916	1.60733	0.598953	0.765225	1.14828	0.606355		1.06073	0.839953	0.791861	0.546178
18158958	Chain A, Ile260thr Mutant Of Human Urod, Human Uroporphyrinogen Iii Decarboxylase [OS=Homo sapiens]	0.968504	1.06693	0.951772	0.971144	0.971144	1.22886		0.995735	1.05705	1.06158	0.5462
119604538	Interleukin enhancer binding factor 3, 90kDa, isoform CRA_b [OS=Homo sapiens]	0.963107	1.07573	0.948544	0.97042	0.897901	1.01527		0.995793	0.961196	0.965257	0.547836
443671	complement component C4A, partial [OS=Homo sapiens]	1.26218	1.33821	0.720273	1.02825	1.08174	0.789102		1.10689	0.966364	0.873046	0.547874
767956614	PREDICTED: delta-aminolevulinic acid dehydratase isoform X1 [OS=Homo sapiens]	0.78	1.19429	0.9	0.987915	1.10171	1.03323		0.958095	1.04095	1.08648	0.551029
3204514	Tapasin*01 [OS=Homo sapiens]	1.1748	1.10742	0.761719	0.989583	1.00852	0.747159		1.01465	0.915088	0.901877	0.551061
119628774	nucleoporin like 1, isoform CRA_b [OS=Homo sapiens]	1.01607	0.839255	0.989002	0.990644	1.10499	0.904366		0.948111	1	1.05473	0.551926
1808985	p167 [OS=Homo sapiens]	0.910145	0.955556	0.964251	0.917448	0.974672	0.992495		0.943317	0.961538	1.01932	0.55306
930625174	anti-HIV-1 immunoglobulin light chain variable region, partial [OS=Homo sapiens]	1.20533	1.29418	0.674235	0.935884	1.10031	0.700103		1.05791	0.912099	0.862168	0.553471
62088544	Diaphanous 1 variant [OS=Homo sapiens]	0.991089	1.0099	0.918812	0.982301	0.979351	1.01672		0.973267	0.992789	1.02006	0.553773
42559482	PHD finger protein 6 [OS=Homo sapiens]	0.932292	1.27083	0.882292	0.904902	1.08235	0.819608		1.02847	0.935621	0.909719	0.555497
3023439	Calcineurin B homologous protein 1 [OS=Homo sapiens]	1	0.996739	1.15761	1.08129	1.05011	0.849666		1.05145	0.99369	0.945067	0.555602
119629163	Lymphocyte cytosolic protein 1 (L-plastin), isoform CRA_a [OS=Homo sapiens]	0.995906	0.95087	1.1433	1.07278	1.02321	1.11709		1.03002	1.07103	1.03981	0.557327
158255150	unnamed protein product [OS=Homo sapiens]	0.919844	0.998045	1.08504	1.03842	0.984833	1.08696		1.00098	1.03674	1.03573	0.558443
119627912	Tyrosyl-tRNA synthetase, isoform CRA_a [OS=Homo sapiens]	1.09054	1.1119	0.948118	0.988934	1.00604	1.05131		1.05019	1.01543	0.966901	0.559447
158258537	unnamed protein product [OS=Homo sapiens]	1.02425	1.06063	0.714552	1.09677	1.01112	0.921023		0.933147	1.00964	1.08197	0.561471
221043944	unnamed protein product [OS=Homo sapiens]	1.15211	1.14697	0.862282	1.05942	0.858006	1.02719		1.05379	0.981537	0.931439	0.561763
189055017	unnamed protein product [OS=Homo sapiens]	1.00101	0.845142	1.27227	1.05869	1.02257	1.34086		1.03947	1.14071	1.09739	0.561991
189054540	unnamed protein product [OS=Homo sapiens]	1.04611	0.985591	0.909702	1.02473	0.929032	1.1129		0.980467	1.02222	1.04259	0.562184
4884361	Hypothetical protein [OS=Homo sapiens]	0.935259	1.06972	0.907371	0.944802	0.937443	0.935603		0.970784	0.939282	0.967551	0.564353
163310811	Chain A, Solution Structure Of Rna-Binding Protein 15.5k [OS=Homo sapiens]	0.834638	0.926614	1.06654	1.01431	0.809816	1.29959		0.942596	1.04124	1.10465	0.564401
194374075	unnamed protein product [OS=Homo sapiens]	1.02564	1.54701	0.71047	1.21358	0.859259	1.98519		1.09437	1.35267	1.23603	0.564955
119618165	KIAA1033, isoform CRA_b [OS=Homo sapiens]	0.888354	0.928778	1.02599	0.973173	0.938945	0.810361		0.947706	0.907493	0.957568	0.565167
119578917	chromatin modifying protein 5, isoform CRA_b [OS=Homo sapiens]	1.08316	1.1185	1.05717	1.0491	0.892351	1.16525		1.08628	1.03557	0.953317	0.565423
440874	hLON ATP-dependent protease [OS=Homo sapiens]	1.02099	0.971374	1.00095	1.08058	1	0.977273		0.997774	1.01928	1.02156	0.566718
530404919	PREDICTED: serine/threonine-protein kinase Nek9 isoform X1 [OS=Homo sapiens]	1.01584	1.05347	0.989109	0.928358	1	1.05373		1.01947	0.99403	0.975044	0.566987
157881389	Chain A, Structure Of The Aflatoxin Aldehyde Reductase In Complex With Nadph [OS=Homo sapiens]	0.91115	0.615854	0.818815	0.8	0.782063	0.956951		0.78194	0.846338	1.08236	0.567172
4097195	fumarase [OS=Homo sapiens]	0.970588	0.939216	0.944118	0.977755	0.888777	1.10617		0.951307	0.9909	1.04162	0.568759
530380665	PREDICTED: treacle protein isoform X1 [OS=Homo sapiens]	1.07756	1.10755	1.05067	1.01139	1.15114	0.964803		1.07859	1.04244	0.966484	0.569084
194389690	unnamed protein product [OS=Homo sapiens]	1.07426	1.0297	0.876238	0.969849	1.07437	1.06332		0.993399	1.03585	1.04273	0.569192
130850	Proteasome subunit alpha type-2 [OS=Homo sapiens]	1.05573	0.980021	1.2103	1.03233	0.90194	1.1347		1.08202	1.02299	0.945444	0.570121
119586189	FK506 binding protein 3, 25kDa [OS=Homo sapiens]	1.0365	1.04692	0.938478	1.01472	1.02484	0.869365		1.0073	0.969641	0.962615	0.570145
119576736	syntaxin binding protein 3, isoform CRA_c [OS=Homo sapiens]	1.04305	0.947109	1.94834	1.10175	1.1116	1.13457		1.31283	1.11597	0.85005	0.570677
768031487	PREDICTED: myotubularin-related protein 5 isoform X1 [OS=Homo sapiens]	0.944593	0.892761	0.898123	0.961233	0.794714	0.885463		0.911826	0.88047	0.965612	0.570985
119590663	hCG16983, isoform CRA_f [OS=Homo sapiens]	0.76525	0.914048	1.1146	0.973205	0.915327	1.1254		0.9313	1.00464	1.07875	0.571131
36126	ribosomal protein L17 [OS=Homo sapiens]	0.985294	1.04118	0.919608	1.18202	0.801733	1.21343		0.982026	1.06573	1.08523	0.573953
530410015	PREDICTED: developmentally-regulated GTP-binding protein 2 isoform X1 [OS=Homo sapiens]	0.902041	0.595918	1.76633	0.953195	0.929793	0.725473		1.0881	0.869487	0.799091	0.574254
228543	splicing factor U2AF:SUBUNIT=large [OS=Homo sapiens]	0.810964	0.829868	1.22212	0.971545	0.982724	1.18496		0.954316	1.04641	1.0965	0.574623
20178314	NADH dehydrogenase [ubiquinone] iron-sulfur protein 2, mitochondrial [OS=Homo sapiens]	1.06025	1.02854	1.05391	1.14017	0.958159	1.16423		1.04757	1.08752	1.03813	0.57637
165761113	Chain F, Crystal Structure Of P63rhogef Complex With Galpha-Q And Rhoa [OS=Homo sapiens]	1.05397	1.10159	1.1291	1.07734	1.16541	0.888292		1.09489	1.04368	0.953233	0.577855
14714839	3-hydroxymethyl-3-methylglutaryl-Coenzyme A lyase [OS=Homo sapiens]	0.896794	0.973948	1.27255	0.938939	1.05205	0.932933		1.04776	0.974641	0.930212	0.578093
62897659	TNF receptor-associated protein 1 variant [OS=Homo sapiens]	0.905337	1.16616	0.957704	0.854976	0.982938	1.02085		1.00973	0.952923	0.943736	0.578773
194378426	unnamed protein product [OS=Homo sapiens]	1.14804	1.02719	0.86002	0.985047	0.994393	0.894393		1.01175	0.957944	0.94682	0.579658
530419267	PREDICTED: ATP-dependent 6-phosphofructokinase, liver type isoform X3 [OS=Homo sapiens]	1.01589	1.03078	0.923535	0.954813	1.00688	0.937132		0.99007	0.966274	0.975966	0.579741
119610684	hCG32827, isoform CRA_d [OS=Homo sapiens]	1.00614	0.898669	1.21904	1.23094	0.763453	1.5852		1.04128	1.1932	1.14589	0.584702
194382240	unnamed protein product [OS=Homo sapiens]	1.0715	1.12198	1.0368	1.07742	1.02903	1.07204		1.07676	1.0595	0.983968	0.58475
194387828	unnamed protein product [OS=Homo sapiens]	1.16736	1.03616	0.958678	0.923611	1.0496	1.05655		1.05406	1.00992	0.958121	0.586188
158261113	unnamed protein product [OS=Homo sapiens]	0.913405	0.924081	1.40925	1.02434	1.00389	0.924051		1.08225	0.984096	0.909309	0.58694
119598013	vacuolar protein sorting 13C (yeast), isoform CRA_i [OS=Homo sapiens]	0.9311	0.956938	0.922488	0.988495	0.920422	0.941515		0.936842	0.950144	1.0142	0.588183
14286234	thioredoxin domain containing 12 (endoplasmic reticulum) [OS=Homo sapiens]	0.76943	0.944301	2.32254	1.00635	0.87619	1.26455		1.34542	1.04903	0.779703	0.58825
12655189	Testis derived transcript (3 LIM domains) [OS=Homo sapiens]	1.12419	1.11123	0.865011	1.00776	1.01552	0.919496		1.03348	0.980925	0.94915	0.589682
119593227	B-cell receptor-associated protein 31, isoform CRA_b [OS=Homo sapiens]	1.09014	1.11983	0.956522	0.998985	1.10457	0.941117		1.0555	1.01489	0.961528	0.589732
119580518	RAB, member of RAS oncogene family-like 4, isoform CRA_a, partial [OS=Homo sapiens]	1.02108	1.06526	0.958835	0.990412	1.07862	0.844679		1.01506	0.971237	0.956827	0.589759
578835487	PREDICTED: ral GTPase-activating protein subunit alpha-2 isoform X1 [OS=Homo sapiens]	1.13584	1.31661	0.914316	1.00926	1.13272	1.01029		1.12226	1.05075	0.936287	0.593188
530383409	PREDICTED: absent in melanoma 1 protein isoform X1 [OS=Homo sapiens]	1.03229	0.675947	1.2539	0.985169	1.06462	1.23093		0.987379	1.09357	1.10755	0.593333
34783244	Chromosome 11 open reading frame 31 [OS=Homo sapiens]	1.19959	0.941055	1.04343	1.04842	0.877095	1.08659		1.06136	1.00403	0.945991	0.593598
119611474	torsin A interacting protein 1, isoform CRA_b [OS=Homo sapiens]	0.92315	0.948767	0.907021	0.902554	0.933775	0.993377		0.926312	0.943236	1.01827	0.594297
20141376	Trifunctional enzyme subunit alpha, mitochondrial [OS=Homo sapiens]	0.961577	0.984833	1.10415	1.00216	0.964324	1.26486		1.01685	1.07712	1.05927	0.594416
24638454	sarcoplasmic/endoplasmic reticulum calcium ATPase 2 isoform b [OS=Homo sapiens]	1.03012	1.11044	0.924699	1.02328	0.980769	0.963563		1.02175	0.989204	0.968143	0.59625
11274539	hypothetical protein DKFZp762K0911.1 [OS=Homo sapiens]	1.02434	0.897566	1.02535	0.990741	0.930041	1.17078		0.982421	1.03052	1.04896	0.596781
15079735	Sorting and assembly machinery component 50 homolog (S. cerevisiae) [OS=Homo sapiens]	0.936902	0.779159	1.14627	0.869919	0.900632	0.907859		0.954111	0.892803	0.935744	0.597203
12644154	Eukaryotic translation initiation factor 2 subunit 2 [OS=Homo sapiens]	1.06825	1.0455	0.882295	0.971591	0.952652	0.970644		0.998681	0.964962	0.966236	0.597553
119579081	PC4 and SFRS1 interacting protein 1, isoform CRA_c [OS=Homo sapiens]	0.994624	1.26559	0.976344	1	1.08954	0.975855		1.07885	1.0218	0.947115	0.597788
158258232	unnamed protein product [OS=Homo sapiens]	1.22269	1.07529	0.869565	1.08587	1.01754	0.852262		1.05585	0.985226	0.933112	0.598517
119614942	phosphatidylcholine transfer protein, isoform CRA_d, partial [OS=Homo sapiens]	0.997073	1.12976	0.721951	0.864086	0.915392	0.861386		0.949593	0.880288	0.927016	0.598537
119596695	RNA binding protein, autoantigenic (hnRNP-associated with lethal yellow homolog (mouse)), isoform CRA_c [OS=Homo sapiens]	1.01978	1.01187	0.988131	1.0343	0.913721	1.22973		1.00659	1.05925	1.05231	0.599854
15988456	Chain A, Refined Solution Structure Of Human Cystatin A [OS=Homo sapiens]	1.02817	1.22032	0.899396	1.16956	1.25626	0.94605		1.0493	1.12396	1.07115	0.599951
528082429	Chain B, Structure Of The S283y Mutant Of Mrdi [OS=Homo sapiens]	1.14909	1.1278	1.23003	1.15295	1.07532	1.5168		1.16897	1.24836	1.06791	0.59999
62087546	DEAD/H (Asp-Glu-Ala-Asp/His) box polypeptide 3 variant [OS=Homo sapiens]	0.921206	0.86284	1.12646	1.04158	0.995943	1.01116		0.970169	1.01623	1.04747	0.600271
15278395	DnaJ (Hsp40) homolog, subfamily A, member 2 [OS=Homo sapiens]	1.06509	0.961538	0.905325	1.01673	0.911417	0.902559		0.977318	0.94357	0.965469	0.60059
189053730	unnamed protein product [OS=Homo sapiens]	1.39615	1.13678	0.411348	1.31528	1.142	1.00842		0.981425	1.15523	1.1771	0.602458
119582950	annexin A1, isoform CRA_b [OS=Homo sapiens]	0.939453	0.891602	1.13867	1.02984	0.987654	1.08951		0.989909	1.03567	1.04622	0.603262
220702508	Chain C, TapasinERP57 HETERODIMER [OS=Homo sapiens]	0.97824	0.913907	0.92526	0.990937	0.93857	0.933535		0.939136	0.954347	1.0162	0.603462
224036361	Chain D, Crystal Structure Of Pdcd4-eif4a [OS=Homo sapiens]	0.933735	0.903614	1.20482	1.08207	0.895248	1.33261		1.01406	1.10331	1.08802	0.60414
119571982	integrin, alpha 2b (platelet glycoprotein IIb of IIb/IIIa complex, antigen CD41), isoform CRA_d [OS=Homo sapiens]	0.690385	1.17596	1.00096	0.815514	1.13417	1.23795		0.955769	1.06254	1.11172	0.605156
33337753	MSTP011 [OS=Homo sapiens]	1.05888	1.04162	0.922843	0.932302	1.06673	0.916828		1.00778	0.971954	0.964447	0.605379
119590161	epoxide hydrolase 1, microsomal (xenobiotic), isoform CRA_a [OS=Homo sapiens]	1.08355	0.917326	0.715919	1.19141	0.947266	0.830078		0.9056	0.989583	1.09274	0.606384
35837	unnamed protein product [OS=Homo sapiens]	1.00401	0.940882	1.14429	1.14072	0.988273	1.08529		1.02973	1.07143	1.0405	0.606991
71042777	Chain B, 14-3-3 Protein Theta (Human) Complexed To Peptide [OS=Homo sapiens]	0.932485	0.755382	1.39237	1.10356	0.929881	1.45307		1.02674	1.16217	1.1319	0.608935
119611367	aspartyl-tRNA synthetase 2 (mitochondrial), isoform CRA_b [OS=Homo sapiens]	0.944842	1.01328	1.1665	0.977934	1.07924	0.938816		1.04154	0.998663	0.958834	0.610656
612149787	apoptosis regulator BAX isoform 1 [OS=Homo sapiens]	0.997099	0.989362	0.81528	0.916503	1.05206	0.951866		0.933914	0.973477	1.04236	0.611489
1585683	membrane protein band 7.2b [OS=Homo sapiens]	0.962857	1.31429	0.735238	1.11892	1.08997	1.0817		1.00413	1.09686	1.09236	0.611978
62088874	Neutrophil cytosol factor 2 variant [OS=Homo sapiens]	0.946535	0.988119	0.99604	0.97451	0.961765	1.04314		0.976898	0.993137	1.01662	0.612065
34364836	Hypothetical protein [OS=Homo sapiens]	0.980063	1.04722	1.24449	1.10129	1.06157	0.961271		1.09059	1.04138	0.954874	0.612147
119571539	HCG1998851, isoform CRA_c [OS=Homo sapiens]	1.01109	1.05847	0.899194	0.938272	0.991453	0.957265		0.989583	0.96233	0.97246	0.612727
119627646	CAP, adenylate cyclase-associated protein 1 (yeast), isoform CRA_a [OS=Homo sapiens]	0.928939	0.92585	1.21112	1.05128	0.971154	1.25		1.02197	1.09081	1.06736	0.613212
119571920	formin-like 1, isoform CRA_b [OS=Homo sapiens]	0.971319	1.00669	0.827916	0.95098	1.00098	0.948039		0.935309	0.966667	1.03353	0.613274
17390298	T-cell, immune regulator 1, ATPase, H+ transporting, lysosomal V0 subunit A3 [OS=Homo sapiens]	0.91982	1.1045	0.74955	0.997984	0.975806	0.96875		0.924625	0.980847	1.06081	0.613763
62897321	steroid dehydrogenase homolog [OS=Homo sapiens]	0.981905	0.935238	0.928571	0.893701	0.970472	0.936024		0.948571	0.933399	0.984005	0.614569
955264593	Chain A, Structure Of Human Leukotriene A4 Hydrolase In Complex With Inhibitor H1 [OS=Homo sapiens]	1.05149	1.05046	0.953656	0.998016	1.02778	0.970238		1.01854	0.998677	0.980501	0.614788
578827087	PREDICTED: pyruvate kinase PKM isoform X2 [OS=Homo sapiens]	0.914936	0.880317	1.18991	1.0249	0.952282	1.21162		0.995054	1.06293	1.06822	0.615229
74732856	Thioredoxin domain-containing protein 17 [OS=Homo sapiens]	0.842404	0.891156	2.00907	0.926082	0.604013	1.4699		1.24754	1	0.801575	0.61695
767958073	PREDICTED: niban-like protein 1 isoform X2 [OS=Homo sapiens]	0.842105	0.927273	1.13684	1.00626	0.980188	1.06778		0.96874	1.01807	1.05093	0.617789
59803121	Mortality factor 4-like protein 1 [OS=Homo sapiens]	0.838264	0.779093	1.62229	0.860921	1.07835	0.846229		1.07988	0.928501	0.859818	0.619762
119572904	protein arginine methyltransferase 1, isoform CRA_b [OS=Homo sapiens]	0.818731	0.831823	1.33132	1.06145	0.87486	1.41899		0.993958	1.11844	1.12523	0.620437
119627549	leucine proline-enriched proteoglycan (leprecan) 1, isoform CRA_c [OS=Homo sapiens]	0.932793	0.727694	1.85284	1.0387	0.909369	1.00713		1.17111	0.985064	0.841139	0.621401
5174449	Histone H1x [OS=Homo sapiens]	1.1559	1.10154	0.872821	1.06094	1.17737	1.0457		1.04342	1.09467	1.04912	0.622378
119627697	c-myc binding protein, isoform CRA_c [OS=Homo sapiens]	1.00402	1.04217	0.871486	0.958628	1.08174	0.979818		0.972557	1.00673	1.03513	0.622642
953514538	complement C5 isoform 2 [OS=Homo sapiens]	1.79376	1.06539	0.479879	1.67516	1.41911	0.940127		1.11301	1.3448	1.20825	0.623786
119621575	chromosome 18 open reading frame 17, isoform CRA_b, partial [OS=Homo sapiens]	1.09946	0.850811	1.20865	1.0569	1.0295	1.28451		1.05297	1.12364	1.06711	0.623845
1778051	Prt1 homolog [OS=Homo sapiens]	1.00393	0.93222	0.937132	0.97003	0.924076	1.04695		0.95776	0.980353	1.02359	0.624412
2407068	TFAR19 [OS=Homo sapiens]	0.997957	1.01328	0.988764	1.0105	0.979008	1.04103		1	1.01018	1.01018	0.625491
194386292	unnamed protein product [OS=Homo sapiens]	0.901887	0.982075	0.866038	0.862488	0.909261	0.91768		0.916667	0.896476	0.977974	0.626477
221043506	unnamed protein product [OS=Homo sapiens]	1.08131	1.02534	1.1151	1.0783	0.963087	1.38143		1.07392	1.14094	1.06241	0.626855
14043107	FSCN1 protein, partial [OS=Homo sapiens]	0.936759	0.884387	1.01581	0.942418	1.00096	0.959693		0.945652	0.96769	1.0233	0.627202
51095108	LSM8 homolog, U6 small nuclear RNA associated (S. cerevisiae) [OS=Homo sapiens]	0.768421	0.672807	1.34561	0.81413	0.773759	0.865433		0.928947	0.817774	0.880323	0.627435
767975924	PREDICTED: protein SCAF11 isoform X3 [OS=Homo sapiens]	1.4619	1.13214	0.884524	1.07128	1.05165	1.09194		1.15952	1.07163	0.924194	0.627764
530390528	PREDICTED: carnitine O-acetyltransferase isoform X2 [OS=Homo sapiens]	1.08368	0.953975	1.04603	1.01424	1.02442	1.12818		1.02789	1.05561	1.02697	0.628636
1063621	mutated in ataxia telangiectasia [OS=Homo sapiens]	0.965863	1.00803	1.07731	1.03265	1.02449	0.916327		1.01707	0.991156	0.974523	0.629026
119587533	radixin, isoform CRA_a [OS=Homo sapiens]	1.03293	1.22056	0.888224	0.939512	1.11805	0.900488		1.04724	0.986016	0.941539	0.629055
62087582	H2A histone family, member V isoform 1 variant [OS=Homo sapiens]	1.05285	1.11077	0.940041	1.0091	0.992922	1.02224		1.03455	1.00809	0.97442	0.630175
119571985	granulin, isoform CRA_a [OS=Homo sapiens]	0.950673	0.972197	0.701345	1.02822	1.07432	0.735654		0.874738	0.946065	1.08154	0.63039
221316659	Leupaxin isoform 1 [OS=Homo sapiens]	0.936355	0.975892	0.724204	1.07009	0.814413	0.920039		0.878817	0.934847	1.06376	0.6305
530425325	PREDICTED: polypyrimidine tract-binding protein 1 isoform X1 [OS=Homo sapiens]	0.897727	0.720041	1.80992	0.938505	0.985809	0.97824		1.14256	0.967518	0.846797	0.631784
33337974	MSTP086 [OS=Homo sapiens]	1.01035	1.05738	0.905927	0.960663	0.909938	1.31056		0.99122	1.06039	1.06978	0.632112
12653227	interleukin enhancer binding factor 2, 45kDa [OS=Homo sapiens]	1.06851	1.07403	1.06851	1.03846	1.00214	1.11752		1.07035	1.05271	0.983516	0.632283
119589795	LSM7 homolog, U6 small nuclear RNA associated (S. cerevisiae), isoform CRA_a [OS=Homo sapiens]	1.082	1.125	0.937	1.01365	1.10624	0.894737		1.048	1.00487	0.958849	0.632969
14714514	pyruvate dehydrogenase complex, component X [OS=Homo sapiens]	0.940299	0.822886	1.15423	0.926036	0.983235	0.846154		0.972471	0.918475	0.944475	0.633632
2920587	TBP-associated factor 172 [OS=Homo sapiens]	0.894384	0.548198	0.932104	0.820423	0.772007	0.99912		0.791562	0.86385	1.09132	0.633643
578804543	PREDICTED: dedicator of cytokinesis protein 10 isoform X1 [OS=Homo sapiens]	0.931563	0.940756	1.05005	1.01508	1.06834	0.925628		0.974123	1.00302	1.02966	0.635503
119605742	CREB binding protein (Rubinstein-Taybi syndrome), isoform CRA_b [OS=Homo sapiens]	1.05683	1.08306	1.34317	1.0442	1.07403	1.20552		1.16102	1.10792	0.954263	0.636404
33150634	stress-inducible chaperone GrpE [OS=Homo sapiens]	1.00505	0.936428	1.16549	1.01276	0.894014	1.06968		1.03565	0.992149	0.957993	0.637072
119624034	major histocompatibility complex, class II, DR alpha, isoform CRA_a [OS=Homo sapiens]	0.969369	0.827027	0.766667	1.10988	0.841182	0.789474		0.854354	0.913512	1.06924	0.637132
23491735	Ribosomal protein L10A [OS=Homo sapiens]	1.1227	1.03988	0.919223	0.962513	0.860182	1.11449		1.02727	0.979061	0.953074	0.637153
119619804	high-mobility group box 3, isoform CRA_b [OS=Homo sapiens]	1.16648	1.19934	0.841183	1.04409	1.07816	0.888778		1.069	1.00367	0.938888	0.637438
767999129	PREDICTED: rho-associated protein kinase 1 isoform X1 [OS=Homo sapiens]	1.08215	1.13286	0.941176	1.01913	1.07351	0.963746		1.05206	1.0188	0.968382	0.638363
14041815	Kinase-like protein [OS=Homo sapiens]	0.992857	1.07041	0.938776	0.870406	1.09381	0.919729		1.00068	0.961315	0.960662	0.639427
46360168	Prohibitin [OS=Homo sapiens]	1.04541	1.06155	0.9556	1.06322	0.939937	1.17281		1.02085	1.05866	1.03703	0.64031
16306948	Unknown (protein for IMAGE:3897065), partial [OS=Homo sapiens]	0.763542	0.696875	1.5375	1.14832	1.1066	1.1518		0.999306	1.13557	1.13636	0.640517
530403962	PREDICTED: ena/VASP-like protein isoform X1 [OS=Homo sapiens]	1.08743	1.24918	0.904918	0.951691	1.1942	0.889855		1.08051	1.01192	0.936517	0.640678
158260649	unnamed protein product [OS=Homo sapiens]	1.0038	1.09886	0.76616	0.963115	1.16701	0.92623		0.956274	1.01878	1.06537	0.640878
157830398	Chain A, Human Methionine Aminopeptidase 2 [OS=Homo sapiens]	0.855072	0.92029	1.00414	0.967167	1.02814	0.877111		0.926501	0.957473	1.03343	0.641154
119600189	ribosomal protein L24, isoform CRA_d [OS=Homo sapiens]	0.912217	0.871493	1.02805	0.86853	0.658385	1.08592		0.937255	0.870945	0.929251	0.641904
119593392	amylo-1, 6-glucosidase, 4-alpha-glucanotransferase (glycogen debranching enzyme, glycogen storage disease type III), isoform CRA_e [OS=Homo sapiens]	0.895535	0.800337	0.716933	0.927577	1.07799	0.623027		0.804268	0.876199	1.08944	0.642356
530427472	PREDICTED: rho guanine nucleotide exchange factor 18 isoform X2 [OS=Homo sapiens]	0.910407	0.9819	0.947511	0.929756	1.04878	0.92878		0.946606	0.969106	1.02377	0.6424
1575000	2,4-dienoyl-CoA reductase [OS=Homo sapiens]	0.928161	0.725096	1.17529	1.08172	0.94382	1.00715		0.942848	1.0109	1.07217	0.643413
194376742	unnamed protein product [OS=Homo sapiens]	1.20299	1.0406	1.08654	1.15875	0.915066	1.12235		1.11004	1.06539	0.95977	0.645695
9955242	Chain B, Crystal Structure Of Human Transaldolase [OS=Homo sapiens]	0.845204	0.796771	1.15859	0.97561	0.96	1.03707		0.933523	0.990894	1.06146	0.64632
768015557	PREDICTED: regulator of G-protein signaling 19 isoform X2 [OS=Homo sapiens]	1.08434	1	1.33406	1.11983	1.16116	0.964876		1.13947	1.08196	0.949528	0.648091
529280787	Chain B, Human Epidermal Fatty Acid-binding Protein (fabp5) In Complex With The Inhibitor Bms-309413 [OS=Homo sapiens]	0.978744	0.985507	1.01643	0.987867	0.854398	1.36502		0.993559	1.06909	1.07602	0.648101
11526789	Inorganic pyrophosphatase 2 [OS=Homo sapiens]	0.817922	0.757865	1.28789	1.06999	0.934252	1.11983		0.95456	1.04136	1.09093	0.648652
530421594	PREDICTED: probable ubiquitin carboxyl-terminal hydrolase FAF-X isoform X1 [OS=Homo sapiens]	0.908155	0.981974	0.852361	0.871177	0.940686	0.86469		0.914163	0.892184	0.975957	0.648894
33150820	MSIN3A [OS=Homo sapiens]	0.777679	0.883968	1.12578	0.94439	1.03024	0.96878		0.929141	0.981138	1.05596	0.649784
18204183	RAB24, member RAS oncogene family [OS=Homo sapiens]	1.12977	1.0792	0.753817	1.05414	1.17978	0.930541		0.987595	1.05482	1.06807	0.651737
119619926	capping protein (actin filament), gelsolin-like, isoform CRA_a [OS=Homo sapiens]	1.02556	1.02249	1.10941	0.953603	0.876604	1.18559		1.05249	1.00526	0.955132	0.652263
119615164	chromobox homolog 1 (HP1 beta homolog Drosophila), isoform CRA_a [OS=Homo sapiens]	1.19261	1.45801	1.00112	1.22275	1.55687	1.13981		1.21725	1.30648	1.07331	0.652784
530393288	PREDICTED: cytosolic purine 5'-nucleotidase isoform X2 [OS=Homo sapiens]	1.01273	1.11851	0.990206	1.01986	0.938431	1.08044		1.04048	1.01291	0.973499	0.654239
62087662	TPM1 protein variant [OS=Homo sapiens]	0.675491	1.17848	0.71819	0.822	1.107	0.906		0.857387	0.945	1.10219	0.655162
119598180	ribosomal protein L4, isoform CRA_b [OS=Homo sapiens]	1.01457	0.957336	1.04787	0.968664	0.828571	1.1023		1.00659	0.966513	0.960185	0.655685
767985670	PREDICTED: proline-serine-threonine phosphatase-interacting protein 1 isoform X6 [OS=Homo sapiens]	0.959473	1.17933	0.924012	1.13057	1.09554	0.971338		1.02094	1.06582	1.04396	0.65574
119580539	mercaptopyruvate sulfurtransferase, isoform CRA_b [OS=Homo sapiens]	1.17455	0.605856	1.31194	0.956332	0.827948	0.98952		1.03078	0.9246	0.89699	0.656954
12052812	Hypothetical protein [OS=Homo sapiens]	0.976167	1.02781	0.984111	0.968147	0.822394	1.08591		0.996028	0.958816	0.96264	0.657745
767983063	PREDICTED: cytoplasmic FMR1-interacting protein 1 isoform X1 [OS=Homo sapiens]	0.944972	0.839658	0.985769	0.929264	0.963178	0.94186		0.923466	0.944767	1.02307	0.658126
20455193	Nuclear pore complex protein Nup50 [OS=Homo sapiens]	0.954696	1.28398	0.880663	1.05504	1.17445	1.07477		1.03978	1.10142	1.05928	0.658551
30582875	bleomycin hydrolase [OS=Homo sapiens]	0.953846	0.952885	0.981731	0.960563	0.99061	0.894836		0.962821	0.94867	0.985303	0.659864
768037765	PREDICTED: moesin isoform X1 [OS=Homo sapiens]	1.00098	1.00392	0.948039	0.978282	1.01185	0.992103		0.984314	0.994077	1.00992	0.660313
47605556	Bcl-2-associated transcription factor 1 [OS=Homo sapiens]	1.02013	0.995763	1.18644	1.02886	1.07463	1.00995		1.06744	1.03781	0.97224	0.662179
119583438	thioredoxin-like 1, isoform CRA_a [OS=Homo sapiens]	0.716908	0.825121	1.60193	0.866545	0.924132	0.959781		1.04799	0.916819	0.874838	0.6639
62088378	glycerol-3-phosphate dehydrogenase 2 (mitochondrial) variant [OS=Homo sapiens]	0.931818	0.916008	1.09585	0.972195	0.971202	0.916584		0.981225	0.953327	0.971568	0.667949
165761145	Chain A, Structure Of A104t Dj-1 [OS=Homo sapiens]	0.910714	0.759454	1.50105	1.15836	1.07198	1.26357		1.05707	1.16464	1.10176	0.668227
30581141	proteasome activator complex subunit 1 isoform 2 [OS=Homo sapiens]	1.03659	0.980691	1.01931	1.01978	0.9545	1.02374		1.0122	0.999341	0.9873	0.668641
530376700	PREDICTED: SLAIN motif-containing protein 2 isoform X1 [OS=Homo sapiens]	1.03222	1.13617	0.982328	0.947214	1.19941	0.847507		1.05024	0.998045	0.950299	0.671083
119611709	Protein tyrosine phosphatase, receptor type, C, isoform CRA_d [OS=Homo sapiens]	1.04623	1.09548	0.892462	0.993021	1.00897	0.944167		1.01139	0.982054	0.970994	0.67129
414144870	coatomer subunit zeta-1 isoform 4 [OS=Homo sapiens]	1.11482	1.0762	0.895616	0.996951	0.920732	1.06098		1.02888	0.992886	0.965017	0.671488
10438061	unnamed protein product [OS=Homo sapiens]	1.14066	1.04835	0.950549	0.954964	1.05118	1.04708		1.04652	1.01774	0.972501	0.672663
254839675	Chain D, A Cis-Proline In Alpha-Hemoglobin Stabilizing Protein Directs The Structural Reorganization Of Alpha-Hemoglobin [OS=Homo sapiens]	0.780488	1.08878	1.15317	0.905738	0.940574	1.01332		1.00748	0.95321	0.946134	0.672765
219400	2',3'-cyclic-nucleotide 3'-phosphodiesterase (CNPII) [OS=Homo sapiens]	0.974237	1.20134	0.894084	0.935818	1.04865	0.951346		1.02322	0.978606	0.956399	0.674259
119605144	UPF1 regulator of nonsense transcripts homolog (Yeast), isoform CRA_a [OS=Homo sapiens]	0.985493	0.933269	1.02321	1.01943	0.964213	1		0.980658	0.994547	1.01416	0.67426
230867	Chain R, Twinning In Crystals Of Human Skeletal Muscle D-Glyceraldehyde-3- Phosphate Dehydrogenase [OS=Homo sapiens]	1.03955	0.890772	0.810734	1.02277	0.883302	0.941176		0.913685	0.949083	1.03874	0.674639
189054374	unnamed protein product [OS=Homo sapiens]	0.839341	0.880536	1.45211	0.955209	0.982473	0.96592		1.05733	0.967868	0.915389	0.674671
25304086	Rab5B protein, partial [OS=Homo sapiens]	0.888235	0.833333	1.05784	0.877534	1.02365	0.732264		0.926471	0.877815	0.947483	0.675391
339961361	Chain C, Crystal Structure Of Human Kappa Class Glutathione Transferase In Complex With S-hexylglutathione [OS=Homo sapiens]	1.02929	1.01212	0.99596	1.04352	0.965587	0.994939		1.01246	1.00135	0.989028	0.675944
73917735	Charged multivesicular body protein 1b [OS=Homo sapiens]	1.27348	0.980392	0.977296	1.18949	1.05696	1.12705		1.07706	1.1245	1.04405	0.675973
3252997	src kinase-associated phosphoprotein 55-related protein [OS=Homo sapiens]	0.959654	0.770413	0.981748	0.904412	0.859375	1.07445		0.903939	0.946078	1.04662	0.676317
119578834	hCG2040046, isoform CRA_c [OS=Homo sapiens]	1.20108	1.16	0.911351	1.05302	1.13574	0.940615		1.09081	1.04312	0.956284	0.678123
119604262	nucleoporin 205kDa, isoform CRA_b [OS=Homo sapiens]	1.03542	1.22917	0.992708	1.03914	0.862035	1.19472		1.08576	1.03196	0.950449	0.678448
119618717	hCG1782202, isoform CRA_a [OS=Homo sapiens]	0.932388	1.14613	0.789531	0.913347	1.05378	1.05179		0.956016	1.00631	1.05261	0.680772
119612371	RAD21 homolog (S. pombe), isoform CRA_a [OS=Homo sapiens]	0.649351	0.925788	1.26623	1.04651	1.09808	0.941355		0.947124	1.02865	1.08608	0.681045
339409180	lymphocyte-specific protein 1 isoform 3 [OS=Homo sapiens]	1.14257	0.935194	0.88335	1.06528	0.911151	0.849501		0.987039	0.941976	0.954346	0.681265
177205	92 kDa type IV collagenase [OS=Homo sapiens]	0.983556	1.75642	0.549846	1.00483	1.25579	0.470077		1.09661	0.910232	0.830043	0.68166
12653473	proteasome (prosome, macropain) subunit, beta type, 1 [OS=Homo sapiens]	0.960512	0.942369	1.381	0.980671	0.971516	1.13021		1.09463	1.02747	0.938645	0.681893
315364769	Chain G, Crystal Structure Of Human Rnase H2 Complex [OS=Homo sapiens]	0.855086	0.93762	1.06814	0.924402	1.06316	0.971292		0.953615	0.986284	1.03426	0.682519
319976397	hemoglobin alpha-2 chain variant [OS=Homo sapiens]	0.978044	1.14271	0.762475	0.884885	1.06406	0.745746		0.961078	0.898232	0.934609	0.68415
42560548	Poly(RC)-binding protein 1 [OS=Homo sapiens]	0.940877	1.02752	1.19878	1.02883	0.887674	1.11829		1.05573	1.0116	0.958201	0.685391
74054098	TLR8 [OS=Homo sapiens]	0.980769	1.17105	1.04757	1.01048	0.844864	1.19392		1.06646	1.01642	0.953077	0.686383
1931577	Rab27a [OS=Homo sapiens]	1.22885	1.09328	1.00759	1.13172	1.05159	1.05598		1.10991	1.07977	0.972844	0.686741
41281905	fermitin family homolog 3 long form [OS=Homo sapiens]	0.882698	0.967742	1.04888	0.974593	0.930894	1.07825		0.966439	0.99458	1.02912	0.686899
119619953	thymosin, beta 10, isoform CRA_a, partial [OS=Homo sapiens]	1.3881	1.24167	1.14048	1.37747	1.4216	0.620209		1.25675	1.13976	0.906914	0.686977
194320090	Chain A, Crystal Structure A Tp53-Induced Glycolysis And Apoptosis Regulator Protein From Homo Sapiens [OS=Homo sapiens]	0.75311	0.8689	1.22105	0.914286	0.837438	1.37635		0.947687	1.04269	1.10025	0.687287
189053747	unnamed protein product [OS=Homo sapiens]	1.17842	1.24466	0.767094	1.07347	1.09592	1.22347		1.06339	1.13095	1.06353	0.688224
10434265	unnamed protein product [OS=Homo sapiens]	1.05158	1.05349	0.788921	0.960784	0.879679	0.935829		0.964661	0.925431	0.959333	0.688884
119610474	phosphoribosylformylglycinamidine synthase (FGAR amidotransferase), isoform CRA_b [OS=Homo sapiens]	0.913129	0.82231	1.10267	0.86691	0.97083	0.886053		0.946035	0.907931	0.959722	0.689123
406855823	Chain A, Crystal Structure Of Human Hisrs [OS=Homo sapiens]	1.11477	1.0542	0.928799	1.07315	0.977011	1.14107		1.03259	1.06374	1.03017	0.689773
62089272	Proteasome 26S non-ATPase subunit 2 variant [OS=Homo sapiens]	1.05765	0.979125	0.966203	1.00199	0.981113	0.982107		1.00099	0.988403	0.987421	0.690237
62087564	Replication factor C 5 isoform 1 variant [OS=Homo sapiens]	0.985479	0.70668	1.22362	0.938235	1.12451	1.05588		0.971926	1.03954	1.06957	0.692485
78191525	DNA-directed polymerase delta 1 [OS=Homo sapiens]	1.0068	0.778641	1.12913	0.899816	0.881434	0.995404		0.971521	0.925551	0.952683	0.693871
119594653	hCG2016877, isoform CRA_c [OS=Homo sapiens]	0.976791	1.06761	0.981837	1.04776	0.98607	1.03682		1.00875	1.02355	1.01468	0.694594
62421095	Actin-like protein, partial [OS=Homo sapiens]	1.00422	1.22281	0.747624	0.929808	1.10962	0.707692		0.991552	0.915705	0.923507	0.695002
767903406	PREDICTED: E3 ubiquitin-protein ligase UBR4 isoform X1 [OS=Homo sapiens]	0.976908	1.03815	1.01707	1.00298	1.04175	0.945328		1.01071	0.996687	0.986126	0.695121
937827788	L-lactate dehydrogenase B chain isoform LDHBx [OS=Homo sapiens]	0.932302	0.838491	1.08994	0.952756	0.948819	1.06299		0.953578	0.988189	1.0363	0.695887
189053110	unnamed protein product [OS=Homo sapiens]	1.09496	1.03973	0.763566	0.907354	0.900669	0.95893		0.966085	0.922318	0.954696	0.695898
530422747	PREDICTED: glucose-6-phosphate 1-dehydrogenase isoform X1 [OS=Homo sapiens]	1.02198	1.14885	0.867133	1.01135	1.13622	1.00619		1.01265	1.05126	1.03812	0.695987
23273230	ATP synthase, H+ transporting, mitochondrial F0 complex, subunit d [OS=Homo sapiens]	1.00313	1.03754	1.00938	1.07407	0.968107	1.05041		1.01668	1.03086	1.01395	0.696483
34343	unnamed protein product [OS=Homo sapiens]	1.00998	0.802395	1.15469	1.00909	0.943434	1.16768		0.989022	1.04007	1.05161	0.697127
193506674	Chain A, Crystal Structure Of Human Phosphoglycerate Kinase Bound To 3-Phosphoglycerate And L-Adp [OS=Homo sapiens]	1.02689	1.05171	1.0486	1.05149	0.990731	1.14006		1.0424	1.06076	1.01762	0.698201
119600196	PEST proteolytic signal containing nuclear protein, isoform CRA_a [OS=Homo sapiens]	1.09756	1.03354	0.988821	1.08041	1.13814	0.973196		1.03997	1.06392	1.02302	0.69952
209969838	transportin-2 isoform 1 [OS=Homo sapiens]	0.864331	1.01707	0.789757	0.821637	1.29142	0.778752		0.890386	0.963938	1.08261	0.699566
530409847	PREDICTED: chromodomain-helicase-DNA-binding protein 3 isoform X1 [OS=Homo sapiens]	0.991889	1.073	1.30359	1.12211	1.20737	1.15895		1.12283	1.16281	1.03561	0.700128
194384520	unnamed protein product [OS=Homo sapiens]	1.12527	1.17253	0.930769	1.11279	1.01913	0.994965		1.07619	1.0423	0.968505	0.701377
118504	Aldehyde dehydrogenase, mitochondrial [OS=Homo sapiens]	0.930693	0.862376	1.15941	1.03106	0.89441	1.17702		0.984158	1.03416	1.05081	0.701415
157151755	ribonuclease P protein subunit p30 isoform a [OS=Homo sapiens]	0.73211	0.620183	1.18716	0.956848	0.88743	0.910882		0.846483	0.918386	1.08494	0.701535
93279952	Chain B, Crystal Structure Of Human Sar1a In Complex With Gdp [OS=Homo sapiens]	0.633875	0.656972	1.27288	0.920666	0.877571	1.02938		0.854577	0.94254	1.10293	0.70221
6912280	activator of 90 kDa heat shock protein ATPase homolog 1 [OS=Homo sapiens]	0.935701	0.597889	1.5691	0.872744	0.973827	0.905235		1.03423	0.917268	0.88691	0.70373
30268218	Hypothetical protein [OS=Homo sapiens]	0.930642	0.891304	1.46584	0.935294	1.04216	1.07745		1.09593	1.0183	0.929167	0.704028
9836652	BSCv [OS=Homo sapiens]	0.979671	0.950629	0.841239	0.918519	0.969444	0.805556		0.923846	0.89784	0.971849	0.706134
157829946	Chain A, Activity And Specificity Of Human Aldolases [OS=Homo sapiens]	1.0581	1.05199	0.95209	1.06042	1.00705	0.933535		1.02073	1.00034	0.980023	0.706138
12081913	ubiquinol-cytochrome C reductase complex 7.2 kDa protein homologue [OS=Homo sapiens]	1.1039	1.13187	0.91009	1.04744	0.779535	1.15907		1.04862	0.995349	0.949201	0.708129
12052796	Hypothetical protein [OS=Homo sapiens]	1.08	1.17579	0.935789	1.02282	1.00519	1.07573		1.06386	1.03458	0.972476	0.708462
193785588	unnamed protein product [OS=Homo sapiens]	0.970971	1.02002	1.04505	0.996086	0.952055	1.04599		1.01201	0.998043	0.986197	0.708471
356168	histone H1B [OS=Homo sapiens]	1.01934	1.36364	0.754352	1.06814	1.0144	0.824376		1.04578	0.96897	0.926555	0.708511
119620513	ribosomal protein S27a, isoform CRA_c [OS=Homo sapiens]	0.793785	0.701507	1.34275	1.04591	1.17365	0.88024		0.946014	1.03327	1.09223	0.708713
21619657	Eukaryotic translation initiation factor 5B [OS=Homo sapiens]	1.00642	0.940422	0.854262	0.927255	1.04074	0.905917		0.9337	0.95797	1.02599	0.709957
767977296	PREDICTED: poly [ADP-ribose] polymerase 4 isoform X2 [OS=Homo sapiens]	0.864542	0.782869	1.0996	0.704645	0.92638	0.966696		0.915671	0.865907	0.945653	0.711103
4191327	ZIS1 [OS=Homo sapiens]	0.992278	0.687259	0.891892	0.902203	0.953304	0.830837		0.857143	0.895448	1.04469	0.711734
469474583	Chain B, Complex Structure Of Ospi And Ubc13 [OS=Homo sapiens]	1.00317	1.08254	1.08677	1.05797	1.01553	1.06211		1.0575	1.0452	0.988376	0.711936
194383614	unnamed protein product [OS=Homo sapiens]	1.14509	1.09821	1.13951	1.15671	1.06426	1.21759		1.1276	1.14619	1.01648	0.712535
119594345	dihydroxyacetone kinase 2 homolog (yeast), isoform CRA_b [OS=Homo sapiens]	1.19374	1.1949	0.989559	1.15119	1.10043	1.03672		1.12606	1.09611	0.973402	0.713132
221041674	unnamed protein product [OS=Homo sapiens]	1.0342	1.14233	0.859519	1.05099	1.07596	1.00832		1.01201	1.04509	1.03268	0.716131
119596700	chromatin modifying protein 4B, isoform CRA_a [OS=Homo sapiens]	1.08359	1.2163	0.908046	1.03985	0.922201	1.12144		1.06931	1.02783	0.961206	0.716408
12654579	peptidylprolyl isomerase B (cyclophilin B) [OS=Homo sapiens]	1.04545	0.907025	1.18905	1.10662	0.953984	1.20988		1.04718	1.09016	1.04105	0.716475
768024954	PREDICTED: neutrophil cytosol factor 4 isoform X1 [OS=Homo sapiens]	0.904986	1	0.847601	0.941839	0.97561	0.893996		0.917529	0.937148	1.02138	0.716659
28704029	Protein phosphatase 1, regulatory (inhibitor) subunit 3D [OS=Homo sapiens]	0.988189	1.08071	0.987205	0.849582	1.26091	0.762303		1.0187	0.957598	0.940019	0.716679
47115211	ARL3 [OS=Homo sapiens]	1.06201	0.652559	0.933071	1.03039	0.790055	0.992634		0.882546	0.937692	1.06249	0.717624
119629382	RAN binding protein 5, isoform CRA_a [OS=Homo sapiens]	1.00839	1.05142	0.885624	0.991304	0.997101	1.01546		0.981812	1.00129	1.01984	0.717807
193785569	unnamed protein product [OS=Homo sapiens]	0.973147	1.1203	1.19119	1.02675	0.981481	1.17593		1.09488	1.06139	0.969408	0.719926
530388819	PREDICTED: elongation factor 1-delta isoform X1 [OS=Homo sapiens]	1.05332	0.933602	1.03823	0.988327	0.892023	1.07101		1.00838	0.983787	0.975608	0.72017
119607988	proteasome (prosome, macropain) subunit, beta type, 7, isoform CRA_a [OS=Homo sapiens]	0.953802	0.858518	1.07507	0.971098	0.930636	1.07225		0.962464	0.991329	1.02999	0.721669
183396	guanine nucleotide-binding protein (G) alpha subunit [OS=Homo sapiens]	0.984787	1.10852	0.945233	1.01378	0.961614	1.00394		1.01285	0.99311	0.980514	0.722155
15826399	Chain B, Crystal Structure Of The Nc2-Tbp-Dna Ternary Complex [OS=Homo sapiens]	0.868395	1.0987	0.964108	0.934678	0.9683	1.1316		0.977069	1.01153	1.03527	0.722273
768033352	PREDICTED: ubiquitin-like modifier-activating enzyme 1 isoform X2 [OS=Homo sapiens]	0.930762	0.95549	1.07122	0.912959	0.967118	1.01741		0.985823	0.965828	0.979718	0.723968
15079771	H2A histone family, member X [OS=Homo sapiens]	0.915104	0.906219	1.14808	1.32255	0.887265	0.939457		0.989799	1.04976	1.06058	0.724328
33340133	La binding protein 1 [OS=Homo sapiens]	0.876531	0.937755	1.17959	0.887283	1.05491	0.932563		0.997959	0.958253	0.960213	0.725018
116241354	ES1 protein homolog, mitochondrial [OS=Homo sapiens]	1.14086	1.10645	1.04946	1.07675	1.11732	1.13925		1.09892	1.11111	1.01109	0.725394
119601067	hCG22119, isoform CRA_c [OS=Homo sapiens]	0.999047	0.93327	0.993327	0.976258	0.842355	1.03799		0.975214	0.9522	0.976401	0.727041
578838694	PREDICTED: SAM and SH3 domain-containing protein 3 isoform X1 [OS=Homo sapiens]	0.825967	1.18692	0.887661	0.93731	0.971689	1.13347		0.966851	1.01416	1.04893	0.728062
4557587	Fumarylacetoacetase [OS=Homo sapiens]	0.940141	0.997653	1.42723	1.08025	0.984568	1.12346		1.12167	1.06276	0.947474	0.729861
189053227	unnamed protein product [OS=Homo sapiens]	0.85948	0.80462	1.21174	0.999009	0.949455	1.07433		0.958614	1.0076	1.0511	0.730577
48257068	HSPA8 protein, partial [OS=Homo sapiens]	0.999078	1.01382	0.61659	0.877882	0.925705	0.654996		0.876498	0.819527	0.935002	0.730978
1513026	human ras GTPase-activating protein, Gap1m [OS=Homo sapiens]	0.899119	1.15573	0.819785	0.841808	1.08945	0.792844		0.958211	0.908035	0.947636	0.732304
117574238	CDW3/SMU1 [OS=Homo sapiens]	0.910448	1.00299	0.997015	0.952335	1.07977	0.937743		0.970149	0.989948	1.02041	0.733001
119577376	biliverdin reductase B (flavin reductase (NADPH)), isoform CRA_d [OS=Homo sapiens]	1.15845	1.3169	1.2993	1.26899	1.13325	1.50311		1.25822	1.30178	1.03463	0.733008
21669613	immunoglobulin lambda light chain VLJ region [OS=Homo sapiens]	1.15909	1.01756	0.870868	1.10137	0.968321	0.858501		1.01584	0.976065	0.960845	0.733365
158256494	unnamed protein product [OS=Homo sapiens]	0.928571	0.806548	1.22321	1.06045	1.01127	1.02254		0.986111	1.03142	1.04595	0.734461
119584197	N-acylsphingosine amidohydrolase (acid ceramidase) 1, isoform CRA_c [OS=Homo sapiens]	0.911678	0.964671	1.06968	0.98492	1.01979	0.870877		0.982009	0.95853	0.976091	0.734795
119610743	complement component 1, q subcomponent binding protein, isoform CRA_c [OS=Homo sapiens]	0.942356	0.770677	2.21303	0.980285	0.680175	1.67579		1.30869	1.11208	0.84977	0.735198
15431290	60S ribosomal protein L11 isoform 1 [OS=Homo sapiens]	0.996059	0.908374	1.15961	1.00396	0.922849	1.04847		1.02135	0.991757	0.971029	0.737351
194385634	unnamed protein product [OS=Homo sapiens]	1.02796	0.96129	1.33978	1.1263	1.01253	1.0595		1.10968	1.06611	0.960739	0.737487
119574708	Hexokinase 1, isoform CRA_d [OS=Homo sapiens]	1.02169	1.07128	0.902893	1.10031	0.974411	0.989765		0.998623	1.02149	1.0229	0.738035
48145881	SMAP [OS=Homo sapiens]	1.03304	0.922255	0.892128	0.975287	0.933804	0.884378		0.949142	0.931156	0.981051	0.738535
189054354	unnamed protein product [OS=Homo sapiens]	1.12227	1.21507	0.879913	1.00303	0.958586	1.13434		1.07242	1.03199	0.9623	0.738554
530388427	PREDICTED: aspartyl/asparaginyl beta-hydroxylase isoform X1 [OS=Homo sapiens]	1.16277	0.924228	0.781104	1.0866	0.973196	0.937113		0.956034	0.998969	1.04491	0.738751
409971425	Brain acid soluble protein 1 [OS=Homo sapiens]	1.02958	1.09924	0.810115	1.0347	1.16404	0.870662		0.979644	1.02313	1.04439	0.738754
33337583	Hep27-like protein [OS=Homo sapiens]	0.957406	0.691191	1.19264	1.07512	0.891707	1.04		0.94708	1.00228	1.05828	0.740339
172046137	2',5'-phosphodiesterase 12 [OS=Homo sapiens]	0.960961	1.08709	0.976977	1.00406	1.18579	0.926904		1.00834	1.03892	1.03032	0.741217
564731372	Chain D, Human Histidine Triad Nucleotide-binding Protein 2 (hhint2) In P41212 Space Group At 2.83 A [OS=Homo sapiens]	0.996802	1.16311	0.910448	1.07347	0.947959	1.14898		1.02345	1.0568	1.03258	0.742036
197692395	RuvB-like 1 [OS=Homo sapiens]	1.05329	1.04807	1.11285	1.04978	1.08442	1.10823		1.0714	1.08081	1.00878	0.743597
119598173	mitogen-activated protein kinase kinase 1, isoform CRA_c [OS=Homo sapiens]	0.974976	0.883542	1.05197	0.983573	0.887064	1.12936		0.970164	1	1.03075	0.745035
130750552	TDP43 [OS=Homo sapiens]	1.06517	1.04073	0.918534	1.03327	0.93246	1.00202		1.00815	0.989247	0.981253	0.745201
205831580	Disks large-associated protein 4 [OS=Homo sapiens]	1.25358	1.06174	0.873208	1	0.997877	1.07325		1.06284	1.02371	0.963178	0.745612
40254982	protein FAM107B isoform b [OS=Homo sapiens]	1.05863	1.1835	0.944625	1.05956	1.11181	0.922675		1.06225	1.03135	0.970908	0.746182
119630459	SAM domain, SH3 domain and nuclear localisation signals, 1, isoform CRA_b [OS=Homo sapiens]	1.13917	1.25589	0.811448	1.15111	1.13444	1.06222		1.06884	1.11593	1.04406	0.746249
75517652	Endoplasmic reticulum protein 29, isoform 1 precursor [OS=Homo sapiens]	0.960163	0.85189	1.3524	0.985743	0.919552	1.09267		1.05482	0.999321	0.947387	0.746459
530417875	PREDICTED: COMM domain-containing protein 7 isoform X1 [OS=Homo sapiens]	0.99196	1.02513	1.03317	0.939806	1.11165	0.937864		1.01675	0.99644	0.980024	0.747886
119604951	Epidermal growth factor receptor pathway substrate 15-like 1, isoform CRA_c [OS=Homo sapiens]	0.803404	1.15149	0.84	0.879326	0.915705	0.885537		0.931631	0.893523	0.959095	0.748655
24234688	Stress-70 protein, mitochondrial precursor [OS=Homo sapiens]	0.959486	0.959486	0.979249	0.988967	0.93681	0.991976		0.966074	0.972584	1.00674	0.750119
768012222	PREDICTED: myeloid cell surface antigen CD33 isoform X2 [OS=Homo sapiens]	1.10032	1.15048	1.15902	1.03408	1.22897	1.08413		1.13661	1.11573	0.981629	0.750278
768017580	PREDICTED: ADP-ribosylation factor GTPase-activating protein 1 isoform X1 [OS=Homo sapiens]	0.973054	1.07385	1.001	1.06366	1.14887	0.911851		1.01597	1.04146	1.02509	0.752736
33989376	DERA protein, partial [OS=Homo sapiens]	0.948765	0.725526	1.15188	0.870093	0.907477	0.923364		0.942056	0.900312	0.955688	0.753553
530362268	PREDICTED: microtubule-actin cross-linking factor 1 isoform X1 [OS=Homo sapiens]	1.01377	0.918274	0.878788	0.859273	1.0233	0.860205		0.936945	0.914259	0.975787	0.754255
119613716	glutamyl-prolyl-tRNA synthetase, isoform CRA_b [OS=Homo sapiens]	0.948669	1	0.956274	0.950244	0.974634	1.00195		0.968314	0.97561	1.00753	0.755586
187387	Myristoylated alanine-rich C-kinase substrate [OS=Homo sapiens]	1.0672	1.00201	0.925777	1.06496	1.03195	0.951012		0.998328	1.01597	1.01768	0.756184
18089152	developmentally regulated GTP binding protein 1 [OS=Homo sapiens]	1.01796	0.857285	1.14471	0.962572	0.995202	0.978887		1.00665	0.978887	0.972417	0.756731
530380347	PREDICTED: glucosamine-6-phosphate isomerase 1 isoform X2 [OS=Homo sapiens]	1.1551	1.13124	0.993492	0.949648	0.931521	1.27694		1.09328	1.0527	0.962888	0.758097
119590296	RAB4A, member RAS oncogene family, isoform CRA_b [OS=Homo sapiens]	1.04008	0.692748	1.15076	1.07553	0.803625	1.18026		0.961196	1.01981	1.06098	0.758293
74136883	heterogeneous nuclear ribonucleoprotein U isoform a [OS=Homo sapiens]	1.03545	1.01251	1.122	1.06752	1.00322	1.15327		1.05666	1.07467	1.01705	0.758766
119604464	protein (peptidylprolyl cis/trans isomerase) NIMA-interacting 1, isoform CRA_b [OS=Homo sapiens]	1.07733	1.18008	0.952331	1.07045	1.27789	0.676125		1.06992	1.00815	0.942275	0.759451
530374184	PREDICTED: dnaJ homolog subfamily C member 13 isoform X1 [OS=Homo sapiens]	1.02216	1.02316	0.925478	0.97841	1.00294	0.954858		0.990265	0.978737	0.988359	0.760003
119596925	leucine-rich repeats and calponin homology (CH) domain containing 4, isoform CRA_a [OS=Homo sapiens]	1.0586	1.01537	0.857829	0.97495	1.06613	0.958918		0.977265	1	1.02326	0.760138
193785644	unnamed protein product [OS=Homo sapiens]	1.00202	1.26162	0.961616	1.13377	1.02851	1.16338		1.07508	1.10855	1.03113	0.760434
119612727	aquarius homolog (mouse), isoform CRA_b [OS=Homo sapiens]	0.978302	0.582075	1.15566	0.921608	1.0191	0.942714		0.905346	0.961139	1.06163	0.76206
158258645	unnamed protein product [OS=Homo sapiens]	1.13052	0.957831	0.825301	1.09524	1.02634	0.89463		0.971218	1.0054	1.0352	0.76358
90903240	phospholipid hydroperoxide glutathione peroxidase, mitochondrial isoform C precursor [OS=Homo sapiens]	0.963532	0.771593	1.21401	1.01655	0.975181	1.0848		0.983045	1.02551	1.0432	0.763821
53729337	Translation initiation factor IF-2, mitochondrial precursor [OS=Homo sapiens]	1.40602	1.7782	0.422306	1.05969	1.09883	1.05969		1.20217	1.07273	0.892329	0.765085
158258689	unnamed protein product [OS=Homo sapiens]	1.12911	1.58831	0.940317	1.00886	1.35548	1.08306		1.21924	1.14913	0.942495	0.765268
15342049	Ribosomal protein s6 [OS=Homo sapiens]	0.957789	0.946734	1.08744	0.987552	0.991701	0.96888		0.99732	0.982711	0.985352	0.765284
119605102	leucine rich repeat containing 25, isoform CRA_b [OS=Homo sapiens]	0.874396	1.04348	1.06763	1.01362	0.893969	1.00875		0.995169	0.972114	0.976833	0.7657
563320701	Chain A, Structure Of Full-length Ctnnbl1 In P43212 Space Group [OS=Homo sapiens]	0.975296	0.798419	1.13636	1.07469	0.98029	0.954357		0.970026	1.00311	1.03411	0.766767
767951833	PREDICTED: chromodomain-helicase-DNA-binding protein 7 isoform X1 [OS=Homo sapiens]	0.856158	0.972414	0.999015	1.05294	0.99902	0.847059		0.942529	0.96634	1.02526	0.76869
224549005	Splicing factor 45 [OS=Homo sapiens]	1.02004	1.18565	1.06435	1.05229	1.13767	1.1334		1.09001	1.10779	1.01631	0.769789
62088048	Isoleucyl-tRNA synthetase, cytoplasmic variant [OS=Homo sapiens]	0.802632	0.809211	1.11654	0.945946	0.960425	0.919884		0.909461	0.942085	1.03587	0.769932
49259285	Chain R, Structure Of The Human Mcad:etf Complex [OS=Homo sapiens]	1.02593	1.0778	1.13382	1.08333	0.937229	1.32792		1.07918	1.11616	1.03426	0.769944
767988849	PREDICTED: protein spinster homolog 1 isoform X1 [OS=Homo sapiens]	1.24896	0.935417	0.845833	0.965418	1.14793	0.763689		1.01007	0.959014	0.949453	0.772544
119625322	fibrinogen gamma chain, isoform CRA_l [OS=Homo sapiens]	0.559838	1.63083	0.674442	0.679348	1.91087	0.757609		0.955037	1.11594	1.16848	0.773787
319918873	CORO7-PAM16 protein [OS=Homo sapiens]	0.960076	0.959125	1.01616	0.981427	1.01369	0.906158		0.978454	0.96709	0.988386	0.774187
119616329	cytochrome c oxidase subunit VIIc, isoform CRA_b [OS=Homo sapiens]	1.16004	1.0795	1.04916	1.14018	1.0585	1.04967		1.09623	1.08278	0.987728	0.774408
10440158	unnamed protein product [OS=Homo sapiens]	1.33774	1	0.233962	0.905253	1.24015	0.752345		0.857233	0.965916	1.12678	0.775912
21739900	Hypothetical protein [OS=Homo sapiens]	1.12553	1.22468	0.844937	0.96162	1.04051	1.34115		1.06505	1.11443	1.04636	0.77595
189054227	unnamed protein product [OS=Homo sapiens]	0.976303	1.05213	0.913744	1.05599	0.876228	0.950884		0.980727	0.961035	0.979921	0.779391
189053457	unnamed protein product [OS=Homo sapiens]	1.08875	1.31373	0.826625	1.15479	0.992205	0.943207		1.07637	1.03007	0.956984	0.779478
119594723	EH-domain containing 1, isoform CRA_a [OS=Homo sapiens]	0.943249	1.00294	0.983366	1.02727	1.09596	0.868687		0.976517	0.997306	1.02129	0.779896
148342496	Rab11b protein [OS=Homo sapiens]	0.914563	1.16699	0.954369	1.04816	1.04201	1.01639		1.01197	1.03552	1.02327	0.780397
767940010	PREDICTED: ras-related protein Rab-44 isoform X1 [OS=Homo sapiens]	1.10786	1.00403	0.867944	1.02657	0.970472	1.04823		0.99328	1.01509	1.02196	0.780637
767979913	PREDICTED: nesprin-3 isoform X2 [OS=Homo sapiens]	1.02686	1.14153	0.909091	0.966502	0.997044	1.05025		1.02583	1.0046	0.979306	0.78109
6841260	HSPC305 [OS=Homo sapiens]	0.873357	1.05974	1.45042	1.2035	0.968789	1.397		1.12784	1.18976	1.05491	0.783081
767951862	PREDICTED: DNA-dependent protein kinase catalytic subunit isoform X1 [OS=Homo sapiens]	0.95509	0.97006	1.07186	0.985901	0.973817	1.00403		0.999002	0.987915	0.988902	0.783433
119576827	S-adenosylhomocysteine hydrolase-like 1, isoform CRA_b [OS=Homo sapiens]	1.06546	1.13897	0.889225	1.09201	1.00506	1.06572		1.03122	1.05426	1.02235	0.783548
14278250	Chain A, Crystal Structure Of The Catalytic Domain Of A New Human Thioredoxin-Like Protein [OS=Homo sapiens]	1.02639	1.06551	0.719745	0.776761	0.94785	0.976212		0.937216	0.900274	0.960584	0.783672
119630993	nucleolar protein 5A (56kDa with KKE/D repeat), isoform CRA_e [OS=Homo sapiens]	0.995772	1.07505	0.928118	0.981801	0.992337	0.987548		0.999648	0.987229	0.987577	0.784994
350285458	Beta actin [OS=Homo sapiens]	1.06843	0.97654	0.900293	1.07446	0.856256	1.09307		0.981753	1.00793	1.02666	0.786174
119576044	serine hydroxymethyltransferase 1 (soluble), isoform CRA_a [OS=Homo sapiens]	1.23485	0.869048	1.06926	0.956897	1.10129	1.22953		1.05772	1.09591	1.0361	0.786511
414349	yeast ribosomal protein S28 homologue [OS=Homo sapiens]	1.05446	1.03366	0.9	1.00404	1.10898	0.935419		0.99604	1.01615	1.02019	0.787973
194374671	unnamed protein product [OS=Homo sapiens]	0.976238	1.06931	0.814851	1.05911	1.21478	0.726108		0.953465	1	1.04881	0.7884
116242733	Proteasome subunit beta type-4 [OS=Homo sapiens]	1.08089	0.824065	1.07179	1.19124	0.814741	1.09163		0.992248	1.03254	1.0406	0.788665
6693616	carbonyl reductase 1 [OS=Homo sapiens]	1	0.802243	1.1315	1.01446	0.933462	1.07522		0.977914	1.00771	1.03047	0.788934
768005942	PREDICTED: carcinoembryonic antigen-related cell adhesion molecule 8 isoform X1 [OS=Homo sapiens]	1.01705	1.3428	0.50947	0.985294	1.22353	0.357843		0.956439	0.855556	0.894521	0.789911
214010226	40S ribosomal protein S24 isoform d [OS=Homo sapiens]	1.03476	0.80139	1.06852	1.02075	0.729253	1.04357		0.968222	0.931189	0.961752	0.792198
158255798	unnamed protein product [OS=Homo sapiens]	0.957635	0.973399	1.11429	1.05332	0.955734	0.987928		1.01511	0.998994	0.984127	0.793135
13899173	caspase recruitment domain protein 12 [OS=Homo sapiens]	1.23978	1.22762	1.01326	1.0178	1.21246	1.1713		1.16022	1.13385	0.977273	0.793938
160332335	Neuroblast differentiation-associated protein AHNAK [OS=Homo sapiens]	1.00407	1.02543	0.953204	0.976236	1.02947	0.95057		0.994235	0.985425	0.991138	0.794223
193783683	unnamed protein product [OS=Homo sapiens]	0.991628	0.805581	0.966512	0.786916	0.74486	1.1215		0.92124	0.884424	0.960036	0.795108
2764505	asparaginyl-tRNA synthetase [OS=Homo sapiens]	1.06211	1.01967	0.981366	0.985479	0.872217	1.13843		1.02105	0.998709	0.978121	0.79534
13325110	proteasome (prosome, macropain) activator subunit 2 (PA28 beta) [OS=Homo sapiens]	1.03144	0.921907	1.08012	1.04378	0.965174	0.981095		1.01116	0.996683	0.985687	0.796749
127798841	ATP synthase, H+ transporting, mitochondrial F1 complex, alpha subunit 1, cardiac muscle [OS=Homo sapiens]	0.992958	0.894366	1.10161	1.03975	0.938285	1.07008		0.996311	1.01604	1.0198	0.79739
40455758	Glutathione s-transferase M1 [OS=Homo sapiens]	1.19119	0.593594	1.26426	1.72429	0.502825	1.15932		1.01635	1.12881	1.11065	0.798358
194388580	unnamed protein product [OS=Homo sapiens]	0.921907	0.891481	1.10041	0.945231	0.842304	1.05382		0.971264	0.94712	0.975141	0.800265
15214942	RTCD1 protein [OS=Homo sapiens]	1.03463	1.04617	1.02518	1.12385	0.921187	1.11464		1.03533	1.05322	1.01729	0.800706
119610995	PRP8 pre-mRNA processing factor 8 homolog (yeast), isoform CRA_b [OS=Homo sapiens]	1.02202	0.948949	0.976977	0.971429	0.989163	0.969458		0.982649	0.976683	0.993928	0.801304
119572528	integrin, alpha M (complement component 3 receptor 3 subunit), isoform CRA_a [OS=Homo sapiens]	0.990937	1.05035	0.981873	1.0252	1.03427	0.984879		1.00772	1.01478	1.00701	0.801516
119590931	5-aminoimidazole-4-carboxamide ribonucleotide formyltransferase/IMP cyclohydrolase, isoform CRA_c [OS=Homo sapiens]	0.997976	0.961538	1.26417	0.990702	0.984504	1.15909		1.07456	1.04477	0.972272	0.802021
20127450	protein kinase C beta type isoform 2 [OS=Homo sapiens]	0.974816	1.06716	1.04092	0.984848	0.966667	1.09293		1.02763	1.01481	0.987527	0.802806
119582091	annexin A6, isoform CRA_c [OS=Homo sapiens]	0.886266	0.949571	1.55687	0.989282	1.03966	1.18757		1.1309	1.07217	0.948066	0.804328
159162689	Chain A, Human Protein Disulfide Isomerase, Nmr, 40 Structures [OS=Homo sapiens]	0.991	1.054	0.822	1.09448	1.09448	0.778132		0.955667	0.98903	1.03491	0.8045
767992314	PREDICTED: rabankyrin-5 isoform X1 [OS=Homo sapiens]	1.02892	1.0084	0.919776	1.01777	0.920486	0.984097		0.985697	0.974119	0.988255	0.805409
178067	actin prepeptide, partial [OS=Homo sapiens]	0.731429	0.651429	1.37048	0.895314	1.0319	1.00798		0.917778	0.978398	1.06605	0.806271
47678403	dJ1014D13.1 [OS=Homo sapiens]	1.09626	1.01711	1.02246	0.931412	0.908549	1.21571		1.04528	1.01856	0.974436	0.806361
578827503	PREDICTED: synaptosomal-associated protein 23 isoform X2 [OS=Homo sapiens]	1.21235	1.11918	0.854821	1.17796	1.08726	1.01263		1.06212	1.09261	1.02871	0.807646
767968242	PREDICTED: nuclear mitotic apparatus protein 1 isoform X3 [OS=Homo sapiens]	0.971292	1.03636	0.849761	0.971237	1.02397	0.911793		0.952472	0.969	1.01735	0.807682
119605020	6-phosphogluconolactonase, isoform CRA_b [OS=Homo sapiens]	1.01288	0.980687	1.1706	1.03199	0.882353	1.37152		1.05472	1.09529	1.03846	0.807858
51476824	Hypothetical protein [OS=Homo sapiens]	0.84507	1.0406	0.621375	0.921502	0.938567	0.751706		0.835681	0.870592	1.04178	0.808708
189054574	unnamed protein product [OS=Homo sapiens]	0.866079	0.742582	0.727346	0.799163	0.653556	0.829289		0.778669	0.760669	0.976884	0.809256
530389143	PREDICTED: plectin isoform X3 [OS=Homo sapiens]	1.00905	1.01006	1.00302	0.997041	0.991124	1.02564		1.00738	1.0046	0.997245	0.811262
158937236	puromycin-sensitive aminopeptidase [OS=Homo sapiens]	1.00503	0.798793	1.23742	1.02599	0.916266	0.999038		1.01375	0.98043	0.967133	0.811667
56118221	Amyloid beta A4 precursor protein-binding family B member 1-interacting protein [OS=Homo sapiens]	1.02451	1.12549	0.932353	1.00815	1.01222	1.01935		1.02745	1.01324	0.986167	0.811736
133158	HLA class II histocompatibility antigen, DM alpha chain [OS=Homo sapiens]	0.691089	0.857426	1.26535	1.09051	0.7302	1.15753		0.937954	0.992747	1.05842	0.812357
221043238	unnamed protein product [OS=Homo sapiens]	0.967936	0.987976	1.06413	0.965306	0.976531	1.12245		1.00668	1.02143	1.01465	0.813328
578824784	PREDICTED: E3 ubiquitin-protein ligase MYCBP2 isoform X1 [OS=Homo sapiens]	1.0426	0.806288	1.25963	0.977	1.081	0.948		1.03617	1.002	0.96702	0.8153
119585171	Lactotransferrin [OS=Homo sapiens]	0.940465	1.41023	0.487442	0.977695	1.11524	0.502788		0.946047	0.865242	0.914587	0.81569
62088562	chondroitin sulfate proteoglycan 2 (versican) variant [OS=Homo sapiens]	0.971374	1.31202	0.619275	1.001	1.27783	0.804413		0.967557	1.02775	1.06221	0.816257
402550140	Chain A, Aldose Reductase Complexed With A Nitro Compound [OS=Homo sapiens]	0.977755	0.845298	1.29727	0.943158	1.01263	1.29158		1.04011	1.08246	1.04072	0.81687
578822553	PREDICTED: chromodomain-helicase-DNA-binding protein 4 isoform X2 [OS=Homo sapiens]	0.878428	0.900366	0.781536	0.834046	0.87083	0.884517		0.853443	0.863131	1.01135	0.818301
29468627	resistin [OS=Homo sapiens]	0.884191	0.979779	0.714154	0.992599	1.22479	0.522664		0.859375	0.913352	1.06281	0.818781
118505327	Beta-actin [OS=Homo sapiens]	1.04776	1.29254	0.583085	1.02596	1.3375	0.755769		0.974461	1.03974	1.06699	0.819175
1090980	Histamine N-methyltransferase [OS=Homo sapiens]	1.09795	1.13671	1.01615	1.07322	0.961297	1.29184		1.0836	1.10879	1.02324	0.819489
767901981	PREDICTED: nuclear migration protein nudC isoform X1 [OS=Homo sapiens]	1.01388	1.04262	0.850347	0.967978	0.999085	0.89021		0.968946	0.952425	0.982949	0.820165
197692433	Mitochondrial transcription factor A [OS=Homo sapiens]	1.06967	1.00429	1.16935	1.11317	1.03373	1.05767		1.0811	1.06819	0.988058	0.821002
62088046	nuclear cap binding protein subunit 1, 80kDa variant [OS=Homo sapiens]	0.942231	1.10558	0.955179	0.987755	1.14898	0.780612		1.001	0.972449	0.971481	0.821922
6857820	phosphatidylinositol 5-phosphate 4-kinase type-2 alpha [OS=Homo sapiens]	1.09681	1.15005	0.797677	0.918972	1.13735	0.891304		1.01484	0.982543	0.968172	0.821976
119617625	cleavage and polyadenylation specific factor 6, 68kDa, isoform CRA_e [OS=Homo sapiens]	0.874633	1.02742	1.0431	0.931507	1.05051	0.914384		0.981717	0.965468	0.983448	0.824647
74744295	Coiled-coil and C2 domain-containing protein 1B [OS=Homo sapiens]	0.866856	1.02927	0.889518	0.956689	0.975938	0.893167		0.928549	0.941931	1.01441	0.824732
54035277	Pentatricopeptide repeat domain 3 [OS=Homo sapiens]	1.13724	0.802448	1.17133	1.16202	1.06867	0.972103		1.037	1.0676	1.0295	0.825298
816044734	Chain O, Crystal Structure Of The Human Mitochondrial Chaperonin Symmetrical 'football' Complex [OS=Homo sapiens]	1.01464	0.899582	1.26778	1.21573	0.907032	0.957092		1.06067	1.02662	0.967897	0.825677
578832288	PREDICTED: microtubule-associated protein RP/EB family member 2 isoform X2 [OS=Homo sapiens]	1.23733	1.24194	1.10484	1.05108	1.18161	1.29285		1.1947	1.17518	0.983661	0.825772
134142	Protein S100-P [OS=Homo sapiens]	1.06569	1.61418	0.604797	1.27464	1.52049	0.748616		1.09489	1.18125	1.07887	0.826939
90110781	Nucleolin [OS=Homo sapiens]	0.980433	0.9207	1.14418	0.999015	0.966502	1.03153		1.0151	0.999015	0.984149	0.828012
4588600	Pyrin [OS=Homo sapiens]	0.975915	0.460501	1.20906	0.95157	1.01883	0.833184		0.881824	0.934529	1.05977	0.828319
31873825	Hypothetical protein [OS=Homo sapiens]	1.03306	1.03926	1.13223	1.09731	1.16977	0.981366		1.06818	1.08282	1.0137	0.829192
530396298	PREDICTED: carnitine O-palmitoyltransferase 1, liver isoform isoform X1 [OS=Homo sapiens]	0.967557	0.897901	0.978053	0.998148	0.847222	1.04167		0.947837	0.962346	1.01531	0.83193
259045647	Chain C, Structure Of Human Phosphogluconate Dehydrogenase In Complex With Nadph At 2.53a [OS=Homo sapiens]	0.982213	0.948617	1.0415	1.00402	1.08434	0.920683		0.990777	1.00301	1.01235	0.833355
768002512	PREDICTED: unconventional myosin-IXb isoform X1 [OS=Homo sapiens]	1.12	1.04	0.891429	0.981038	1.04591	0.977046		1.01714	1.00133	0.984454	0.833725
119572665	apolipoprotein B48 receptor, isoform CRA_c [OS=Homo sapiens]	1.03074	1.03176	0.954918	0.980843	1.01628	1.00192		1.00581	0.999681	0.99391	0.834345
14603253	Phosphoglucomutase 2 [OS=Homo sapiens]	1.00301	1.11847	0.970884	0.984252	0.992126	1.07972		1.03079	1.0187	0.988272	0.834611
530400731	PREDICTED: SWI/SNF complex subunit SMARCC2 isoform X1 [OS=Homo sapiens]	1.05496	1.0893	0.85476	1	1.03006	1.01804		0.999673	1.01603	1.01636	0.835104
550545212	Chain A, 14-3-3gamma Complexed With The N-terminal Sequence Of Tyrosine Hydroxylase (residues 1-43) [OS=Homo sapiens]	0.986802	0.967513	1.05787	0.979087	0.902091	1.0903		1.00406	0.990494	0.986488	0.835291
14250470	ERO1-like (S. cerevisiae) [OS=Homo sapiens]	1.00807	1.03128	0.864783	1.03678	0.955268	0.951292		0.968046	0.981113	1.0135	0.835694
307106	Lamin B [OS=Homo sapiens]	1.02834	1.00709	1.02632	0.966834	1.03015	1.08844		1.02058	1.02848	1.00774	0.83608
38511830	SNX5 protein, partial [OS=Homo sapiens]	1.02185	1.0139	0.932473	0.978852	1.01108	0.956697		0.989407	0.982209	0.992724	0.836209
5531851	Homologous yeast-44.2 protein [OS=Homo sapiens]	0.949505	0.90099	1.07525	0.945631	0.958252	1.06408		0.975248	0.98932	1.01443	0.83693
115206	C-1-tetrahydrofolate synthase, cytoplasmic [OS=Homo sapiens]	1.087	1.10168	1.04717	1.08017	1.01477	1.173		1.07862	1.08931	1.00991	0.836959
119608559	mitochondrial ribosomal protein S2, isoform CRA_a [OS=Homo sapiens]	0.811467	1.13217	0.929057	0.985889	0.950141	0.87206		0.957564	0.93603	0.977512	0.839274
358440079	Chain B, Structure Of The Cand1-Cul4b-Rbx1 Complex [OS=Homo sapiens]	0.912263	0.818544	1.25224	1.05651	0.984864	1.02825		0.99435	1.02321	1.02902	0.839304
31108	human elongation factor 2 [OS=Homo sapiens]	0.958084	0.898204	1.16367	0.998995	0.923618	1.16683		1.00665	1.02982	1.02301	0.840442
16741480	Transmembrane emp24 protein transport domain containing 5 [OS=Homo sapiens]	0.785936	0.672182	1.56774	0.920598	1.11277	1.18067		1.00862	1.07135	1.06219	0.840443
245571	p42=42 kda non-muscle cytoplasmic actin [OS=Homo sapiens]	1.08469	1.3203	0.846906	0.996825	1.30899	0.819048		1.08397	1.04162	0.960936	0.841071
238776833	THO complex subunit 4 [OS=Homo sapiens]	0.829341	1.02395	1.16966	1.02601	1.01927	0.910405		1.00765	0.985228	0.977747	0.842012
119590969	X-ray repair complementing defective repair in Chinese hamster cells 5 (double-strand-break rejoining; Ku autoantigen, 80kDa), isoform CRA_b [OS=Homo sapiens]	1.03774	0.955975	1.17505	1.04646	0.920803	1.27983		1.05625	1.08237	1.02472	0.842368
4757880	mitotic checkpoint protein BUB3 isoform a [OS=Homo sapiens]	0.876894	0.941288	0.964015	0.938005	0.920934	0.90566		0.927399	0.921533	0.993675	0.842723
4809338	EIF-2B [OS=Homo sapiens]	1.37081	1.23471	0.71499	0.870968	1.13508	1.1744		1.10684	1.06015	0.957817	0.843266
189069126	unnamed protein product [OS=Homo sapiens]	1.01312	0.95314	0.839738	0.944015	1.01062	0.889961		0.935333	0.948198	1.01375	0.844914
179948	Cathepsin D [OS=Homo sapiens]	0.89901	0.943564	1.14851	0.989758	0.916201	1.03259		0.99703	0.979516	0.982434	0.845042
119582433	IK cytokine, down-regulator of HLA II, isoform CRA_b [OS=Homo sapiens]	0.945578	1.138	0.937804	0.980392	1.18369	0.921569		1.00713	1.02855	1.02127	0.845264
119614801	clathrin, heavy polypeptide (Hc), isoform CRA_a [OS=Homo sapiens]	0.975309	0.975309	1.19444	1.04092	0.93914	1.11018		1.04835	1.03008	0.982569	0.846217
187454	Myeloid cell nuclear differentiation antigen [OS=Homo sapiens]	0.941634	0.855058	1.13132	1.05172	0.865112	1.07606		0.976005	0.997634	1.02216	0.847341
5020422	RUVBL2 protein [OS=Homo sapiens]	0.908998	0.849693	1.50102	0.965732	0.86189	1.28245		1.08657	1.03669	0.954094	0.847619
119582678	S-phase kinase-associated protein 1A (p19A), isoform CRA_d [OS=Homo sapiens]	0.97942	0.955098	0.787652	0.826048	0.928635	0.925067		0.90739	0.89325	0.984417	0.847676
4557403	mitochondrial carnitine/acylcarnitine carrier protein [OS=Homo sapiens]	0.988506	0.984674	1.02969	0.980592	0.924413	1.1379		1.00096	1.0143	1.01333	0.84852
221041248	unnamed protein product [OS=Homo sapiens]	0.949803	1.11417	0.965551	0.997056	1.03533	0.962709		1.00984	0.998364	0.988634	0.848688
194386210	unnamed protein product [OS=Homo sapiens]	0.966767	0.88721	1.08258	0.974485	0.886163	1.1315		0.978852	0.997383	1.01893	0.849319
119626277	heterogeneous nuclear ribonucleoprotein D (AU-rich element RNA binding protein 1, 37kDa), isoform CRA_a [OS=Homo sapiens]	1.07423	0.853608	1.11443	1.00493	0.921182	1.06108		1.01409	0.995731	0.981896	0.849464
118138468	Chain A, Crystal Structure Of Dual Specificity Protein Phosphatase 23 From Homo Sapiens In Complex With Ligand Malate Ion [OS=Homo sapiens]	1.04842	1.06842	1.14526	1.21069	1.09661	0.896197		1.08737	1.06783	0.982033	0.849506
194294521	intersectin-2 isoform 1 [OS=Homo sapiens]	0.897778	0.891111	1.40222	1.01192	1.14995	0.920556		1.0637	1.02747	0.96594	0.851866
39654881	Chain A, Crystal Structure Of A Soluble Dimeric Form Of Oxidised Clic1 [OS=Homo sapiens]	0.931412	0.904573	1.20378	0.943831	0.863591	1.15547		1.01325	0.98763	0.974711	0.85255
749197041	Chain A, Structure Of Paxx [OS=Homo sapiens]	0.88577	0.837367	1.1878	0.93619	0.930476	0.979048		0.970313	0.948571	0.977593	0.853878
767908842	PREDICTED: SLIT-ROBO Rho GTPase-activating protein 2 isoform X4 [OS=Homo sapiens]	0.914077	0.659963	1.17824	0.976608	0.962963	0.901559		0.917428	0.947044	1.03228	0.854446
67464296	Chain C, Crystal Structure Of Human B Type Phosphoglycerate Mutase [OS=Homo sapiens]	0.985552	0.894737	1.23117	0.924152	0.904192	1.2016		1.03715	1.00998	0.973802	0.854506
119608154	lipocalin 2 (oncogene 24p3), isoform CRA_a [OS=Homo sapiens]	1.03119	1.26789	0.533028	1.03345	1.20434	0.403255		0.944037	0.88035	0.932537	0.854609
5052121	Brefeldin A-inhibited guanine nucleotide-exchange protein 1 [OS=Homo sapiens]	0.892586	0.88403	0.967681	0.874053	1.02273	0.879735		0.914766	0.925505	1.01174	0.855798
60551975	PGM1 protein, partial [OS=Homo sapiens]	0.993737	1.04175	1.10856	0.904908	1.08691	1.11043		1.04802	1.03408	0.986705	0.857886
119586321	sorting nexin 6, isoform CRA_d [OS=Homo sapiens]	0.954774	0.713568	1.36181	0.994797	1.04787	1.09677		1.01005	1.04648	1.03607	0.858349
119611169	transmembrane and coiled-coil domains 1, isoform CRA_b [OS=Homo sapiens]	1.08918	0.833667	1.001	0.997148	0.872624	1.11217		0.974616	0.99398	1.01987	0.858643
15421129	elongation factor 1-alpha [OS=Homo sapiens]	1.03077	0.90359	1.21128	1.01623	0.869168	1.18763		1.04855	1.02434	0.976914	0.859434
254220978	Chain A, Crystal Structure Of Myeloperoxidase From Human Leukocytes [OS=Homo sapiens]	1.0335	1.09655	0.859113	1.06758	1.30137	0.723288		0.996388	1.03075	1.03448	0.859676
12803633	ArsA arsenite transporter, ATP-binding, homolog 1 (bacterial) [OS=Homo sapiens]	1.08437	1.10313	1.02083	0.965184	0.891683	1.2824		1.06944	1.04642	0.978472	0.860004
119576595	ATPase family, AAA domain containing 3A, isoform CRA_f [OS=Homo sapiens]	1.09741	1.04352	0.954404	1.03388	1.07084	0.960986		1.03178	1.0219	0.990428	0.86054
189065421	unnamed protein product [OS=Homo sapiens]	1.05205	0.975976	0.88989	0.949904	0.980732	0.960501		0.972639	0.963712	0.990822	0.860672
10441901	unknown [OS=Homo sapiens]	0.975733	0.827098	1.20526	1.0823	0.925926	1.06687		1.0027	1.02503	1.02228	0.862206
21410078	Hydroxyacyl-Coenzyme A dehydrogenase/3-ketoacyl-Coenzyme A thiolase/enoyl-Coenzyme A hydratase (trifunctional protein), beta subunit [OS=Homo sapiens]	0.967615	0.953876	1.09715	0.963274	0.971668	1.12172		1.00622	1.01889	1.01259	0.862813
21618561	Cytochrome b-245, beta polypeptide [OS=Homo sapiens]	0.90331	0.640244	0.86324	0.880399	0.752492	0.82309		0.802265	0.81866	1.02044	0.864017
578838471	PREDICTED: high mobility group nucleosome-binding domain-containing protein 5 isoform X1 [OS=Homo sapiens]	0.911538	1.17885	0.781731	0.897959	1.05566	0.846011		0.957372	0.93321	0.974762	0.864492
119610653	acyl-Coenzyme A dehydrogenase, very long chain, isoform CRA_b [OS=Homo sapiens]	1.04587	1.02854	1.04179	1.03216	0.940871	1.1805		1.03874	1.05118	1.01198	0.867626
62198241	Protein CutA isoform 1 [OS=Homo sapiens]	0.926295	0.819721	1.32171	0.898054	0.873957	1.19741		1.02258	0.989805	0.967953	0.867844
130861	Proteasome subunit alpha type-4 [OS=Homo sapiens]	0.982049	0.846885	1.51003	1.08613	1.00671	1.36577		1.11299	1.15287	1.03583	0.870624
1857673	TNF-alpha converting enzyme [OS=Homo sapiens]	0.887246	0.831793	0.963956	0.880611	1	0.834766		0.894331	0.905126	1.01207	0.87106
241913115	Chain A, Calcium-Free (Apo) S100a12 [OS=Homo sapiens]	1.15191	1.7488	0.770335	1.14626	1.56122	0.77551		1.22368	1.161	0.948772	0.871666
32880045	TYRO protein tyrosine kinase binding protein [OS=Homo sapiens]	0.759839	0.875883	1.29465	0.991471	0.594883	1.50213		0.976791	1.0295	1.05396	0.87275
74749827	Anoctamin-5 [OS=Homo sapiens]	1.06359	1.15487	0.701538	0.876858	1.57431	0.629512		0.973333	1.02689	1.05503	0.873209
30509	desmocollin type 2b [OS=Homo sapiens]	1.20585	1.26219	0.824485	1.03945	1.39019	0.959488		1.09751	1.12971	1.02934	0.874156
256599656	Chain D, Crystal Structure Of Full Length Centaurin Alpha-1 Bound With The Fha Domain Of Kif13b (capri Target) [OS=Homo sapiens]	0.91369	0.880952	0.935516	0.972142	0.929875	0.848223		0.910053	0.916747	1.00736	0.87421
10436881	unnamed protein product [OS=Homo sapiens]	1.17238	1.00663	0.98011	1.04296	1.08378	1.06337		1.05304	1.06337	1.00981	0.874308
20071563	saccharopine dehydrogenase (putative) [OS=Homo sapiens]	0.63228	1.42013	0.64975	1.11045	0.719921	1.01578		0.900721	0.948718	1.05329	0.874495
14044102	Acyl-Coenzyme A dehydrogenase family, member 9 [OS=Homo sapiens]	1.03173	0.798077	1.23269	1.00203	1.01728	0.979675		1.02083	0.999661	0.97926	0.874765
6841506	HSPC142 [OS=Homo sapiens]	1.15844	0.900206	0.941358	0.947566	1.13858	0.964419		1	1.01685	1.01685	0.875225
119580203	adaptor-related protein complex 1, beta 1 subunit, isoform CRA_b [OS=Homo sapiens]	0.866211	0.853516	1.2002	0.966469	0.910256	1.10651		0.973307	0.994412	1.02168	0.876679
384229051	thymidine phosphorylase isoform 2 [OS=Homo sapiens]	1.15054	1.02151	1.16129	1.14815	0.929101	1.20847		1.11111	1.09524	0.985714	0.876723
45767091	15 kDa selenoprotein [OS=Homo sapiens]	0.748065	0.814273	1.14531	0.996165	0.912752	0.861937		0.902551	0.923618	1.02334	0.878153
542850	Heterogeneous nuclear ribonucleoprotein G [OS=Homo sapiens]	0.824811	0.864583	1.08902	0.914048	0.979667	0.926063		0.926136	0.939926	1.01489	0.87854
12230339	Nuclear pore complex protein Nup107 [OS=Homo sapiens]	0.780156	0.860895	1.23152	0.908644	0.96169	0.934185		0.957523	0.93484	0.976311	0.878979
119584408	hCG1995701, isoform CRA_g [OS=Homo sapiens]	1.08248	1.05804	0.9389	1.01646	1.10082	0.930041		1.02648	1.01578	0.989574	0.879624
119599038	karyopherin alpha 4 (importin alpha 3), isoform CRA_b [OS=Homo sapiens]	1.10486	1.16432	1.0227	1.05644	1.30351	0.867945		1.0973	1.07597	0.980561	0.88003
1200057	cytochrome c oxidase subunit VIc preprotein [OS=Homo sapiens]	1.01011	0.939333	1.22952	1.04728	0.955807	1.12744		1.05966	1.04351	0.984761	0.880073
20141946	DNA topoisomerase 2-beta [OS=Homo sapiens]	0.850791	0.83498	1.3834	1.00693	0.926733	1.0495		1.02306	0.994389	0.971979	0.883604
119575606	signal sequence receptor, alpha (translocon-associated protein alpha), isoform CRA_a [OS=Homo sapiens]	1.08429	0.988554	1.10302	1.11759	0.854318	1.26223		1.05862	1.07804	1.01835	0.883624
685425705	Chain C, Complex Between The Salmonella T3ss Effector Slrp And Its Human Target Thioredoxin-1 [OS=Homo sapiens]	0.968147	0.955598	1.01158	0.984143	1.05946	0.912785		0.978443	0.985464	1.00718	0.885129
17390641	Toll interacting protein [OS=Homo sapiens]	1.03966	0.96034	0.785647	1.02109	1.01534	0.797699		0.928549	0.944711	1.01741	0.885178
3420929	alpha-tubulin isoform 1 [OS=Homo sapiens]	0.863341	0.824295	1.70824	1.03991	0.851441	1.67849		1.13196	1.18995	1.05123	0.886636
119597086	actin related protein 2/3 complex, subunit 1B, 41kDa, isoform CRA_a [OS=Homo sapiens]	0.977799	1.04247	0.850386	0.977165	0.964795	0.901047		0.956885	0.947669	0.990368	0.887505
11513833	Chain B, Core Of The Alu Domain Of The Mammalian Srp [OS=Homo sapiens]	0.687631	0.710692	1.59329	0.918426	0.944338	0.996161		0.997205	0.952975	0.955646	0.889556
194388088	unnamed protein product [OS=Homo sapiens]	0.807726	1.04741	0.825285	0.901857	0.931034	0.809903		0.893474	0.880931	0.985962	0.890258
189054576	unnamed protein product [OS=Homo sapiens]	0.958891	0.845124	1.04398	0.947007	0.915604	1.01374		0.949331	0.958783	1.00996	0.890513
119595598	DnaJ (Hsp40) homolog, subfamily C, member 5, isoform CRA_a [OS=Homo sapiens]	0.981766	1.08829	0.763916	0.97053	1.02063	0.888016		0.944658	0.959725	1.01595	0.890765
119618579	ribosomal protein, large, P0, isoform CRA_b [OS=Homo sapiens]	0.848024	0.928065	1.30496	1.02671	0.845085	1.29274		1.02702	1.05484	1.02709	0.891606
767954354	PREDICTED: WAS protein family homolog 1 isoform X2 [OS=Homo sapiens]	0.911134	0.874362	1.28396	1.06925	0.831976	1.24542		1.02315	1.04888	1.02514	0.8917
34098465	Kinectin [OS=Homo sapiens]	0.939896	0.862176	1.11917	0.965909	0.929924	0.991477		0.973748	0.962437	0.988384	0.891935
221041136	unnamed protein product [OS=Homo sapiens]	0.968008	0.961816	1.11455	1.14938	1.15975	0.791494		1.01479	1.03354	1.01848	0.893071
215490089	Histone deacetylase complex subunit SAP18 [OS=Homo sapiens]	0.620192	0.548077	1.63365	0.944172	1.04505	0.963761		0.933974	0.984329	1.05391	0.89311
119612654	ribosomal protein L35a, isoform CRA_a [OS=Homo sapiens]	0.843173	0.801661	1.21771	0.923518	0.799235	1.07457		0.954182	0.932441	0.977215	0.894835
30583169	proteasome (prosome, macropain) subunit, alpha type, 7 [OS=Homo sapiens]	0.974104	0.889442	1.05976	0.978175	0.891865	1.02679		0.974436	0.965608	0.990941	0.895406
119605373	transmembrane emp24 protein transport domain containing 9, isoform CRA_b [OS=Homo sapiens]	0.950652	0.797952	0.967412	0.830869	0.865989	0.988909		0.905338	0.895256	0.988863	0.895579
12655033	SEC22B protein [OS=Homo sapiens]	0.927574	0.904887	0.726003	0.870466	0.892055	0.823834		0.852821	0.862119	1.0109	0.896111
767978014	PREDICTED: ubiquitin carboxyl-terminal hydrolase isozyme L3 isoform X1 [OS=Homo sapiens]	0.653846	0.835165	1.57363	1.06693	0.965551	0.912402		1.02088	0.981627	0.961551	0.897081
149944548	Neurobeachin-like protein 2 [OS=Homo sapiens]	0.997951	1.09734	0.955943	0.997978	1.00303	1.03236		1.01708	1.01112	0.994146	0.897202
62089078	WD repeat-containing protein 1 isoform 1 variant [OS=Homo sapiens]	0.98494	0.957831	1.07229	1.00398	0.975149	1.05268		1.00502	1.0106	1.00556	0.898963
189053419	unnamed protein product [OS=Homo sapiens]	1.16369	1.04512	1.0724	1.16517	0.935955	1.21798		1.09374	1.10637	1.01155	0.899293
6841256	HSPC303 [OS=Homo sapiens]	1.05767	1.01648	1.02369	1.05731	1	1.04941		1.03261	1.03557	1.00287	0.899333
119572585	ring finger protein 40, isoform CRA_a [OS=Homo sapiens]	0.945067	1.25785	1.17601	1.18144	1.03962	1.11679		1.12631	1.11262	0.987845	0.899931
10434704	unnamed protein product [OS=Homo sapiens]	0.958425	1.1488	1.2046	1.05693	1.08378	1.13963		1.10394	1.09345	0.990497	0.900013
74761419	Protein unc-45 homolog A [OS=Homo sapiens]	0.685979	0.726535	1.73233	0.975916	1.05759	0.976963		1.04828	1.00349	0.957272	0.90249
399125087	Chain A, Determination Of X-Ray Structure Of Human Soul By Molecular Replacement [OS=Homo sapiens]	0.932057	0.822967	1.15981	0.988131	0.851632	1.12463		0.971611	0.988131	1.017	0.902569
36122	RNA polymerase II 140 kDa subunit [OS=Homo sapiens]	0.624422	0.703978	1.40703	0.965583	0.949331	0.917782		0.91181	0.944232	1.03556	0.902714
290790147	Chain A, Crystal Structure Of Homo Sapiens Cytoplasmic Phenylalanyl-T Synthetase [OS=Homo sapiens]	0.937198	0.844444	1.11111	0.944615	0.872821	1.11692		0.964251	0.97812	1.01438	0.902733
62897953	Proteasome 26S non-ATPase subunit 11 variant [OS=Homo sapiens]	0.930118	0.932087	1.1624	0.955313	0.959285	1.07646		1.0082	0.997021	0.98891	0.903654
4235275	Talin [OS=Homo sapiens]	1.22366	1.27634	0.636559	1.42303	0.86268	0.953488		1.04552	1.07973	1.03272	0.904818
9714266	drbp76 alpha [OS=Homo sapiens]	1.00368	1.04692	0.75805	0.866536	1.11187	0.779195		0.936216	0.919202	0.981827	0.905227
119605047	ribosomal protein L18a, isoform CRA_a [OS=Homo sapiens]	0.886143	0.858782	0.963813	0.850966	0.846366	0.98988		0.902913	0.895738	0.992053	0.905292
18418633	mutant beta-globin [OS=Homo sapiens]	0.80202	1.04949	1.21111	0.912169	0.918519	1.17672		1.02088	1.00247	0.98197	0.906688
340545556	FYN-binding protein isoform 3 [OS=Homo sapiens]	1.01167	1.0428	0.822957	0.947318	1.01533	0.886015		0.959144	0.949553	0.99	0.908279
11493700	PC3-96 [OS=Homo sapiens]	0.948093	0.825212	1.36441	1.04663	0.880952	1.14385		1.0459	1.02381	0.978875	0.908381
119618340	hypothetical protein MGC15619, isoform CRA_b [OS=Homo sapiens]	0.926074	1.06593	0.917083	0.953935	1.10173	0.882917		0.969697	0.979527	1.01014	0.908671
34785081	Zinc finger, matrin type 2 [OS=Homo sapiens]	0.949485	1.2732	0.956701	1.10125	1.26507	0.870307		1.05979	1.07888	1.01801	0.908844
767996032	PREDICTED: CDK5 regulatory subunit-associated protein 3 isoform X2 [OS=Homo sapiens]	1.04785	1.10547	0.868164	0.984787	1.00203	1.06187		1.00716	1.01623	1.009	0.909834
226434	calphobindin [OS=Homo sapiens]	1.04287	1.01822	1.25723	1.05163	0.991021	1.32099		1.10611	1.12121	1.01365	0.910838
121941470	Macrophage-expressed gene 1 protein [OS=Homo sapiens]	0.835122	1.00293	1.05951	0.922091	1.0503	0.952663		0.965854	0.975016	1.00949	0.911789
119572797	nucleobindin 1, isoform CRA_b [OS=Homo sapiens]	1.11304	1.0087	0.848309	1.10327	1.05317	0.851738		0.990016	1.00273	1.01284	0.912625
119586519	Phosphoenolpyruvate carboxykinase 2 (Mitochondrial) [OS=Homo sapiens]	0.846405	0.8061	1.58932	1.02064	0.993808	1.13725		1.08061	1.05057	0.972199	0.913048
119570584	Adaptor-related protein complex 1, sigma 1 subunit, isoform CRA_b [OS=Homo sapiens]	1.28571	1.14066	0.838462	1.14838	1.07315	1.08986		1.08828	1.1038	1.01426	0.913193
14579002	PWP1-interacting protein 4 [OS=Homo sapiens]	1.15602	1.05748	0.726277	1.0216	0.9393	1.02469		0.979927	0.995199	1.01558	0.914084
28422585	Serine hydroxymethyltransferase 2 (mitochondrial) [OS=Homo sapiens]	0.886114	0.859141	1.32767	1.01221	1.0295	0.978637		1.02431	1.00678	0.982889	0.914101
119585258	cathelicidin antimicrobial peptide [OS=Homo sapiens]	0.848007	1.72938	0.318814	1.01877	1.62549	0.435771		0.9654	1.02668	1.06348	0.914476
211829600	SAPS domain family, member 1 [OS=Homo sapiens]	0.963602	1.03831	0.813218	0.861163	0.926829	1.05722		0.938378	0.948405	1.01069	0.914535
119606733	dehydrogenase E1 and transketolase domain containing 1 [OS=Homo sapiens]	1.14685	1.02098	0.823177	0.998992	0.96875	0.990927		0.997003	0.986223	0.989188	0.914799
386981	neutrophil elastase, partial [OS=Homo sapiens]	1.01369	1.24536	0.784946	1.09981	1.15209	0.73289		1.01466	0.99493	0.980553	0.921143
167887633	glycylpeptide N-tetradecanoyltransferase 2 variant 4 [OS=Homo sapiens]	0.76872	0.929858	1.18199	0.888016	0.639489	1.28291		0.96019	0.936804	0.975645	0.921394
530366181	PREDICTED: melanoma inhibitory activity protein 3 isoform X1 [OS=Homo sapiens]	1.07317	1.2439	0.863821	1.13594	1.08445	0.99691		1.0603	1.07243	1.01145	0.922487
119578756	talin 1, isoform CRA_a [OS=Homo sapiens]	0.934673	1.0191	1.04824	0.954455	1.00495	1.05644		1.00067	1.00528	1.00461	0.923352
223597	actin beta related pseudogene [OS=Homo sapiens]	1.15832	1.06752	1.37602	1.02523	0.917431	1.58945		1.20062	1.17737	0.980634	0.923547
1351366	glycogen [starch] synthase, muscle [OS=Homo sapiens]	0.906278	0.763421	0.939945	0.896396	0.918018	0.814414		0.869882	0.876276	1.00735	0.923601
47938369	Heterogeneous nuclear ribonucleoprotein D-like [OS=Homo sapiens]	0.91897	0.854147	1.00095	0.922794	0.92739	0.910846		0.92469	0.920343	0.995299	0.923919
6807585	Hypothetical protein [OS=Homo sapiens]	1.07505	1.07404	0.934077	1.00301	1.10621	0.991984		1.02772	1.03373	1.00585	0.924109
119587508	acetyl-Coenzyme A acetyltransferase 1 (acetoacetyl Coenzyme A thiolase), isoform CRA_b [OS=Homo sapiens]	1.05666	1.01784	1.13012	1.10745	0.997872	1.08511		1.06821	1.06348	0.995572	0.924542
221219000	inactive phospholipase C-like protein 2 isoform 1 [OS=Homo sapiens]	0.783636	0.954545	0.968182	0.943993	0.961156	0.775971		0.902121	0.893707	0.990673	0.92481
29337031	Disintegrin and metalloproteinase domain-containing protein 10 [OS=Homo sapiens]	0.837573	0.87182	1.07241	0.912758	0.906191	0.940901		0.927267	0.91995	0.992109	0.926004
118572613	serine/arginine repetitive matrix protein 2 [OS=Homo sapiens]	0.851996	0.908471	1.10516	0.952113	1.0216	0.916432		0.955209	0.96338	1.00855	0.926055
119624724	CD2-associated protein [OS=Homo sapiens]	0.956044	0.47952	1.34565	0.891589	1.04112	0.923364		0.927073	0.952025	1.02691	0.926628
190108	glycoprotein IIIa [OS=Homo sapiens]	0.63926	0.801644	1.7369	0.821932	1.2163	1.03421		1.05927	1.02414	0.966843	0.92708
122939208	nuclear autoantigen Sp-100 isoform 1 [OS=Homo sapiens]	1.10041	1.12526	0.906832	1.08896	0.835378	1.1728		1.04417	1.03238	0.988709	0.928075
119586065	chromosome 14 open reading frame 166, isoform CRA_c [OS=Homo sapiens]	1.08333	1.10874	0.884146	1.06212	1.08554	0.952138		1.02541	1.03327	1.00766	0.928307
119570374	ectonucleoside triphosphate diphosphohydrolase 1, isoform CRA_c [OS=Homo sapiens]	1.18967	1.03479	1.09989	1.10805	1.12288	1.10593		1.10812	1.11229	1.00376	0.930954
122921498	Chain B, Human Mak3 Homolog In Complex With Acetyl-Coa [OS=Homo sapiens]	1.01772	1.0128	0.846457	0.863905	1.01282	0.980276		0.95899	0.952334	0.99306	0.930974
119614927	serine carboxypeptidase 1, isoform CRA_b [OS=Homo sapiens]	1.04451	0.864389	0.97619	1.00952	0.942042	0.948962		0.961698	0.96684	1.00535	0.932108
119626804	Acyl-Coenzyme A dehydrogenase, C-4 to C-12 straight chain, isoform CRA_a [OS=Homo sapiens]	1.00107	1.10634	1.087	1.11555	1.07038	0.995798		1.0648	1.06057	0.996027	0.933447
119574488	GTPase, IMAP family member 4, isoform CRA_a [OS=Homo sapiens]	1.06532	1.04995	0.788665	0.991185	1.0715	0.869736		0.96798	0.977473	1.00981	0.933705
530404836	PREDICTED: AP-1 complex subunit gamma-like 2 isoform X4 [OS=Homo sapiens]	1.04242	1.08687	1.04848	0.939487	0.972308	1.29641		1.05926	1.0694	1.00958	0.933815
51479141	ATP synthase-coupling factor 6, mitochondrial isoform b precursor [OS=Homo sapiens]	0.840034	1.04363	0.715997	0.929687	0.833333	0.862847		0.866553	0.875289	1.01008	0.93436
52696274	Chain A, Nmr Structure Of Human Coactosin-Like Protein [OS=Homo sapiens]	1.13703	1.08368	0.932008	1.097	0.994	1.044		1.05091	1.045	0.99438	0.935177
323714714	Chain C, Crystal Structure Of The Open State Of Human Endoplasmic Reticulum Aminopeptidase 1 Erap1 [OS=Homo sapiens]	1.11003	0.73223	0.9815	1.18671	0.741935	0.938416		0.941253	0.955686	1.01533	0.936375
159163478	Chain A, Solution Structure Of Ufm1, A Ubiquitin-Fold Modifier [OS=Homo sapiens]	0.717322	0.756642	1.85335	0.930453	0.952582	1.34352		1.1091	1.07552	0.969718	0.936442
300244562	cysteine-rich secretory protein 3 isoform 2 precursor [OS=Homo sapiens]	1.10586	1.38643	0.538541	0.894191	1.61929	0.407676		1.01028	0.973721	0.963815	0.936541
119602288	v-akt murine thymoma viral oncogene homolog 1, isoform CRA_a [OS=Homo sapiens]	0.923695	1.09337	1.02711	0.944231	0.861538	1.20962		1.01473	1.00513	0.990542	0.938048
119596937	hCG1770615, isoform CRA_a [OS=Homo sapiens]	1.16141	1.10029	0.827125	0.958904	0.898841	1.2687		1.02961	1.04215	1.01218	0.938978
206729910	Ras GTPase-activating protein 3 [OS=Homo sapiens]	0.980981	0.814815	0.882883	0.808271	0.952068	0.934211		0.892893	0.898183	1.00592	0.940087
119625343	fibrinogen beta chain, isoform CRA_i [OS=Homo sapiens]	0.629981	1.51139	0.683112	0.673285	1.57491	0.67509		0.941493	0.974428	1.03498	0.940443
1710248	protein disulfide isomerase-related protein 5 [OS=Homo sapiens]	1.10748	1.01054	1.08957	1.05668	0.902674	1.27487		1.0692	1.07807	1.0083	0.940622
62089082	spectrin, beta, non-erythrocytic 1 isoform 1 variant [OS=Homo sapiens]	1.00974	1.06524	0.857838	0.93346	1.06369	0.9173		0.977605	0.971483	0.993738	0.940753
225734062	Chain 1, Crystal Structure Of Human Spliceosomal U1 Snrnp [OS=Homo sapiens]	1.22788	0.897115	0.840385	0.947368	1.1311	0.919617		0.988462	0.999362	1.01103	0.94077
158261815	unnamed protein product [OS=Homo sapiens]	1.16702	0.894004	1.02355	0.9941	1.06981	1.00197		1.02819	1.02196	0.993937	0.943345
119610321	hCG1749005 [OS=Homo sapiens]	1.12035	1.06654	0.83953	0.991812	1.11771	0.939611		1.00881	1.01638	1.0075	0.943844
194385658	unnamed protein product [OS=Homo sapiens]	1.03306	0.947314	0.990702	0.951356	0.764266	1.22544		0.990358	0.980355	0.9899	0.944976
34192133	PRPS2 protein, partial [OS=Homo sapiens]	1.00197	0.920039	1.11846	0.99211	0.973373	1.08974		1.01349	1.01841	1.00485	0.94577
530396742	PREDICTED: phosphatidylinositol 3,4,5-trisphosphate 5-phosphatase 2 isoform X2 [OS=Homo sapiens]	1.00231	1.29908	1.16513	1.06188	1.24751	1.17901		1.1555	1.1628	1.00631	0.946147
80476704	Heterogeneous nuclear ribonucleoprotein C (C1/C2) [OS=Homo sapiens]	0.987026	0.92515	1.09281	0.989837	0.898374	1.10061		1.00166	0.996274	0.994619	0.947046
478813	nonhistone chromosomal protein HMG-1 [OS=Homo sapiens]	1.011	0.941	0.978	0.939216	1.06765	0.933333		0.976667	0.980065	1.00348	0.947239
710366	ribosomal protein L9 [OS=Homo sapiens]	1.01975	0.987526	1.06653	1.07332	0.948065	1.06212		1.0246	1.02783	1.00316	0.947484
46577650	signal recognition particle 54 kDa protein [OS=Homo sapiens]	1.10896	1.12525	0.815682	0.871768	0.962771	1.18718		1.01663	1.00724	0.99076	0.948805
194387844	unnamed protein product [OS=Homo sapiens]	1.01558	1.03992	0.868549	0.960766	1.04211	0.933971		0.974684	0.978947	1.00437	0.94899
530427837	PREDICTED: valine--tRNA ligase isoform X1 [OS=Homo sapiens]	1.01556	0.964008	0.865759	0.952023	0.950141	0.952023		0.948444	0.951395	1.00311	0.949668
12804793	RNA binding protein S1, serine-rich domain [OS=Homo sapiens]	1.04012	1.02263	0.926955	0.881092	1.11988	1.0039		0.996571	1.00162	1.00507	0.95107
124028615	cytosol aminopeptidase [OS=Homo sapiens]	1.06306	0.937938	0.920921	1.0876	0.918307	0.901575		0.973974	0.96916	0.995057	0.951529
60477738	cullin 4A [OS=Homo sapiens]	1.02576	1.11132	1.00552	1.0308	1.05339	1.06468		1.04753	1.04962	1.002	0.953776
119615586	ARP3 actin-related protein 3 homolog (yeast), isoform CRA_a [OS=Homo sapiens]	0.964895	1.00401	1.15246	1.04406	0.997951	1.09016		1.04045	1.04406	1.00346	0.957158
12654655	N-ethylmaleimide-sensitive factor attachment protein, alpha [OS=Homo sapiens]	1.001	0.942943	1.07908	1.00305	0.856562	1.14751		1.00767	1.00237	0.99474	0.957185
695271700	neutrophil defensin 1 isoform 1 preproprotein [OS=Homo sapiens]	1.04116	1.19177	0.578313	1.23694	0.919729	0.611219		0.937082	0.922631	0.984579	0.958061
119617192	NCK-associated protein 1-like, isoform CRA_a [OS=Homo sapiens]	1.01628	1.09563	0.946083	0.995829	1.01981	1.05005		1.01933	1.0219	1.00252	0.958098
767910218	PREDICTED: mitochondrial amidoxime-reducing component 1 isoform X1 [OS=Homo sapiens]	0.888889	1	0.936647	0.867784	0.968343	0.981378		0.941845	0.939168	0.997158	0.958374
180162	Fc gamma receptor type I [OS=Homo sapiens]	1.09204	0.775647	1.03931	0.967259	0.942937	0.981291		0.969	0.963829	0.994664	0.960655
119627505	elongation of very long chain fatty acids (FEN1/Elo2, SUR4/Elo3, yeast)-like 1, partial [OS=Homo sapiens]	1.19093	1.11709	0.828059	1.15988	0.991063	0.965243		1.04536	1.03873	0.993658	0.960693
1168056	ornithine aminotransferase, OAT [OS=Homo sapiens]	0.794991	0.615955	1.54545	1.04975	0.970558	0.979695		0.985467	1	1.01475	0.961885
338039	SET [OS=Homo sapiens]	0.920269	0.869356	1.09318	0.914773	0.960227	1.01894		0.960935	0.964646	1.00386	0.962476
10334623	immunoglobulin heavy chain, partial [OS=Homo sapiens]	1.14013	1.02383	0.777884	1.08774	1.01237	0.860517		0.980616	0.986877	1.00638	0.962746
578806369	PREDICTED: protein kinase C delta type isoform X2 [OS=Homo sapiens]	0.977713	0.947674	0.93314	0.944123	1.00771	0.901734		0.952842	0.951188	0.998264	0.962957
119575948	histone 1, H4e [OS=Homo sapiens]	0.78481	0.635724	4.02954	1.12338	0.905844	3.22403		1.81669	1.75108	0.963886	0.963058
75517087	Eukaryotic translation initiation factor 3, subunit D [OS=Homo sapiens]	0.953443	0.837051	1.01067	0.973321	0.822447	0.99448		0.933721	0.930083	0.996103	0.963364
194382432	unnamed protein product [OS=Homo sapiens]	1.48611	0.855159	1.02778	1.14195	1.07097	1.18326		1.12302	1.13206	1.00806	0.964512
12025678	Alpha-actinin-4 [OS=Homo sapiens]	0.947368	0.865072	0.985646	0.960117	1.0321	0.816148		0.932695	0.936122	1.00367	0.964701
530371167	PREDICTED: E3 ubiquitin-protein ligase TRIP12 isoform X2 [OS=Homo sapiens]	0.922199	1.25104	0.728216	1.03441	1.02711	0.862357		0.967151	0.974626	1.00773	0.965534
767903710	PREDICTED: D-3-phosphoglycerate dehydrogenase isoform X1 [OS=Homo sapiens]	1.07225	0.913089	1.17592	0.964876	0.820248	1.40083		1.05375	1.06198	1.00781	0.967605
13399541	Chain B, A Second Divalent Metal Ion In The Active Site Of A New Crystal Form Of Human ApurinicAPYRIMIDINIC ENDONUCLEASE, Ape1, And Its Implications For The Catalytic Mechanism [OS=Homo sapiens]	0.969093	0.874377	1.13659	1.02273	0.955534	1.01186		0.993353	0.996706	1.00338	0.968356
73919341	Persulfide dioxygenase ETHE1, mitochondrial [OS=Homo sapiens]	1.13765	1.25202	0.781377	1.08059	0.962884	1.10923		1.05702	1.0509	0.994214	0.969147
767939365	PREDICTED: coagulation factor XIII A chain isoform X2 [OS=Homo sapiens]	0.937243	0.953704	1.21399	0.919132	0.963511	1.2071		1.03498	1.02991	0.995106	0.970023
38788333	remodeling and spacing factor 1 [OS=Homo sapiens]	1.34938	1.5	0.946914	1.27366	1.27708	1.22577		1.26543	1.25884	0.994788	0.970197
119575027	Retinoic acid induced 17, isoform CRA_a [OS=Homo sapiens]	0.929032	0.934562	1.08756	0.918304	1.09204	0.931748		0.983717	0.980696	0.996929	0.970291
119592221	ribosomal protein S4, X-linked, isoform CRA_a [OS=Homo sapiens]	0.792972	0.725546	1.2944	0.956814	0.932821	0.944338		0.937638	0.944658	1.00749	0.970693
119593694	benzodiazapine receptor (peripheral), isoform CRA_a [OS=Homo sapiens]	0.931174	1.00709	1.21356	1.00708	0.9818	1.17492		1.05061	1.0546	1.0038	0.971178
1906009	adenosine kinase long form [OS=Homo sapiens]	0.837209	1.18508	0.869186	0.836345	1.30622	0.772088		0.963824	0.971553	1.00802	0.971266
767967562	PREDICTED: serine/threonine-protein kinase MARK2 isoform X1 [OS=Homo sapiens]	0.803675	1.07447	1.21954	0.942249	1.03445	1.10638		1.03256	1.02769	0.995287	0.972104
365733590	CD48 antigen isoform 2 precursor [OS=Homo sapiens]	0.968872	0.724708	1.10798	0.940727	0.93021	0.918738		0.933852	0.929892	0.995759	0.973532
364506228	Chain A, Crystal Structure Of Human Ribosomal Protein L30e [OS=Homo sapiens]	0.845556	0.838889	1.68222	1.04333	0.868871	1.42189		1.12222	1.11136	0.990325	0.974881
222079990	TBC1 domain family, member 9B [OS=Homo sapiens]	0.820937	0.769513	1.33976	1.00488	0.931641	1.01074		0.976737	0.982422	1.00582	0.976819
16924231	ribosomal protein S19, partial [OS=Homo sapiens]	0.946734	0.922613	1.15578	1.02092	0.956175	1.04084		1.00838	1.00598	0.997621	0.977029
767992241	PREDICTED: platelet-activating factor acetylhydrolase IB subunit alpha isoform X1 [OS=Homo sapiens]	0.865404	0.813559	1.27916	0.994054	0.852329	1.12488		0.986042	0.99042	1.00444	0.980346
4454686	F1F0-type ATP synthase subunit g [OS=Homo sapiens]	1.07202	1.23971	0.972222	1.07361	1.02718	1.19026		1.09465	1.09702	1.00216	0.980679
119626228	annexin A3, isoform CRA_b [OS=Homo sapiens]	1.13693	1.49689	0.522822	1.1259	1.48311	0.517912		1.05221	1.04231	0.990585	0.981442
119596890	solute carrier family 12 (potassium/chloride transporters), member 9, isoform CRA_a [OS=Homo sapiens]	1.06593	1.08292	0.908092	1.0289	0.912331	1.12139		1.01898	1.02087	1.00186	0.982734
21952252	MLL/SEPTIN6 fusion protein [OS=Homo sapiens]	0.892386	0.706599	1.34112	0.954769	1.03048	0.967552		0.980034	0.984267	1.00432	0.983271
167887749	vimentin variant 1 [OS=Homo sapiens]	0.964611	0.992922	1.14055	1.02141	1.04077	1.03262		1.03269	1.0316	0.998942	0.985057
116292891	extended-synaptotagmin 2 [OS=Homo sapiens]	0.895314	1.03988	1.01196	1.00196	0.94499	1.00295		0.982386	0.983301	1.00093	0.985785
119573784	S100 calcium binding protein A10 (annexin II ligand, calpactin I, light polypeptide (p11)), isoform CRA_b, partial [OS=Homo sapiens]	0.842007	0.760223	1.1645	0.861641	0.951336	0.960878		0.922243	0.924618	1.00258	0.986016
753535974	Chain A, Crystal Structure Of Protein Arginine Deiminase 2 (e354a, 10 Mm Ca2+) [OS=Homo sapiens]	1.07418	1.04352	0.879327	1.06338	0.926559	1.01107		0.999011	1.00034	1.00133	0.986289
55956921	Heterogeneous nuclear ribonucleoprotein A/B isoform b [OS=Homo sapiens]	1.02282	0.931535	1.03216	1.01051	0.91213	1.06686		0.995505	0.996498	1.001	0.986568
10436795	unnamed protein product [OS=Homo sapiens]	0.959961	0.952148	1.14746	1.01434	0.834016	1.20492		1.01986	1.01776	0.997944	0.987384
14603295	CS protein [OS=Homo sapiens]	1.01002	1.00401	1.02505	1.03979	0.972775	1.02723		1.01303	1.01326	1.00023	0.991715
767924844	PREDICTED: serine/threonine-protein kinase OSR1 isoform X1 [OS=Homo sapiens]	0.998993	0.953676	1.00504	0.95374	1.04528	0.957677		0.985901	0.985564	0.999658	0.992564
377549892	Cytochrome c oxidase subunit VIIa polypeptide 2 [OS=Homo sapiens]	1.00694	0.897817	1.09524	1.02407	0.907723	1.07021		1	1.00067	1.00067	0.993297
119583566	Serpin peptidase inhibitor, clade B (ovalbumin), member 10 [OS=Homo sapiens]	1.07484	1.10603	0.891892	1.05478	1.09761	0.918327		1.02426	1.02357	0.999334	0.994042
15779187	Chromosome 19 open reading frame 10 [OS=Homo sapiens]	0.895257	0.814229	1.49308	1.0744	0.878556	1.24617		1.06752	1.06637	0.998924	0.996396
30583513	High-mobility group nucleosome binding domain 1 [OS=Homo sapiens]	1.05689	1.11876	0.862275	0.992241	1.04656	0.99806		1.01264	1.01229	0.999649	0.996632
62089422	membrane alanine aminopeptidase precursor variant [OS=Homo sapiens]	0.982226	1.09074	0.764266	1.02241	1.02988	0.786553		0.945744	0.946282	1.00057	0.996765
11320942	BRG1-Associated Factor 250a [OS=Homo sapiens]	1.00288	0.917466	1.10749	0.964637	1.07957	0.984283		1.00928	1.0095	1.00022	0.997492
16507677	Ras-related C3 botulinum toxin substrate 2 (Rho family, small GTP binding protein Rac2) [OS=Homo sapiens]	1.00998	1.00998	1.02096	1.0292	1.05839	0.953076		1.01364	1.01356	0.999918	0.998016
5870624	Heparanase [OS=Homo sapiens]	0.736285	1.15592	0.909528	0.808195	1.10724	0.885789		0.933911	0.93374	0.999817	0.999153
