# Supplementary material for: Proteomic analysis of cholera toxin adjuvant-stimulated human monocytes identifies Thrombospondin-1 and Integrin-β1 as strongly upregulated molecules involved in adjuvant activity
Source: Sci Rep. 2019 Feb 26;9:2812. doi: 10.1038/s41598-019-38726-0 (PMC6391456; doi:10.1038/s41598-019-38726-0)
Supplement: Supplementary file 5 — Supplementary_Table_4 [file 41598_2019_38726_MOESM5_ESM.xlsx]

## Sheet: Significant
Accession	Description	Ratio 16h/NS	pvalue
76779199	FTH1 protein, partial [OS=Homo sapiens]	4.48012	0.00239576
15214956	serpin peptidase inhibitor, clade B (ovalbumin), member 2 [OS=Homo sapiens]	3.44809	0.0001153
33096741	Hypothetical protein [OS=Homo sapiens]	3.12644	0.0169971
62089410	thrombospondin 1 precursor variant [OS=Homo sapiens]	2.98571	0.000604604
119581085	keratin 10 (epidermolytic hyperkeratosis; keratosis palmaris et plantaris), isoform CRA_b [OS=Homo sapiens]	2.35186	0.0256284
119572437	olfactomedin 4, isoform CRA_a [OS=Homo sapiens]	2.31253	0.0214105
62089412	anthrax toxin receptor 2 variant [OS=Homo sapiens]	2.17055	0.00713609
442570728	Chain A, Crystal Structure Of Human Serpinb1 Mutant [OS=Homo sapiens]	2.10711	0.0199546
119390002	Chain A, Crystal Structure Of Homo Sapiens Kynureninase [OS=Homo sapiens]	2.06186	0.0113615
1197209	Alpha-1-acid glycoprotein 1 precursor [OS=Homo sapiens]	1.89802	0.0379624
119618938	pseudouridylate synthase 1, isoform CRA_c [OS=Homo sapiens]	1.81984	0.0327953
1561548	CD89_U02 [OS=Homo sapiens]	1.77538	0.0205377
114306812	BAT1 protein [OS=Homo sapiens]	1.7363	0.00139474
119607218	syndecan binding protein (syntenin), isoform CRA_a [OS=Homo sapiens]	1.71711	0.00445846
13477319	Rpl14 protein [OS=Homo sapiens]	1.64096	0.00252836
56118310	Nuclear ubiquitous casein and cyclin-dependent kinase substrate 1 [OS=Homo sapiens]	1.63561	0.026296
161761151	Chain C, Crystal Structure Of Full-Length Human Rpa1432 HETERODIMER [OS=Homo sapiens]	1.61741	0.00113735
77415432	SYNGR2 protein [OS=Homo sapiens]	1.57648	0.0165622
119606357	integrin, beta 1 (fibronectin receptor, beta polypeptide, antigen CD29 includes MDF2, MSK12), isoform CRA_b [OS=Homo sapiens]	1.57264	0.000682643
15080279	CAPNS1 protein [OS=Homo sapiens]	1.56119	0.0424203
194381492	unnamed protein product [OS=Homo sapiens]	1.55732	0.00454663
119613526	hCG1745555, isoform CRA_b [OS=Homo sapiens]	1.55592	4.93017e-05
119624050	proteasome (prosome, macropain) subunit, beta type, 8 (large multifunctional peptidase 7), isoform CRA_b [OS=Homo sapiens]	1.55183	0.0495345
767914585	PREDICTED: DNA mismatch repair protein Msh2 isoform X1 [OS=Homo sapiens]	1.55172	0.0296328
459834	Sec61-complex beta-subunit [OS=Homo sapiens]	1.55132	0.00620246
332278161	Biogenesis of lysosome-related organelles complex 1 subunit 1 [OS=Homo sapiens]	1.49627	0.000203771
193786398	unnamed protein product [OS=Homo sapiens]	1.46584	0.000881585
753534216	Chain A, Crystal Structure Of A Single Mutant (n71d) Of Triosephosphate Isomerase From Human [OS=Homo sapiens]	1.46207	0.00449028
62089422	membrane alanine aminopeptidase precursor variant [OS=Homo sapiens]	1.46136	0.0424495
119623962	superkiller viralicidic activity 2-like (S. cerevisiae), isoform CRA_c [OS=Homo sapiens]	1.45996	0.00108636
194387950	unnamed protein product [OS=Homo sapiens]	1.45235	0.0100574
530367515	PREDICTED: hexokinase-2 isoform X1 [OS=Homo sapiens]	1.45101	0.0230905
767994739	PREDICTED: DNA ligase 3 isoform X1 [OS=Homo sapiens]	1.44288	0.00402349
816044734	Chain O, Crystal Structure Of The Human Mitochondrial Chaperonin Symmetrical 'football' Complex [OS=Homo sapiens]	1.44211	0.029419
119596035	CCAAT/enhancer binding protein (C/EBP), beta [OS=Homo sapiens]	1.43685	0.0343197
221043376	unnamed protein product [OS=Homo sapiens]	1.43555	0.0219164
354459497	Chain A, Crystal Structure Of Human Peptidylarginine Deiminase 4 In Complex With O-Cl-Amidine [OS=Homo sapiens]	1.42482	0.0459406
297787707	Chain E, The Crystal Structure Of Asap3 In Complex With Arf6 In Trans State Soaked With Calcium [OS=Homo sapiens]	1.4247	0.00154634
119584556	nucleoporin 210kDa, isoform CRA_c [OS=Homo sapiens]	1.41565	0.00565927
119611986	RAB7, member RAS oncogene family-like 1, isoform CRA_a [OS=Homo sapiens]	1.41545	0.0114215
119612474	NADH dehydrogenase (ubiquinone) 1 beta subcomplex, 9, 22kDa [OS=Homo sapiens]	1.40657	0.00106248
14286105	Plasma membrane calcium-transporting ATPase 4 [OS=Homo sapiens]	1.39781	0.0221247
767938662	PREDICTED: calnexin isoform X2 [OS=Homo sapiens]	1.39561	0.0305831
14250063	Peroxiredoxin 3 [OS=Homo sapiens]	1.39174	0.036633
119609244	NADH dehydrogenase (ubiquinone) 1 alpha subcomplex, 9, 39kDa, isoform CRA_b [OS=Homo sapiens]	1.38578	0.0243008
21262192	CTCL tumor antigen HD-CL-03 [OS=Homo sapiens]	1.37328	0.00119722
530396004	PREDICTED: CD44 antigen isoform X1 [OS=Homo sapiens]	1.36722	0.00830053
767997643	PREDICTED: structural maintenance of chromosomes flexible hinge domain-containing protein 1 isoform X1 [OS=Homo sapiens]	1.35873	0.00463701
4757732	apoptosis-inducing factor 1, mitochondrial isoform AIF precursor [OS=Homo sapiens]	1.34781	0.0213632
18088253	Cytochrome c-1 [OS=Homo sapiens]	1.34314	0.00353803
9624998	heterogeneous nuclear ribonucleoprotein H2 [OS=Homo sapiens]	1.33992	0.000843136
119571756	hCG1795135 [OS=Homo sapiens]	1.33973	0.0030944
119590663	hCG16983, isoform CRA_f [OS=Homo sapiens]	1.3331	0.0469297
62087740	brain glycogen phosphorylase variant [OS=Homo sapiens]	1.33188	0.0282485
118137697	Chain H, Crystal Structure And Function Of Human Thioesterase Superfamily Member 2(Them2) [OS=Homo sapiens]	1.32548	0.0351947
388525	5-lipoxygenase [OS=Homo sapiens]	1.32374	0.0245543
119571639	solute carrier family 25 (mitochondrial carrier; phosphate carrier), member 24, isoform CRA_a [OS=Homo sapiens]	1.32247	0.000132979
61744477	4F2 cell-surface antigen heavy chain isoform b [OS=Homo sapiens]	1.32002	0.0209348
158259285	unnamed protein product [OS=Homo sapiens]	1.30176	0.000310352
119574400	ATP-binding cassette, sub-family F (GCN20), member 2, isoform CRA_c [OS=Homo sapiens]	1.29941	0.0158674
119610098	procollagen-proline, 2-oxoglutarate 4-dioxygenase (proline 4-hydroxylase), beta polypeptide, isoform CRA_a [OS=Homo sapiens]	1.29472	0.00975314
119589927	cold inducible RNA binding protein, isoform CRA_b [OS=Homo sapiens]	1.29449	0.0211482
767975210	PREDICTED: signal transducer and activator of transcription 6 isoform X2 [OS=Homo sapiens]	1.28384	0.0424317
119612332	NudC domain containing 1, isoform CRA_c [OS=Homo sapiens]	1.28294	0.0323926
159162689	Chain A, Human Protein Disulfide Isomerase, Nmr, 40 Structures [OS=Homo sapiens]	1.28188	0.0246288
189054540	unnamed protein product [OS=Homo sapiens]	1.27399	0.0128472
86559365	heat shock 70kDa protein 5 (glucose-regulated protein, 78kDa) [OS=Homo sapiens]	1.26463	0.00181958
9910280	UDP-glucose:glycoprotein glucosyltransferase 1 precursor [OS=Homo sapiens]	1.2637	0.00555614
18606276	SWI/SNF related, matrix associated, actin dependent regulator of chromatin, subfamily a, member 5 [OS=Homo sapiens]	1.26003	0.0478911
119571129	histone deacetylase 6, isoform CRA_a [OS=Homo sapiens]	1.25273	0.0357547
20070705	Solute carrier family 25, member 40 [OS=Homo sapiens]	1.25105	0.0400587
119581591	basigin (Ok blood group), isoform CRA_g [OS=Homo sapiens]	1.2462	0.0071528
119583385	malic enzyme 2, NAD(+)-dependent, mitochondrial, isoform CRA_b [OS=Homo sapiens]	1.24598	0.0420199
119568044	dynein, light chain, Tctex-type 1, isoform CRA_e [OS=Homo sapiens]	1.24428	0.0231541
221043256	unnamed protein product [OS=Homo sapiens]	1.24365	0.0385401
119604595	RAB3D, member RAS oncogene family, isoform CRA_b [OS=Homo sapiens]	1.24112	0.0272621
119623078	acyl-CoA synthetase long-chain family member 4, isoform CRA_a [OS=Homo sapiens]	1.23883	0.0189116
119601860	KIAA2010, isoform CRA_c [OS=Homo sapiens]	1.2348	0.0117097
167555127	CD180 antigen precursor [OS=Homo sapiens]	1.23187	0.0101652
119608313	torsin family 1, member A (torsin A), isoform CRA_a [OS=Homo sapiens]	1.21865	0.0420477
119626349	hypothetical protein MGC11324, isoform CRA_a [OS=Homo sapiens]	1.21845	0.0414097
39932589	Rho GTPase-activating protein 18 [OS=Homo sapiens]	1.21275	0.0303969
3023439	Calcineurin B homologous protein 1 [OS=Homo sapiens]	1.21019	0.0487533
530397186	PREDICTED: FACT complex subunit SSRP1 isoform X1 [OS=Homo sapiens]	1.20765	0.0456928
34364605	Hypothetical protein [OS=Homo sapiens]	1.20764	0.0196371
187387	Myristoylated alanine-rich C-kinase substrate [OS=Homo sapiens]	1.20756	0.0332392
158257788	unnamed protein product [OS=Homo sapiens]	1.20601	0.0238007
220702508	Chain C, TapasinERP57 HETERODIMER [OS=Homo sapiens]	1.19492	0.0172847
126031621	Chain A, Crystal Structure Of Erk2 In Complex With N-Benzyl-4-(4-(3- Chlorophenyl)-1h-Pyrazol-3-Yl)-1h-Pyrrole-2-Carboxamide [OS=Homo sapiens]	1.1902	0.00664505
15680247	proteasome (prosome, macropain) 26S subunit, non-ATPase, 5 [OS=Homo sapiens]	1.18891	0.0168626
44890631	Heat shock protein 90kDa beta (Grp94), member 1 [OS=Homo sapiens]	1.18756	0.000774945
767950710	PREDICTED: kinesin-like protein KIF13B isoform X1 [OS=Homo sapiens]	1.18681	0.033821
119572745	ribosomal protein L18, isoform CRA_c [OS=Homo sapiens]	1.18338	0.0407826
578829832	PREDICTED: dehydrogenase/reductase SDR family member 7B isoform X1 [OS=Homo sapiens]	1.18173	0.00326374
21040388	Similar to RIKEN cDNA 2510008H07 gene, partial [OS=Homo sapiens]	1.18105	0.0158853
119584548	ribosomal protein L32, isoform CRA_a [OS=Homo sapiens]	1.17816	0.0456704
15928586	Prohibitin 2 [OS=Homo sapiens]	1.1694	0.0414138
158261303	unnamed protein product [OS=Homo sapiens]	1.16759	0.00463965
221040656	unnamed protein product [OS=Homo sapiens]	1.16468	0.0395267
5031593	actin-related protein 2/3 complex subunit 5 isoform 1 [OS=Homo sapiens]	1.15697	0.0429105
194386726	unnamed protein product [OS=Homo sapiens]	1.15622	0.00725705
62089222	heat shock 70kDa protein 1A variant [OS=Homo sapiens]	1.15553	0.0153675
767918778	PREDICTED: pre-mRNA-processing factor 40 homolog A isoform X1 [OS=Homo sapiens]	1.15303	0.00544635
62088150	Activated RNA polymerase II transcription cofactor 4 variant [OS=Homo sapiens]	1.15049	0.0363961
158258543	unnamed protein product [OS=Homo sapiens]	1.14851	0.0268772
5031611	BET1 homolog [OS=Homo sapiens]	1.1471	0.0271148
119575624	hCG1811539, isoform CRA_a [OS=Homo sapiens]	1.14283	0.00733406
158259067	unnamed protein product [OS=Homo sapiens]	1.14235	0.0117157
4097195	fumarase [OS=Homo sapiens]	1.14118	0.0385614
405945066	Chain A, Protein SerTHR PHOSPHATASE-1 In Complex With Cell-Permeable Peptide [OS=Homo sapiens]	1.13583	0.0191236
148277071	thioredoxin reductase 1, cytoplasmic isoform 3 [OS=Homo sapiens]	1.13544	0.0366094
42716275	CCR4-NOT transcription complex subunit 1 isoform a [OS=Homo sapiens]	1.13508	0.0106161
14141193	40S ribosomal protein S9 [OS=Homo sapiens]	1.1253	0.0266915
194381476	unnamed protein product [OS=Homo sapiens]	1.12353	0.0161172
52789253	Cytoskeleton-associated protein 4 [OS=Homo sapiens]	1.12269	0.00500922
119591659	high density lipoprotein binding protein (vigilin), isoform CRA_a [OS=Homo sapiens]	1.11614	0.0067736
119620329	RAB1A, member RAS oncogene family, isoform CRA_f [OS=Homo sapiens]	1.11263	0.0330368
122937211	Proteasome-associated protein ECM29 homolog [OS=Homo sapiens]	1.11233	0.0204986
13436422	ribosomal protein S25 [OS=Homo sapiens]	1.10797	0.0468667
529481784	Chain B, Human Vps33a [OS=Homo sapiens]	1.10512	0.00218455
767932043	PREDICTED: nuclear factor NF-kappa-B p105 subunit isoform X2 [OS=Homo sapiens]	1.10136	0.0426296
768036734	PREDICTED: E3 ubiquitin-protein ligase HUWE1 isoform X2 [OS=Homo sapiens]	1.09151	0.0146443
12804511	PRP6 pre-mRNA processing factor 6 homolog (S. cerevisiae) [OS=Homo sapiens]	1.09139	0.0281003
14603295	CS protein [OS=Homo sapiens]	1.09051	0.0139139
119603738	proteasome (prosome, macropain) 26S subunit, ATPase, 2, isoform CRA_b [OS=Homo sapiens]	1.08367	0.0418736
16507677	Ras-related C3 botulinum toxin substrate 2 (Rho family, small GTP binding protein Rac2) [OS=Homo sapiens]	1.07021	0.00294695
530389143	PREDICTED: plectin isoform X3 [OS=Homo sapiens]	0.946338	0.00204462
1911429	A0=heterogeneous nuclear ribonucleoprotein [OS=Homo sapiens]	0.9229	0.023324
7328175	Hypothetical protein [OS=Homo sapiens]	0.915734	0.0432137
193788217	unnamed protein product [OS=Homo sapiens]	0.915243	0.0317664
530404836	PREDICTED: AP-1 complex subunit gamma-like 2 isoform X4 [OS=Homo sapiens]	0.912103	0.0428904
586597885	bridging integrator 2 isoform 1 [OS=Homo sapiens]	0.909814	0.0129616
193785879	unnamed protein product [OS=Homo sapiens]	0.902217	0.0451013
119594603	stress-induced-phosphoprotein 1 (Hsp70/Hsp90-organizing protein), isoform CRA_b [OS=Homo sapiens]	0.902212	0.0122061
4757880	mitotic checkpoint protein BUB3 isoform a [OS=Homo sapiens]	0.901961	0.0497953
326205199	ATP-dependent RNA helicase DDX1 [OS=Homo sapiens]	0.899318	0.0458382
119588883	proteasome (prosome, macropain) subunit, alpha type, 1, isoform CRA_b [OS=Homo sapiens]	0.898797	0.000468969
7657381	Pre-mRNA-processing factor 19 [OS=Homo sapiens]	0.896812	0.0454309
48146593	NOLA2 [OS=Homo sapiens]	0.896606	0.0308746
158254618	unnamed protein product [OS=Homo sapiens]	0.896559	0.0200848
13097744	Karyopherin (Importin) beta 1 [OS=Homo sapiens]	0.895906	0.0354207
194376418	unnamed protein product [OS=Homo sapiens]	0.895631	0.0220895
1808985	p167 [OS=Homo sapiens]	0.894015	0.00696583
119580282	splicing factor 3a, subunit 1, 120kDa, isoform CRA_a [OS=Homo sapiens]	0.889902	0.044264
48146399	MASA [OS=Homo sapiens]	0.889281	0.0131751
193787454	unnamed protein product [OS=Homo sapiens]	0.889268	0.00813445
119595605	tumor protein D52-like 2, isoform CRA_e [OS=Homo sapiens]	0.887859	0.0108358
187954575	Eif4g1 protein [OS=Homo sapiens]	0.886238	0.000795903
119594958	RNA binding motif protein 14, isoform CRA_a [OS=Homo sapiens]	0.885551	0.0287753
767992314	PREDICTED: rabankyrin-5 isoform X1 [OS=Homo sapiens]	0.884494	0.0398341
12803633	ArsA arsenite transporter, ATP-binding, homolog 1 (bacterial) [OS=Homo sapiens]	0.884122	0.0393162
42490917	proteasome (prosome, macropain) 26S subunit, non-ATPase, 14 [OS=Homo sapiens]	0.883832	0.0496344
31873825	Hypothetical protein [OS=Homo sapiens]	0.881899	0.0414838
14133249	KIAA1398 protein [OS=Homo sapiens]	0.880177	0.0172306
119572665	apolipoprotein B48 receptor, isoform CRA_c [OS=Homo sapiens]	0.878361	0.0138622
57997214	Hypothetical protein [OS=Homo sapiens]	0.878139	0.0113102
119594898	splicing factor 3b, subunit 2, 145kDa, isoform CRA_b [OS=Homo sapiens]	0.873038	0.0487456
385867933	Chain A, Crystal Structure Of Histidine Triad Nucleotide-Binding Protein 1 (Hint1) From Human Complexed With Trp-Ams [OS=Homo sapiens]	0.87269	0.00435972
119587801	archain 1, isoform CRA_a [OS=Homo sapiens]	0.872515	0.00579682
189069101	unnamed protein product [OS=Homo sapiens]	0.870863	0.0183542
40889059	Chain B, Crystal Structure Of Human Translin [OS=Homo sapiens]	0.86767	0.00249276
2407068	TFAR19 [OS=Homo sapiens]	0.866094	0.0213782
180113	antigen CD36 [OS=Homo sapiens]	0.865755	0.0295765
189069089	unnamed protein product [OS=Homo sapiens]	0.865013	0.0034788
23503077	Nuclear autoantigenic sperm protein [OS=Homo sapiens]	0.864829	0.0159346
779176942	calmodulin isoform 1 [OS=Homo sapiens]	0.864677	0.0296147
48146059	ATP6V1G1 [OS=Homo sapiens]	0.864657	0.00040045
10835067	Lupus La protein [OS=Homo sapiens]	0.86454	0.0156587
34327775	Heterogeneous nuclear ribonucleoprotein A3 [OS=Homo sapiens]	0.864311	0.000622248
194376742	unnamed protein product [OS=Homo sapiens]	0.863824	0.0394766
6841256	HSPC303 [OS=Homo sapiens]	0.86156	0.022918
21429608	superoxide dismutase copper chaperone [OS=Homo sapiens]	0.857988	0.0216637
37590505	Prefoldin subunit 6 [OS=Homo sapiens]	0.855909	0.0169076
119577069	immunoglobulin superfamily, member 2, isoform CRA_a [OS=Homo sapiens]	0.853335	0.0250408
578831186	PREDICTED: E3 ubiquitin-protein ligase RNF213 isoform X1 [OS=Homo sapiens]	0.853064	0.0309334
119601492	RNA binding motif protein 25, isoform CRA_a [OS=Homo sapiens]	0.852691	0.00836291
50949507	Hypothetical protein [OS=Homo sapiens]	0.852331	0.00497426
530417875	PREDICTED: COMM domain-containing protein 7 isoform X1 [OS=Homo sapiens]	0.851752	0.00233728
78070729	PSMC3 protein, partial [OS=Homo sapiens]	0.851098	0.00648181
32483399	Serine/threonine-protein kinase PAK 2 [OS=Homo sapiens]	0.85109	0.00136678
119601126	proteasome (prosome, macropain) subunit, alpha type, 3, isoform CRA_f [OS=Homo sapiens]	0.849832	0.00361415
119600196	PEST proteolytic signal containing nuclear protein, isoform CRA_a [OS=Homo sapiens]	0.849216	0.0242773
767975501	PREDICTED: early endosome antigen 1 isoform X1 [OS=Homo sapiens]	0.847663	0.020326
119602458	ribosomal protein L8, isoform CRA_b [OS=Homo sapiens]	0.847119	0.0326195
194388900	unnamed protein product [OS=Homo sapiens]	0.845524	0.00964267
197692159	splicing factor arginine/serine-rich 3 [OS=Homo sapiens]	0.84353	0.00556459
181976	epidermal growth factor receptor-binding protein GRB2 [OS=Homo sapiens]	0.842005	0.00781916
308208135	STIM1L [OS=Homo sapiens]	0.841686	0.0401214
998357	Eb1 [OS=Homo sapiens]	0.840621	0.0147575
1709851	splicing factor, proline- and glutamine-rich [OS=Homo sapiens]	0.839378	0.0464499
530415584	PREDICTED: heterogeneous nuclear ribonucleoprotein U-like protein 1 isoform X2 [OS=Homo sapiens]	0.83669	0.0413694
6807585	Hypothetical protein [OS=Homo sapiens]	0.83588	0.044393
15929398	Cytochrome c, somatic [OS=Homo sapiens]	0.833786	0.0455541
209572780	Ras and Rab interactor 3 [OS=Homo sapiens]	0.832497	0.0246614
288558857	Heterogeneous nuclear ribonucleoprotein A1 [OS=Homo sapiens]	0.831573	0.040664
9802306	DNA-binding protein TAXREB107 [OS=Homo sapiens]	0.83124	0.000699609
311348864	spastin [OS=Homo sapiens]	0.830688	0.0397429
158255592	unnamed protein product [OS=Homo sapiens]	0.829617	0.0170526
1854035	pombe Cdc5-related protein [OS=Homo sapiens]	0.829297	0.0330667
237823785	Chain D, Crystal Structure Of Human Erf1ERF3 COMPLEX [OS=Homo sapiens]	0.829216	0.0348225
257097169	Chain G, Crystal Structure Of Human Eif2b Alpha [OS=Homo sapiens]	0.829096	0.0170108
189054419	unnamed protein product [OS=Homo sapiens]	0.828521	0.0238983
119623066	hCG1757388 [OS=Homo sapiens]	0.828058	0.0239319
695722043	Chain C, Crystal Structure Of Human Argrs-glnrs-aimp1 Complex [OS=Homo sapiens]	0.82523	0.00306228
119606328	hCG2040100 [OS=Homo sapiens]	0.822927	0.01843
193785624	unnamed protein product [OS=Homo sapiens]	0.821999	0.0469781
158258064	unnamed protein product [OS=Homo sapiens]	0.821805	0.0473708
441455	Human rho GDP-dissociation Inhibitor 2(IEF 8120) [OS=Homo sapiens]	0.821306	0.00857229
119568094	hCG21078 [OS=Homo sapiens]	0.821196	0.0335377
116497249	Ubiquitin-like modifier activating enzyme 6 [OS=Homo sapiens]	0.820177	0.0215308
119624100	ribosomal protein S18, isoform CRA_b [OS=Homo sapiens]	0.819879	0.0151289
19923399	ras GTPase-activating protein-binding protein 2 isoform a [OS=Homo sapiens]	0.81616	0.0251602
530375993	PREDICTED: alpha-adducin isoform X1 [OS=Homo sapiens]	0.81455	0.00598295
13097294	Ribosomal protein S14 [OS=Homo sapiens]	0.814132	0.0283681
109658988	SWI/SNF related, matrix associated, actin dependent regulator of chromatin, subfamily c, member 1 [OS=Homo sapiens]	0.813954	0.00138789
75765278	Chain A, Crystal Structure Of The Human Sh3 Binding Glutamic-Rich Protein Like [OS=Homo sapiens]	0.813817	0.0491947
3659997	Chain B, Human Phosphatidylethanolamine Binding Protein In Complex With Cacodylate [OS=Homo sapiens]	0.813636	0.0382407
119598613	splicing factor, arginine/serine-rich 10 (transformer 2 homolog, Drosophila), isoform CRA_c, partial [OS=Homo sapiens]	0.813626	0.0494437
119589502	KH-type splicing regulatory protein (FUSE binding protein 2), isoform CRA_b [OS=Homo sapiens]	0.812951	0.0186192
47605556	Bcl-2-associated transcription factor 1 [OS=Homo sapiens]	0.811287	0.038929
119578917	chromatin modifying protein 5, isoform CRA_b [OS=Homo sapiens]	0.809595	0.0318738
767984421	PREDICTED: 1-phosphatidylinositol 4,5-bisphosphate phosphodiesterase beta-2 isoform X1 [OS=Homo sapiens]	0.809341	0.00201245
160332335	Neuroblast differentiation-associated protein AHNAK [OS=Homo sapiens]	0.808845	0.00310141
119591165	GDP-mannose pyrophosphorylase A, isoform CRA_c [OS=Homo sapiens]	0.808412	0.0372077
645985590	Chain B, Complex Of Human Varp-ankrd1 With Rab32-gppcp [OS=Homo sapiens]	0.807918	0.0467305
158260863	unnamed protein product [OS=Homo sapiens]	0.807592	0.0255262
194379500	unnamed protein product [OS=Homo sapiens]	0.806979	0.0130272
119617996	thymopoietin, isoform CRA_b [OS=Homo sapiens]	0.806853	0.00105766
189067259	unnamed protein product [OS=Homo sapiens]	0.806655	0.00511868
119607762	hCG29188 [OS=Homo sapiens]	0.804795	0.0121588
767901981	PREDICTED: nuclear migration protein nudC isoform X1 [OS=Homo sapiens]	0.804174	0.0444062
3002951	Breakpoint cluster region protein 1 [OS=Homo sapiens]	0.802068	0.024629
194386694	unnamed protein product [OS=Homo sapiens]	0.801432	0.0495069
221043328	unnamed protein product [OS=Homo sapiens]	0.80112	0.00610279
119604509	CDC37 cell division cycle 37 homolog (S. cerevisiae), isoform CRA_a [OS=Homo sapiens]	0.800803	0.0187975
768032299	PREDICTED: SH3 domain-containing kinase-binding protein 1 isoform X1 [OS=Homo sapiens]	0.798022	0.00238546
223671870	NF-kappa-B essential modulator isoform b [OS=Homo sapiens]	0.797709	0.00766514
1322220	Nmi [OS=Homo sapiens]	0.793608	0.0305817
4322554	NADH-ubiquinone oxidoreductase PDSW subunit [OS=Homo sapiens]	0.790347	0.0331587
157412328	coronin-1C isoform a [OS=Homo sapiens]	0.789122	0.00145775
16553095	unnamed protein product [OS=Homo sapiens]	0.788231	0.00897678
119599952	hCG2022684, isoform CRA_b [OS=Homo sapiens]	0.787601	0.012366
460417415	Chain C, Crystal Structure Of Gmppnp-bound Human Gimap7 L100q Variant [OS=Homo sapiens]	0.787542	0.00453513
119615487	lysophospholipase II, isoform CRA_e, partial [OS=Homo sapiens]	0.786847	0.0393033
119579421	RAD23 homolog B (S. cerevisiae), isoform CRA_b [OS=Homo sapiens]	0.785447	0.0168354
119618734	similar to splicing factor, arginine/serine-rich 4, isoform CRA_b [OS=Homo sapiens]	0.783972	0.00698645
119599912	hematopoietic cell-specific Lyn substrate 1, isoform CRA_b [OS=Homo sapiens]	0.7796	0.0195054
46249793	PITPNA protein, partial [OS=Homo sapiens]	0.779553	0.0389197
182403	TB2, partial [OS=Homo sapiens]	0.774829	0.00327728
315259111	NEDD8-MDP1 protein [OS=Homo sapiens]	0.774621	0.0314604
4530441	thyroid hormone receptor-associated protein complex component TRAP150 [OS=Homo sapiens]	0.774073	0.00306058
46981983	aging-associated protein 3 [OS=Homo sapiens]	0.773837	0.0139496
406855537	Chain A, Human G Protein-Coupled Receptor Kinase 2 In Complex With Soluble Gbetagamma Subunits And Paroxetine [OS=Homo sapiens]	0.77205	0.0324621
768017580	PREDICTED: ADP-ribosylation factor GTPase-activating protein 1 isoform X1 [OS=Homo sapiens]	0.770909	0.00256477
5690431	Prefoldin subunit 2 [OS=Homo sapiens]	0.768698	0.00914172
2282036	p34-Arc [OS=Homo sapiens]	0.76842	0.00839159
62089188	Glyoxalase I variant [OS=Homo sapiens]	0.766239	0.0231267
119626689	HDCMA18P protein, isoform CRA_b [OS=Homo sapiens]	0.76609	0.00681866
62089138	Prosaposin variant [OS=Homo sapiens]	0.76432	0.0212184
119602217	eukaryotic translation initiation factor 5, isoform CRA_b [OS=Homo sapiens]	0.764002	0.00308232
117938759	protein GNAS isoform XLas [OS=Homo sapiens]	0.762931	0.0114042
25992622	SR-related CTD associated factor 6 [OS=Homo sapiens]	0.762164	0.00540793
767985304	PREDICTED: SAFB-like transcription modulator isoform X1 [OS=Homo sapiens]	0.759543	0.00228731
179957	cathepsin S [OS=Homo sapiens]	0.758966	0.00129401
530374895	PREDICTED: protein CDV3 homolog isoform X1 [OS=Homo sapiens]	0.756435	0.012091
194387556	unnamed protein product [OS=Homo sapiens]	0.755324	0.00573749
530375985	PREDICTED: transforming acidic coiled-coil-containing protein 3 isoform X1 [OS=Homo sapiens]	0.75353	0.0196941
119580947	LIM and SH3 protein 1, isoform CRA_a [OS=Homo sapiens]	0.752009	0.00305167
332639497	Chain Q, Structure Of The Spliceosomal U4 Snrnp Core Domain [OS=Homo sapiens]	0.751777	0.00941808
119619273	motile sperm domain containing 2, isoform CRA_d [OS=Homo sapiens]	0.751211	0.0203122
14043026	vesicle-associated membrane protein 8 [OS=Homo sapiens]	0.75022	0.0325634
22035786	Transient receptor potential cation channel, subfamily V, member 2 [OS=Homo sapiens]	0.750218	0.0043102
197304777	TBC1 domain family member 5 isoform a [OS=Homo sapiens]	0.75018	0.0409561
768012222	PREDICTED: myeloid cell surface antigen CD33 isoform X2 [OS=Homo sapiens]	0.749574	0.0440868
119623340	synaptosomal-associated protein, 29kDa [OS=Homo sapiens]	0.748895	0.0144227
119589092	tripeptidyl peptidase I, isoform CRA_a [OS=Homo sapiens]	0.748305	0.0419671
119628261	stathmin 1/oncoprotein 18, isoform CRA_a [OS=Homo sapiens]	0.747585	0.00731182
119580409	hCG2010544 [OS=Homo sapiens]	0.747306	0.00157024
187951711	BolA homolog 2B (E. coli) [OS=Homo sapiens]	0.746175	0.0492685
11066984	caspase recruitment domain protein 9 [OS=Homo sapiens]	0.746111	0.0472516
669033311	rho GDP-dissociation inhibitor 1 isoform e [OS=Homo sapiens]	0.744496	0.0101784
13111917	NONO protein [OS=Homo sapiens]	0.743991	0.0121147
119588998	importin 7, isoform CRA_b [OS=Homo sapiens]	0.74395	0.0145161
295842330	splicing factor 1 isoform 6 [OS=Homo sapiens]	0.738759	0.0429325
119587505	cullin 5, isoform CRA_a [OS=Homo sapiens]	0.737384	0.0205718
158255374	unnamed protein product [OS=Homo sapiens]	0.736638	0.00942973
194388918	unnamed protein product [OS=Homo sapiens]	0.734104	0.00624503
119587161	galactosamine (N-acetyl)-6-sulfate sulfatase (Morquio syndrome, mucopolysaccharidosis type IVA), isoform CRA_a [OS=Homo sapiens]	0.732118	0.0313846
194390520	unnamed protein product [OS=Homo sapiens]	0.73193	0.0170949
767918974	PREDICTED: prothymosin alpha isoform X1 [OS=Homo sapiens]	0.725999	0.00234255
145558852	Armadillo repeat-containing protein 8 [OS=Homo sapiens]	0.725759	0.00371459
662033833	replication protein A 32 kDa subunit isoform 3 [OS=Homo sapiens]	0.723712	0.0307298
59800456	Wiskott-Aldrich syndrome protein family member 2 [OS=Homo sapiens]	0.723688	0.0144683
158257684	unnamed protein product [OS=Homo sapiens]	0.722507	0.00377338
30314483	DLNB23 [OS=Homo sapiens]	0.720409	0.00801071
181486	DNA-binding protein B, partial [OS=Homo sapiens]	0.720014	0.000969229
767994029	PREDICTED: protein EVI2B isoform X1 [OS=Homo sapiens]	0.719656	0.0355395
13177775	Minichromosome maintenance complex component 5 [OS=Homo sapiens]	0.718094	0.00528265
49456783	EDF1 [OS=Homo sapiens]	0.71677	0.0210642
119595855	Cathepsin Z, isoform CRA_b [OS=Homo sapiens]	0.715932	5.03735e-06
119582545	jumonji domain containing 1B, isoform CRA_a [OS=Homo sapiens]	0.713934	0.0232952
354983493	protein-L-isoaspartate(D-aspartate) O-methyltransferase isoform 2 [OS=Homo sapiens]	0.713703	0.000626137
119605536	G1 to S phase transition 1, isoform CRA_a [OS=Homo sapiens]	0.710783	0.00447981
119574870	hCG2024613, isoform CRA_b [OS=Homo sapiens]	0.707009	0.0277038
126031692	Chain C, Crystal Structure Of The P38a-Mapkap Kinase 2 Heterodimer [OS=Homo sapiens]	0.705091	0.0203128
155030192	rap1 GTPase-GDP dissociation stimulator 1 isoform 1 [OS=Homo sapiens]	0.702304	0.000293855
578821249	PREDICTED: EH domain-binding protein 1-like protein 1 isoform X1 [OS=Homo sapiens]	0.701954	0.0169769
530401025	PREDICTED: squamous cell carcinoma antigen recognized by T-cells 3 isoform X1 [OS=Homo sapiens]	0.69986	0.0109446
33439255	Rab11-family interacting protein 1B [OS=Homo sapiens]	0.699573	0.0293895
578803257	PREDICTED: heterogeneous nuclear ribonucleoprotein L-like isoform X1 [OS=Homo sapiens]	0.696685	0.0162549
15680144	Heatr3 protein, partial [OS=Homo sapiens]	0.696646	0.0122152
254763430	7,8-dihydro-8-oxoguanine triphosphatase [OS=Homo sapiens]	0.694906	0.0490392
7023731	unnamed protein product [OS=Homo sapiens]	0.691302	0.00255983
21071034	Ribosomal protein L37 [OS=Homo sapiens]	0.68893	0.00655345
530422903	PREDICTED: zinc finger protein 185 isoform X7 [OS=Homo sapiens]	0.685211	0.0216766
768001880	PREDICTED: DAZ-associated protein 1 isoform X1 [OS=Homo sapiens]	0.685197	0.0182211
15082415	golgi phosphoprotein 3 (coat-protein) [OS=Homo sapiens]	0.685005	0.00443236
313223	transcription elongation factor [OS=Homo sapiens]	0.683542	0.0050822
7959259	KIAA1499 protein [OS=Homo sapiens]	0.6821	0.00717353
371445797	immunoglobulin G heavy chain variable region, partial [OS=Homo sapiens]	0.680654	0.0162562
767956728	PREDICTED: constitutive coactivator of PPAR-gamma-like protein 1 isoform X1 [OS=Homo sapiens]	0.678508	0.0451297
119589984	WD repeat domain 18 [OS=Homo sapiens]	0.673762	0.0217434
119575521	receptor (TNFRSF)-interacting serine-threonine kinase 1, isoform CRA_a [OS=Homo sapiens]	0.673349	0.00518998
62898940	KIAA1168 protein (Fragment) variant [OS=Homo sapiens]	0.671838	0.0302359
699027634	Chain H, Structure Of Rabbit Skeletal Muscle Actin In Complex With A Hybrid Peptide Comprising Thymosin Beta4 And The Lysine-rich Region Of Cordon-bleu [OS=Homo sapiens]	0.671206	0.00869408
2558583	Neurogranin [OS=Homo sapiens]	0.66006	0.0089271
119631673	peptidylprolyl isomerase G (cyclophilin G), isoform CRA_c [OS=Homo sapiens]	0.659642	0.0237679
48146047	RNASE6 [OS=Homo sapiens]	0.652574	0.0147918
16506813	cathepsin H [OS=Homo sapiens]	0.648579	0.0116399
1040970	fus-like protein, partial [OS=Homo sapiens]	0.640878	0.0122575
119608543	ficolin (collagen/fibrinogen domain containing) 1, isoform CRA_a [OS=Homo sapiens]	0.639554	0.0368951
530423433	PREDICTED: rho guanine nucleotide exchange factor 7 isoform X2 [OS=Homo sapiens]	0.629973	0.0037775
767953793	PREDICTED: protein LYRIC isoform X1 [OS=Homo sapiens]	0.625141	0.00119319
16877133	Carboxypeptidase, vitellogenic-like [OS=Homo sapiens]	0.614481	0.016597
253722876	Chain A, Lem-Like Domain Of Human Inner Nuclear Membrane Protein Lap2 [OS=Homo sapiens]	0.612727	0.0246015
5911849	Hypothetical protein [OS=Homo sapiens]	0.606929	0.0170641
194384752	unnamed protein product [OS=Homo sapiens]	0.59896	0.00842542
119614927	serine carboxypeptidase 1, isoform CRA_b [OS=Homo sapiens]	0.591874	0.00307029
119617423	Rho GTPase activating protein 9, isoform CRA_a [OS=Homo sapiens]	0.59142	0.0028644
530397444	PREDICTED: phosphatidylinositol-binding clathrin assembly protein isoform X1 [OS=Homo sapiens]	0.586497	0.00014058
767941043	PREDICTED: protein FAM65B isoform X6 [OS=Homo sapiens]	0.585091	0.0022897
14424695	Translocase of outer mitochondrial membrane 22 homolog (yeast) [OS=Homo sapiens]	0.578025	0.021054
197725197	Chain B, Crystal Structure Of Il-23 In Complex With Neutralizing Fab [OS=Homo sapiens]	0.571701	0.0142501
119575952	Histone 1, H1d [OS=Homo sapiens]	0.559879	0.0224226
196049860	Chain A, Crystal Structure Of Fabox108 [OS=Homo sapiens]	0.54671	0.00465851
119575552	PRP4 pre-mRNA processing factor 4 homolog B (yeast), isoform CRA_a [OS=Homo sapiens]	0.478198	0.02942
119631035	NSFL1 (p97) cofactor (p47), isoform CRA_e [OS=Homo sapiens]	0.45695	0.000965243

## Sheet: Full list
Accession	Description	NS1	NS2	NS3	CT 16h 1	CT 16h 2	CT 16h 3		averMC	averCT 16h	Ratio 16h/MC	pvalue
76779199	FTH1 protein, partial [OS=Homo sapiens]	0.57484	0.537566	0.44438	2.84498	2.10928	2.02033		0.518928	2.32486	4.48012	0.00239576
15214956	serpin peptidase inhibitor, clade B (ovalbumin), member 2 [OS=Homo sapiens]	0.642254	0.766901	0.590845	2.21945	2.18791	2.48883		0.666667	2.29873	3.44809	0.0001153
33096741	Hypothetical protein [OS=Homo sapiens]	1.06353	0.933856	0.612707	3.59048	2.08413	2.48571		0.870032	2.72011	3.12644	0.0169971
62089410	thrombospondin 1 precursor variant [OS=Homo sapiens]	0.519243	0.736909	0.446057	1.62718	1.61222	1.84289		0.567403	1.6941	2.98571	0.000604604
119581085	keratin 10 (epidermolytic hyperkeratosis; keratosis palmaris et plantaris), isoform CRA_b [OS=Homo sapiens]	0.302716	0.308792	0.152966	0.495533	0.534021	0.768385		0.254825	0.599313	2.35186	0.0256284
119572437	olfactomedin 4, isoform CRA_a [OS=Homo sapiens]	0.456428	0.860224	0.684211	1.32743	1.95828	1.34134		0.666954	1.54235	2.31253	0.0214105
62089412	anthrax toxin receptor 2 variant [OS=Homo sapiens]	0.836846	0.782201	0.604215	1.76463	1.29644	1.76463		0.741088	1.60857	2.17055	0.00713609
442570728	Chain A, Crystal Structure Of Human Serpinb1 Mutant [OS=Homo sapiens]	0.693784	0.676132	0.778204	1.5193	1.14152	1.8655		0.71604	1.50877	2.10711	0.0199546
119390002	Chain A, Crystal Structure Of Homo Sapiens Kynureninase [OS=Homo sapiens]	0.877425	0.924162	0.828924	2.22375	1.6125	1.5875		0.876837	1.80792	2.06186	0.0113615
1197209	Alpha-1-acid glycoprotein 1 precursor [OS=Homo sapiens]	0.850288	1.01152	0.787908	2.17883	1.42336	1.42701		0.883237	1.6764	1.89802	0.0379624
767925751	PREDICTED: ceruloplasmin isoform X1 [OS=Homo sapiens]	1.10499	0.703377	0.420705	1.82338	1.22761	1.15796		0.743025	1.40299	1.88821	0.0850624
119618938	pseudouridylate synthase 1, isoform CRA_c [OS=Homo sapiens]	0.901852	1.11204	0.735185	1.75504	1.9755	1.27233		0.916358	1.66763	1.81984	0.0327953
119571467	Vitronectin [OS=Homo sapiens]	1.00084	0.86337	0.607712	1.95244	1.27824	1.20333		0.823973	1.478	1.79375	0.068808
1561548	CD89_U02 [OS=Homo sapiens]	0.922103	0.99221	0.987342	1.70683	1.37516	2.06957		0.967218	1.71718	1.77538	0.0205377
114306812	BAT1 protein [OS=Homo sapiens]	0.584559	0.620588	0.7125	1.10391	1.19218	1.03352		0.639216	1.10987	1.7363	0.00139474
119607218	syndecan binding protein (syntenin), isoform CRA_a [OS=Homo sapiens]	0.828707	0.807296	0.731166	1.19405	1.35317	1.51746		0.789056	1.35489	1.71711	0.00445846
54607135	Mitochondrial import receptor subunit TOM70 [OS=Homo sapiens]	0.714385	0.285615	0.691341	0.918605	0.920543	0.983527		0.56378	0.940891	1.6689	0.0553951
13477319	Rpl14 protein [OS=Homo sapiens]	0.47866	0.477039	0.406267	0.802164	0.75425	0.678516		0.453989	0.744977	1.64096	0.00252836
56118310	Nuclear ubiquitous casein and cyclin-dependent kinase substrate 1 [OS=Homo sapiens]	0.738436	1.00421	0.773759	1.11136	1.51969	1.48481		0.8388	1.37195	1.63561	0.026296
45219849	Methionine adenosyltransferase II, beta [OS=Homo sapiens]	0.540013	0.246133	1.04237	0.967054	0.948643	1.05039		0.609505	0.988695	1.62213	0.181273
161761151	Chain C, Crystal Structure Of Full-Length Human Rpa1432 HETERODIMER [OS=Homo sapiens]	0.992293	0.94316	0.971098	1.59249	1.43432	1.67426		0.96885	1.56702	1.61741	0.00113735
119600189	ribosomal protein L24, isoform CRA_d [OS=Homo sapiens]	0.912217	0.871493	1.02805	1.57557	0.94824	1.98861		0.937255	1.50414	1.60484	0.137637
77415432	SYNGR2 protein [OS=Homo sapiens]	0.560587	0.566327	0.737245	0.981946	1.09829	0.858576		0.621386	0.979605	1.57648	0.0165622
119606357	integrin, beta 1 (fibronectin receptor, beta polypeptide, antigen CD29 includes MDF2, MSK12), isoform CRA_b [OS=Homo sapiens]	0.756098	0.885889	0.874564	1.34958	1.3464	1.26165		0.83885	1.31921	1.57264	0.000682643
15080279	CAPNS1 protein [OS=Homo sapiens]	0.803056	0.623939	0.821732	1.18376	0.941239	1.38568		0.749576	1.17023	1.56119	0.0424203
194381492	unnamed protein product [OS=Homo sapiens]	0.616263	0.516801	0.675403	0.980853	0.867711	0.967798		0.602823	0.938787	1.55732	0.00454663
119613526	hCG1745555, isoform CRA_b [OS=Homo sapiens]	0.668966	0.626207	0.689655	1.01724	1.03144	1.03955		0.661609	1.02941	1.55592	4.93017e-05
119624050	proteasome (prosome, macropain) subunit, beta type, 8 (large multifunctional peptidase 7), isoform CRA_b [OS=Homo sapiens]	0.724191	0.455316	0.927581	1.05926	1.06984	1.14074		0.702363	1.08995	1.55183	0.0495345
767914585	PREDICTED: DNA mismatch repair protein Msh2 isoform X1 [OS=Homo sapiens]	0.609649	0.459064	0.817982	0.956167	0.998981	0.972477		0.628899	0.975875	1.55172	0.0296328
459834	Sec61-complex beta-subunit [OS=Homo sapiens]	0.735615	0.657684	0.528769	0.990394	1.04611	0.945245		0.640689	0.993916	1.55132	0.00620246
13787109	Chain A, A 2.1 Angstrom Structure Of An Uncleaved Alpha-1-Antitrypsin Shows Variability Of The Reactive Center And Other Loops [OS=Homo sapiens]	1.06964	0.889879	0.512551	1.8021	1.12806	0.860303		0.824022	1.26348	1.53332	0.247373
187960969	ATP synthase F0 subunit 6 (mitochondrion) [OS=Homo sapiens]	0.698202	0.385457	0.993745	1.13006	0.821773	1.22447		0.692468	1.05877	1.52898	0.161522
226423947	neutral cholesterol ester hydrolase 1 isoform a [OS=Homo sapiens]	0.542754	0.794779	1.20252	1.33104	0.896907	1.59336		0.846685	1.27377	1.50442	0.201384
189053730	unnamed protein product [OS=Homo sapiens]	1.39615	1.13678	0.411348	1.90373	1.48616	1.02888		0.981425	1.47292	1.5008	0.274163
157835180	Chain A, Human Translation Initiation Factor Eif1, Nmr, 29 Structures [OS=Homo sapiens]	0.552961	0.488741	1.19683	0.896266	0.784232	1.67739		0.746177	1.11929	1.50004	0.359249
4930056	Chain D, Crystal Structure Of The Active Ras Protein Complexed With The Ras-interacting Domain Of Ralgds [OS=Homo sapiens]	0.843137	0.704902	1.33137	1.42274	1.3597	1.52658		0.959804	1.43634	1.49649	0.0720239
332278161	Biogenesis of lysosome-related organelles complex 1 subunit 1 [OS=Homo sapiens]	0.777369	0.816007	0.843606	1.23077	1.16762	1.24799		0.812328	1.21546	1.49627	0.000203771
119598103	pleckstrin homology domain containing, family Q member 1, isoform CRA_a [OS=Homo sapiens]	0.755102	0.414694	0.754286	0.974038	0.993269	0.907692		0.641361	0.958333	1.49422	0.0526376
193786398	unnamed protein product [OS=Homo sapiens]	0.940635	0.95087	1.09212	1.48362	1.46658	1.42333		0.994541	1.45784	1.46584	0.000881585
753534216	Chain A, Crystal Structure Of A Single Mutant (n71d) Of Triosephosphate Isomerase From Human [OS=Homo sapiens]	0.878896	0.84951	0.945681	1.41874	1.19187	1.2991		0.891362	1.30324	1.46207	0.00449028
62089422	membrane alanine aminopeptidase precursor variant [OS=Homo sapiens]	0.982226	1.09074	0.764266	1.5603	1.41409	1.17182		0.945744	1.38207	1.46136	0.0424495
119623962	superkiller viralicidic activity 2-like (S. cerevisiae), isoform CRA_c [OS=Homo sapiens]	0.765903	0.676845	0.762511	1.05059	1.0409	1.12809		0.735086	1.0732	1.45996	0.00108636
194387950	unnamed protein product [OS=Homo sapiens]	0.814784	0.710133	0.905316	1.12932	1.11148	1.28874		0.810078	1.17651	1.45235	0.0100574
530367515	PREDICTED: hexokinase-2 isoform X1 [OS=Homo sapiens]	0.911864	0.720339	1.06441	1.29672	1.21518	1.40091		0.89887	1.30427	1.45101	0.0230905
119598249	ribosomal protein, large, P1, isoform CRA_a [OS=Homo sapiens]	0.714514	0.517544	0.948166	1.01455	0.928225	1.21726		0.726741	1.05335	1.44941	0.0967113
767994739	PREDICTED: DNA ligase 3 isoform X1 [OS=Homo sapiens]	0.632975	0.6	0.749104	0.978744	0.966184	0.914976		0.660693	0.953301	1.44288	0.00402349
816044734	Chain O, Crystal Structure Of The Human Mitochondrial Chaperonin Symmetrical 'football' Complex [OS=Homo sapiens]	1.01464	0.899582	1.26778	1.55781	1.36114	1.66985		1.06067	1.5296	1.44211	0.029419
119596035	CCAAT/enhancer binding protein (C/EBP), beta [OS=Homo sapiens]	0.945155	0.779707	0.606947	1.09549	1.20357	1.05142		0.77727	1.11682	1.43685	0.0343197
221043376	unnamed protein product [OS=Homo sapiens]	0.909265	0.747851	0.710602	1.26392	1.11959	1.01546		0.789239	1.13299	1.43555	0.0219164
119596907	guanine nucleotide binding protein (G protein), beta polypeptide 2, isoform CRA_a [OS=Homo sapiens]	0.868821	0.713878	1.07414	1.29898	1.0521	1.46206		0.885615	1.27105	1.43521	0.0717156
119581743	enoyl Coenzyme A hydratase, short chain, 1, mitochondrial [OS=Homo sapiens]	0.669506	0.591993	1.18058	1.15843	1.06054	1.28355		0.814026	1.16751	1.43424	0.145011
62089230	ADP,ATP carrier protein, liver isoform T2 variant [OS=Homo sapiens]	1.20285	0.924567	1.0051	1.39268	0.967073	2.11829		1.04417	1.49268	1.42954	0.264716
354459497	Chain A, Crystal Structure Of Human Peptidylarginine Deiminase 4 In Complex With O-Cl-Amidine [OS=Homo sapiens]	0.800316	0.81768	0.554065	0.986748	1.16106	0.946993		0.72402	1.0316	1.42482	0.0459406
297787707	Chain E, The Crystal Structure Of Asap3 In Complex With Arf6 In Trans State Soaked With Calcium [OS=Homo sapiens]	0.748207	0.651793	0.697211	0.993946	1.04339	0.950555		0.69907	0.995964	1.4247	0.00154634
14250042	Eukaryotic translation initiation factor 3, subunit E [OS=Homo sapiens]	0.828375	0.463768	0.667429	0.863303	0.917431	1.00734		0.653191	0.929358	1.4228	0.0718146
66348062	acylpyruvase FAHD1, mitochondrial isoform 1 [OS=Homo sapiens]	0.941762	0.333333	0.584674	0.858856	0.923432	0.861624		0.619923	0.881304	1.42163	0.215433
214010226	40S ribosomal protein S24 isoform d [OS=Homo sapiens]	1.03476	0.80139	1.06852	1.59544	1.07676	1.44606		0.968222	1.37275	1.41781	0.0825333
119584556	nucleoporin 210kDa, isoform CRA_c [OS=Homo sapiens]	1.10756	1.13206	0.970181	1.49038	1.63736	1.41621		1.06993	1.51465	1.41565	0.00565927
119611986	RAB7, member RAS oncogene family-like 1, isoform CRA_a [OS=Homo sapiens]	0.955513	0.820116	1.02031	1.32586	1.20425	1.42739		0.931979	1.31917	1.41545	0.0114215
20664052	Chain A, Crystal Structure Of Calcium Free (or Apo) Human S100a6 [OS=Homo sapiens]	0.675154	0.67252	1.21159	1.19507	0.86388	1.54555		0.853088	1.2015	1.40841	0.260725
119612474	NADH dehydrogenase (ubiquinone) 1 beta subcomplex, 9, 22kDa [OS=Homo sapiens]	0.819629	0.939876	0.861185	1.274	1.20726	1.20492		0.873563	1.22873	1.40657	0.00106248
119628236	SH3 domain binding glutamic acid-rich protein like 3, isoform CRA_a, partial [OS=Homo sapiens]	0.945745	0.862766	1.42447	1.46088	1.15932	1.92319		1.07766	1.51446	1.40532	0.197358
119573655	GATA zinc finger domain containing 2B [OS=Homo sapiens]	0.469256	0.800162	0.642395	0.719758	0.978831	0.979839		0.637271	0.892809	1.40099	0.118493
14286105	Plasma membrane calcium-transporting ATPase 4 [OS=Homo sapiens]	0.854962	0.940628	0.651399	1.09032	1.16882	1.16129		0.815663	1.14014	1.39781	0.0221247
767938662	PREDICTED: calnexin isoform X2 [OS=Homo sapiens]	0.899751	0.620547	0.710025	1.10169	1.0329	0.978066		0.743441	1.03755	1.39561	0.0305831
14250063	Peroxiredoxin 3 [OS=Homo sapiens]	1.04343	1.00505	0.975758	1.5199	1.1505	1.53856		1.00808	1.40299	1.39174	0.036633
16741480	Transmembrane emp24 protein transport domain containing 5 [OS=Homo sapiens]	0.785936	0.672182	1.56774	1.42808	1.23015	1.53625		1.00862	1.39816	1.38621	0.25771
119609244	NADH dehydrogenase (ubiquinone) 1 alpha subcomplex, 9, 39kDa, isoform CRA_b [OS=Homo sapiens]	0.85009	0.640934	0.921903	1.08882	1.08986	1.1651		0.804309	1.11459	1.38578	0.0243008
189069163	unnamed protein product [OS=Homo sapiens]	0.671221	0.494449	1.00171	0.980315	1.03445	0.988189		0.722459	1.00098	1.38552	0.136143
223462711	Aldehyde dehydrogenase 9 family, member A1 [OS=Homo sapiens]	0.714181	0.440118	0.906686	0.944612	0.952669	0.934542		0.686995	0.943941	1.37401	0.130741
298286922	Complement C1q subcomponent subunit B [OS=Homo sapiens]	0.898734	0.973939	0.374535	1.2867	0.96445	0.836009		0.749069	1.02905	1.37377	0.292772
21262192	CTCL tumor antigen HD-CL-03 [OS=Homo sapiens]	0.946705	0.924419	0.82655	1.21095	1.22463	1.2691		0.899225	1.23489	1.37328	0.00119722
530396004	PREDICTED: CD44 antigen isoform X1 [OS=Homo sapiens]	0.99044	0.984704	0.916826	1.44298	1.20504	1.30592		0.96399	1.31798	1.36722	0.00830053
119626490	alcohol dehydrogenase 5 (class III), chi polypeptide, isoform CRA_b [OS=Homo sapiens]	0.990766	0.702678	0.819945	1.06785	1.01983	1.34342		0.837796	1.1437	1.36513	0.0797954
158259087	unnamed protein product [OS=Homo sapiens]	0.858974	0.646635	0.527244	1.18485	1.1028	0.479711		0.677618	0.922453	1.36132	0.370407
767997643	PREDICTED: structural maintenance of chromosomes flexible hinge domain-containing protein 1 isoform X1 [OS=Homo sapiens]	0.704025	0.75296	0.831886	1.05026	1.08063	0.979058		0.762957	1.03665	1.35873	0.00463701
189053599	unnamed protein product [OS=Homo sapiens]	0.94338	0.619338	0.775261	1.1411	0.93865	1.07362		0.779326	1.05112	1.34876	0.0703642
4757732	apoptosis-inducing factor 1, mitochondrial isoform AIF precursor [OS=Homo sapiens]	0.749793	0.579122	0.764706	0.891943	0.991469	0.938389		0.697874	0.9406	1.34781	0.0213632
17512248	eukaryotic translation initiation factor 3, subunit M [OS=Homo sapiens]	0.66048	0.475638	1.09745	0.940154	0.999035	1.06081		0.744522	1	1.34314	0.244939
18088253	Cytochrome c-1 [OS=Homo sapiens]	0.854927	0.858577	0.892336	1.23656	1.07742	1.18602		0.868613	1.16667	1.34314	0.00353803
116496675	RBM47 protein [OS=Homo sapiens]	0.695132	0.639624	0.99146	1.06911	1.05488	0.997967		0.775406	1.04065	1.34207	0.0758188
9624998	heterogeneous nuclear ribonucleoprotein H2 [OS=Homo sapiens]	0.852018	0.75426	0.799103	1.06846	1.05913	1.09544		0.801794	1.07434	1.33992	0.000843136
119571756	hCG1795135 [OS=Homo sapiens]	1.05703	0.950836	0.907571	1.2509	1.31484	1.34017		0.971813	1.30197	1.33973	0.0030944
530401316	PREDICTED: 2'-5'-oligoadenylate synthase 3 isoform X1 [OS=Homo sapiens]	1.03368	0.626943	0.911054	1.1641	1.11077	1.1559		0.857225	1.14359	1.33406	0.0780826
119590663	hCG16983, isoform CRA_f [OS=Homo sapiens]	0.76525	0.914048	1.1146	1.16827	1.24544	1.31083		0.9313	1.24151	1.3331	0.0469297
62088608	lamin B receptor variant [OS=Homo sapiens]	0.915619	0.842908	0.694794	1.02851	0.987328	1.25343		0.817774	1.08976	1.33259	0.0609288
62087740	brain glycogen phosphorylase variant [OS=Homo sapiens]	0.793624	0.866611	0.630034	0.960946	1.04008	1.04933		0.763423	1.01679	1.33188	0.0282485
12653401	ATP synthase, H+ transporting, mitochondrial F1 complex, gamma polypeptide 1 [OS=Homo sapiens]	0.992927	0.793103	0.972591	1.19368	0.913684	1.56316		0.91954	1.22351	1.33057	0.200456
94717635	progesterone receptor membrane component 1 [OS=Homo sapiens]	1.01709	0.913462	1.20085	1.48276	1.17598	1.50297		1.0438	1.38724	1.32902	0.0638431
194374075	unnamed protein product [OS=Homo sapiens]	1.02564	1.54701	0.71047	1.24815	0.91358	2.1963		1.09437	1.45267	1.3274	0.475087
118137697	Chain H, Crystal Structure And Function Of Human Thioesterase Superfamily Member 2(Them2) [OS=Homo sapiens]	0.957677	0.936024	0.918307	1.1908	1.10662	1.42985		0.937336	1.24242	1.32548	0.0351947
388525	5-lipoxygenase [OS=Homo sapiens]	0.903195	0.794773	0.944821	1.1952	1.26609	1.03708		0.880929	1.16612	1.32374	0.0245543
119571639	solute carrier family 25 (mitochondrial carrier; phosphate carrier), member 24, isoform CRA_a [OS=Homo sapiens]	0.803954	0.815486	0.775947	1.06058	1.03078	1.07646		0.798462	1.05594	1.32247	0.000132979
61744477	4F2 cell-surface antigen heavy chain isoform b [OS=Homo sapiens]	0.964847	0.93987	0.846438	1.34056	1.09701	1.19401		0.917052	1.21053	1.32002	0.0209348
119590242	ADP-ribosylation factor 1, isoform CRA_a [OS=Homo sapiens]	0.761324	0.719512	1.12805	1.06418	0.983437	1.38509		0.869628	1.14424	1.31578	0.198912
189054574	unnamed protein product [OS=Homo sapiens]	0.866079	0.742582	0.727346	1.17071	0.891213	1.01172		0.778669	1.02455	1.31577	0.0558073
152012494	complement component 3 [OS=Homo sapiens]	1.03257	0.842834	0.569218	1.49071	0.995628	0.730055		0.814875	1.07213	1.3157	0.378984
119606033	mitochondrial ribosomal protein S34, isoform CRA_a [OS=Homo sapiens]	0.803122	0.490026	0.915872	0.936477	0.993263	0.973051		0.73634	0.967597	1.31406	0.146211
119572904	protein arginine methyltransferase 1, isoform CRA_b [OS=Homo sapiens]	0.818731	0.831823	1.33132	1.23575	0.940782	1.72402		0.993958	1.30019	1.30809	0.341523
119574085	guanine nucleotide binding protein (G protein), beta polypeptide 2-like 1, isoform CRA_i [OS=Homo sapiens]	0.72093	0.593854	0.846346	0.907579	0.829945	1.08226		0.720377	0.939926	1.30477	0.103082
683437285	Chain A, Structure Of Human Gankyrin In Complex To The Single Chain Antibody F5 [OS=Homo sapiens]	0.97446	0.911591	0.942043	1.23172	0.99775	1.45894		0.942698	1.22947	1.3042	0.0997372
158259285	unnamed protein product [OS=Homo sapiens]	0.898321	0.906716	0.925373	1.1413	1.21413	1.19891		0.910137	1.18478	1.30176	0.000310352
119574400	ATP-binding cassette, sub-family F (GCN20), member 2, isoform CRA_c [OS=Homo sapiens]	0.827907	0.859535	1.00744	1.22701	1.17695	1.09779		0.898295	1.16725	1.29941	0.0158674
148536864	SWI/SNF-related matrix-associated actin-dependent regulator of chromatin subfamily D member 2 [OS=Homo sapiens]	0.75	0.659594	0.980627	1.07983	1.06092	0.959034		0.79674	1.03326	1.29686	0.0826091
119609545	ribosomal protein L38, isoform CRA_a [OS=Homo sapiens]	1.00851	0.854442	0.975425	1.29138	1.00567	1.37982		0.946125	1.22562	1.29541	0.0841602
119610098	procollagen-proline, 2-oxoglutarate 4-dioxygenase (proline 4-hydroxylase), beta polypeptide, isoform CRA_a [OS=Homo sapiens]	0.9815	0.927945	1.00584	1.28053	1.14961	1.34433		0.971762	1.25816	1.29472	0.00975314
119589927	cold inducible RNA binding protein, isoform CRA_b [OS=Homo sapiens]	1.07104	0.938644	0.963402	1.2944	1.15971	1.39452		0.99103	1.28288	1.29449	0.0211482
158258537	unnamed protein product [OS=Homo sapiens]	1.02425	1.06063	0.714552	1.24583	1.3059	1.07008		0.933147	1.20727	1.29376	0.10382
64654215	peptidoglycan recognition protein 1 [OS=Homo sapiens]	0.905644	0.873631	0.58888	1.01099	1.30969	0.74026		0.789385	1.02031	1.29254	0.29717
33875323	Psmd7 protein, partial [OS=Homo sapiens]	0.747253	0.767399	1.0467	1.06465	1.02711	1.21794		0.853785	1.10323	1.29217	0.0916675
62087230	Poly(RC)-binding protein 2 isoform b variant [OS=Homo sapiens]	0.926923	0.942308	0.976923	1.15591	0.975269	1.53656		0.948718	1.22258	1.28867	0.174503
119598044	lactamase, beta, isoform CRA_b [OS=Homo sapiens]	0.831866	0.995599	0.735915	1.167	0.88833	1.24145		0.85446	1.09893	1.28611	0.136588
767975210	PREDICTED: signal transducer and activator of transcription 6 isoform X2 [OS=Homo sapiens]	0.772403	0.716891	0.556701	0.860829	0.900461	0.865438		0.681998	0.875576	1.28384	0.0424317
119612332	NudC domain containing 1, isoform CRA_c [OS=Homo sapiens]	0.887375	0.758401	1.02089	1.13626	1.17568	1.10923		0.888889	1.14039	1.28294	0.0323926
159162689	Chain A, Human Protein Disulfide Isomerase, Nmr, 40 Structures [OS=Homo sapiens]	0.991	1.054	0.822	1.29087	1.18896	1.19533		0.955667	1.22505	1.28188	0.0246288
22761077	unnamed protein product [OS=Homo sapiens]	0.949137	0.90554	0.762943	1.28803	1.13053	0.935275		0.87254	1.11794	1.28125	0.102882
189053457	unnamed protein product [OS=Homo sapiens]	1.08875	1.31373	0.826625	1.47105	1.34744	1.31737		1.07637	1.37862	1.28081	0.11135
119575948	histone 1, H4e [OS=Homo sapiens]	0.78481	0.635724	4.02954	1.54221	0.892857	4.54221		1.81669	2.32576	1.28022	0.76312
16306948	Unknown (protein for IMAGE:3897065), partial [OS=Homo sapiens]	0.763542	0.696875	1.5375	1.29085	1.17613	1.35458		0.999306	1.27385	1.27474	0.374283
767978915	PREDICTED: dnaJ homolog subfamily C member 3 isoform X1 [OS=Homo sapiens]	1.00678	1.05421	0.923524	1.29517	1.03255	1.47587		0.994837	1.26786	1.27444	0.11174
189054540	unnamed protein product [OS=Homo sapiens]	1.04611	0.985591	0.909702	1.29355	1.15161	1.30215		0.980467	1.2491	1.27399	0.0128472
578823766	PREDICTED: nascent polypeptide-associated complex subunit alpha isoform X2 [OS=Homo sapiens]	1.03964	0.946482	1.05847	1.14465	0.912301	1.82005		1.01487	1.29233	1.2734	0.369197
119589913	NADH dehydrogenase (ubiquinone) Fe-S protein 7, 20kDa (NADH-coenzyme Q reductase), isoform CRA_a [OS=Homo sapiens]	0.968449	0.677476	0.782647	0.998971	1.1214	0.971193		0.809524	1.03052	1.273	0.0844444
219517748	ITIH4 protein [OS=Homo sapiens]	1.02479	0.78287	0.522164	1.39641	0.854123	0.710359		0.776609	0.986963	1.27086	0.454712
119582654	SAR1 gene homolog B (S. cerevisiae), isoform CRA_a [OS=Homo sapiens]	1.16106	1.02548	0.938838	1.13834	1.15475	1.67057		1.04179	1.32122	1.26822	0.208079
119625357	toll-like receptor 2, isoform CRA_a [OS=Homo sapiens]	0.967118	0.966151	0.858801	1.26522	1.01238	1.26316		0.93069	1.18025	1.26815	0.0522731
86559365	heat shock 70kDa protein 5 (glucose-regulated protein, 78kDa) [OS=Homo sapiens]	0.998075	0.948989	0.92589	1.25782	1.16397	1.21143		0.957652	1.21108	1.26463	0.00181958
9910280	UDP-glucose:glycoprotein glucosyltransferase 1 precursor [OS=Homo sapiens]	0.876636	0.949533	0.896262	1.19747	1.07181	1.17107		0.907477	1.14678	1.2637	0.00555614
7662184	zinc finger E-box-binding homeobox 2 isoform 1 [OS=Homo sapiens]	0.766509	0.675314	0.833333	1.07626	0.917064	0.877026		0.758386	0.956784	1.26161	0.0597228
163310811	Chain A, Solution Structure Of Rna-Binding Protein 15.5k [OS=Homo sapiens]	0.834638	0.926614	1.06654	1.24438	0.768916	1.55419		0.942596	1.18916	1.26158	0.358922
23468240	C22orf9 protein, partial [OS=Homo sapiens]	0.675388	0.523303	0.934587	0.884282	0.937319	0.867888		0.711093	0.896496	1.26073	0.202847
18606276	SWI/SNF related, matrix associated, actin dependent regulator of chromatin, subfamily a, member 5 [OS=Homo sapiens]	0.830395	0.61461	0.763224	0.950382	0.951336	0.880725		0.736076	0.927481	1.26003	0.0478911
74759455	THO complex subunit 6 homolog [OS=Homo sapiens]	0.922619	0.906746	1.1121	1.08295	1.10714	1.51498		0.980489	1.23502	1.2596	0.175683
93279952	Chain B, Crystal Structure Of Human Sar1a In Complex With Gdp [OS=Homo sapiens]	0.633875	0.656972	1.27288	1.03918	1.02253	1.16552		0.854577	1.07574	1.2588	0.359913
768023992	PREDICTED: tubulin--tyrosine ligase-like protein 12 isoform X1 [OS=Homo sapiens]	0.915044	0.69823	1.07257	1.10102	1.20612	1.07347		0.89528	1.12687	1.25868	0.116115
12654579	peptidylprolyl isomerase B (cyclophilin B) [OS=Homo sapiens]	1.04545	0.907025	1.18905	1.37262	1.04265	1.52525		1.04718	1.31351	1.25433	0.179805
119571129	histone deacetylase 6, isoform CRA_a [OS=Homo sapiens]	0.906803	1.03262	0.82479	1.22642	1.07436	1.16204		0.921404	1.15427	1.25273	0.0357547
221316659	Leupaxin isoform 1 [OS=Homo sapiens]	0.936355	0.975892	0.724204	1.16782	1.07799	1.05528		0.878817	1.10036	1.25209	0.0603471
20070705	Solute carrier family 25, member 40 [OS=Homo sapiens]	0.772444	0.945778	0.934222	1.14173	1.16648	1.01012		0.884148	1.10611	1.25105	0.0400587
557948043	spermatogenesis-associated protein 13 isoform 3 [OS=Homo sapiens]	0.845843	0.687651	0.682809	0.87904	1.09141	0.795937		0.738768	0.92213	1.2482	0.149631
119581591	basigin (Ok blood group), isoform CRA_g [OS=Homo sapiens]	0.764459	0.694887	0.78793	0.963735	0.949229	0.887579		0.749092	0.933515	1.2462	0.0071528
119583385	malic enzyme 2, NAD(+)-dependent, mitochondrial, isoform CRA_b [OS=Homo sapiens]	0.861349	0.88604	1.04368	1.17482	1.06139	1.24142		0.930358	1.15921	1.24598	0.0420199
13699234	placental protein 18a precursor [OS=Homo sapiens]	0.924115	0.673693	0.677909	0.979853	0.981685	0.872711		0.758572	0.94475	1.24543	0.108176
119568044	dynein, light chain, Tctex-type 1, isoform CRA_e [OS=Homo sapiens]	0.928243	0.920883	1.0598	1.13468	1.18631	1.29854		0.969641	1.20651	1.24428	0.0231541
221043256	unnamed protein product [OS=Homo sapiens]	1.05159	1.02579	0.862103	1.30811	1.12939	1.2182		0.979828	1.21857	1.24365	0.0385401
119604595	RAB3D, member RAS oncogene family, isoform CRA_b [OS=Homo sapiens]	0.872477	0.888991	0.97156	1.14471	1.02592	1.22138		0.911009	1.13067	1.24112	0.0272621
197692517	Calreticulin precursor [OS=Homo sapiens]	0.935393	0.781835	1.0927	1.22526	1.02526	1.23579		0.936642	1.16211	1.24071	0.116487
20151190	Chain B, Structure Of Human Glutamate Dehydrogenase-Apo Form [OS=Homo sapiens]	0.948571	0.864762	0.954286	1.17659	0.929158	1.32752		0.92254	1.14442	1.24051	0.137324
118572682	Pantothenate kinase 2, mitochondrial [OS=Homo sapiens]	1.19243	1.57518	0.602524	1.5	1.32552	1.35156		1.12338	1.39236	1.23944	0.403298
119585546	Vpr (HIV-1) binding protein, isoform CRA_c [OS=Homo sapiens]	0.798958	0.664929	0.679821	0.85343	1.06133	0.742204		0.714569	0.885655	1.23942	0.171035
119623078	acyl-CoA synthetase long-chain family member 4, isoform CRA_a [OS=Homo sapiens]	0.878182	0.798182	0.925455	1.11308	1.11504	0.995084		0.867273	1.0744	1.23883	0.0189116
119618619	KIAA0152, isoform CRA_b [OS=Homo sapiens]	1.03175	0.971989	0.709617	1.10286	1.07953	1.17815		0.904451	1.12018	1.23852	0.105045
119614756	hCG2000485 [OS=Homo sapiens]	0.994877	1.05328	0.811475	1.31741	1.24345	0.973806		0.95321	1.17822	1.23606	0.151903
119601860	KIAA2010, isoform CRA_c [OS=Homo sapiens]	0.824979	0.830731	0.758422	1.01602	0.922923	1.04204		0.804711	0.99366	1.2348	0.0117097
729475	Flap endonuclease 1 [OS=Homo sapiens]	0.875362	0.980676	1.01546	1.28268	0.992561	1.26886		0.957166	1.18137	1.23423	0.0961031
34272	unnamed protein product [OS=Homo sapiens]	0.974585	0.924731	1.04888	1.17222	1.10103	1.36051		0.982731	1.21125	1.23254	0.0554563
18418633	mutant beta-globin [OS=Homo sapiens]	0.80202	1.04949	1.21111	1.01481	1.08677	1.67302		1.02088	1.2582	1.23247	0.378713
119626623	L-3-hydroxyacyl-Coenzyme A dehydrogenase, short chain, isoform CRA_a [OS=Homo sapiens]	0.884542	0.69084	1.05248	1.11065	1.07032	1.05688		0.875954	1.07928	1.23212	0.126811
167555127	CD180 antigen precursor [OS=Homo sapiens]	1.07327	1	0.923762	1.19374	1.28159	1.21661		0.99901	1.23065	1.23187	0.0101652
119593144	ribosomal protein L10, isoform CRA_c, partial [OS=Homo sapiens]	0.887142	0.916744	0.835338	1.10669	0.948745	1.1841		0.879741	1.07985	1.22746	0.0522982
1585676	acyl-CoA/cholesterol acyltransferase [OS=Homo sapiens]	0.835944	1.00495	0.648805	1.06434	1.03599	0.947655		0.829898	1.01599	1.22424	0.162027
111054898	hemopoietic cell kinase [OS=Homo sapiens]	0.769713	0.585125	1.0009	0.99537	0.987037	0.900926		0.785245	0.961111	1.22396	0.22911
578806039	PREDICTED: inosine-5'-monophosphate dehydrogenase 2 isoform X1 [OS=Homo sapiens]	0.88162	0.917965	1.22222	1.26027	1.03425	1.40183		1.00727	1.23212	1.22322	0.213284
530399852	PREDICTED: diacylglycerol kinase alpha isoform X2 [OS=Homo sapiens]	0.807726	0.95698	0.954346	0.978873	1.21932	1.12676		0.906351	1.10832	1.22283	0.0778174
32880045	TYRO protein tyrosine kinase binding protein [OS=Homo sapiens]	0.759839	0.875883	1.29465	1.24307	1.08635	1.25373		0.976791	1.19439	1.22276	0.272608
109452587	Protein Fam98b [OS=Homo sapiens]	0.884615	0.84528	0.634615	0.944008	1.00786	0.938114		0.78817	0.963327	1.22223	0.0959366
116497109	Vanin 2 [OS=Homo sapiens]	0.960595	0.616462	0.71979	1.05845	0.943345	0.804856		0.765616	0.935552	1.22196	0.247388
119606475	YME1-like 1 (S. cerevisiae), isoform CRA_b [OS=Homo sapiens]	0.889927	1.15369	1.17965	1.30205	1.00602	1.62455		1.07442	1.31087	1.22007	0.305017
194386058	unnamed protein product [OS=Homo sapiens]	0.996198	0.781369	1.01426	1.14147	1.01728	1.24406		0.930608	1.13427	1.21885	0.110005
119608313	torsin family 1, member A (torsin A), isoform CRA_a [OS=Homo sapiens]	1.11842	0.982456	1.13816	1.30402	1.4309	1.21231		1.07968	1.31575	1.21865	0.0420477
119626349	hypothetical protein MGC11324, isoform CRA_a [OS=Homo sapiens]	1.07301	1.00996	0.867257	1.27685	1.15504	1.16279		0.983407	1.19823	1.21845	0.0414097
193783834	unnamed protein product [OS=Homo sapiens]	1.04576	0.956183	1.06329	1.31947	0.99453	1.41357		1.02175	1.24252	1.21608	0.16771
193787071	unnamed protein product [OS=Homo sapiens]	0.719794	0.794344	1.04027	1.01192	0.946375	1.14399		0.851471	1.03409	1.21448	0.181141
158257152	unnamed protein product [OS=Homo sapiens]	0.910764	0.907084	0.99264	1.17485	0.972393	1.26483		0.936829	1.13736	1.21405	0.0919646
254839675	Chain D, A Cis-Proline In Alpha-Hemoglobin Stabilizing Protein Directs The Structural Reorganization Of Alpha-Hemoglobin [OS=Homo sapiens]	0.780488	1.08878	1.15317	0.995902	1.14857	1.52459		1.00748	1.22302	1.21394	0.330354
39932589	Rho GTPase-activating protein 18 [OS=Homo sapiens]	0.850953	0.734835	0.733969	0.908566	1.00096	0.903754		0.773252	0.937761	1.21275	0.0303969
12653073	Dihydrolipoamide S-succinyltransferase (E2 component of 2-oxo-glutarate complex) [OS=Homo sapiens]	0.916745	0.733396	1.13096	1.11227	1.01871	1.24116		0.927035	1.12405	1.21252	0.209131
350285458	Beta actin [OS=Homo sapiens]	1.06843	0.97654	0.900293	1.26474	1.02896	1.27611		0.981753	1.18993	1.21205	0.0913499
49457145	CD63 [OS=Homo sapiens]	0.707752	0.796899	0.728682	0.920283	0.997343	0.786537		0.744444	0.901388	1.21082	0.0797975
119598173	mitogen-activated protein kinase kinase 1, isoform CRA_c [OS=Homo sapiens]	0.974976	0.883542	1.05197	1.21766	1.01232	1.29261		0.970164	1.1742	1.21031	0.102992
3023439	Calcineurin B homologous protein 1 [OS=Homo sapiens]	1	0.996739	1.15761	1.32517	1.3363	1.1559		1.05145	1.27246	1.21019	0.0487533
67463788	Chain N, Paf-Ah Holoenzyme: Lis1ALFA2 [OS=Homo sapiens]	1.05221	1.17771	0.823293	1.6243	0.954292	1.11371		1.01774	1.23077	1.20932	0.401433
189053263	unnamed protein product [OS=Homo sapiens]	0.924565	0.955513	1.1412	1.22039	0.982456	1.44956		1.00709	1.21747	1.2089	0.235634
13111851	Retinoblastoma binding protein 4 [OS=Homo sapiens]	0.59984	0.70607	1.03035	0.906551	0.855491	1.06069		0.778754	0.940912	1.20823	0.321408
530397186	PREDICTED: FACT complex subunit SSRP1 isoform X1 [OS=Homo sapiens]	0.717888	0.719464	0.80063	0.841842	0.992993	0.867868		0.745994	0.900901	1.20765	0.0456928
34364605	Hypothetical protein [OS=Homo sapiens]	0.955473	0.856215	0.823748	1.11558	1.04231	1.02477		0.878479	1.06089	1.20764	0.0196371
187387	Myristoylated alanine-rich C-kinase substrate [OS=Homo sapiens]	1.0672	1.00201	0.925777	1.30351	1.17785	1.13525		0.998328	1.20554	1.20756	0.0332392
77702086	Heat shock protein 60 [OS=Homo sapiens]	1.00198	0.865079	1.05159	1.1889	1.03095	1.30203		0.972884	1.17396	1.20668	0.105283
158257788	unnamed protein product [OS=Homo sapiens]	0.907821	1.07076	1.03259	1.20046	1.26883	1.16222		1.00372	1.21051	1.20601	0.0238007
119585302	ubiquinol-cytochrome c reductase core protein I [OS=Homo sapiens]	1.04858	1.01215	1.04858	1.31031	0.990132	1.44846		1.03644	1.24963	1.2057	0.192783
112180478	Ubiquitin-conjugating enzyme E2I (UBC9 homolog, yeast), partial [OS=Homo sapiens]	0.842061	0.576858	0.787162	0.810556	0.923657	0.922714		0.73536	0.885642	1.20437	0.166999
21707103	Thioredoxin-related transmembrane protein 4 [OS=Homo sapiens]	1.07177	1.07371	0.887488	1.25	1.27687	1.125		1.01099	1.21729	1.20405	0.0562389
194382326	unnamed protein product [OS=Homo sapiens]	0.98364	1.08793	1.05828	1.3405	1.03345	1.39427		1.04329	1.25607	1.20396	0.142037
30410796	proteasome activator complex subunit 3 isoform 2 [OS=Homo sapiens]	0.831442	0.525932	0.875203	0.901304	0.878026	0.905959		0.744192	0.895096	1.20278	0.242727
20379060	small GTP binding protein RAB7 [OS=Homo sapiens]	0.895425	0.837535	1.05976	1.06701	1.02335	1.26701		0.930906	1.11912	1.20218	0.133764
30354619	YWHAZ protein, partial [OS=Homo sapiens]	0.867619	0.867619	1.18381	1.09332	0.885472	1.52386		0.973016	1.16755	1.19993	0.417758
62088526	centaurin delta 2 isoform a variant [OS=Homo sapiens]	0.854299	0.771946	1.05339	1.06092	1.09874	1.05147		0.893213	1.07038	1.19835	0.104875
119630459	SAM domain, SH3 domain and nuclear localisation signals, 1, isoform CRA_b [OS=Homo sapiens]	1.13917	1.25589	0.811448	1.33222	1.41222	1.09667		1.06884	1.28037	1.19791	0.2649
157881389	Chain A, Structure Of The Aflatoxin Aldehyde Reductase In Complex With Nadph [OS=Homo sapiens]	0.91115	0.615854	0.818815	0.89417	0.942601	0.973094		0.78194	0.936622	1.19782	0.161487
27526475	Hypothetical protein [OS=Homo sapiens]	0.765246	0.586466	0.88137	1.0148	0.763182	0.894542		0.744361	0.890842	1.19679	0.262489
530388427	PREDICTED: aspartyl/asparaginyl beta-hydroxylase isoform X1 [OS=Homo sapiens]	1.16277	0.924228	0.781104	1.07423	1.14845	1.20928		0.956034	1.14399	1.1966	0.18633
220702508	Chain C, TapasinERP57 HETERODIMER [OS=Homo sapiens]	0.97824	0.913907	0.92526	1.1863	1.0423	1.13797		0.939136	1.12219	1.19492	0.0172847
530387747	PREDICTED: inhibitor of nuclear factor kappa-B kinase subunit beta isoform X1 [OS=Homo sapiens]	0.851026	0.922391	0.938448	1.18526	0.948421	1.10632		0.903955	1.08	1.19475	0.0777531
194378476	unnamed protein product [OS=Homo sapiens]	0.837248	0.611577	0.755872	0.840801	0.913251	0.878932		0.734899	0.877661	1.19426	0.108162
15779187	Chromosome 19 open reading frame 10 [OS=Homo sapiens]	0.895257	0.814229	1.49308	1.27024	1.01969	1.53173		1.06752	1.27389	1.19331	0.472017
126031621	Chain A, Crystal Structure Of Erk2 In Complex With N-Benzyl-4-(4-(3- Chlorophenyl)-1h-Pyrazol-3-Yl)-1h-Pyrrole-2-Carboxamide [OS=Homo sapiens]	0.97971	0.924638	0.982609	1.13333	1.10055	1.20219		0.962319	1.14536	1.1902	0.00664505
17390298	T-cell, immune regulator 1, ATPase, H+ transporting, lysosomal V0 subunit A3 [OS=Homo sapiens]	0.91982	1.1045	0.74955	1.07964	1.14617	1.0756		0.924625	1.10047	1.19018	0.169355
119610684	hCG32827, isoform CRA_d [OS=Homo sapiens]	1.00614	0.898669	1.21904	1.10762	0.974215	1.63229		1.04128	1.23804	1.18896	0.425173
15680247	proteasome (prosome, macropain) 26S subunit, non-ATPase, 5 [OS=Homo sapiens]	0.876896	0.836753	0.973238	1.03826	1.07014	1.08608		0.895629	1.06482	1.18891	0.0168626
14579002	PWP1-interacting protein 4 [OS=Homo sapiens]	1.15602	1.05748	0.726277	1.23765	1.12963	1.12757		0.979927	1.16495	1.18882	0.242289
48734988	ribosomal protein S7 [OS=Homo sapiens]	0.944547	0.959335	0.918669	1.25653	1.11758	0.980998		0.94085	1.11837	1.18868	0.0919029
530393410	PREDICTED: myoferlin isoform X1 [OS=Homo sapiens]	0.929616	0.707495	1.04205	1.12279	0.997919	1.06348		0.893053	1.06139	1.1885	0.183144
40455758	Glutathione s-transferase M1 [OS=Homo sapiens]	1.19119	0.593594	1.26426	1.70169	0.564972	1.35593		1.01635	1.20753	1.18811	0.655968
4235275	Talin [OS=Homo sapiens]	1.22366	1.27634	0.636559	1.32337	1.39313	1.00886		1.04552	1.24179	1.18772	0.453564
119593392	amylo-1, 6-glucosidase, 4-alpha-glucanotransferase (glycogen debranching enzyme, glycogen storage disease type III), isoform CRA_e [OS=Homo sapiens]	0.895535	0.800337	0.716933	0.918292	1.08357	0.86351		0.804268	0.955122	1.18757	0.146518
44890631	Heat shock protein 90kDa beta (Grp94), member 1 [OS=Homo sapiens]	0.95057	0.890684	0.905894	1.07801	1.09524	1.08916		0.915716	1.08747	1.18756	0.000774945
119618579	ribosomal protein, large, P0, isoform CRA_b [OS=Homo sapiens]	0.848024	0.928065	1.30496	1.19338	1.00107	1.46368		1.02702	1.21937	1.1873	0.378774
224036361	Chain D, Crystal Structure Of Pdcd4-eif4a [OS=Homo sapiens]	0.933735	0.903614	1.20482	1.17927	0.927646	1.50432		1.01406	1.20374	1.18706	0.380101
767950710	PREDICTED: kinesin-like protein KIF13B isoform X1 [OS=Homo sapiens]	0.924978	0.860547	0.811121	1.06256	0.949546	1.06963		0.865549	1.02725	1.18681	0.033821
530415027	PREDICTED: manganese-transporting ATPase 13A1 isoform X1 [OS=Homo sapiens]	0.927763	0.708442	0.81027	1.00391	0.920821	0.97654		0.815492	0.96709	1.1859	0.0894059
10334623	immunoglobulin heavy chain, partial [OS=Homo sapiens]	1.14013	1.02383	0.777884	1.52081	1.10124	0.866142		0.980616	1.16273	1.18571	0.45286
119585663	inter-alpha (globulin) inhibitor H1, isoform CRA_a [OS=Homo sapiens]	1.20297	0.976378	0.551181	1.42105	0.90389	0.909611		0.910178	1.07818	1.18459	0.54851
56203471	histone cluster 2, H3, pseudogene 2 [OS=Homo sapiens]	1.12941	1.02647	0.832353	1.21829	1.23086	1.08914		0.996078	1.17943	1.18407	0.135167
119572745	ribosomal protein L18, isoform CRA_c [OS=Homo sapiens]	0.793771	0.840909	0.944444	1.03086	1.05882	0.962392		0.859708	1.01736	1.18338	0.0407826
578805546	PREDICTED: ubiquitin-like modifier-activating enzyme ATG7 isoform X3 [OS=Homo sapiens]	0.874671	1.08589	0.662577	1.01649	1.09485	0.992784		0.874379	1.03471	1.18336	0.272249
563320701	Chain A, Structure Of Full-length Ctnnbl1 In P43212 Space Group [OS=Homo sapiens]	0.975296	0.798419	1.13636	1.19295	1.04668	1.20124		0.970026	1.14696	1.1824	0.182209
221043506	unnamed protein product [OS=Homo sapiens]	1.08131	1.02534	1.1151	1.17226	0.99217	1.6443		1.07392	1.26957	1.18219	0.375074
578829832	PREDICTED: dehydrogenase/reductase SDR family member 7B isoform X1 [OS=Homo sapiens]	0.984451	0.91448	0.918367	1.09834	1.09171	1.13923		0.939099	1.10976	1.18173	0.00326374
16876910	HNRPF protein [OS=Homo sapiens]	0.824324	0.748649	0.998198	0.977023	1.03596	1.02398		0.857057	1.01232	1.18116	0.110682
21040388	Similar to RIKEN cDNA 2510008H07 gene, partial [OS=Homo sapiens]	0.858736	0.787175	0.864312	0.997059	1.03235	0.935294		0.836741	0.988235	1.18105	0.0158853
62087662	TPM1 protein variant [OS=Homo sapiens]	0.675491	1.17848	0.71819	0.967	1.11	0.96		0.857387	1.01233	1.18072	0.409262
6841260	HSPC305 [OS=Homo sapiens]	0.873357	1.05974	1.45042	1.28589	1.18102	1.52434		1.12784	1.33042	1.17962	0.364207
119605657	Cytokine-like nuclear factor n-pac, isoform CRA_a [OS=Homo sapiens]	0.886842	0.878947	0.721053	1.0255	0.911237	0.996223		0.828947	0.977652	1.17939	0.0806656
119584548	ribosomal protein L32, isoform CRA_a [OS=Homo sapiens]	0.812187	0.765442	0.893155	1.0054	0.90018	1.0054		0.823595	0.970324	1.17816	0.0456704
105990532	apolipoprotein B-100 precursor [OS=Homo sapiens]	0.962572	0.833973	0.784069	1.24528	1.02109	0.773585		0.860205	1.01332	1.178	0.354171
167887633	glycylpeptide N-tetradecanoyltransferase 2 variant 4 [OS=Homo sapiens]	0.76872	0.929858	1.18199	1.0501	1.05108	1.29175		0.96019	1.13098	1.17787	0.30315
18204186	Lysosomal-associated membrane protein 1 [OS=Homo sapiens]	0.894783	0.74	0.973913	1.10254	1.00508	0.962437		0.869565	1.02335	1.17685	0.127761
119586281	proteasome (prosome, macropain) subunit, alpha type, 6, isoform CRA_b [OS=Homo sapiens]	1.03908	0.997996	1.08116	1.25084	0.987682	1.43001		1.03941	1.22284	1.17648	0.233082
1168333	Beta-centractin [OS=Homo sapiens]	0.721925	0.748663	1.05258	0.997976	0.931174	1.03846		0.841058	0.989204	1.17614	0.25132
119611035	tyrosine 3-monooxygenase/tryptophan 5-monooxygenase activation protein, epsilon polypeptide, isoform CRA_b [OS=Homo sapiens]	0.889107	0.853778	1.11286	1.06803	1	1.28834		0.951914	1.11879	1.17531	0.233332
3914237	Transmembrane emp24 domain-containing protein 2 [OS=Homo sapiens]	0.975678	0.916745	0.802619	1.09432	1.09229	0.979716		0.898347	1.05544	1.17487	0.0682517
47938312	Isocitrate dehydrogenase 2 (NADP+), mitochondrial [OS=Homo sapiens]	0.877956	0.823084	1.1088	1.1066	0.986802	1.20711		0.936613	1.10017	1.17463	0.20533
20141376	Trifunctional enzyme subunit alpha, mitochondrial [OS=Homo sapiens]	0.961577	0.984833	1.10415	1.11135	1.01297	1.45838		1.01685	1.19423	1.17444	0.280076
194382324	unnamed protein product [OS=Homo sapiens]	0.94826	0.812794	0.875823	1.11683	1.00693	0.972277		0.878959	1.03201	1.17413	0.0592185
375314777	keratin 1 [OS=Homo sapiens]	0.698276	0.579433	0.342365	0.569145	0.595552	0.737318		0.540025	0.634005	1.17403	0.466571
18654194	Transmembrane protein [OS=Homo sapiens]	0.859449	1.07977	0.82716	1.12223	1.03477	1.0843		0.922127	1.08044	1.17168	0.130214
189055017	unnamed protein product [OS=Homo sapiens]	1.00101	0.845142	1.27227	1.16817	1.17607	1.30813		1.03947	1.21746	1.17122	0.251204
28375485	unnamed protein product [OS=Homo sapiens]	1.04883	0.832031	0.985352	1.15817	1.03746	1.16129		0.955404	1.11897	1.1712	0.0982845
11526789	Inorganic pyrophosphatase 2 [OS=Homo sapiens]	0.817922	0.757865	1.28789	1.09968	0.961824	1.29056		0.95456	1.11736	1.17055	0.445946
15928586	Prohibitin 2 [OS=Homo sapiens]	1.00104	1.00209	1.1139	1.26703	1.12308	1.25495		1.03901	1.21502	1.1694	0.0414138
770386236	Chain A, Crystal Structure Of Human Pcna In Complex With P15 Peptide [OS=Homo sapiens]	0.762622	0.806023	0.791851	0.82403	0.857143	1.07758		0.786832	0.919584	1.16872	0.174864
767918384	PREDICTED: fumarylacetoacetate hydrolase domain-containing protein 2A isoform X2 [OS=Homo sapiens]	0.796029	0.805957	1.1426	1.06725	1.10695	1.03197		0.914862	1.06872	1.16818	0.255179
115528953	Nucleoporin 160kDa [OS=Homo sapiens]	1.0073	0.955162	0.843587	1.14873	1.12236	1.00633		0.935349	1.09248	1.16799	0.0734224
158261303	unnamed protein product [OS=Homo sapiens]	0.904762	0.908356	0.850854	1.01858	1.01858	1.07327		0.88799	1.03681	1.16759	0.00463965
221042404	unnamed protein product [OS=Homo sapiens]	0.932892	0.676749	1.06616	0.996936	0.954035	1.16956		0.891934	1.04018	1.1662	0.323906
364506228	Chain A, Crystal Structure Of Human Ribosomal Protein L30e [OS=Homo sapiens]	0.845556	0.838889	1.68222	1.26226	1.09806	1.56442		1.12222	1.30825	1.16577	0.582586
221040656	unnamed protein product [OS=Homo sapiens]	1.00688	0.930255	0.833006	1.07202	1.06996	1.08436		0.923379	1.07545	1.16468	0.0395267
194384074	unnamed protein product [OS=Homo sapiens]	0.865242	0.739777	1.00279	0.979778	1.04651	1.01011		0.869269	1.01213	1.16435	0.142362
119622017	NADH dehydrogenase (ubiquinone) flavoprotein 2, 24kDa [OS=Homo sapiens]	1.05231	0.973333	0.950769	1.21922	1.05292	1.19222		0.992137	1.15479	1.16394	0.0535481
158261055	unnamed protein product [OS=Homo sapiens]	0.948424	0.804202	1.04107	1.14271	0.978125	1.12917		0.931232	1.08333	1.16333	0.154547
13111865	ATPase, H+ transporting, lysosomal 56/58kDa, V1 subunit B2 [OS=Homo sapiens]	1.01102	0.995992	1.05912	1.1886	1.03618	1.34101		1.02204	1.1886	1.16296	0.137999
42406314	WD repeat and FYVE domain containing 1 [OS=Homo sapiens]	0.898857	0.883905	0.719437	0.947064	0.907603	1.05294		0.834066	0.969201	1.16202	0.133826
119611544	DEAH (Asp-Glu-Ala-His) box polypeptide 9, isoform CRA_b [OS=Homo sapiens]	0.905366	0.879024	1.16976	1.08042	0.973545	1.37778		0.984715	1.14392	1.16167	0.355326
290790147	Chain A, Crystal Structure Of Homo Sapiens Cytoplasmic Phenylalanyl-T Synthetase [OS=Homo sapiens]	0.937198	0.844444	1.11111	1.11795	0.901538	1.34051		0.964251	1.12	1.16152	0.354575
119606782	inter-alpha (globulin) inhibitor H2, isoform CRA_a [OS=Homo sapiens]	1.18727	1.03277	0.577715	1.50294	0.963572	0.782609		0.932584	1.08304	1.16133	0.623526
767958073	PREDICTED: niban-like protein 1 isoform X2 [OS=Homo sapiens]	0.842105	0.927273	1.13684	1.11783	1.06569	1.18665		0.96874	1.12339	1.15964	0.176415
11274539	hypothetical protein DKFZp762K0911.1 [OS=Homo sapiens]	1.02434	0.897566	1.02535	1.21193	0.961934	1.2428		0.982421	1.13889	1.15927	0.187469
119580798	suppression of tumorigenicity 13 (colon carcinoma) (Hsp70 interacting protein), isoform CRA_a [OS=Homo sapiens]	0.824407	0.726076	0.935031	0.924303	0.982072	0.972112		0.828505	0.959495	1.15811	0.105853
767963923	PREDICTED: tetraspanin-14 isoform X2 [OS=Homo sapiens]	0.803939	0.945389	0.717995	1.02464	0.917536	0.914692		0.822441	0.952291	1.15788	0.160684
5031593	actin-related protein 2/3 complex subunit 5 isoform 1 [OS=Homo sapiens]	0.833795	0.87627	0.960295	1.00402	1.08954	0.995976		0.89012	1.02985	1.15697	0.0429105
163792194	TRMT1-like protein isoform 1 [OS=Homo sapiens]	0.992056	0.894737	0.880834	1.11261	1.14752	0.940315		0.922542	1.06682	1.15639	0.11923
194386726	unnamed protein product [OS=Homo sapiens]	0.918256	0.912807	0.879201	1.07653	0.994898	1.06224		0.903421	1.04456	1.15622	0.00725705
530399005	PREDICTED: FYVE, RhoGEF and PH domain-containing protein 4 isoform X2 [OS=Homo sapiens]	0.67518	0.681564	0.831604	0.917192	0.918992	0.693069		0.729449	0.843084	1.15578	0.278803
62089222	heat shock 70kDa protein 1A variant [OS=Homo sapiens]	0.932692	1.00962	0.958654	1.06061	1.15883	1.13271		0.966987	1.11738	1.15553	0.0153675
83754683	Chain A, 14-3-3 Protein Eta (human) Complexed To Peptide [OS=Homo sapiens]	0.927522	0.980411	1.19785	1.11187	0.968037	1.50799		1.03526	1.19597	1.15523	0.425703
119596497	SAM domain and HD domain 1, isoform CRA_a [OS=Homo sapiens]	0.986486	0.878378	0.986486	1.07933	0.925887	1.2881		0.95045	1.09777	1.155	0.255052
119626164	N-acylsphingosine amidohydrolase (acid ceramidase)-like, isoform CRA_d [OS=Homo sapiens]	0.894207	0.692695	0.696893	0.862475	0.900786	0.874263		0.761265	0.879175	1.15489	0.155313
767918778	PREDICTED: pre-mRNA-processing factor 40 homolog A isoform X1 [OS=Homo sapiens]	0.886878	0.882353	0.854299	1.006	1.048	0.971		0.87451	1.00833	1.15303	0.00544635
119618542	hCG2016250, isoform CRA_k [OS=Homo sapiens]	0.889518	0.829084	1	1.05853	0.910192	1.16549		0.906201	1.04474	1.15287	0.195952
604723356	NADH dehydrogenase [ubiquinone] 1 alpha subcomplex subunit 5 isoform 6 [OS=Homo sapiens]	1.094	1.059	0.895	1.24264	1.09658	1.17314		1.016	1.17079	1.15235	0.106098
119627063	hCG33036, isoform CRA_b [OS=Homo sapiens]	0.865712	0.715309	1.2256	1.02497	1.16612	1.04017		0.935542	1.07709	1.1513	0.420586
119609128	triosephosphate isomerase 1, isoform CRA_b [OS=Homo sapiens]	0.838884	0.793879	0.981998	1.05906	0.967968	0.981982		0.871587	1.003	1.15078	0.106853
119622001	RAB31, member RAS oncogene family, isoform CRA_b [OS=Homo sapiens]	0.794175	0.819417	1.01942	1.06218	1.16106	0.80632		0.87767	1.00985	1.15061	0.358301
62088150	Activated RNA polymerase II transcription cofactor 4 variant [OS=Homo sapiens]	0.888499	0.769096	0.790167	0.943715	0.961538	0.910882		0.81592	0.938712	1.15049	0.0363961
127798841	ATP synthase, H+ transporting, mitochondrial F1 complex, alpha subunit 1, cardiac muscle [OS=Homo sapiens]	0.992958	0.894366	1.10161	1.21339	0.992678	1.23117		0.996311	1.14575	1.14999	0.199356
226887851	Chain B, Human Purine Nucleoside Phosphorylase Double Mutant E201q,n243d Complexed With 2-fluoroadenine [OS=Homo sapiens]	0.968239	0.901829	0.858518	0.966351	1.12829	1.04101		0.909528	1.04522	1.14918	0.0747
119596310	adenosine deaminase, isoform CRA_a, partial [OS=Homo sapiens]	1.03429	0.929524	0.920952	1.03583	1.19653	1.08143		0.961587	1.1046	1.14872	0.0760675
158258543	unnamed protein product [OS=Homo sapiens]	0.962488	1.02567	1.02172	1.19027	1.07522	1.19137		1.00329	1.15229	1.14851	0.0268772
21929208	Seven transmembrane helix receptor [OS=Homo sapiens]	0.973435	0.687856	0.88425	0.964775	0.959883	0.996086		0.848514	0.973581	1.1474	0.21565
695271700	neutrophil defensin 1 isoform 1 preproprotein [OS=Homo sapiens]	1.04116	1.19177	0.578313	1.33075	1.2234	0.67118		0.937082	1.07511	1.1473	0.642501
5031611	BET1 homolog [OS=Homo sapiens]	0.914767	0.977205	0.970268	1.07668	1.164	1.0426		0.95408	1.09443	1.1471	0.0271148
11875333	Vacuolar protein sorting 35 [OS=Homo sapiens]	0.809705	0.822074	1.18078	1.02675	1.01955	1.17901		0.93752	1.0751	1.14675	0.357183
62087446	ribosomal protein S6 kinase, 90kDa, polypeptide 3 variant [OS=Homo sapiens]	0.979087	0.921103	0.947719	1.03052	0.989827	1.24313		0.949303	1.08783	1.14592	0.159619
119592186	P450 (cytochrome) oxidoreductase, isoform CRA_d [OS=Homo sapiens]	1.09958	1.20339	0.954449	1.23117	1.0516	1.44169		1.08581	1.24149	1.14338	0.309487
119575624	hCG1811539, isoform CRA_a [OS=Homo sapiens]	0.880295	0.902394	0.825967	1.00394	0.974359	1.00296		0.869552	0.993754	1.14283	0.00733406
12653119	Coatomer protein complex, subunit beta 2 (beta prime) [OS=Homo sapiens]	1.03754	0.80462	0.92974	1.02967	0.98912	1.14837		0.923965	1.05572	1.1426	0.185647
75517507	HNRPA1 protein, partial [OS=Homo sapiens]	1.07478	0.859375	1.12054	1.25282	0.680587	1.55643		1.01823	1.16328	1.14245	0.618467
119628774	nucleoporin like 1, isoform CRA_b [OS=Homo sapiens]	1.01607	0.839255	0.989002	1.09875	1.09563	1.05509		0.948111	1.08316	1.14244	0.0760305
187454	Myeloid cell nuclear differentiation antigen [OS=Homo sapiens]	0.941634	0.855058	1.13132	1.143	0.881339	1.32049		0.976005	1.11494	1.14235	0.410723
158259067	unnamed protein product [OS=Homo sapiens]	0.892253	0.871772	0.817453	1.00701	0.990991	0.950951		0.860493	0.982983	1.14235	0.0117157
119573120	phosphoprotein enriched in astrocytes 15, isoform CRA_b [OS=Homo sapiens]	0.907351	1.18328	0.859013	1.12658	1.19093	1.05169		0.983216	1.12307	1.14224	0.267734
767926170	PREDICTED: arf-GAP with coiled-coil, ANK repeat and PH domain-containing protein 2 isoform X1 [OS=Homo sapiens]	0.857661	0.932004	0.808704	1.01771	1.025	0.925		0.866123	0.989236	1.14214	0.0629336
46360168	Prohibitin [OS=Homo sapiens]	1.04541	1.06155	0.9556	1.21602	0.952582	1.32877		1.02085	1.16579	1.14197	0.280449
302148690	Chain C, Crystal Structure Of Actin Capping Protein In Complex With V-1 [OS=Homo sapiens]	0.933763	0.776449	0.844526	0.963746	0.951662	1.00201		0.851579	0.972474	1.14197	0.065492
409971425	Brain acid soluble protein 1 [OS=Homo sapiens]	1.02958	1.09924	0.810115	1.15773	1.28181	0.915878		0.979644	1.11847	1.14171	0.372338
189067867	unnamed protein product [OS=Homo sapiens]	0.768347	0.810787	0.983201	1.01497	1.029	0.880262		0.854111	0.974743	1.14124	0.210742
4097195	fumarase [OS=Homo sapiens]	0.970588	0.939216	0.944118	1.05966	1.0273	1.16987		0.951307	1.08561	1.14118	0.0385614
36126	ribosomal protein L17 [OS=Homo sapiens]	0.985294	1.04118	0.919608	1.05525	1.0065	1.29902		0.982026	1.12026	1.14076	0.227513
41281905	fermitin family homolog 3 long form [OS=Homo sapiens]	0.882698	0.967742	1.04888	1.05183	1.0935	1.16159		0.966439	1.1023	1.14058	0.0779841
939187005	Chain A, Crystal Structure Of Human Myeloperoxidase At 1.7 Angstroms Resolution [OS=Homo sapiens]	0.888007	1.09965	0.70194	1.17975	1.1312	0.756198		0.896531	1.02238	1.14038	0.514937
4502281	sodium/potassium-transporting ATPase subunit beta-3 [OS=Homo sapiens]	1.25082	1.16429	0.986857	1.3475	1.1881	1.34325		1.13399	1.29295	1.14018	0.165153
54696630	GDP dissociation inhibitor 1 [OS=Homo sapiens]	0.918173	0.990485	0.975262	1.02513	1.22723	1.03351		0.961307	1.09529	1.13937	0.12648
205829207	Putative neutrophil cytosol factor 1B [OS=Homo sapiens]	0.873031	0.983318	0.821131	0.931751	1.06726	1.05143		0.892493	1.01682	1.1393	0.124712
206729910	Ras GTPase-activating protein 3 [OS=Homo sapiens]	0.980981	0.814815	0.882883	1.06579	0.881579	1.10432		0.892893	1.01723	1.13925	0.212765
119592061	DNA fragmentation factor, 45kDa, alpha polypeptide, isoform CRA_a [OS=Homo sapiens]	0.428244	0.9	0.68626	0.68838	0.807218	0.797535		0.671501	0.764378	1.13831	0.547711
119605373	transmembrane emp24 protein transport domain containing 9, isoform CRA_b [OS=Homo sapiens]	0.950652	0.797952	0.967412	1.1183	0.825323	1.14233		0.905338	1.02865	1.13621	0.345027
768005942	PREDICTED: carcinoembryonic antigen-related cell adhesion molecule 8 isoform X1 [OS=Homo sapiens]	1.01705	1.3428	0.50947	1.16176	1.64314	0.454902		0.956439	1.0866	1.13609	0.773005
119603395	glutamic-oxaloacetic transaminase 2, mitochondrial (aspartate aminotransferase 2), isoform CRA_a [OS=Homo sapiens]	0.78943	0.619128	0.862416	0.895204	0.915631	0.769094		0.756991	0.859976	1.13605	0.294358
405945066	Chain A, Protein SerTHR PHOSPHATASE-1 In Complex With Cell-Permeable Peptide [OS=Homo sapiens]	0.951149	0.942529	0.89751	1.054	1.00831	1.108		0.930396	1.05677	1.13583	0.0191236
148277071	thioredoxin reductase 1, cytoplasmic isoform 3 [OS=Homo sapiens]	0.963214	1.07551	0.999032	1.18251	1.09071	1.17596		1.01258	1.14973	1.13544	0.0366094
42716275	CCR4-NOT transcription complex subunit 1 isoform a [OS=Homo sapiens]	0.91572	0.926136	0.97822	1.10558	1.05888	1.03655		0.940025	1.06701	1.13508	0.0106161
33337974	MSTP086 [OS=Homo sapiens]	1.01035	1.05738	0.905927	1.0352	1.20186	1.13768		0.99122	1.12491	1.13488	0.112847
71042777	Chain B, 14-3-3 Protein Theta (Human) Complexed To Peptide [OS=Homo sapiens]	0.932485	0.755382	1.39237	1.13808	0.883495	1.47357		1.02674	1.16505	1.1347	0.616909
119592566	hCG1640809, isoform CRA_b [OS=Homo sapiens]	0.799184	0.729796	0.747755	0.961105	0.929376	0.688843		0.758912	0.859775	1.13291	0.317712
31077035	Endoplasmic reticulum resident protein 44 [OS=Homo sapiens]	1.01747	1.0298	1.14388	1.20386	1.04185	1.36803		1.06372	1.20458	1.13242	0.240957
10436795	unnamed protein product [OS=Homo sapiens]	0.959961	0.952148	1.14746	1.20389	0.98873	1.27152		1.01986	1.15471	1.13223	0.274182
767963706	PREDICTED: xaa-Pro aminopeptidase 1 isoform X1 [OS=Homo sapiens]	0.850869	0.863678	0.984446	0.978417	0.787256	1.28983		0.899665	1.0185	1.13209	0.4794
178067	actin prepeptide, partial [OS=Homo sapiens]	0.731429	0.651429	1.37048	0.979063	1.0668	1.07079		0.917778	1.03888	1.13196	0.625606
119582975	osteoclast stimulating factor 1, isoform CRA_b [OS=Homo sapiens]	0.814208	0.856102	1.03097	0.941591	0.936556	1.17925		0.900425	1.01913	1.13184	0.317427
118504	Aldehyde dehydrogenase, mitochondrial [OS=Homo sapiens]	0.930693	0.862376	1.15941	1.07971	0.984472	1.2764		0.984158	1.11353	1.13145	0.356806
12053327	Hypothetical protein [OS=Homo sapiens]	0.863495	0.979317	1.01551	1.0444	1.11945	1.06765		0.952775	1.07717	1.13056	0.0710253
36796	t-complex polypeptide 1 [OS=Homo sapiens]	0.927273	1.00287	0.874641	1.00815	1.03462	1.12729		0.934928	1.05669	1.13023	0.0787044
119614483	engulfment and cell motility 1, isoform CRA_c [OS=Homo sapiens]	0.973282	0.941794	0.939885	1.12807	0.983607	1.11373		0.951654	1.07514	1.12976	0.0590731
119612221	poly(A) binding protein, cytoplasmic 1, isoform CRA_b [OS=Homo sapiens]	0.99309	0.920039	1.0691	1.14963	0.99157	1.22655		0.994077	1.12259	1.12927	0.189815
466260	epidermal growth factor receptor substrate [OS=Homo sapiens]	1.01541	0.75068	0.805984	0.980095	1.11943	0.803791		0.857359	0.967773	1.12878	0.416007
119576044	serine hydroxymethyltransferase 1 (soluble), isoform CRA_a [OS=Homo sapiens]	1.23485	0.869048	1.06926	1.18642	1.10453	1.28987		1.05772	1.19361	1.12847	0.315692
119614969	hCG2001850, isoform CRA_a [OS=Homo sapiens]	0.840844	0.774688	1.21381	1.03606	0.955461	1.19936		0.943113	1.06363	1.12778	0.478614
119571982	integrin, alpha 2b (platelet glycoprotein IIb of IIb/IIIa complex, antigen CD41), isoform CRA_d [OS=Homo sapiens]	0.690385	1.17596	1.00096	0.81761	1.22013	1.19497		0.955769	1.07757	1.12744	0.561535
478247136	Chain D, An Improved Model Of The Human Apoptosome [OS=Homo sapiens]	0.897749	0.778612	1.04597	1.0119	1.03075	1.02282		0.907442	1.02183	1.12605	0.214119
578836126	PREDICTED: dolichyl-diphosphooligosaccharide--protein glycosyltransferase subunit 2 isoform X1 [OS=Homo sapiens]	1.10148	1.06448	1.09091	1.30727	1.05066	1.30837		1.08562	1.2221	1.12571	0.189445
14141193	40S ribosomal protein S9 [OS=Homo sapiens]	0.878391	0.918616	0.946679	1.02982	0.982107	1.07555		0.914562	1.02916	1.1253	0.0266915
578827503	PREDICTED: synaptosomal-associated protein 23 isoform X2 [OS=Homo sapiens]	1.21235	1.11918	0.854821	1.33754	1.15959	1.0884		1.06212	1.19518	1.12528	0.364612
119585171	Lactotransferrin [OS=Homo sapiens]	0.940465	1.41023	0.487442	1.171	1.52509	0.496283		0.946047	1.06413	1.12481	0.783848
194381476	unnamed protein product [OS=Homo sapiens]	0.982243	0.942991	0.898131	1.0806	1.06468	1.02687		0.941121	1.05738	1.12353	0.0161172
52789253	Cytoskeleton-associated protein 4 [OS=Homo sapiens]	0.977011	0.972222	0.914751	1.07988	1.05966	1.07583		0.954662	1.07179	1.12269	0.00500922
119576299	hCG29569, isoform CRA_c [OS=Homo sapiens]	0.956315	0.957265	0.833808	0.996865	1	1.08568		0.915796	1.02752	1.12199	0.0903791
119596626	integrin beta 4 binding protein, isoform CRA_b [OS=Homo sapiens]	1.06383	0.906788	1.04661	1.21156	0.895311	1.27808		1.00574	1.12832	1.12188	0.392879
119620186	N-acetylglucosamine kinase [OS=Homo sapiens]	1.08141	1.01106	0.958794	1.13197	1.05258	1.2382		1.01709	1.14092	1.12175	0.127056
319976397	hemoglobin alpha-2 chain variant [OS=Homo sapiens]	0.978044	1.14271	0.762475	0.956957	1.4014	0.874875		0.961078	1.07774	1.12139	0.585845
119613850	TRAF3 interacting protein 3, isoform CRA_d [OS=Homo sapiens]	0.790015	0.787812	0.824523	0.827068	1.01222	0.854323		0.800783	0.89787	1.12124	0.174771
119575606	signal sequence receptor, alpha (translocon-associated protein alpha), isoform CRA_a [OS=Homo sapiens]	1.08429	0.988554	1.10302	1.19563	0.865765	1.49844		1.05862	1.18661	1.1209	0.529411
119590161	epoxide hydrolase 1, microsomal (xenobiotic), isoform CRA_a [OS=Homo sapiens]	1.08355	0.917326	0.715919	1.28906	0.956055	0.799805		0.9056	1.01497	1.12078	0.574608
13124807	Proto-oncogene vav [OS=Homo sapiens]	0.909605	0.985876	0.882298	1.077	0.987167	1.04738		0.925926	1.03718	1.12016	0.0523663
119623361	PC2 (Positive cofactor 2, multiprotein complex) glutamine/Q-rich-associated protein, isoform CRA_d [OS=Homo sapiens]	0.912713	0.949715	0.875712	1.10111	0.967644	0.997978		0.912713	1.02224	1.12001	0.0746004
16877362	Solute carrier family 25 (Mitochondrial carrier, Aralar), member 12 [OS=Homo sapiens]	0.965829	1.02111	1.00503	1.09375	1.29133	0.964718		0.99732	1.1166	1.1196	0.28356
386869503	40S ribosomal protein S3 isoform 2 [OS=Homo sapiens]	0.997003	0.911089	0.982018	1.10964	0.95736	1.16853		0.96337	1.07851	1.11952	0.16695
50845388	Annexin A2 isoform 1 [OS=Homo sapiens]	1.00302	0.902414	1.14588	1.17795	1.00218	1.23472		1.0171	1.13828	1.11914	0.289943
31324166	vaccinia virus B1R kinase related kinase 3 [OS=Homo sapiens]	0.735168	0.883061	0.83061	0.836147	1.05164	0.852036		0.81628	0.913274	1.11882	0.301035
119607787	polymerase (DNA directed), epsilon 3 (p17 subunit), isoform CRA_a [OS=Homo sapiens]	0.827103	0.790654	0.807477	0.823834	0.974093	0.912953		0.808411	0.903627	1.11778	0.10116
119579121	hCG27283 [OS=Homo sapiens]	0.837813	0.772938	0.97127	0.874046	0.89313	1.11737		0.860673	0.961514	1.11716	0.35956
119591659	high density lipoprotein binding protein (vigilin), isoform CRA_a [OS=Homo sapiens]	0.915896	0.92329	0.869686	1.02838	1.00685	0.988258		0.902957	1.00783	1.11614	0.0067736
90903240	phospholipid hydroperoxide glutathione peroxidase, mitochondrial isoform C precursor [OS=Homo sapiens]	0.963532	0.771593	1.21401	1.13961	0.916236	1.23578		0.983045	1.09721	1.11613	0.513115
119580719	ribosomal protein L3, isoform CRA_f [OS=Homo sapiens]	0.955619	0.901794	0.864023	0.995988	0.961886	1.07924		0.907145	1.01237	1.116	0.0742931
767979880	PREDICTED: cathepsin G isoform X1 [OS=Homo sapiens]	0.838602	0.916805	0.582363	0.894075	0.999102	0.71544		0.779257	0.869539	1.11586	0.527422
3170190	antigen NY-CO-25 [OS=Homo sapiens]	0.827743	0.920218	0.960109	0.993014	1.01497	1.01297		0.90269	1.00699	1.11554	0.0588684
300244562	cysteine-rich secretory protein 3 isoform 2 precursor [OS=Homo sapiens]	1.10586	1.38643	0.538541	1.09025	1.9305	0.359959		1.01028	1.1269	1.11544	0.832828
119572126	DDI1, DNA-damage inducible 1, homolog 2 (S. cerevisiae), isoform CRA_b [OS=Homo sapiens]	0.899882	0.979976	1.06832	1.04977	1.03733	1.20136		0.982725	1.09615	1.11542	0.188984
21410078	Hydroxyacyl-Coenzyme A dehydrogenase/3-ketoacyl-Coenzyme A thiolase/enoyl-Coenzyme A hydratase (trifunctional protein), beta subunit [OS=Homo sapiens]	0.967615	0.953876	1.09715	1.07345	1.07555	1.21406		1.00622	1.12102	1.1141	0.152943
119568764	sorting nexin 3, isoform CRA_b [OS=Homo sapiens]	0.993191	0.754864	0.873541	0.967229	1.00298	0.950348		0.873865	0.973519	1.11404	0.230534
33337583	Hep27-like protein [OS=Homo sapiens]	0.957406	0.691191	1.19264	1.10049	0.883902	1.18049		0.94708	1.05496	1.11391	0.559723
119587578	dihydrolipoamide S-acetyltransferase (E2 component of pyruvate dehydrogenase complex), isoform CRA_a [OS=Homo sapiens]	1.11025	0.829787	0.930368	1.06127	1.00104	1.13292		0.956802	1.06507	1.11316	0.29742
1101029	pyruvate carboxylase precursor [OS=Homo sapiens]	0.998158	0.767956	0.999079	0.961373	1.02361	1.09227		0.921731	1.02575	1.11285	0.291498
119620329	RAB1A, member RAS oncogene family, isoform CRA_f [OS=Homo sapiens]	1.02249	0.965235	1.04806	1.08117	1.12554	1.171		1.01193	1.1259	1.11263	0.0330368
119596937	hCG1770615, isoform CRA_a [OS=Homo sapiens]	1.16141	1.10029	0.827125	1.07376	1.04215	1.32034		1.02961	1.14542	1.11248	0.440138
122937211	Proteasome-associated protein ECM29 homolog [OS=Homo sapiens]	1.00103	0.973251	1.00617	1.05312	1.15012	1.11201		0.993484	1.10508	1.11233	0.0204986
1122278	de-ubiquitinase [OS=Homo sapiens]	0.79214	0.772052	0.974672	0.940371	0.99218	0.891496		0.846288	0.941349	1.11233	0.249982
35837	unnamed protein product [OS=Homo sapiens]	1.00401	0.940882	1.14429	1.16205	1.09915	1.17484		1.02973	1.14534	1.11228	0.14752
15341906	ATPase, H+ transporting, lysosomal 70kDa, V1 subunit A [OS=Homo sapiens]	0.969844	0.920233	1.06226	1.06408	1.01155	1.20798		0.984112	1.09454	1.11221	0.199713
768031366	PREDICTED: plexin-B2 isoform X2 [OS=Homo sapiens]	0.916586	0.841901	1.12706	1.07553	1.12447	1.00638		0.961849	1.06879	1.11119	0.30963
119620521	reticulon 4, isoform CRA_b [OS=Homo sapiens]	0.958215	1.03039	0.899335	1.09664	1.07458	1.03466		0.962646	1.06863	1.11009	0.0651783
21739900	Hypothetical protein [OS=Homo sapiens]	1.12553	1.22468	0.844937	1.23667	0.995736	1.3145		1.06505	1.1823	1.11009	0.474743
17939512	N-acetylneuraminic acid synthase [OS=Homo sapiens]	0.825024	0.928641	1.17107	1.02723	1.12527	1.09368		0.97491	1.08206	1.10991	0.371401
119600532	TAF15 RNA polymerase II, TATA box binding protein (TBP)-associated factor, 68kDa, isoform CRA_c [OS=Homo sapiens]	0.895937	0.77998	1.01189	0.965812	0.837607	1.17949		0.895937	0.994302	1.10979	0.458775
530386674	PREDICTED: mitochondrial-processing peptidase subunit beta isoform X1 [OS=Homo sapiens]	1.11387	1.12852	1.15671	1.36397	0.981862	1.42443		1.13303	1.25675	1.10919	0.424087
15488591	profilin 1 [OS=Homo sapiens]	0.986598	1	1.14433	1.11973	1.12971	1.22284		1.04364	1.15743	1.10903	0.131864
530371167	PREDICTED: E3 ubiquitin-protein ligase TRIP12 isoform X2 [OS=Homo sapiens]	0.922199	1.25104	0.728216	1.05527	1.07091	1.08968		0.967151	1.07195	1.10836	0.530779
578827087	PREDICTED: pyruvate kinase PKM isoform X2 [OS=Homo sapiens]	0.914936	0.880317	1.18991	1.07158	0.952282	1.28423		0.995054	1.1027	1.10818	0.478663
1710248	protein disulfide isomerase-related protein 5 [OS=Homo sapiens]	1.10748	1.01054	1.08957	1.19572	1.02246	1.33583		1.0692	1.18467	1.108	0.292739
13436422	ribosomal protein S25 [OS=Homo sapiens]	0.871685	0.964072	0.885372	0.967164	1.0209	1.02687		0.907043	1.00498	1.10797	0.0468667
12588	H(+)-transporting ATP synthase [OS=Homo sapiens]	0.958084	1.02096	0.992016	1.1877	0.973489	1.12937		0.990353	1.09685	1.10754	0.184364
269914128	OCIA domain-containing protein 1 isoform 4 [OS=Homo sapiens]	0.934005	0.890009	0.834097	0.977346	1.04423	0.92233		0.886037	0.981302	1.10752	0.104849
767931411	PREDICTED: protein transport protein Sec31A isoform X2 [OS=Homo sapiens]	0.867224	0.896936	0.941504	0.949466	0.954325	1.09232		0.901888	0.998704	1.10735	0.133661
767969491	PREDICTED: hypoxia up-regulated protein 1 isoform X1 [OS=Homo sapiens]	1.09505	1.04348	0.958544	1.13155	1.09947	1.19786		1.03236	1.14296	1.10714	0.087943
12653341	pyruvate dehydrogenase (lipoamide) beta [OS=Homo sapiens]	0.933134	0.932136	1.07784	1.10918	0.97449	1.17347		0.981038	1.08571	1.1067	0.240599
119622740	ribonuclease/angiogenin inhibitor 1, isoform CRA_c, partial [OS=Homo sapiens]	0.863051	0.820772	1.05699	0.962339	0.919722	1.14965		0.913603	1.01057	1.10614	0.392948
226434	calphobindin [OS=Homo sapiens]	1.04287	1.01822	1.25723	1.13692	1.10101	1.4321		1.10611	1.22334	1.10599	0.41641
18490788	GHDC protein [OS=Homo sapiens]	0.987234	0.6	0.741489	0.933396	0.954972	0.686679		0.776241	0.858349	1.10578	0.594459
119628477	chaperonin containing TCP1, subunit 5 (epsilon) [OS=Homo sapiens]	0.890398	0.871969	1.0388	1.0338	0.936382	1.12724		0.933721	1.03247	1.10576	0.265343
529481784	Chain B, Human Vps33a [OS=Homo sapiens]	0.951784	0.996143	0.980714	1.08207	1.08855	1.06587		0.976213	1.07883	1.10512	0.00218455
386642862	threonine--tRNA ligase, cytoplasmic isoform 2 [OS=Homo sapiens]	1.01558	0.92113	0.906524	1.04461	1.01452	1.0778		0.947744	1.04564	1.1033	0.0649438
32425705	Tu translation elongation factor, mitochondrial [OS=Homo sapiens]	1.04738	0.979269	0.920039	1.12541	1.02399	1.10142		0.982231	1.08361	1.10321	0.101523
119585258	cathelicidin antimicrobial peptide [OS=Homo sapiens]	0.848007	1.72938	0.318814	1.12945	1.66502	0.400198		0.9654	1.06489	1.10305	0.865495
189053419	unnamed protein product [OS=Homo sapiens]	1.16369	1.04512	1.0724	1.35843	1.06966	1.18989		1.09374	1.20599	1.10263	0.285347
13124090	Coatomer subunit gamma-2 [OS=Homo sapiens]	0.907767	1.06796	0.949515	0.991552	1.06864	1.16473		0.975081	1.07497	1.10245	0.223248
767994007	PREDICTED: protein unc-13 homolog D isoform X1 [OS=Homo sapiens]	0.839854	0.937216	0.77343	0.864542	1.07072	0.875498		0.850167	0.936919	1.10204	0.350484
49259285	Chain R, Structure Of The Human Mcad:etf Complex [OS=Homo sapiens]	1.02593	1.0778	1.13382	1.16126	0.962121	1.44372		1.07918	1.18903	1.10179	0.485647
1575000	2,4-dienoyl-CoA reductase [OS=Homo sapiens]	0.928161	0.725096	1.17529	1.04903	0.976507	1.09091		0.942848	1.03882	1.10178	0.514619
154800487	erlin-1 [OS=Homo sapiens]	0.947669	1.03806	0.936251	1.03253	1.13746	1.04932		0.973993	1.0731	1.10176	0.0963663
767932043	PREDICTED: nuclear factor NF-kappa-B p105 subunit isoform X2 [OS=Homo sapiens]	1.01883	1.01685	0.923687	1.06017	1.1027	1.09647		0.986455	1.08645	1.10136	0.0426296
45767091	15 kDa selenoprotein [OS=Homo sapiens]	0.748065	0.814273	1.14531	1.06807	1.01246	0.901246		0.902551	0.993928	1.10124	0.527763
119614801	clathrin, heavy polypeptide (Hc), isoform CRA_a [OS=Homo sapiens]	0.975309	0.975309	1.19444	1.14795	1.05876	1.25603		1.04835	1.15425	1.10101	0.316926
12804959	Proteasome (Prosome, macropain) 26S subunit, ATPase, 5 [OS=Homo sapiens]	0.985005	0.954077	0.928772	1.03154	0.90234	1.22075		0.955951	1.05154	1.1	0.366142
119572797	nucleobindin 1, isoform CRA_b [OS=Homo sapiens]	1.11304	1.0087	0.848309	1.2229	1.1002	0.941718		0.990016	1.08828	1.09925	0.429984
194383614	unnamed protein product [OS=Homo sapiens]	1.14509	1.09821	1.13951	1.19729	1.15558	1.36528		1.1276	1.23938	1.09913	0.164444
13543489	Biliverdin reductase A [OS=Homo sapiens]	0.846813	0.884872	1.07041	1.00203	0.979675	1.09756		0.934031	1.02642	1.09892	0.301552
119624034	major histocompatibility complex, class II, DR alpha, isoform CRA_a [OS=Homo sapiens]	0.969369	0.827027	0.766667	1.16436	0.87904	0.771006		0.854354	0.938135	1.09806	0.559613
93279232	Chain A, Crystal Structure Of Human Malate Dehydrogenase Type 2 [OS=Homo sapiens]	1.05416	0.93681	1.1655	1.16615	1.00826	1.29102		1.05216	1.15514	1.09788	0.382747
119616843	RecQ protein-like (DNA helicase Q1-like), isoform CRA_a [OS=Homo sapiens]	0.956848	0.965291	0.891182	0.998018	0.990089	1.1001		0.937774	1.0294	1.09771	0.0971423
158260649	unnamed protein product [OS=Homo sapiens]	1.0038	1.09886	0.76616	1.07275	1.19775	0.878074		0.956274	1.04952	1.09751	0.530013
12653427	UQCRC2 protein [OS=Homo sapiens]	1.10997	1.07503	0.963001	1.19541	1.06223	1.19541		1.04933	1.15102	1.09691	0.180371
119627216	oxysterol binding protein-like 9, isoform CRA_b [OS=Homo sapiens]	0.90493	0.758803	0.744718	0.82091	0.989351	0.831559		0.802817	0.880607	1.0969	0.356854
119605144	UPF1 regulator of nonsense transcripts homolog (Yeast), isoform CRA_a [OS=Homo sapiens]	0.985493	0.933269	1.02321	1.0726	1.00307	1.15133		0.980658	1.07566	1.09688	0.131023
143811430	Nuclear pore complex protein Nup133 [OS=Homo sapiens]	0.776268	0.9375	0.933877	0.942774	0.982541	0.978661		0.882548	0.967992	1.09682	0.192897
119599597	ubiquitin-activating enzyme E1-domain containing 1, isoform CRA_a [OS=Homo sapiens]	0.886589	0.657966	1.08011	0.885294	1.07059	0.922549		0.874887	0.959477	1.09669	0.563494
119582950	annexin A1, isoform CRA_b [OS=Homo sapiens]	0.939453	0.891602	1.13867	1.09671	1.02881	1.13066		0.989909	1.08539	1.09646	0.305689
119591824	RNA binding motif protein 8A, isoform CRA_a [OS=Homo sapiens]	0.98374	1.05996	0.927846	1.01623	1.05519	1.18615		0.990515	1.08586	1.09626	0.21103
109658494	Leucine-rich repeat kinase 2 [OS=Homo sapiens]	0.726488	0.867127	1.03192	0.988235	0.959804	0.928431		0.87518	0.958824	1.09557	0.405005
767983063	PREDICTED: cytoplasmic FMR1-interacting protein 1 isoform X1 [OS=Homo sapiens]	0.944972	0.839658	0.985769	0.982558	1.00194	1.04942		0.923466	1.0113	1.09512	0.14026
12654655	N-ethylmaleimide-sensitive factor attachment protein, alpha [OS=Homo sapiens]	1.001	0.942943	1.07908	1.14954	0.968464	1.19227		1.00767	1.10342	1.09502	0.292871
119605454	hexokinase 3 (white cell), isoform CRA_b [OS=Homo sapiens]	0.996954	1.00508	1.01015	1.06794	1.02229	1.20807		1.00406	1.09943	1.09499	0.163905
119596695	RNA binding protein, autoantigenic (hnRNP-associated with lethal yellow homolog (mouse)), isoform CRA_c [OS=Homo sapiens]	1.01978	1.01187	0.988131	1.0842	0.873181	1.34823		1.00659	1.10187	1.09465	0.527194
3420929	alpha-tubulin isoform 1 [OS=Homo sapiens]	0.863341	0.824295	1.70824	1.15299	0.90133	1.66186		1.13196	1.23873	1.09432	0.78441
14250470	ERO1-like (S. cerevisiae) [OS=Homo sapiens]	1.00807	1.03128	0.864783	1.13121	1.12028	0.924453		0.968046	1.05865	1.09359	0.34646
194386292	unnamed protein product [OS=Homo sapiens]	0.901887	0.982075	0.866038	0.982226	1.03835	0.985033		0.916667	1.00187	1.09295	0.0934194
74136883	heterogeneous nuclear ribonucleoprotein U isoform a [OS=Homo sapiens]	1.03545	1.01251	1.122	1.1597	0.989282	1.31511		1.05666	1.1547	1.09279	0.381633
119610321	hCG1749005 [OS=Homo sapiens]	1.12035	1.06654	0.83953	1.12487	1.11054	1.07062		1.00881	1.10201	1.09239	0.347143
157151755	ribonuclease P protein subunit p30 isoform a [OS=Homo sapiens]	0.73211	0.620183	1.18716	0.947467	0.930582	0.895872		0.846483	0.92464	1.09233	0.676629
767922705	PREDICTED: CLIP-associating protein 2 isoform X1 [OS=Homo sapiens]	0.793233	0.917293	1.06955	0.976578	1.06008	1		0.926692	1.01222	1.09229	0.364543
15342049	Ribosomal protein s6 [OS=Homo sapiens]	0.957789	0.946734	1.08744	1.00104	1.04772	1.21888		0.99732	1.08921	1.09214	0.31556
62087150	Phosphoribosylglycinamide formyltransferase, phosphoribosylglycinamide synthetase, phosphoribosylaminoimidazole synthetase isoform 1 variant [OS=Homo sapiens]	1.01564	1.14599	1.0438	1.11646	1.08063	1.30235		1.06847	1.16648	1.09173	0.284178
193785644	unnamed protein product [OS=Homo sapiens]	1.00202	1.26162	0.961616	1.20066	1.1239	1.19627		1.07508	1.17361	1.09165	0.368218
768036734	PREDICTED: E3 ubiquitin-protein ligase HUWE1 isoform X2 [OS=Homo sapiens]	0.886598	0.927835	0.922212	0.978109	1.02687	0.98209		0.912215	0.995688	1.09151	0.0146443
12804511	PRP6 pre-mRNA processing factor 6 homolog (S. cerevisiae) [OS=Homo sapiens]	0.836329	0.883633	0.864711	0.918582	0.977969	0.92433		0.861558	0.940294	1.09139	0.0281003
227452653	fusion protein KIF5B-ALK [OS=Homo sapiens]	0.916179	0.994152	0.836257	1.00396	1.0198	0.972277		0.91553	0.99868	1.09082	0.156084
14603295	CS protein [OS=Homo sapiens]	1.01002	1.00401	1.02505	1.14346	1.0712	1.09948		1.01303	1.10471	1.09051	0.0139139
17939654	Dodecenoyl-Coenzyme A delta isomerase (3,2 trans-enoyl-Coenzyme A isomerase) [OS=Homo sapiens]	0.972921	0.838491	0.918762	0.970238	1.05357	0.953373		0.910058	0.992394	1.09047	0.173892
119608470	ribosomal protein L7a, isoform CRA_d, partial [OS=Homo sapiens]	0.926606	0.888073	0.856881	0.916251	0.949153	1.04786		0.89052	0.971087	1.09047	0.143695
119608322	formin binding protein 1, isoform CRA_a [OS=Homo sapiens]	0.891163	0.820465	0.914419	0.941061	0.964637	0.95776		0.875349	0.954486	1.09041	0.0530424
119590296	RAB4A, member RAS oncogene family, isoform CRA_b [OS=Homo sapiens]	1.04008	0.692748	1.15076	0.959718	0.991944	1.19033		0.961196	1.04733	1.08961	0.609533
119605047	ribosomal protein L18a, isoform CRA_a [OS=Homo sapiens]	0.886143	0.858782	0.963813	0.932843	0.929163	1.08924		0.902913	0.983747	1.08953	0.258511
24234688	Stress-70 protein, mitochondrial precursor [OS=Homo sapiens]	0.959486	0.959486	0.979249	1.09829	0.991976	1.0672		0.966074	1.05249	1.08945	0.0552082
119572629	integrin, alpha L (antigen CD11A (p180), lymphocyte function-associated antigen 1; alpha polypeptide), isoform CRA_b [OS=Homo sapiens]	1.04055	0.995054	0.882295	1.0447	1.03742	1.09667		0.972634	1.0596	1.08941	0.160837
62087546	DEAD/H (Asp-Glu-Ala-Asp/His) box polypeptide 3 variant [OS=Homo sapiens]	0.921206	0.86284	1.12646	1.07302	1.05071	1.04564		0.970169	1.05646	1.08894	0.343502
18034489	SRrp40 [OS=Homo sapiens]	0.827248	0.682992	1.03028	0.887295	1.07992	0.79918		0.846839	0.922131	1.08891	0.594755
189054576	unnamed protein product [OS=Homo sapiens]	0.958891	0.845124	1.04398	1.0579	0.958783	1.0844		0.949331	1.03369	1.08887	0.289377
530381015	PREDICTED: heterogeneous nuclear ribonucleoprotein H isoform X1 [OS=Homo sapiens]	0.998995	0.945729	1.01307	1.06617	0.997866	1.15582		0.98593	1.07328	1.0886	0.156322
130850	Proteasome subunit alpha type-2 [OS=Homo sapiens]	1.05573	0.980021	1.2103	1.07328	1.12069	1.33944		1.08202	1.1778	1.08852	0.418717
12652799	Chromosome 22 open reading frame 28 [OS=Homo sapiens]	0.940845	0.897653	0.89108	0.940625	1.02083	1.00938		0.909859	0.990278	1.08839	0.052714
193786211	unnamed protein product [OS=Homo sapiens]	1.04863	0.968592	1.04053	1.12324	0.971892	1.23243		1.01925	1.10919	1.08824	0.322258
119595598	DnaJ (Hsp40) homolog, subfamily C, member 5, isoform CRA_a [OS=Homo sapiens]	0.981766	1.08829	0.763916	1.08546	1.12574	0.872299		0.944658	1.02783	1.08805	0.538099
119617296	family with sequence similarity 62 (C2 domain containing), member A, isoform CRA_a [OS=Homo sapiens]	0.945736	0.878876	1.00291	1.03803	1.08428	0.952724		0.942506	1.02501	1.08753	0.191996
119595482	Prolylcarboxypeptidase (Angiotensinase C), isoform CRA_a [OS=Homo sapiens]	0.968205	1.20615	0.975385	1.07797	1.16384	1.18305		1.04991	1.14162	1.08735	0.339146
31857	GM2-activator protein [OS=Homo sapiens]	0.981956	0.8585	0.819563	1.09989	0.882229	0.908517		0.886673	0.963547	1.0867	0.413248
221043238	unnamed protein product [OS=Homo sapiens]	0.967936	0.987976	1.06413	1.07653	1.0102	1.19388		1.00668	1.09354	1.08628	0.228669
74761419	Protein unc-45 homolog A [OS=Homo sapiens]	0.685979	0.726535	1.73233	1.13298	1.17487	1.10576		1.04828	1.13787	1.08546	0.806738
119627646	CAP, adenylate cyclase-associated protein 1 (yeast), isoform CRA_a [OS=Homo sapiens]	0.928939	0.92585	1.21112	1.02457	1.03419	1.26816		1.02197	1.10897	1.08513	0.520451
2920587	TBP-associated factor 172 [OS=Homo sapiens]	0.894384	0.548198	0.932104	0.830106	0.919894	0.826585		0.791562	0.858862	1.08502	0.621362
21618561	Cytochrome b-245, beta polypeptide [OS=Homo sapiens]	0.90331	0.640244	0.86324	0.975914	0.813123	0.820598		0.802265	0.869878	1.08428	0.526297
530418462	PREDICTED: mRNA export factor isoform X3 [OS=Homo sapiens]	0.912584	0.863593	0.95389	0.99182	1.12781	0.840491		0.910022	0.986708	1.08427	0.427808
564731372	Chain D, Human Histidine Triad Nucleotide-binding Protein 2 (hhint2) In P41212 Space Group At 2.83 A [OS=Homo sapiens]	0.996802	1.16311	0.910448	1.12857	1.11735	1.08265		1.02345	1.10952	1.0841	0.317482
74732856	Thioredoxin domain-containing protein 17 [OS=Homo sapiens]	0.842404	0.891156	2.00907	1.30517	1.27561	1.47624		1.24754	1.35234	1.084	0.799507
165761145	Chain A, Structure Of A104t Dj-1 [OS=Homo sapiens]	0.910714	0.759454	1.50105	1.10853	0.982281	1.34662		1.05707	1.14581	1.08395	0.740739
5542020	ribonucleoprotein [OS=Homo sapiens]	1.03492	1.08341	0.880698	1	1.15795	1.09259		0.999677	1.08351	1.08387	0.334023
193783683	unnamed protein product [OS=Homo sapiens]	0.991628	0.805581	0.966512	0.970093	0.953271	1.07196		0.92124	0.998442	1.0838	0.326324
47115211	ARL3 [OS=Homo sapiens]	1.06201	0.652559	0.933071	0.879374	0.745856	1.24401		0.882546	0.956415	1.0837	0.719688
119603738	proteasome (prosome, macropain) 26S subunit, ATPase, 2, isoform CRA_b [OS=Homo sapiens]	0.903581	0.843893	0.918274	0.957224	0.947719	0.98384		0.888583	0.962928	1.08367	0.0418736
119605160	coatomer protein complex, subunit epsilon, isoform CRA_g [OS=Homo sapiens]	1.01992	1.05765	0.940252	1.09224	0.990566	1.18658		1.00594	1.0898	1.08336	0.274844
119624074	major histocompatibility complex, class II, DP alpha 1, isoform CRA_a [OS=Homo sapiens]	1.03321	0.638241	0.928187	1.17315	0.792802	0.849222		0.866547	0.938392	1.08291	0.689748
63100759	ribosomal protein S12 [OS=Homo sapiens]	0.925636	0.728963	1.08317	0.942424	0.933333	1.08687		0.91259	0.987542	1.08213	0.546419
33150766	Heparin-binding protein HBp15 [OS=Homo sapiens]	0.887129	1.06337	0.864356	0.93865	1.03579	1.07157		0.938284	1.01534	1.08212	0.358714
927774917	Chain A, Crystal Structure Of Pki Nes Flip Mutant Peptide In Complex With Crm1- Ran-ranbp1 [OS=Homo sapiens]	0.904537	0.748582	1.08412	0.921371	1.03831	1.00101		0.912413	0.986895	1.08163	0.509211
62088048	Isoleucyl-tRNA synthetase, cytoplasmic variant [OS=Homo sapiens]	0.802632	0.809211	1.11654	0.976834	1.01931	0.953668		0.909461	0.983269	1.08116	0.522075
74054098	TLR8 [OS=Homo sapiens]	0.980769	1.17105	1.04757	1.19602	0.945493	1.31551		1.06646	1.15234	1.08052	0.521746
661918509	Chain G, Structure Of An Rbx1-ubc12~nedd8-cul1-dcn1 Complex: A Ring-e3- E2~ubiquitin-like Protein-substrate Intermediate Trapped In Action [OS=Homo sapiens]	0.943269	0.951923	0.799038	0.968379	1.06126	0.878458		0.898077	0.969368	1.07938	0.3806
695722042	Chain B, Crystal Structure Of Human Argrs-glnrs-aimp1 Complex [OS=Homo sapiens]	0.938537	1.00585	0.973659	1.01724	1.02434	1.10751		0.972683	1.0497	1.07918	0.0919238
48146637	FLJ10525 [OS=Homo sapiens]	0.98017	0.994334	0.848914	1.06951	1.07051	0.906653		0.941139	1.01556	1.07907	0.356564
767992241	PREDICTED: platelet-activating factor acetylhydrolase IB subunit alpha isoform X1 [OS=Homo sapiens]	0.865404	0.813559	1.27916	1.03568	0.994054	1.16155		0.986042	1.06376	1.07882	0.643854
6683496	bromodomain adjacent to zinc finger domain 1B [OS=Homo sapiens]	1.03874	1.09072	0.834862	0.964435	1.20607	1.0272		0.988107	1.0659	1.07873	0.505493
499142119	Chain B, Crystal Structure Of Human Cytosolic Aspartyl-trna Synthetase, A Component Of Multi-trna Synthetase Complex [OS=Homo sapiens]	1.02874	1.01189	0.910803	1.0418	1.03553	1.10554		0.983812	1.06095	1.07841	0.147883
4454686	F1F0-type ATP synthase subunit g [OS=Homo sapiens]	1.07202	1.23971	0.972222	1.14609	1.10872	1.28539		1.09465	1.18007	1.07803	0.418357
767910855	PREDICTED: rho guanine nucleotide exchange factor 2 isoform X4 [OS=Homo sapiens]	1.02073	1.02962	0.883514	1.10455	1.03623	1.01967		0.977953	1.05349	1.07723	0.234127
10441901	unknown [OS=Homo sapiens]	0.975733	0.827098	1.20526	1.12346	0.971193	1.14506		1.0027	1.0799	1.077	0.563797
767965934	PREDICTED: nucleobindin-2 isoform X1 [OS=Homo sapiens]	0.998945	1.05274	0.979958	1.06088	0.994012	1.20858		1.01055	1.08782	1.07647	0.313192
119627673	poly(A) binding protein, cytoplasmic 4 (inducible form), isoform CRA_h [OS=Homo sapiens]	0.85272	0.878049	0.941839	0.943434	1.01111	0.922222		0.890869	0.958923	1.07639	0.145374
6714707	Hypothetical protein [OS=Homo sapiens]	0.860274	0.73516	0.761644	0.904846	0.857269	0.774449		0.785693	0.845521	1.07615	0.328886
228543	splicing factor U2AF:SUBUNIT=large [OS=Homo sapiens]	0.810964	0.829868	1.22212	0.987805	0.953252	1.13923		0.954316	1.02676	1.07591	0.645064
119617192	NCK-associated protein 1-like, isoform CRA_a [OS=Homo sapiens]	1.01628	1.09563	0.946083	1.09281	1.12617	1.07091		1.01933	1.09663	1.07583	0.168802
73919341	Persulfide dioxygenase ETHE1, mitochondrial [OS=Homo sapiens]	1.13765	1.25202	0.781377	1.13892	1.02969	1.24284		1.05702	1.13715	1.07581	0.631376
428698181	Chain A, Structural And Biophysical Characterization Of The Syk Activation Switch [OS=Homo sapiens]	0.987317	0.986341	0.90439	1.00997	1.00199	1.08175		0.95935	1.03124	1.07494	0.12692
119605102	leucine rich repeat containing 25, isoform CRA_b [OS=Homo sapiens]	0.874396	1.04348	1.06763	1.13813	0.912451	1.15856		0.995169	1.06971	1.07491	0.495648
119619436	hCG1983058 [OS=Homo sapiens]	0.92062	0.763686	0.886861	0.853778	0.915604	0.994112		0.857056	0.921165	1.0748	0.363928
767903710	PREDICTED: D-3-phosphoglycerate dehydrogenase isoform X1 [OS=Homo sapiens]	1.07225	0.913089	1.17592	1.04752	0.815083	1.53306		1.05375	1.13189	1.07415	0.745783
577019448	glucose-6-phosphate isomerase isoform 3 [OS=Homo sapiens]	0.856736	0.804554	1.09583	0.94902	0.896078	1.11569		0.919039	0.986928	1.07387	0.57529
5931729	phosphate carrier [OS=Homo sapiens]	0.886775	0.759058	1.0308	0.98845	0.962464	0.92204		0.89221	0.957652	1.07335	0.463593
530383409	PREDICTED: absent in melanoma 1 protein isoform X1 [OS=Homo sapiens]	1.03229	0.675947	1.2539	0.926907	1.08581	1.16631		0.987379	1.05968	1.07322	0.712145
116241354	ES1 protein homolog, mitochondrial [OS=Homo sapiens]	1.14086	1.10645	1.04946	1.13706	1.2182	1.18202		1.09892	1.17909	1.07295	0.0869171
1857673	TNF-alpha converting enzyme [OS=Homo sapiens]	0.887246	0.831793	0.963956	0.997135	0.962751	0.918816		0.894331	0.959567	1.07294	0.216686
740086846	ATP-citrate synthase isoform 3 [OS=Homo sapiens]	0.923003	0.913378	0.957652	0.976401	0.948869	1.07178		0.931344	0.999017	1.07266	0.162584
4557403	mitochondrial carnitine/acylcarnitine carrier protein [OS=Homo sapiens]	0.988506	0.984674	1.02969	1.05312	0.933606	1.23391		1.00096	1.07354	1.07252	0.45804
194320090	Chain A, Crystal Structure A Tp53-Induced Glycolysis And Apoptosis Regulator Protein From Homo Sapiens [OS=Homo sapiens]	0.75311	0.8689	1.22105	0.860099	0.976355	1.21084		0.947687	1.01576	1.07183	0.716282
205831580	Disks large-associated protein 4 [OS=Homo sapiens]	1.25358	1.06174	0.873208	1.11571	1.29406	1.00743		1.06284	1.13907	1.07171	0.610095
31873364	Hypothetical protein [OS=Homo sapiens]	0.8999	1.04204	0.984985	0.956879	1.12423	1.05544		0.975642	1.04552	1.07162	0.334607
119630012	myxovirus (influenza virus) resistance 2 (mouse), isoform CRA_b [OS=Homo sapiens]	0.847458	0.577078	0.738499	0.818627	0.811275	0.687908		0.721012	0.772603	1.07155	0.594224
62088770	DEAD box polypeptide 17 isoform p82 variant [OS=Homo sapiens]	0.965686	0.920588	0.995098	0.979737	1.03445	1.07295		0.960458	1.02904	1.07141	0.118903
80476704	Heterogeneous nuclear ribonucleoprotein C (C1/C2) [OS=Homo sapiens]	0.987026	0.92515	1.09281	1.05691	0.941057	1.22154		1.00166	1.07317	1.07139	0.49335
377549892	Cytochrome c oxidase subunit VIIa polypeptide 2 [OS=Homo sapiens]	1.00694	0.897817	1.09524	1.05517	1.03711	1.12136		1	1.07121	1.07121	0.318652
219400	2',3'-cyclic-nucleotide 3'-phosphodiesterase (CNPII) [OS=Homo sapiens]	0.974237	1.20134	0.894084	1.08385	1.26087	0.943064		1.02322	1.09593	1.07106	0.605994
16507677	Ras-related C3 botulinum toxin substrate 2 (Rho family, small GTP binding protein Rac2) [OS=Homo sapiens]	1.00998	1.00998	1.02096	1.06882	1.10428	1.08133		1.01364	1.08481	1.07021	0.00294695
595255	actin capping protein alpha subunit [OS=Homo sapiens]	1.02262	0.972468	0.818092	0.950769	0.949744	1.10974		0.937725	1.00342	1.07006	0.464514
21669613	immunoglobulin lambda light chain VLJ region [OS=Homo sapiens]	1.15909	1.01756	0.870868	1.39916	0.984161	0.877508		1.01584	1.08694	1.06999	0.712333
767912066	PREDICTED: lysosomal-trafficking regulator isoform X1 [OS=Homo sapiens]	0.806481	0.824074	0.974074	0.892713	0.972672	0.921053		0.86821	0.928812	1.0698	0.355794
119615280	chromosome 1 open reading frame 33, isoform CRA_b [OS=Homo sapiens]	0.873965	0.926403	0.965041	0.930348	1.06965	0.958209		0.921803	0.98607	1.06972	0.268674
1585683	membrane protein band 7.2b [OS=Homo sapiens]	0.962857	1.31429	0.735238	1.21406	1.01861	0.988625		1.00413	1.07377	1.06935	0.72239
119612654	ribosomal protein L35a, isoform CRA_a [OS=Homo sapiens]	0.843173	0.801661	1.21771	0.989484	1.07361	0.996176		0.954182	1.01976	1.06872	0.652637
158254820	unnamed protein product [OS=Homo sapiens]	1.15385	1.18527	0.900325	1.16787	1.2554	1.03717		1.07981	1.15348	1.06822	0.54063
119618293	G protein-coupled receptor kinase interactor 2, isoform CRA_b, partial [OS=Homo sapiens]	1.05684	1.14947	1.12632	1.05038	1.00322	1.50589		1.11088	1.1865	1.06807	0.666227
33150820	MSIN3A [OS=Homo sapiens]	0.777679	0.883968	1.12578	0.923902	1.07415	0.976585		0.929141	0.991545	1.06716	0.607121
193786319	unnamed protein product [OS=Homo sapiens]	0.970077	1.0473	0.778958	1.10412	1.01753	0.860825		0.932111	0.994158	1.06657	0.592798
241982780	programmed cell death 6-interacting protein isoform 2 [OS=Homo sapiens]	1.01075	1.00391	0.913001	1.05335	1.08264	0.986402		0.975888	1.04079	1.06651	0.201165
578824057	PREDICTED: paxillin isoform X1 [OS=Homo sapiens]	0.802074	0.870877	0.993402	0.956033	0.988753	0.898773		0.888784	0.947853	1.06646	0.393461
10436638	unnamed protein product [OS=Homo sapiens]	1.02626	0.917017	1.03676	1.10091	0.987528	1.08957		0.993347	1.05933	1.06643	0.277868
215253600	cytochrome oxidase subunit II (mitochondrion) [OS=Homo sapiens]	0.882146	0.635884	0.688654	0.872477	0.756881	0.723853		0.735561	0.784404	1.0664	0.60597
767954354	PREDICTED: WAS protein family homolog 1 isoform X2 [OS=Homo sapiens]	0.911134	0.874362	1.28396	1.02138	0.960285	1.29022		1.02315	1.09063	1.06595	0.704346
20544151	chromobox protein homolog 3 [OS=Homo sapiens]	0.853796	0.882849	1.14527	0.941176	1.01754	1.11146		0.960637	1.02339	1.06533	0.582127
20147713	Ras family small GTP binding protein RALA [OS=Homo sapiens]	1.19042	1.2539	1.00668	1.32205	1.22564	1.12718		1.15033	1.22496	1.06487	0.467537
768039275	PREDICTED: THO complex subunit 2 isoform X1 [OS=Homo sapiens]	0.852107	0.742906	0.926053	0.873148	0.90463	0.906481		0.840355	0.894753	1.06473	0.373002
119609466	protein kinase, cAMP-dependent, regulatory, type I, alpha (tissue specific extinguisher 1), isoform CRA_a [OS=Homo sapiens]	0.941011	0.960674	0.835206	1.01816	0.921606	0.974187		0.912297	0.971319	1.0647	0.285587
119571920	formin-like 1, isoform CRA_b [OS=Homo sapiens]	0.971319	1.00669	0.827916	0.978431	1.03137	0.977451		0.935309	0.995752	1.06462	0.352401
119572528	integrin, alpha M (complement component 3 receptor 3 subunit), isoform CRA_a [OS=Homo sapiens]	0.990937	1.05035	0.981873	1.14415	1.04738	1.02621		1.00772	1.07258	1.06436	0.19895
238624122	trafficking protein particle complex subunit 9 isoform a [OS=Homo sapiens]	0.869352	1.08251	0.921415	1	1.02648	1.03055		0.95776	1.01901	1.06395	0.398563
1582221	prepro-cathepsin C [OS=Homo sapiens]	0.714162	0.699392	0.885317	0.766608	0.922203	0.756119		0.76629	0.814977	1.06354	0.576907
119590969	X-ray repair complementing defective repair in Chinese hamster cells 5 (double-strand-break rejoining; Ku autoantigen, 80kDa), isoform CRA_b [OS=Homo sapiens]	1.03774	0.955975	1.17505	1.08237	1.04013	1.2471		1.05625	1.1232	1.06338	0.497612
62897321	steroid dehydrogenase homolog [OS=Homo sapiens]	0.981905	0.935238	0.928571	0.958661	1.09055	0.976378		0.948571	1.00853	1.06321	0.250043
119594490	hCG20388, isoform CRA_a [OS=Homo sapiens]	0.961789	0.945946	0.882572	0.925177	1.08898	0.950455		0.930103	0.988204	1.06247	0.360937
165761113	Chain F, Crystal Structure Of P63rhogef Complex With Galpha-Q And Rhoa [OS=Homo sapiens]	1.05397	1.10159	1.1291	1.23953	1.05156	1.19871		1.09489	1.16327	1.06245	0.326134
530417526	PREDICTED: rho guanine nucleotide exchange factor 1 isoform X4 [OS=Homo sapiens]	0.953774	0.873585	0.94434	0.941709	1.0201	0.982915		0.923899	0.981575	1.06243	0.164618
75517652	Endoplasmic reticulum protein 29, isoform 1 precursor [OS=Homo sapiens]	0.960163	0.85189	1.3524	1.14868	1.03564	1.17617		1.05482	1.12016	1.06195	0.7004
119573784	S100 calcium binding protein A10 (annexin II ligand, calpactin I, light polypeptide (p11)), isoform CRA_b, partial [OS=Homo sapiens]	0.842007	0.760223	1.1645	0.98855	0.881679	1.06775		0.922243	0.979326	1.0619	0.693458
23273230	ATP synthase, H+ transporting, mitochondrial F0 complex, subunit d [OS=Homo sapiens]	1.00313	1.03754	1.00938	1.15329	0.987654	1.09671		1.01668	1.07922	1.06151	0.277135
119574708	Hexokinase 1, isoform CRA_d [OS=Homo sapiens]	1.02169	1.07128	0.902893	1.05629	1.05015	1.07062		0.998623	1.05902	1.06048	0.296283
7022593	unnamed protein product [OS=Homo sapiens]	0.891813	0.846979	1.16862	1.09016	0.835233	1.15648		0.969136	1.02729	1.06	0.699918
799531981	Chain A, Crystal Structure Of Human Glutaredoxin With Mesna [OS=Homo sapiens]	0.861059	0.853497	0.897921	0.885794	0.809656	1.07335		0.870825	0.922934	1.05984	0.548185
319443691	Chain A, Cd1c In Complex With Mpm (Mannosyl-Beta1-Phosphomycoketide) [OS=Homo sapiens]	1.01107	0.933602	0.985915	1.15878	0.947732	0.999014		0.976861	1.03517	1.05969	0.436504
130861	Proteasome subunit alpha type-4 [OS=Homo sapiens]	0.982049	0.846885	1.51003	1.21588	1.03579	1.28188		1.11299	1.17785	1.05828	0.77819
15079771	H2A histone family, member X [OS=Homo sapiens]	0.915104	0.906219	1.14808	1.14301	0.916493	1.08246		0.989799	1.04732	1.05811	0.610258
50345286	dynein, cytoplasmic, heavy polypeptide 1 [OS=Homo sapiens]	0.978495	0.97654	0.963832	1.01896	0.997006	1.07186		0.972955	1.02927	1.05788	0.0680138
25058871	Similar to ROD1 regulator of differentiation 1 (S. pombe), partial [OS=Homo sapiens]	0.975124	0.878607	1.1403	1.09011	1.04066	1.03626		0.99801	1.05568	1.05778	0.50245
88192646	Chain A, Structure Of Human Adenylate Kinase 2 [OS=Homo sapiens]	1.05505	0.913354	0.942915	1.01775	0.908142	1.15344		0.970438	1.02644	1.05771	0.537006
4586840	type II membrane protein [OS=Homo sapiens]	1.01494	1.21451	1.02028	1.27253	1.06452	1.10011		1.08324	1.14572	1.05767	0.533719
197692433	Mitochondrial transcription factor A [OS=Homo sapiens]	1.06967	1.00429	1.16935	1.06311	1.14799	1.21654		1.0811	1.14255	1.05684	0.400397
119575027	Retinoic acid induced 17, isoform CRA_a [OS=Homo sapiens]	0.929032	0.934562	1.08756	1.04447	1.08893	0.983454		0.983717	1.03895	1.05615	0.411316
28252	unnamed protein product [OS=Homo sapiens]	0.990644	1.11746	1.05094	1.09	1.06778	1.17778		1.05301	1.11185	1.05588	0.301929
194382240	unnamed protein product [OS=Homo sapiens]	1.0715	1.12198	1.0368	1.14624	1.16022	1.1043		1.07676	1.13692	1.05587	0.114502
119586321	sorting nexin 6, isoform CRA_d [OS=Homo sapiens]	0.954774	0.713568	1.36181	1.04787	0.990635	1.16025		1.01005	1.06625	1.05564	0.788148
119592221	ribosomal protein S4, X-linked, isoform CRA_a [OS=Homo sapiens]	0.792972	0.725546	1.2944	1.00096	0.930902	1.03743		0.937638	0.989763	1.05559	0.78895
29337031	Disintegrin and metalloproteinase domain-containing protein 10 [OS=Homo sapiens]	0.837573	0.87182	1.07241	0.976548	0.99531	0.964353		0.927267	0.978737	1.05551	0.523905
609412462	Chain C, Crystal Structure Of Human Lnkh2b-h2a.z-anp32e [OS=Homo sapiens]	1.09834	1.2663	1.01326	1.21587	1.14352	1.20537		1.12597	1.18825	1.05532	0.467635
166214988	Sorting nexin-27 [OS=Homo sapiens]	0.903195	1.05545	0.880639	0.941468	0.954365	1.1002		0.946429	0.998677	1.05521	0.523664
119577376	biliverdin reductase B (flavin reductase (NADPH)), isoform CRA_d [OS=Homo sapiens]	1.15845	1.3169	1.2993	1.27895	1.066	1.63512		1.25822	1.32669	1.05442	0.713102
119575807	DEK oncogene (DNA binding), isoform CRA_b [OS=Homo sapiens]	0.904671	1.01049	0.92183	0.982575	0.96031	1.0484		0.945663	0.997096	1.05439	0.289139
141797011	IQ motif containing GTPase activating protein 1 [OS=Homo sapiens]	0.974733	0.951409	0.974733	1.02189	0.98806	1.04776		0.966958	1.01924	1.05407	0.0509379
73917735	Charged multivesicular body protein 1b [OS=Homo sapiens]	1.27348	0.980392	0.977296	1.18401	1.03176	1.18839		1.07706	1.13472	1.05354	0.630519
15930128	SCO cytochrome oxidase deficient homolog 1 (yeast) [OS=Homo sapiens]	0.944705	0.998126	1.02718	1.06791	0.974808	1.08543		0.990003	1.04272	1.05325	0.277518
179030	arylsulfatase B precursor [OS=Homo sapiens]	0.969598	0.735071	1.35831	1.00796	1.17065	1.04664		1.02099	1.07509	1.05298	0.788112
409027	CDC42 GTPase-activating protein, partial [OS=Homo sapiens]	0.803721	0.763721	1.08	0.948293	0.89561	0.942439		0.882481	0.92878	1.05247	0.669916
209447472	Chain A, P38 Complexed With A Quinazoline Inhibitor [OS=Homo sapiens]	0.95432	0.943396	0.986097	0.928789	0.995931	1.10783		0.961271	1.01085	1.05158	0.408661
1931577	Rab27a [OS=Homo sapiens]	1.22885	1.09328	1.00759	1.13611	1.10209	1.26235		1.10991	1.16685	1.0513	0.519736
258588190	Chain A, Structure Of Full-Length Human Asc (Apoptosis-Associated Speck-Like Protein Containing A Card) [OS=Homo sapiens]	1.01661	0.894081	1.13811	0.986622	0.977703	1.2408		1.01627	1.06838	1.05127	0.66421
119600095	abhydrolase domain containing 10, isoform CRA_a [OS=Homo sapiens]	1.01463	0.938757	1.00914	1.07456	0.958993	1.07922		0.987508	1.03759	1.05072	0.340161
578819967	PREDICTED: golgi-specific brefeldin A-resistance guanine nucleotide exchange factor 1 isoform X1 [OS=Homo sapiens]	0.800542	1.02437	0.822202	0.970646	0.962818	0.84638		0.882371	0.926614	1.05014	0.617386
1778051	Prt1 homolog [OS=Homo sapiens]	1.00393	0.93222	0.937132	0.955045	1.002	1.05994		0.95776	1.00566	1.05001	0.277572
767967562	PREDICTED: serine/threonine-protein kinase MARK2 isoform X1 [OS=Homo sapiens]	0.803675	1.07447	1.21954	1.09321	0.968592	1.19048		1.03256	1.08409	1.04991	0.727304
119616181	IQ motif containing GTPase activating protein 2, isoform CRA_a [OS=Homo sapiens]	0.963902	0.939512	0.974634	0.970297	0.977228	1.07327		0.95935	1.00693	1.0496	0.243509
194374347	unnamed protein product [OS=Homo sapiens]	0.801802	0.715807	0.701884	0.771028	0.954206	0.603738		0.739831	0.776324	1.04933	0.747794
12653227	interleukin enhancer binding factor 2, 45kDa [OS=Homo sapiens]	1.06851	1.07403	1.06851	1.01175	1.13355	1.22329		1.07035	1.12286	1.04906	0.440105
119580824	Ran GTPase activating protein 1, isoform CRA_a [OS=Homo sapiens]	0.942383	1.10645	0.771484	0.95929	1.05846	0.940501		0.940104	0.986082	1.04891	0.679544
440874	hLON ATP-dependent protease [OS=Homo sapiens]	1.02099	0.971374	1.00095	1.07645	1.05785	1.00517		0.997774	1.04649	1.04882	0.131547
62899887	ADP-dependent glucokinase [OS=Homo sapiens]	0.972894	0.852856	1.08519	1.09653	0.945946	1.00965		0.970313	1.01737	1.0485	0.588083
46577650	signal recognition particle 54 kDa protein [OS=Homo sapiens]	1.10896	1.12525	0.815682	0.916236	0.963806	1.31748		1.01663	1.06584	1.0484	0.776024
48145695	COX6B [OS=Homo sapiens]	0.887963	0.736111	1.00741	0.932419	0.935357	0.890304		0.87716	0.91936	1.04811	0.625084
119627428	ribosomal protein S8, isoform CRA_a, partial [OS=Homo sapiens]	0.972617	0.977688	1.16024	1.08712	0.767992	1.40341		1.03685	1.08617	1.04757	0.811394
119612727	aquarius homolog (mouse), isoform CRA_b [OS=Homo sapiens]	0.978302	0.582075	1.15566	0.914573	0.953769	0.975879		0.905346	0.948074	1.04719	0.814462
74760704	Leucine-rich repeat-containing protein 59 [OS=Homo sapiens]	0.91793	0.895629	0.881356	1.03485	0.878025	0.909003		0.898305	0.940626	1.04711	0.437504
2343185	Tubulin folding cofactor B [OS=Homo sapiens]	0.94971	0.877176	0.96325	0.981336	0.87721	1.06189		0.930045	0.973477	1.0467	0.507632
256222411	Filamin-B isoform 1 [OS=Homo sapiens]	0.968847	1.11734	1.01661	1.03009	1.07623	1.14042		1.03427	1.08225	1.04639	0.426138
119620813	eukaryotic translation initiation factor 2-alpha kinase 2, isoform CRA_a [OS=Homo sapiens]	0.902277	1.06641	0.901328	1.01037	1.09647	0.896266		0.956673	1.00104	1.04637	0.60801
15278395	DnaJ (Hsp40) homolog, subfamily A, member 2 [OS=Homo sapiens]	1.06509	0.961538	0.905325	1.0187	1.00984	1.03937		0.977318	1.02264	1.04637	0.394963
256985100	TRAM adaptor with GOLD domain isoform 1 precursor [OS=Homo sapiens]	1.14621	1.15179	1.11607	1.22101	1.14661	1.2046		1.13802	1.19074	1.04632	0.104075
12804207	WAS protein, partial [OS=Homo sapiens]	1.05252	1.09475	0.927909	1.06681	1.05726	1.09226		1.02506	1.07211	1.0459	0.409778
119624150	chromosome 6 open reading frame 125 [OS=Homo sapiens]	1.08068	0.79724	1.19851	1.26392	0.877159	1.07486		1.02548	1.07198	1.04534	0.789897
5052121	Brefeldin A-inhibited guanine nucleotide-exchange protein 1 [OS=Homo sapiens]	0.892586	0.88403	0.967681	0.973485	0.981061	0.913826		0.914766	0.956124	1.04521	0.291083
227250	Cationic antimicrobial protein CAP37 [OS=Homo sapiens]	0.825181	0.780797	0.803442	1.04683	0.965418	0.505764		0.80314	0.839337	1.04507	0.840806
39654881	Chain A, Crystal Structure Of A Soluble Dimeric Form Of Oxidised Clic1 [OS=Homo sapiens]	0.931412	0.904573	1.20378	1.00301	1.04714	1.12538		1.01325	1.05851	1.04466	0.680374
24638454	sarcoplasmic/endoplasmic reticulum calcium ATPase 2 isoform b [OS=Homo sapiens]	1.03012	1.11044	0.924699	1.08806	1.06073	1.05263		1.02175	1.06714	1.04442	0.454414
119594723	EH-domain containing 1, isoform CRA_a [OS=Homo sapiens]	0.943249	1.00294	0.983366	0.993939	1.16566	0.9		0.976517	1.01987	1.04439	0.61556
158255720	unnamed protein product [OS=Homo sapiens]	0.939703	0.900742	0.931354	0.934741	0.96929	0.990403		0.923933	0.964811	1.04424	0.111564
119625902	signal recognition particle 72kDa, isoform CRA_b [OS=Homo sapiens]	0.920709	0.926306	0.908582	0.921705	0.986125	0.968285		0.918532	0.958705	1.04374	0.113705
16741033	proteasome (prosome, macropain) 26S subunit, ATPase, 1 [OS=Homo sapiens]	0.922696	0.965312	1.0555	0.985758	0.984741	1.10173		0.981169	1.02408	1.04373	0.479935
55670220	Chain B, Crystal Structure Of AbadHSD10 WITH A BOUND INHIBITOR [OS=Homo sapiens]	1.01342	1.00722	1.03818	1.04435	1.09476	1.05343		1.01961	1.06418	1.04372	0.0701916
47115285	S100A8 [OS=Homo sapiens]	1.10951	1.2677	1.05199	1.15537	1.4317	0.989572		1.14307	1.19221	1.043	0.750356
119623263	Bruton agammaglobulinemia tyrosine kinase, isoform CRA_c [OS=Homo sapiens]	0.868224	0.768224	1.14579	0.938976	0.936024	1.02657		0.927414	0.967192	1.04289	0.750534
62089296	Calpain 2, large [catalytic] subunit precursor variant [OS=Homo sapiens]	0.907563	0.918768	0.933707	0.921531	1.01435	0.941627		0.920012	0.959171	1.04256	0.250916
365733590	CD48 antigen isoform 2 precursor [OS=Homo sapiens]	0.968872	0.724708	1.10798	1.03728	1.01434	0.869025		0.933852	0.97355	1.04251	0.764496
158429672	Chain A, The Crystal Structure Of Ebp1 [OS=Homo sapiens]	0.869004	0.808118	0.95572	0.876852	0.876852	0.990741		0.877614	0.914815	1.04239	0.551117
27696633	v-crk sarcoma virus CT10 oncogene homolog (avian)-like [OS=Homo sapiens]	0.942915	1.01733	1.06728	1.04192	1.0726	1.0409		1.00917	1.05181	1.04224	0.32019
530421594	PREDICTED: probable ubiquitin carboxyl-terminal hydrolase FAF-X isoform X1 [OS=Homo sapiens]	0.908155	0.981974	0.852361	0.982391	0.949954	0.92493		0.914163	0.952425	1.04185	0.40413
767951862	PREDICTED: DNA-dependent protein kinase catalytic subunit isoform X1 [OS=Homo sapiens]	0.95509	0.97006	1.07186	1.03122	1.03323	1.0574		0.999002	1.04062	1.04166	0.330853
119620604	smooth muscle myosin heavy chain 11 isoform SM1-like, isoform CRA_c [OS=Homo sapiens]	0.922948	0.939698	0.631491	0.863372	0.898256	0.834302		0.831379	0.86531	1.04081	0.755535
62088210	Serine/threonine kinase 4 variant [OS=Homo sapiens]	0.91371	1.00479	0.88303	0.96184	1.02446	0.92955		0.933845	0.97195	1.04081	0.453734
119610653	acyl-Coenzyme A dehydrogenase, very long chain, isoform CRA_b [OS=Homo sapiens]	1.04587	1.02854	1.04179	1.08921	0.994813	1.15871		1.03874	1.08091	1.0406	0.427264
23491735	Ribosomal protein L10A [OS=Homo sapiens]	1.1227	1.03988	0.919223	0.962513	0.910841	1.33333		1.02727	1.0689	1.04052	0.789115
158256494	unnamed protein product [OS=Homo sapiens]	0.928571	0.806548	1.22321	1.04098	1.00307	1.03279		0.986111	1.02561	1.04006	0.766366
119587508	acetyl-Coenzyme A acetyltransferase 1 (acetoacetyl Coenzyme A thiolase), isoform CRA_b [OS=Homo sapiens]	1.05666	1.01784	1.13012	1.12447	1.05426	1.15426		1.06821	1.11099	1.04006	0.388819
30583169	proteasome (prosome, macropain) subunit, alpha type, 7 [OS=Homo sapiens]	0.974104	0.889442	1.05976	1.02282	0.896825	1.12004		0.974436	1.01323	1.03981	0.657751
119604554	dynamin 2, isoform CRA_e [OS=Homo sapiens]	0.886673	0.94107	0.964642	0.937076	1.04647	0.918683		0.930795	0.967409	1.03934	0.471375
767973049	PREDICTED: oxysterol-binding protein-related protein 8 isoform X4 [OS=Homo sapiens]	0.946977	0.71907	0.96186	0.938356	0.935421	0.857143		0.875969	0.910307	1.0392	0.700128
189053967	unnamed protein product [OS=Homo sapiens]	1.02857	1.02041	0.993878	1.03716	1.00546	1.11913		1.01429	1.05392	1.03907	0.326163
578842502	PREDICTED: leukocyte immunoglobulin-like receptor subfamily A member 6 isoform X3 [OS=Homo sapiens]	0.958969	1.02958	0.807252	0.959058	1.11361	0.831116		0.931934	0.967929	1.03862	0.748421
399125087	Chain A, Determination Of X-Ray Structure Of Human Soul By Molecular Replacement [OS=Homo sapiens]	0.932057	0.822967	1.15981	1.00396	0.861523	1.16123		0.971611	1.0089	1.03838	0.791067
197692395	RuvB-like 1 [OS=Homo sapiens]	1.05329	1.04807	1.11285	1.08983	1.0974	1.14935		1.0714	1.11219	1.03807	0.218356
767924844	PREDICTED: serine/threonine-protein kinase OSR1 isoform X1 [OS=Homo sapiens]	0.998993	0.953676	1.00504	1.0315	1.05906	0.979331		0.985901	1.02329	1.03793	0.258972
767951833	PREDICTED: chromodomain-helicase-DNA-binding protein 7 isoform X1 [OS=Homo sapiens]	0.856158	0.972414	0.999015	1.03235	0.931373	0.970588		0.942529	0.978105	1.03775	0.537378
578804211	PREDICTED: arf-GAP domain and FG repeat-containing protein 1 isoform X1 [OS=Homo sapiens]	0.875962	0.844231	1.10192	0.94332	1.04049	0.944332		0.940705	0.976046	1.03757	0.706299
62088562	chondroitin sulfate proteoglycan 2 (versican) variant [OS=Homo sapiens]	0.971374	1.31202	0.619275	1.11936	0.987964	0.903711		0.967557	1.00368	1.03733	0.871546
15431290	60S ribosomal protein L11 isoform 1 [OS=Homo sapiens]	0.996059	0.908374	1.15961	1.0366	0.9545	1.18694		1.02135	1.05935	1.03721	0.723925
119614357	chromosome 7 open reading frame 24, isoform CRA_b [OS=Homo sapiens]	0.954587	0.935513	0.7802	0.91066	0.967513	0.891371		0.8901	0.923181	1.03717	0.609403
62088378	glycerol-3-phosphate dehydrogenase 2 (mitochondrial) variant [OS=Homo sapiens]	0.931818	0.916008	1.09585	1.0139	1.01291	1.02483		0.981225	1.01721	1.03668	0.566115
116292891	extended-synaptotagmin 2 [OS=Homo sapiens]	0.895314	1.03988	1.01196	1.03733	0.979371	1.03831		0.982386	1.01834	1.0366	0.498648
152149548	Chain A, Human Adenylosuccinate Synthetase Isozyme 2 In Complex With Gdp [OS=Homo sapiens]	1.091	0.968	0.763	0.99803	0.937931	0.989163		0.940667	0.975041	1.03654	0.74217
5174449	Histone H1x [OS=Homo sapiens]	1.1559	1.10154	0.872821	1.05767	1.08923	1.09684		1.04342	1.08125	1.03625	0.687972
158258645	unnamed protein product [OS=Homo sapiens]	1.13052	0.957831	0.825301	1.07599	1.00203	0.941236		0.971218	1.00642	1.03624	0.73395
119580203	adaptor-related protein complex 1, beta 1 subunit, isoform CRA_b [OS=Homo sapiens]	0.866211	0.853516	1.2002	0.980276	0.967456	1.07791		0.973307	1.00855	1.03621	0.781409
1351366	glycogen [starch] synthase, muscle [OS=Homo sapiens]	0.906278	0.763421	0.939945	0.909009	1.02973	0.763964		0.869882	0.900901	1.03566	0.757891
488417	ribosomal protein S13 [OS=Homo sapiens]	0.856747	0.977819	0.902957	0.885548	0.967022	0.982541		0.912508	0.945037	1.03565	0.521553
158255838	unnamed protein product [OS=Homo sapiens]	0.894332	0.902978	0.978866	0.940719	0.97862	0.955296		0.925392	0.958212	1.03547	0.321491
119611709	Protein tyrosine phosphatase, receptor type, C, isoform CRA_d [OS=Homo sapiens]	1.04623	1.09548	0.892462	1.12562	1.04487	0.97009		1.01139	1.04686	1.03507	0.66444
18605551	ADP-ribosylation factor 4 [OS=Homo sapiens]	1.06722	1.0455	1.07963	1.06187	1.07606	1.16531		1.06412	1.10108	1.03474	0.336527
256599656	Chain D, Crystal Structure Of Full Length Centaurin Alpha-1 Bound With The Fha Domain Of Kif13b (capri Target) [OS=Homo sapiens]	0.91369	0.880952	0.935516	0.95389	0.912584	0.956772		0.910053	0.941082	1.0341	0.219502
189053232	unnamed protein product [OS=Homo sapiens]	1.11655	1.0666	1.02601	1.16216	1.13176	1.02252		1.06972	1.10548	1.03343	0.512637
12230339	Nuclear pore complex protein Nup107 [OS=Homo sapiens]	0.780156	0.860895	1.23152	1	0.996071	0.972495		0.957523	0.989522	1.03342	0.8295
13097252	FK506 binding protein 2, 13kDa [OS=Homo sapiens]	1.08248	1.08452	0.922607	1.2	0.893204	1.09903		1.02987	1.06408	1.03321	0.760931
13899173	caspase recruitment domain protein 12 [OS=Homo sapiens]	1.23978	1.22762	1.01326	1.21913	1.16908	1.20801		1.16022	1.19874	1.0332	0.635109
392513686	oligosaccharyltransferase complex subunit OSTC isoform 3 [OS=Homo sapiens]	0.926854	1.07916	1.21343	1.05681	1.09794	1.1714		1.07315	1.10872	1.03315	0.710761
119627981	KH domain containing, RNA binding, signal transduction associated 1, isoform CRA_c [OS=Homo sapiens]	1.04207	1.0225	0.970646	1.0385	1.05348	1.04385		1.01174	1.04528	1.03315	0.198076
159163478	Chain A, Solution Structure Of Ufm1, A Ubiquitin-Fold Modifier [OS=Homo sapiens]	0.717322	0.756642	1.85335	1.11591	1.00632	1.31507		1.1091	1.14577	1.03306	0.928361
323714714	Chain C, Crystal Structure Of The Open State Of Human Endoplasmic Reticulum Aminopeptidase 1 Erap1 [OS=Homo sapiens]	1.11003	0.73223	0.9815	1.20528	0.841642	0.869013		0.941253	0.971978	1.03264	0.858076
1200057	cytochrome c oxidase subunit VIc preprotein [OS=Homo sapiens]	1.01011	0.939333	1.22952	1.26002	0.822199	1.20041		1.05966	1.09421	1.03261	0.842059
223597	actin beta related pseudogene [OS=Homo sapiens]	1.15832	1.06752	1.37602	1.12156	1.37041	1.22706		1.20062	1.23968	1.03253	0.754328
14789968	Ribophorin I [OS=Homo sapiens]	1.06154	1.05231	0.978462	1.08907	1.06073	1.04251		1.03077	1.0641	1.03234	0.322727
119581535	drebrin-like, isoform CRA_c [OS=Homo sapiens]	0.923745	0.945946	1.00483	0.972332	0.908103	1.08696		0.958172	0.98913	1.03231	0.619643
767902018	PREDICTED: protein RER1 isoform X2 [OS=Homo sapiens]	0.892246	0.878147	0.953676	1.05277	0.906772	0.851363		0.908023	0.936969	1.03188	0.676323
14424689	Regulator of G-protein signaling 10 [OS=Homo sapiens]	0.638247	0.818327	0.850996	0.84573	0.805326	0.729109		0.76919	0.793388	1.03146	0.761482
189053227	unnamed protein product [OS=Homo sapiens]	0.85948	0.80462	1.21174	0.927651	0.911794	1.12587		0.958614	0.988437	1.03111	0.847039
84040223	Zinc finger protein 259 [OS=Homo sapiens]	0.899135	1.00865	1.00384	0.990374	1.08449	0.927273		0.970541	1.00071	1.03109	0.630344
158255150	unnamed protein product [OS=Homo sapiens]	0.919844	0.998045	1.08504	1.01011	0.9818	1.10415		1.00098	1.03202	1.03101	0.634191
9836652	BSCv [OS=Homo sapiens]	0.979671	0.950629	0.841239	0.967593	1.05093	0.838889		0.923846	0.952469	1.03098	0.721087
12025678	Alpha-actinin-4 [OS=Homo sapiens]	0.947368	0.865072	0.985646	0.956226	1.05447	0.873541		0.932695	0.961414	1.03079	0.673326
36122	RNA polymerase II 140 kDa subunit [OS=Homo sapiens]	0.624422	0.703978	1.40703	0.966539	0.922562	0.93021		0.91181	0.939771	1.03066	0.916016
116242733	Proteasome subunit beta type-4 [OS=Homo sapiens]	1.08089	0.824065	1.07179	1.14442	0.825697	1.09761		0.992248	1.02258	1.03057	0.827241
388240801	Lamin-B2 [OS=Homo sapiens]	0.842441	0.921676	0.831512	0.851185	0.998104	0.823697		0.865209	0.890995	1.0298	0.694887
1036805	TGF-beta receptor interacting protein 1 [OS=Homo sapiens]	0.935976	1.0813	1.02033	0.985154	1.02439	1.11771		1.01253	1.04242	1.02951	0.631411
14714514	pyruvate dehydrogenase complex, component X [OS=Homo sapiens]	0.940299	0.822886	1.15423	1.05621	1.03452	0.912229		0.972471	1.00099	1.02932	0.802758
158257630	unnamed protein product [OS=Homo sapiens]	1.09578	1.04222	1.00103	1.04388	1.13571	1.05102		1.04634	1.07687	1.02917	0.490697
20178314	NADH dehydrogenase [ubiquinone] iron-sulfur protein 2, mitochondrial [OS=Homo sapiens]	1.06025	1.02854	1.05391	1.18305	1.02197	1.02929		1.04757	1.0781	1.02915	0.59808
119586459	guanosine monophosphate reductase 2, isoform CRA_c [OS=Homo sapiens]	0.976017	1.08863	1.15016	0.929162	1.25148	1.12515		1.0716	1.10193	1.0283	0.790409
62088874	Neutrophil cytosol factor 2 variant [OS=Homo sapiens]	0.946535	0.988119	0.99604	0.998039	0.954902	1.05784		0.976898	1.00359	1.02733	0.4709
753535974	Chain A, Crystal Structure Of Protein Arginine Deiminase 2 (e354a, 10 Mm Ca2+) [OS=Homo sapiens]	1.07418	1.04352	0.879327	1.07746	1.0171	0.983903		0.999011	1.02616	1.02717	0.703621
57164942	Cytoskeleton-associated protein 5 isoform a [OS=Homo sapiens]	1.01204	0.956871	0.96991	0.977343	1.02575	1.01442		0.979605	1.00584	1.02678	0.301946
12052812	Hypothetical protein [OS=Homo sapiens]	0.976167	1.02781	0.984111	0.945946	1.01255	1.10907		0.996028	1.02252	1.0266	0.624242
402550140	Chain A, Aldose Reductase Complexed With A Nitro Compound [OS=Homo sapiens]	0.977755	0.845298	1.29727	0.988421	0.995789	1.21789		1.04011	1.06737	1.02621	0.867955
768005786	PREDICTED: SUMO-activating enzyme subunit 2 isoform X1 [OS=Homo sapiens]	0.917834	0.963585	0.898226	0.981299	1.00295	0.86811		0.926548	0.950787	1.02616	0.626654
12276129	vesicle transport-related protein [OS=Homo sapiens]	0.916747	1.10358	0.979671	1.05699	1.12124	0.898446		1	1.02556	1.02556	0.781089
15214942	RTCD1 protein [OS=Homo sapiens]	1.03463	1.04617	1.02518	0.993859	1.2088	0.9826		1.03533	1.06175	1.02552	0.738532
119618717	hCG1782202, isoform CRA_a [OS=Homo sapiens]	0.932388	1.14613	0.789531	0.854582	1.02191	1.06474		0.956016	0.980412	1.02552	0.851083
768024954	PREDICTED: neutrophil cytosol factor 4 isoform X1 [OS=Homo sapiens]	0.904986	1	0.847601	0.9606	0.974672	0.88743		0.917529	0.940901	1.02547	0.676497
15421129	elongation factor 1-alpha [OS=Homo sapiens]	1.03077	0.90359	1.21128	1.05781	1.01724	1.1501		1.04855	1.07505	1.02528	0.799282
166788562	MYH9 variant protein [OS=Homo sapiens]	0.991279	0.988372	0.898256	1.02172	0.987167	0.941757		0.959302	0.983547	1.02527	0.5613
182592	fibrillarin [OS=Homo sapiens]	0.960199	0.953234	1.02189	0.992806	0.966084	1.05036		0.978441	1.00308	1.02519	0.497702
767956614	PREDICTED: delta-aminolevulinic acid dehydratase isoform X1 [OS=Homo sapiens]	0.78	1.19429	0.9	0.994965	0.936556	1.01511		0.958095	0.982209	1.02517	0.856774
209969838	transportin-2 isoform 1 [OS=Homo sapiens]	0.864331	1.01707	0.789757	0.936647	1.09552	0.704678		0.890386	0.912281	1.02459	0.876061
119571985	granulin, isoform CRA_a [OS=Homo sapiens]	0.950673	0.972197	0.701345	1.06209	1	0.626529		0.874738	0.896206	1.02454	0.900625
160420317	Filamin-A isoform 2 [OS=Homo sapiens]	0.982983	1.003	1.01902	0.995939	1.03553	1.0467		1.00167	1.02606	1.02435	0.259906
15826399	Chain B, Crystal Structure Of The Nc2-Tbp-Dna Ternary Complex [OS=Homo sapiens]	0.868395	1.0987	0.964108	1.01537	0.882805	1.10375		0.977069	1.00064	1.02412	0.811722
357380750	Chain A, Crystal Structure Of Hsult1a1 Bound To Pap And 2-Naphtol [OS=Homo sapiens]	0.922919	0.971223	0.940391	0.804805	1.08509	1.01201		0.944844	0.967301	1.02377	0.804954
29468627	resistin [OS=Homo sapiens]	0.884191	0.979779	0.714154	0.982424	1.20259	0.454209		0.859375	0.879741	1.0237	0.935172
1906009	adenosine kinase long form [OS=Homo sapiens]	0.837209	1.18508	0.869186	0.837349	1.25904	0.863454		0.963824	0.986613	1.02364	0.903161
767927897	PREDICTED: GMP synthase [glutamine-hydrolyzing] isoform X1 [OS=Homo sapiens]	0.916741	0.901522	0.84333	0.887352	0.906126	0.93083		0.887198	0.908103	1.02356	0.46112
530390528	PREDICTED: carnitine O-acetyltransferase isoform X2 [OS=Homo sapiens]	1.08368	0.953975	1.04603	1.07325	0.990844	1.08952		1.02789	1.0512	1.02268	0.660132
17390225	Aconitase 1, soluble [OS=Homo sapiens]	1.106	0.897	0.972	0.971429	1.0963	0.974603		0.991667	1.01411	1.02263	0.775815
119615586	ARP3 actin-related protein 3 homolog (yeast), isoform CRA_a [OS=Homo sapiens]	0.964895	1.00401	1.15246	1.03689	1.0082	1.14652		1.04045	1.06387	1.0225	0.75812
339961361	Chain C, Crystal Structure Of Human Kappa Class Glutathione Transferase In Complex With S-hexylglutathione [OS=Homo sapiens]	1.02929	1.01212	0.99596	1.05364	1.05668	0.994939		1.01246	1.03509	1.02235	0.367198
528082429	Chain B, Structure Of The S283y Mutant Of Mrdi [OS=Homo sapiens]	1.14909	1.1278	1.23003	1.04519	1.05678	1.48088		1.16897	1.19428	1.02165	0.871386
4894368	NADH-ubiquinone oxidoreductase B17 subunit homolog [OS=Homo sapiens]	0.865657	1.00101	0.958586	0.987116	0.909812	0.989098		0.941751	0.962009	1.02151	0.693144
530410136	PREDICTED: protein flightless-1 homolog isoform X1 [OS=Homo sapiens]	1.05366	1.06089	1.01858	1.03822	1.04132	1.12087		1.04438	1.0668	1.02148	0.496751
1773239	sterol carrier protein-X/sterol carrier protein-2 [OS=Homo sapiens]	0.918292	0.968431	0.872795	0.97048	0.945572	0.902214		0.919839	0.939422	1.02129	0.596194
47682674	ribosomal protein S11 [OS=Homo sapiens]	0.998086	0.838278	1.07656	1.03949	0.784206	1.1506		0.970973	0.991429	1.02107	0.88182
5020422	RUVBL2 protein [OS=Homo sapiens]	0.908998	0.849693	1.50102	1.11007	0.958463	1.25961		1.08657	1.10938	1.02099	0.924257
254574761	Chain A, Complete Extracellular Structure Of Human Signal Regulatory Protein (Sirp) Alpha [OS=Homo sapiens]	0.821956	0.889299	0.928967	0.865772	0.979866	0.849473		0.880074	0.89837	1.02079	0.740602
119626277	heterogeneous nuclear ribonucleoprotein D (AU-rich element RNA binding protein 1, 37kDa), isoform CRA_a [OS=Homo sapiens]	1.07423	0.853608	1.11443	0.953695	0.959606	1.19212		1.01409	1.03514	1.02076	0.861114
530537356	Chain B, Solution Structure Of Human Ribosomal Protein P1.p2 Heterodimer [OS=Homo sapiens]	1.07445	0.963783	1.00805	0.98392	1.01106	1.11256		1.01543	1.03585	1.02011	0.707529
530374184	PREDICTED: dnaJ homolog subfamily C member 13 isoform X1 [OS=Homo sapiens]	1.02216	1.02316	0.925478	1.05594	0.996075	0.977429		0.990265	1.00981	1.01974	0.651641
121941470	Macrophage-expressed gene 1 protein [OS=Homo sapiens]	0.835122	1.00293	1.05951	1.07988	0.925049	0.949704		0.965854	0.984878	1.0197	0.829431
19856407	Histone H1.5 [OS=Homo sapiens]	1.0503	0.963783	0.921529	1.03178	1.02225	0.938559		0.978538	0.997528	1.01941	0.713107
767908842	PREDICTED: SLIT-ROBO Rho GTPase-activating protein 2 isoform X4 [OS=Homo sapiens]	0.914077	0.659963	1.17824	0.900585	0.98538	0.919103		0.917428	0.935023	1.01918	0.913326
578804543	PREDICTED: dedicator of cytokinesis protein 10 isoform X1 [OS=Homo sapiens]	0.931563	0.940756	1.05005	0.969849	1.07437	0.933668		0.974123	0.99263	1.019	0.76095
14141170	Metastasis-associated protein MTA2 [OS=Homo sapiens]	0.976261	0.942631	0.903066	0.952621	0.972782	0.949597		0.940653	0.958333	1.0188	0.473522
85362737	UPF0687 protein C20orf27 isoform 1 [OS=Homo sapiens]	0.998994	1.05734	0.924547	0.858225	1.08009	1.09848		0.993628	1.01227	1.01876	0.839475
21619657	Eukaryotic translation initiation factor 5B [OS=Homo sapiens]	1.00642	0.940422	0.854262	0.868089	1.05141	0.934045		0.9337	0.95118	1.01872	0.813512
31108	human elongation factor 2 [OS=Homo sapiens]	0.958084	0.898204	1.16367	0.988945	0.957789	1.12663		1.00665	1.02446	1.01768	0.861444
119601067	hCG22119, isoform CRA_c [OS=Homo sapiens]	0.999047	0.93327	0.993327	1.05983	0.893637	1.02374		0.975214	0.992403	1.01763	0.768969
10179946	(N6-adenosine)-methyltransferase [OS=Homo sapiens]	0.958829	0.931382	0.836231	0.870288	0.939024	0.964523		0.908814	0.924612	1.01738	0.751659
406855823	Chain A, Crystal Structure Of Human Hisrs [OS=Homo sapiens]	1.11477	1.0542	0.928799	1.01254	0.92372	1.21526		1.03259	1.05051	1.01735	0.869343
51479141	ATP synthase-coupling factor 6, mitochondrial isoform b precursor [OS=Homo sapiens]	0.840034	1.04363	0.715997	0.901042	0.952257	0.790799		0.866553	0.881366	1.01709	0.896317
10439979	unnamed protein product [OS=Homo sapiens]	1.02575	1.14624	0.943357	1.02039	1.04185	1.10515		1.03845	1.05579	1.0167	0.800299
12052796	Hypothetical protein [OS=Homo sapiens]	1.08	1.17579	0.935789	1.08506	1.07261	1.08714		1.06386	1.0816	1.01668	0.812113
612149787	apoptosis regulator BAX isoform 1 [OS=Homo sapiens]	0.997099	0.989362	0.81528	0.940079	1.00982	0.897839		0.933914	0.949247	1.01642	0.832036
520975477	ran-specific GTPase-activating protein isoform 1 [OS=Homo sapiens]	0.853971	0.628523	0.818104	0.770306	0.786026	0.781659		0.766866	0.77933	1.01625	0.867512
578838694	PREDICTED: SAM and SH3 domain-containing protein 3 isoform X1 [OS=Homo sapiens]	0.825967	1.18692	0.887661	0.887765	1.01011	1.04954		0.966851	0.982474	1.01616	0.904005
119605742	CREB binding protein (Rubinstein-Taybi syndrome), isoform CRA_b [OS=Homo sapiens]	1.05683	1.08306	1.34317	1.04972	1.4895	1		1.16102	1.17974	1.01613	0.92234
230867	Chain R, Twinning In Crystals Of Human Skeletal Muscle D-Glyceraldehyde-3- Phosphate Dehydrogenase [OS=Homo sapiens]	1.03955	0.890772	0.810734	0.978178	0.856736	0.949715		0.913685	0.92821	1.0159	0.858497
767989403	PREDICTED: cytochrome c oxidase subunit 4 isoform 1, mitochondrial isoform X2 [OS=Homo sapiens]	1.11618	1.14332	0.923996	1.14521	0.993821	1.09475		1.06117	1.07793	1.0158	0.84826
530422747	PREDICTED: glucose-6-phosphate 1-dehydrogenase isoform X1 [OS=Homo sapiens]	1.02198	1.14885	0.867133	1.03302	1.11146	0.941176		1.01265	1.02855	1.0157	0.875435
14044102	Acyl-Coenzyme A dehydrogenase family, member 9 [OS=Homo sapiens]	1.03173	0.798077	1.23269	1.08232	0.960366	1.06707		1.02083	1.03659	1.01543	0.910298
530402948	PREDICTED: protein transport protein Sec23A isoform X1 [OS=Homo sapiens]	0.830088	0.866372	0.881416	0.813247	0.99724	0.806808		0.859292	0.872432	1.01529	0.847971
189069126	unnamed protein product [OS=Homo sapiens]	1.01312	0.95314	0.839738	0.937259	1.0029	0.908301		0.935333	0.949485	1.01513	0.81932
38511830	SNX5 protein, partial [OS=Homo sapiens]	1.02185	1.0139	0.932473	1.00604	1.02316	0.983887		0.989407	1.00436	1.01512	0.652028
158260777	unnamed protein product [OS=Homo sapiens]	1.03787	0.978506	1.10338	1.05591	0.937764	1.173		1.03992	1.05556	1.01504	0.848765
158259671	unnamed protein product [OS=Homo sapiens]	1.00956	0.934034	0.940727	0.942214	1.1048	0.87855		0.96144	0.975188	1.0143	0.857006
158564077	Phosphatidylinositol 3,4,5-trisphosphate 5-phosphatase 1 [OS=Homo sapiens]	0.844216	0.791045	1.08489	0.893596	0.971429	0.893596		0.906716	0.91954	1.01414	0.898129
130750552	TDP43 [OS=Homo sapiens]	1.06517	1.04073	0.918534	0.993952	1.0746	0.997984		1.00815	1.02218	1.01392	0.80212
40807045	Histocompatibility (minor) HA-1 [OS=Homo sapiens]	1.015	1.022	0.993	0.953774	0.883962	1.23396		1.01	1.0239	1.01376	0.903188
238231392	Dedicator of cytokinesis protein 8 isoform 1 [OS=Homo sapiens]	0.982609	0.963285	1.0599	1.01988	1.02783	0.999006		1.00193	1.01557	1.01361	0.680205
51094447	chromosome 7 open reading frame 20 [OS=Homo sapiens]	0.8811	0.748004	1.0559	1.04069	1.09257	0.586979		0.895001	0.906748	1.01312	0.952076
119605020	6-phosphogluconolactonase, isoform CRA_b [OS=Homo sapiens]	1.01288	0.980687	1.1706	1.06605	0.949432	1.18989		1.05472	1.06846	1.01302	0.887217
308153660	nuclear pore complex protein Nup98-Nup96 [OS=Homo sapiens]	0.902778	0.772222	1.00926	0.910731	0.895537	0.911681		0.894753	0.905983	1.01255	0.878158
119611474	torsin A interacting protein 1, isoform CRA_b [OS=Homo sapiens]	0.92315	0.948767	0.907021	0.937559	0.901608	0.974456		0.926312	0.937874	1.01248	0.658901
28422585	Serine hydroxymethyltransferase 2 (mitochondrial) [OS=Homo sapiens]	0.886114	0.859141	1.32767	1.01017	1.03561	1.06409		1.02431	1.03662	1.01202	0.939594
34192133	PRPS2 protein, partial [OS=Homo sapiens]	1.00197	0.920039	1.11846	1.0503	0.861933	1.16469		1.01349	1.02564	1.01199	0.913767
9714266	drbp76 alpha [OS=Homo sapiens]	1.00368	1.04692	0.75805	0.96369	0.999019	0.879293		0.936216	0.947334	1.01188	0.914015
119627697	c-myc binding protein, isoform CRA_c [OS=Homo sapiens]	1.00402	1.04217	0.871486	0.978809	0.985873	0.986882		0.972557	0.983855	1.01162	0.837974
119576772	seryl-tRNA synthetase, isoform CRA_d [OS=Homo sapiens]	0.894393	0.862617	0.995327	0.927734	0.926758	0.928711		0.917445	0.927734	1.01121	0.809746
767985670	PREDICTED: proline-serine-threonine phosphatase-interacting protein 1 isoform X6 [OS=Homo sapiens]	0.959473	1.17933	0.924012	0.998938	1.0913	1.00637		1.02094	1.0322	1.01103	0.90119
1063621	mutated in ataxia telangiectasia [OS=Homo sapiens]	0.965863	1.00803	1.07731	1.03163	1.09286	0.960204		1.01707	1.02823	1.01098	0.835068
374111529	WNK lysine deficient protein kinase 1 isoform [OS=Homo sapiens]	0.918706	0.832168	0.858392	0.836673	0.98998	0.810621		0.869755	0.879092	1.01073	0.886757
124028615	cytosol aminopeptidase [OS=Homo sapiens]	1.06306	0.937938	0.920921	1.13976	0.884843	0.92815		0.973974	0.984252	1.01055	0.915156
119598013	vacuolar protein sorting 13C (yeast), isoform CRA_i [OS=Homo sapiens]	0.9311	0.956938	0.922488	0.952061	0.962608	0.925216		0.936842	0.946628	1.01045	0.554739
5453607	T-complex protein 1 subunit eta isoform a [OS=Homo sapiens]	0.998998	1.01503	1.02505	0.991159	0.98723	1.09234		1.01303	1.02358	1.01041	0.779492
119603550	CCCTC-binding factor (zinc finger protein), isoform CRA_c [OS=Homo sapiens]	0.974743	0.972872	0.817587	1.04514	0.794383	0.953862		0.921734	0.931127	1.01019	0.92181
311347646	mitochondrial NADH dehydrogenase ubiquinone flavoprotein 1 [OS=Homo sapiens]	1.13661	1.21311	1.13552	1.17295	1.03991	1.3071		1.16175	1.17332	1.00996	0.893706
33150634	stress-inducible chaperone GrpE [OS=Homo sapiens]	1.00505	0.936428	1.16549	1.00589	1.00491	1.12659		1.03565	1.0458	1.00979	0.904025
119626804	Acyl-Coenzyme A dehydrogenase, C-4 to C-12 straight chain, isoform CRA_a [OS=Homo sapiens]	1.00107	1.10634	1.087	1.10294	1.09769	1.02416		1.0648	1.07493	1.00951	0.817748
768033269	PREDICTED: GRIP1-associated protein 1 isoform X1 [OS=Homo sapiens]	0.933532	0.994048	0.852183	0.88	1.0441	0.882051		0.926587	0.935385	1.00949	0.903519
16878041	Cleavage and polyadenylation specific factor 1, 160kDa [OS=Homo sapiens]	1.01173	1.04203	0.964809	1.01613	1.08495	0.945161		1.00619	1.01541	1.00916	0.851487
194385658	unnamed protein product [OS=Homo sapiens]	1.03306	0.947314	0.990702	0.809167	1.23293	0.956034		0.990358	0.999376	1.00911	0.946663
119583342	hCG24487, isoform CRA_a [OS=Homo sapiens]	0.931298	0.926527	0.996183	0.977612	0.895522	1.00653		0.951336	0.959888	1.00899	0.841647
414349	yeast ribosomal protein S28 homologue [OS=Homo sapiens]	1.05446	1.03366	0.9	0.992936	1.06963	0.951564		0.99604	1.00471	1.0087	0.89117
119581472	myosin IG, isoform CRA_a [OS=Homo sapiens]	1.01529	1.04485	1.00408	0.999013	0.969398	1.12142		1.02141	1.02994	1.00836	0.867731
119584408	hCG1995701, isoform CRA_g [OS=Homo sapiens]	1.08248	1.05804	0.9389	1.07819	1.04938	0.977366		1.02648	1.03498	1.00828	0.881504
119602174	heat shock protein 90kDa alpha (cytosolic), class A member 1, isoform CRA_c [OS=Homo sapiens]	1.05247	1.01543	1.06481	0.998984	0.99187	1.16768		1.04424	1.05285	1.00824	0.891693
12653721	solute carrier family 39 (zinc transporter), member 7 [OS=Homo sapiens]	1.06488	1.33883	0.839341	1.09706	1.15588	1.01569		1.08102	1.08954	1.00789	0.957404
148536855	coatomer subunit alpha isoform 1 [OS=Homo sapiens]	0.974645	1.02535	1.03043	0.992165	1.05387	1.00784		1.01014	1.01796	1.00774	0.776173
34785081	Zinc finger, matrin type 2 [OS=Homo sapiens]	0.949485	1.2732	0.956701	0.935154	1.32309	0.945392		1.05979	1.06788	1.00763	0.963566
119616329	cytochrome c oxidase subunit VIIc, isoform CRA_b [OS=Homo sapiens]	1.16004	1.0795	1.04916	1.12362	1.13797	1.05188		1.09623	1.10449	1.00753	0.855369
194386210	unnamed protein product [OS=Homo sapiens]	0.966767	0.88721	1.08258	0.960746	0.906771	1.09028		0.978852	0.985934	1.00723	0.932561
189054695	unnamed protein product [OS=Homo sapiens]	1.03976	1.05169	0.941352	0.965381	1.01385	1.07517		1.01093	1.01813	1.00712	0.886243
12052826	Hypothetical protein [OS=Homo sapiens]	1.03272	1.09487	1.1843	1.17831	1.06465	1.09176		1.10396	1.11157	1.0069	0.89802
158260331	unnamed protein product [OS=Homo sapiens]	0.935849	0.980189	0.884906	0.965551	0.944882	0.909449		0.933648	0.939961	1.00676	0.85338
221041092	unnamed protein product [OS=Homo sapiens]	0.991354	0.84438	1.03458	0.938916	0.910345	1.04039		0.956772	0.963218	1.00674	0.930851
1574942	ribosomal protein L23a [OS=Homo sapiens]	0.985915	0.973843	1.03219	0.977343	0.973223	1.06076		0.997317	1.00378	1.00648	0.85696
810515766	Chain A, Crystal Structure Of Prmt5:mep50 With Epz015666 And Sinefungin [OS=Homo sapiens]	0.838565	0.87713	0.921973	0.915879	0.938563	0.799622		0.879223	0.884688	1.00622	0.917106
30582113	squamous cell carcinoma antigen recognised by T cells [OS=Homo sapiens]	0.977069	0.864407	1.07378	0.955142	1.03063	0.947484		0.971751	0.977753	1.00618	0.931975
149944548	Neurobeachin-like protein 2 [OS=Homo sapiens]	0.997951	1.09734	0.955943	1	1.04954	1.02022		1.01708	1.02326	1.00608	0.895854
119622335	Cytochrome c oxidase subunit Vb [OS=Homo sapiens]	1.09456	0.973257	0.932187	1.02772	0.978218	1.01188		1	1.00594	1.00594	0.912681
62088046	nuclear cap binding protein subunit 1, 80kDa variant [OS=Homo sapiens]	0.942231	1.10558	0.955179	0.979592	0.919388	1.12143		1.001	1.0068	1.0058	0.945345
119631463	alkylglycerone phosphate synthase, isoform CRA_b [OS=Homo sapiens]	1.03473	1.07967	0.849847	1.05986	0.993131	0.928361		0.988083	0.993785	1.00577	0.946548
358440079	Chain B, Structure Of The Cand1-Cul4b-Rbx1 Complex [OS=Homo sapiens]	0.912263	0.818544	1.25224	0.956609	1.01615	1.02725		0.99435	1	1.00568	0.968288
937827788	L-lactate dehydrogenase B chain isoform LDHBx [OS=Homo sapiens]	0.932302	0.838491	1.08994	0.893701	0.948819	1.03445		0.953578	0.95899	1.00567	0.951737
158255798	unnamed protein product [OS=Homo sapiens]	0.957635	0.973399	1.11429	0.987928	1.04225	1.03018		1.01511	1.02012	1.00494	0.92844
20127450	protein kinase C beta type isoform 2 [OS=Homo sapiens]	0.974816	1.06716	1.04092	0.965657	0.958586	1.17374		1.02763	1.03266	1.00489	0.95025
47678727	TST [OS=Homo sapiens]	1.06653	1.12385	0.91607	1.2109	0.937437	0.972755		1.03548	1.04036	1.00471	0.965448
189055328	unnamed protein product [OS=Homo sapiens]	0.913989	0.779773	0.916824	0.869926	0.972325	0.780443		0.870195	0.874231	1.00464	0.957715
767996032	PREDICTED: CDK5 regulatory subunit-associated protein 3 isoform X2 [OS=Homo sapiens]	1.04785	1.10547	0.868164	1.00913	1.00101	1.02333		1.00716	1.01116	1.00397	0.958275
30583619	Protein tyrosine phosphatase, non-receptor type 6 [OS=Homo sapiens]	0.990366	0.959538	0.916185	0.938614	1.00297	0.935644		0.955363	0.959076	1.00389	0.909702
9955242	Chain B, Crystal Structure Of Human Transaldolase [OS=Homo sapiens]	0.845204	0.796771	1.15859	0.893659	0.927805	0.987317		0.933523	0.93626	1.00293	0.982406
33989376	DERA protein, partial [OS=Homo sapiens]	0.948765	0.725526	1.15188	0.926168	0.91215	0.995327		0.942056	0.944548	1.00265	0.985137
710366	ribosomal protein L9 [OS=Homo sapiens]	1.01975	0.987526	1.06653	1.02138	0.976578	1.0835		1.0246	1.02716	1.00249	0.950374
172046137	2',5'-phosphodiesterase 12 [OS=Homo sapiens]	0.960961	1.08709	0.976977	0.903553	1.06802	1.0599		1.00834	1.01049	1.00213	0.975806
119610743	complement component 1, q subcomponent binding protein, isoform CRA_c [OS=Homo sapiens]	0.942356	0.770677	2.21303	1.21687	1.06024	1.65608		1.30869	1.31106	1.00181	0.996356
530396298	PREDICTED: carnitine O-palmitoyltransferase 1, liver isoform isoform X1 [OS=Homo sapiens]	0.967557	0.897901	0.978053	1.02963	0.784259	1.03426		0.947837	0.949383	1.00163	0.986572
6165618	Gamma-interferon inducible lysosomal thiol reductase [OS=Homo sapiens]	0.948196	1.00093	0.873265	0.953786	0.903638	0.969518		0.940796	0.942314	1.00161	0.972911
193786653	unnamed protein product [OS=Homo sapiens]	1.07943	1.0998	0.851324	0.898256	1.09109	1.04554		1.01018	1.01163	1.00143	0.989017
119571371	hCG1985580, isoform CRA_b [OS=Homo sapiens]	0.794764	0.721284	0.955236	0.766727	0.943038	0.764014		0.823761	0.824593	1.00101	0.993143
221043944	unnamed protein product [OS=Homo sapiens]	1.15211	1.14697	0.862282	1.0433	1.03927	1.08157		1.05379	1.05472	1.00088	0.992781
54035277	Pentatricopeptide repeat domain 3 [OS=Homo sapiens]	1.13724	0.802448	1.17133	1.09013	0.940987	1.08262		1.037	1.03791	1.00087	0.994658
119571539	HCG1998851, isoform CRA_c [OS=Homo sapiens]	1.01109	1.05847	0.899194	1.04274	0.981956	0.944919		0.989583	0.98987	1.00029	0.996099
250497	Ku autoantigen p70 subunit [OS=Homo sapiens]	0.958049	0.966829	0.982439	0.962173	0.983511	0.962173		0.969106	0.969285	1.00019	0.986614
40226174	EF-hand domain family, member D2 [OS=Homo sapiens]	0.996128	0.948693	0.964182	0.938272	1.07202	0.899177		0.969668	0.969822	1.00016	0.997867
119612371	RAD21 homolog (S. pombe), isoform CRA_a [OS=Homo sapiens]	0.649351	0.925788	1.26623	0.850354	1.04651	0.944388		0.947124	0.947085	0.999958	0.999841
194385338	unnamed protein product [OS=Homo sapiens]	0.955432	0.84494	0.973073	0.92546	0.961278	0.88577		0.924482	0.924169	0.999662	0.994865
148342496	Rab11b protein [OS=Homo sapiens]	0.914563	1.16699	0.954369	1.02357	1.03279	0.978484		1.01197	1.01161	0.999642	0.996611
183396	guanine nucleotide-binding protein (G) alpha subunit [OS=Homo sapiens]	0.984787	1.10852	0.945233	1.10138	0.950787	0.985236		1.01285	1.01247	0.999625	0.995756
119626228	annexin A3, isoform CRA_b [OS=Homo sapiens]	1.13693	1.49689	0.522822	1.12794	1.49028	0.534289		1.05221	1.05084	0.998691	0.997406
768033352	PREDICTED: ubiquitin-like modifier-activating enzyme 1 isoform X2 [OS=Homo sapiens]	0.930762	0.95549	1.07122	0.938104	0.977756	1.03772		0.985823	0.984526	0.998685	0.981332
21754049	unnamed protein product [OS=Homo sapiens]	0.920926	0.968177	0.95757	0.93837	1.05169	0.851889		0.948891	0.947316	0.99834	0.980183
119573147	transgelin 2, isoform CRA_d [OS=Homo sapiens]	0.870118	0.866485	0.888283	0.855153	0.958217	0.806871		0.874962	0.873414	0.99823	0.974281
530421012	PREDICTED: acyl-coenzyme A thioesterase 9, mitochondrial isoform X1 [OS=Homo sapiens]	1.1276	1.05341	0.837784	1.05709	0.990485	0.965747		1.00626	1.00444	0.998187	0.984983
338447	Rps16 [OS=Homo sapiens]	0.968976	1.01965	1.37125	1.09703	0.828713	1.42673		1.11996	1.11749	0.997797	0.991365
119608154	lipocalin 2 (oncogene 24p3), isoform CRA_a [OS=Homo sapiens]	1.03119	1.26789	0.533028	1.04882	1.33816	0.438517		0.944037	0.941832	0.997665	0.995171
3252997	src kinase-associated phosphoprotein 55-related protein [OS=Homo sapiens]	0.959654	0.770413	0.981748	0.91636	0.785846	1.00276		0.903939	0.901654	0.997473	0.981392
414144870	coatomer subunit zeta-1 isoform 4 [OS=Homo sapiens]	1.11482	1.0762	0.895616	0.965447	0.978659	1.13415		1.02888	1.02608	0.997283	0.975791
119602288	v-akt murine thymoma viral oncogene homolog 1, isoform CRA_a [OS=Homo sapiens]	0.923695	1.09337	1.02711	0.958654	0.782692	1.29231		1.01473	1.01122	0.996543	0.983287
62089272	Proteasome 26S non-ATPase subunit 2 variant [OS=Homo sapiens]	1.05765	0.979125	0.966203	0.970179	1.0169	1.00497		1.00099	0.997349	0.996359	0.914343
767940010	PREDICTED: ras-related protein Rab-44 isoform X1 [OS=Homo sapiens]	1.10786	1.00403	0.867944	1.05217	0.924213	0.992126		0.99328	0.989501	0.996196	0.964005
119576595	ATPase family, AAA domain containing 3A, isoform CRA_f [OS=Homo sapiens]	1.09741	1.04352	0.954404	1.12115	0.985626	0.976386		1.03178	1.02772	0.996067	0.951479
119622981	ras homolog gene family, member G (rho G), isoform CRA_a [OS=Homo sapiens]	0.999028	1.11565	0.877551	0.985741	0.977186	1.01711		0.997408	0.993346	0.995927	0.95638
189053110	unnamed protein product [OS=Homo sapiens]	1.09496	1.03973	0.763566	1.00478	1.01624	0.864374		0.966085	0.961796	0.99556	0.971673
953514538	complement C5 isoform 2 [OS=Homo sapiens]	1.79376	1.06539	0.479879	1.5121	1.12484	0.686624		1.11301	1.10786	0.995368	0.991381
1785635	mitochondrial citrate transport protein [OS=Homo sapiens]	1.14851	1.10231	1.22662	1.17532	1.05087	1.23377		1.15915	1.15332	0.99497	0.932838
194388580	unnamed protein product [OS=Homo sapiens]	0.921907	0.891481	1.10041	0.951841	0.873466	1.07365		0.971264	0.96632	0.99491	0.957603
119590931	5-aminoimidazole-4-carboxamide ribonucleotide formyltransferase/IMP cyclohydrolase, isoform CRA_c [OS=Homo sapiens]	0.997976	0.961538	1.26417	0.996901	1.06921	1.1405		1.07456	1.06887	0.994704	0.958987
685425705	Chain C, Complex Between The Salmonella T3ss Effector Slrp And Its Human Target Thioredoxin-1 [OS=Homo sapiens]	0.968147	0.955598	1.01158	0.973241	1.01685	0.929633		0.978443	0.973241	0.994683	0.872263
21952252	MLL/SEPTIN6 fusion protein [OS=Homo sapiens]	0.892386	0.706599	1.34112	0.959685	1.06096	0.903638		0.980034	0.974762	0.994621	0.979612
62087582	H2A histone family, member V isoform 1 variant [OS=Homo sapiens]	1.05285	1.11077	0.940041	0.995956	1.03741	1.05359		1.03455	1.02899	0.994619	0.921374
119606733	dehydrogenase E1 and transketolase domain containing 1 [OS=Homo sapiens]	1.14685	1.02098	0.823177	0.956653	1.07762	0.940524		0.997003	0.991599	0.99458	0.960927
119610995	PRP8 pre-mRNA processing factor 8 homolog (yeast), isoform CRA_b [OS=Homo sapiens]	1.02202	0.948949	0.976977	0.95468	1.02069	0.955665		0.982649	0.977011	0.994263	0.862328
14041815	Kinase-like protein [OS=Homo sapiens]	0.992857	1.07041	0.938776	1	1.02515	0.959381		1.00068	0.994842	0.994166	0.897936
179462	N-acetyl-beta-glucosaminidase prepro-polypeptide, partial [OS=Homo sapiens]	0.968661	0.91358	0.905983	0.886408	1.02039	0.865049		0.929408	0.923948	0.994125	0.922135
10434704	unnamed protein product [OS=Homo sapiens]	0.958425	1.1488	1.2046	1.02578	1.00752	1.25886		1.10394	1.09739	0.994065	0.955356
158261501	unnamed protein product [OS=Homo sapiens]	0.856621	0.922374	0.888584	0.910798	0.904225	0.83662		0.889193	0.883881	0.994026	0.869646
119569757	SEC23 interacting protein, isoform CRA_b [OS=Homo sapiens]	0.881321	0.965944	1.09701	0.936232	0.965217	1.02512		0.981424	0.975523	0.993988	0.935003
578816062	PREDICTED: oxidation resistance protein 1 isoform X1 [OS=Homo sapiens]	0.802611	0.84639	0.672811	0.782986	0.796875	0.727431		0.773938	0.769097	0.993746	0.935586
34343	unnamed protein product [OS=Homo sapiens]	1.00998	0.802395	1.15469	0.967677	0.933333	1.04747		0.989022	0.982828	0.993738	0.956891
211829600	SAPS domain family, member 1 [OS=Homo sapiens]	0.963602	1.03831	0.813218	0.929644	0.986867	0.880863		0.938378	0.932458	0.993691	0.939206
119593672	polymerase (DNA-directed), delta interacting protein 3, isoform CRA_c [OS=Homo sapiens]	0.81826	1.01378	0.678725	0.800357	0.968806	0.72549		0.836922	0.831551	0.993582	0.966695
62897953	Proteasome 26S non-ATPase subunit 11 variant [OS=Homo sapiens]	0.930118	0.932087	1.1624	0.937438	1.01291	1.05462		1.0082	1.00166	0.993506	0.941883
10436881	unnamed protein product [OS=Homo sapiens]	1.17238	1.00663	0.98011	1.04296	0.979592	1.11386		1.05304	1.04547	0.992813	0.920882
119629163	Lymphocyte cytosolic protein 1 (L-plastin), isoform CRA_a [OS=Homo sapiens]	0.995906	0.95087	1.1433	0.995781	1.02004	1.05169		1.03002	1.0225	0.992699	0.906797
119570584	Adaptor-related protein complex 1, sigma 1 subunit, isoform CRA_b [OS=Homo sapiens]	1.28571	1.14066	0.838462	1.23824	0.931034	1.07106		1.08828	1.08011	0.992496	0.961467
119578756	talin 1, isoform CRA_a [OS=Homo sapiens]	0.934673	1.0191	1.04824	0.962376	0.965347	1.05149		1.00067	0.993069	0.992404	0.873714
578806369	PREDICTED: protein kinase C delta type isoform X2 [OS=Homo sapiens]	0.977713	0.947674	0.93314	0.912331	0.989403	0.934489		0.952842	0.945408	0.992198	0.792222
5531851	Homologous yeast-44.2 protein [OS=Homo sapiens]	0.949505	0.90099	1.07525	0.952427	0.890291	1.06019		0.975248	0.967638	0.992197	0.920727
119613716	glutamyl-prolyl-tRNA synthetase, isoform CRA_b [OS=Homo sapiens]	0.948669	1	0.956274	0.932683	0.992195	0.957073		0.968314	0.96065	0.992085	0.761074
119594653	hCG2016877, isoform CRA_c [OS=Homo sapiens]	0.976791	1.06761	0.981837	0.99602	0.98209	1.02388		1.00875	1.00066	0.991988	0.812631
221041136	unnamed protein product [OS=Homo sapiens]	0.968008	0.961816	1.11455	1.08506	1.04564	0.889004		1.01479	1.00657	0.991898	0.921073
85567570	SMC1 structural maintenance of chromosomes 1-like 1 [OS=Homo sapiens]	0.91922	0.978644	0.852368	0.892176	0.916985	0.917939		0.916744	0.909033	0.991589	0.846868
119618165	KIAA1033, isoform CRA_b [OS=Homo sapiens]	0.888354	0.928778	1.02599	0.943571	0.897317	0.977798		0.947706	0.939562	0.991407	0.870933
62089078	WD repeat-containing protein 1 isoform 1 variant [OS=Homo sapiens]	0.98494	0.957831	1.07229	0.994036	0.989066	1.00596		1.00502	0.996355	0.991378	0.81612
530419267	PREDICTED: ATP-dependent 6-phosphofructokinase, liver type isoform X3 [OS=Homo sapiens]	1.01589	1.03078	0.923535	0.935167	1.01277	0.996071		0.99007	0.981336	0.991179	0.841747
1513026	human ras GTPase-activating protein, Gap1m [OS=Homo sapiens]	0.899119	1.15573	0.819785	0.920904	1.00942	0.916196		0.958211	0.948839	0.990219	0.93368
767903406	PREDICTED: E3 ubiquitin-protein ligase UBR4 isoform X1 [OS=Homo sapiens]	0.976908	1.03815	1.01707	0.992048	1.05268	0.956262		1.01071	1.00033	0.989732	0.771435
119604562	Coactivator-associated arginine methyltransferase 1, isoform CRA_b [OS=Homo sapiens]	0.868373	0.593236	1.15631	1.08203	0.717773	0.791016		0.872639	0.863607	0.98965	0.965626
13112005	CNDP dipeptidase 2 (metallopeptidase M20 family) [OS=Homo sapiens]	1.17128	1.03191	1.08511	1.0913	0.920516	1.24168		1.0961	1.0845	0.989415	0.914308
440576013	Alternative protein SLC35A4 [OS=Homo sapiens]	0.833188	0.90131	1.07598	0.966606	0.977437	0.836643		0.936827	0.926895	0.989399	0.912911
11513833	Chain B, Core Of The Alu Domain Of The Mammalian Srp [OS=Homo sapiens]	0.687631	0.710692	1.59329	0.990403	0.887716	1.08061		0.997205	0.986244	0.989009	0.972903
119612414	Syntrophin, beta 1 (Dystrophin-associated protein A1, 59kDa, basic component 1) [OS=Homo sapiens]	0.91841	1.03243	1.05335	0.936788	1.04974	0.984456		1.00139	0.990328	0.988949	0.845368
157829946	Chain A, Activity And Specificity Of Human Aldolases [OS=Homo sapiens]	1.0581	1.05199	0.95209	1.07351	0.988922	0.96576		1.02073	1.0094	0.988902	0.823112
47940653	Chaperonin containing TCP1, subunit 8 (theta) [OS=Homo sapiens]	1.06083	1.03842	1.08218	1.00103	1.01961	1.12487		1.06048	1.0485	0.98871	0.782611
259045647	Chain C, Structure Of Human Phosphogluconate Dehydrogenase In Complex With Nadph At 2.53a [OS=Homo sapiens]	0.982213	0.948617	1.0415	0.923695	1.10341	0.910643		0.990777	0.97925	0.988366	0.873371
75516812	NADH dehydrogenase (ubiquinone) 1 alpha subcomplex, 4, 9kDa [OS=Homo sapiens]	1.02723	0.811268	0.819718	0.874636	0.931001	0.819242		0.886072	0.87496	0.987459	0.893112
530404919	PREDICTED: serine/threonine-protein kinase Nek9 isoform X1 [OS=Homo sapiens]	1.01584	1.05347	0.989109	0.99403	0.9801	1.04577		1.01947	1.00663	0.987407	0.663122
6841248	HSPC299 [OS=Homo sapiens]	1.12098	1.29301	1.08657	1.2761	1.10944	1.07028		1.16685	1.15194	0.987222	0.876144
578832288	PREDICTED: microtubule-associated protein RP/EB family member 2 isoform X2 [OS=Homo sapiens]	1.23733	1.24194	1.10484	1.1067	1.11918	1.31215		1.1947	1.17934	0.987144	0.857574
119581485	peptidylprolyl isomerase A-like, isoform CRA_c [OS=Homo sapiens]	0.999012	0.977273	0.928854	0.907545	1.0627	0.896918		0.968379	0.955721	0.986928	0.836394
134047749	Cytoplasmic dynein 1 light intermediate chain 1 [OS=Homo sapiens]	1.03895	1.09895	1.04737	1.09158	0.958947	1.09158		1.06175	1.04737	0.986451	0.779435
119607988	proteasome (prosome, macropain) subunit, beta type, 7, isoform CRA_a [OS=Homo sapiens]	0.953802	0.858518	1.07507	0.851638	0.973988	1.02216		0.962464	0.949261	0.986283	0.877889
186972758	Chain B, Crystal Structures Of Human Tryptophanyl-Trna Synthetase In Complex With Tryptophanamide And Atp [OS=Homo sapiens]	1.15632	1.03961	1.21413	1.1889	1.0587	1.11526		1.13669	1.12095	0.986157	0.817004
345111083	Chain D, Human Myeloperoxidase Inactivated By Tx2 [OS=Homo sapiens]	0.835938	0.921007	0.809896	0.984464	0.907604	0.638594		0.855613	0.843554	0.985906	0.91805
119592011	enolase 1, (alpha), isoform CRA_a [OS=Homo sapiens]	1.0092	1.02147	1.11554	1.0222	1.0074	1.07188		1.04874	1.03383	0.985781	0.720554
532138023	Chain A, Human Transketolase In Covalent Complex With Donor Ketose D-xylulose- 5-phosphate, Crystal 1 [OS=Homo sapiens]	0.989205	0.947988	0.966634	0.933729	0.994065	0.933729		0.967942	0.953841	0.985432	0.578903
119625894	phosphoribosylaminoimidazole carboxylase, phosphoribosylaminoimidazole succinocarboxamide synthetase, isoform CRA_a [OS=Homo sapiens]	1.05433	0.935614	1.09658	1.01088	1.00218	1.02829		1.02884	1.01378	0.985365	0.773031
20141946	DNA topoisomerase 2-beta [OS=Homo sapiens]	0.850791	0.83498	1.3834	0.983168	0.935644	1.10495		1.02306	1.00792	0.985205	0.939425
704360891	Chain L, Crystal Structure Of The Ring1b/bmi1/ubch5c Prc1 Ubiquitylation Module Bound To The Nucleosome Core Particle [OS=Homo sapiens]	1.11823	1.19779	0.98453	0.97732	1.0866	1.1866		1.10018	1.08351	0.98484	0.856882
194387688	unnamed protein product [OS=Homo sapiens]	0.87575	0.676093	0.946015	0.75	0.841155	0.868231		0.832619	0.819795	0.984598	0.891682
189054227	unnamed protein product [OS=Homo sapiens]	0.976303	1.05213	0.913744	1.00884	0.945972	0.942043		0.980727	0.965619	0.984595	0.756468
119588891	coatomer protein complex, subunit beta, isoform CRA_a [OS=Homo sapiens]	0.996852	1.02204	1.10913	0.986014	1.08392	1.00799		1.04267	1.02597	0.983985	0.730128
119585727	chromosome 3 open reading frame 63, isoform CRA_e [OS=Homo sapiens]	0.759669	0.990792	0.787293	0.845776	0.916503	0.734774		0.845918	0.832351	0.983962	0.88753
119572190	splicing factor 3b, subunit 3, 130kDa, isoform CRA_c [OS=Homo sapiens]	1.09969	1.08395	1.09549	1.06315	1.11905	1.04244		1.09304	1.07488	0.983386	0.480289
119582091	annexin A6, isoform CRA_c [OS=Homo sapiens]	0.886266	0.949571	1.55687	1.07288	0.994641	1.26688		1.1309	1.11147	0.982816	0.936331
170785131	Chain B, Crystal Structure Of The Rp2-arl3 Complex Bound To Gppnhp [OS=Homo sapiens]	1.02684	1.01988	1.00994	1.0485	1.00097	0.953443		1.01889	1.00097	0.982415	0.555364
119627328	ubiquinol-cytochrome c reductase hinge protein, isoform CRA_b, partial [OS=Homo sapiens]	1.34157	1.17303	1.07416	1.26638	0.914071	1.34372		1.19625	1.17472	0.982	0.895256
8099342	core histone macroH2A2.2 [OS=Homo sapiens]	1.10224	1.164	0.972311	0.906806	0.996859	1.27644		1.07952	1.06003	0.981953	0.883509
767988616	PREDICTED: rho GTPase-activating protein 17 isoform X1 [OS=Homo sapiens]	1.00293	0.969697	0.915934	0.958743	0.979371	0.897839		0.962854	0.945318	0.981787	0.644803
119598070	sorting nexin 1, isoform CRA_b, partial [OS=Homo sapiens]	1.0191	0.984925	0.970854	0.898662	1.11185	0.907266		0.991625	0.972594	0.980808	0.80228
119570644	hCG1994130, isoform CRA_d [OS=Homo sapiens]	1.1716	1.19882	1.22367	1.06338	1.25469	1.20657		1.19803	1.17488	0.980681	0.716614
119570374	ectonucleoside triphosphate diphosphohydrolase 1, isoform CRA_c [OS=Homo sapiens]	1.18967	1.03479	1.09989	1.13453	0.991525	1.13136		1.10812	1.08581	0.979864	0.749067
215490089	Histone deacetylase complex subunit SAP18 [OS=Homo sapiens]	0.620192	0.548077	1.63365	0.894221	0.970617	0.87953		0.933974	0.914789	0.979459	0.959101
117574238	CDW3/SMU1 [OS=Homo sapiens]	0.910448	1.00299	0.997015	0.973735	0.922179	0.95428		0.970149	0.950065	0.979298	0.580756
74753323	Switch-associated protein 70 [OS=Homo sapiens]	0.971899	0.997093	0.930233	0.904245	0.990128	0.942744		0.966408	0.945706	0.978578	0.547828
194388088	unnamed protein product [OS=Homo sapiens]	0.807726	1.04741	0.825285	0.766578	1.09461	0.761273		0.893474	0.874153	0.978375	0.892757
62088544	Diaphanous 1 variant [OS=Homo sapiens]	0.991089	1.0099	0.918812	0.907571	1.01377	0.935103		0.973267	0.952147	0.978299	0.643234
189054908	unnamed protein product [OS=Homo sapiens]	1.26761	1.20775	1.01995	1.21128	1.11836	1.0896		1.1651	1.13975	0.97824	0.775647
194379576	unnamed protein product [OS=Homo sapiens]	1.0241	1.03058	0.665431	0.806982	1.04312	0.810062		0.906704	0.886721	0.977962	0.896183
119620513	ribosomal protein S27a, isoform CRA_c [OS=Homo sapiens]	0.793785	0.701507	1.34275	0.951098	1.05589	0.768463		0.946014	0.92515	0.977945	0.928045
767943517	PREDICTED: utrophin isoform X2 [OS=Homo sapiens]	0.920593	0.666667	1.07155	0.8659	0.889847	0.84387		0.886271	0.866539	0.977736	0.876219
38511857	Golgi apparatus protein 1 [OS=Homo sapiens]	0.995939	1.04162	0.942132	1.00473	1.01985	0.888469		0.993232	0.971014	0.977631	0.682644
47678403	dJ1014D13.1 [OS=Homo sapiens]	1.09626	1.01711	1.02246	1.00795	0.872763	1.18489		1.04528	1.02187	0.977606	0.815441
167887749	vimentin variant 1 [OS=Homo sapiens]	0.964611	0.992922	1.14055	1.00204	1.01427	1.01223		1.03269	1.00951	0.977555	0.693407
11493700	PC3-96 [OS=Homo sapiens]	0.948093	0.825212	1.36441	1.02183	0.934524	1.11012		1.0459	1.02216	0.977294	0.896167
119573777	S100 calcium binding protein A11 (calgizzarin) [OS=Homo sapiens]	1.15733	1.21931	1.41001	1.2285	1.15312	1.31802		1.26222	1.23322	0.977023	0.762744
529280787	Chain B, Human Epidermal Fatty Acid-binding Protein (fabp5) In Complex With The Inhibitor Bms-309413 [OS=Homo sapiens]	0.978744	0.985507	1.01643	0.938322	0.877654	1.09606		0.993559	0.970677	0.97697	0.746718
119616770	microsomal glutathione S-transferase 1, isoform CRA_c [OS=Homo sapiens]	0.966958	1.0758	1.0243	1	0.938227	1.05819		1.02235	0.998806	0.976969	0.64115
749197041	Chain A, Structure Of Paxx [OS=Homo sapiens]	0.88577	0.837367	1.1878	0.879048	0.948571	1.01619		0.970313	0.947937	0.976939	0.857124
119597086	actin related protein 2/3 complex, subunit 1B, 41kDa, isoform CRA_a [OS=Homo sapiens]	0.977799	1.04247	0.850386	0.938154	0.964795	0.901047		0.956885	0.934665	0.976779	0.727238
177205	92 kDa type IV collagenase [OS=Homo sapiens]	0.983556	1.75642	0.549846	1.12934	1.60618	0.476834		1.09661	1.07079	0.976452	0.959785
119615437	amine oxidase (flavin containing) domain 2, isoform CRA_a [OS=Homo sapiens]	0.931818	1.04167	0.749053	0.864865	0.923745	0.869691		0.907513	0.8861	0.976406	0.818523
469474583	Chain B, Complex Structure Of Ospi And Ubc13 [OS=Homo sapiens]	1.00317	1.08254	1.08677	1.02484	1.01553	1.05694		1.0575	1.03244	0.976303	0.449708
18204183	RAB24, member RAS oncogene family [OS=Homo sapiens]	1.12977	1.0792	0.753817	0.991828	1.02349	0.875383		0.987595	0.963568	0.975671	0.858177
119579287	TBC1 domain family, member 2, isoform CRA_b [OS=Homo sapiens]	1.08969	1.06804	0.902062	1.05697	0.933202	0.995088		1.01993	0.995088	0.975643	0.737751
119580214	hCG2011153, isoform CRA_d [OS=Homo sapiens]	1.05131	1.11623	1.05759	1.08059	1.03292	1.03178		1.07504	1.04843	0.975244	0.367054
62087344	chaperonin containing TCP1, subunit 3 (gamma) variant [OS=Homo sapiens]	1.00503	0.993964	1.08954	0.991168	0.986261	1.03435		1.02951	1.00393	0.975148	0.491564
193506674	Chain A, Crystal Structure Of Human Phosphoglycerate Kinase Bound To 3-Phosphoglycerate And L-Adp [OS=Homo sapiens]	1.02689	1.05171	1.0486	0.990731	0.958805	1.09887		1.0424	1.01613	0.974804	0.57513
119606561	hCG2017627, isoform CRA_b [OS=Homo sapiens]	0.909696	0.913498	1.0865	0.875136	0.968512	0.9924		0.969899	0.945349	0.974689	0.737853
62087818	eukaryotic translation initiation factor 4 gamma, 3 variant [OS=Homo sapiens]	1.03663	1.12986	1.10433	1.0456	1.21933	0.92291		1.09027	1.06261	0.974633	0.774857
6523823	HP1-BP74 protein [OS=Homo sapiens]	0.932372	0.857529	0.909829	0.877982	0.89633	0.856881		0.89991	0.877064	0.974613	0.411233
194294543	collagen type IV alpha-3-binding protein isoform 3 [OS=Homo sapiens]	0.960159	0.976096	0.997012	0.9778	0.952573	0.927346		0.977756	0.952573	0.974245	0.235564
530427472	PREDICTED: rho guanine nucleotide exchange factor 18 isoform X2 [OS=Homo sapiens]	0.910407	0.9819	0.947511	0.902439	1.03512	0.827317		0.946606	0.921626	0.973611	0.716869
67464296	Chain C, Crystal Structure Of Human B Type Phosphoglycerate Mutase [OS=Homo sapiens]	0.985552	0.894737	1.23117	0.937126	0.949102	1.14172		1.03715	1.00931	0.97316	0.828478
119594345	dihydroxyacetone kinase 2 homolog (yeast), isoform CRA_b [OS=Homo sapiens]	1.19374	1.1949	0.989559	1.09503	1.03348	1.15767		1.12606	1.09539	0.972763	0.711073
1168056	ornithine aminotransferase, OAT [OS=Homo sapiens]	0.794991	0.615955	1.54545	1.11574	0.880203	0.878173		0.985467	0.958037	0.972166	0.930492
119574685	cell division cycle and apoptosis regulator 1, isoform CRA_a [OS=Homo sapiens]	1.05357	1.08403	1.06933	1.02472	1.09269	1		1.06898	1.03913	0.972083	0.362688
56118221	Amyloid beta A4 precursor protein-binding family B member 1-interacting protein [OS=Homo sapiens]	1.02451	1.12549	0.932353	0.97556	1.02851	0.991853		1.02745	0.998642	0.971961	0.645068
1098637	fragile X mental retardation syndrome related protein [OS=Homo sapiens]	1.00203	1.10142	1.01623	0.970779	1.10606	0.953463		1.03989	1.0101	0.971352	0.630925
30581141	proteasome activator complex subunit 1 isoform 2 [OS=Homo sapiens]	1.03659	0.980691	1.01931	0.992087	0.979228	0.978239		1.0122	0.983185	0.971339	0.165301
122939208	nuclear autoantigen Sp-100 isoform 1 [OS=Homo sapiens]	1.10041	1.12526	0.906832	1.03579	1.0317	0.974438		1.04417	1.01397	0.971083	0.695806
62088094	suppressor of Ty 5 homolog variant [OS=Homo sapiens]	1.02796	1.24409	0.943011	1.06325	0.752008	1.30622		1.07168	1.0405	0.970897	0.873443
190247	snRNP polypeptide B [OS=Homo sapiens]	1.00832	1.0842	1.12474	1.00401	0.993988	1.12525		1.07242	1.04108	0.97078	0.594508
119627912	Tyrosyl-tRNA synthetase, isoform CRA_a [OS=Homo sapiens]	1.09054	1.1119	0.948118	0.962777	1.00805	1.08753		1.05019	1.01945	0.970732	0.651284
530380347	PREDICTED: glucosamine-6-phosphate isomerase 1 isoform X2 [OS=Homo sapiens]	1.1551	1.13124	0.993492	0.980866	0.893253	1.30916		1.09328	1.06109	0.970564	0.824871
12052892	Hypothetical protein [OS=Homo sapiens]	0.931104	0.957447	0.966565	0.872642	0.923585	0.974528		0.951706	0.923585	0.970452	0.419409
18043726	Heat shock 70kDa protein 8 [OS=Homo sapiens]	1.07668	1.06933	1.03046	1.02669	1.00719	1.04723		1.05882	1.02704	0.969979	0.159454
42560548	Poly(RC)-binding protein 1 [OS=Homo sapiens]	0.940877	1.02752	1.19878	0.996024	0.89662	1.17793		1.05573	1.02353	0.9695	0.787857
119611367	aspartyl-tRNA synthetase 2 (mitochondrial), isoform CRA_b [OS=Homo sapiens]	0.944842	1.01328	1.1665	1.04915	1.01605	0.963892		1.04154	1.0097	0.969427	0.673071
119586065	chromosome 14 open reading frame 166, isoform CRA_c [OS=Homo sapiens]	1.08333	1.10874	0.884146	0.974542	1.05092	0.956212		1.02541	0.99389	0.969264	0.702213
194387828	unnamed protein product [OS=Homo sapiens]	1.16736	1.03616	0.958678	1.01091	0.9375	1.11607		1.05406	1.02149	0.969102	0.70465
27802522	steroid hydroxylase [OS=Homo sapiens]	0.931697	1.0683	1.17396	1.15565	0.929807	0.989827		1.05799	1.02509	0.96891	0.752459
119597726	hCG2001986, isoform CRA_b [OS=Homo sapiens]	1.06591	1.06797	1.03296	1.12772	1.01782	0.921782		1.05561	1.02244	0.968577	0.613044
14043107	FSCN1 protein, partial [OS=Homo sapiens]	0.936759	0.884387	1.01581	0.899232	0.891555	0.956814		0.945652	0.915867	0.968503	0.530201
955264593	Chain A, Structure Of Human Leukotriene A4 Hydrolase In Complex With Inhibitor H1 [OS=Homo sapiens]	1.05149	1.05046	0.953656	1.00794	1.03175	0.919643		1.01854	0.986442	0.968488	0.532727
119610151	Fatty acid synthase [OS=Homo sapiens]	0.977362	0.990157	0.972441	0.990458	0.955153	0.900763		0.979987	0.948791	0.968167	0.306221
189067542	unnamed protein product [OS=Homo sapiens]	1.08634	0.863436	0.805286	0.996976	0.996976	0.672379		0.918355	0.888777	0.967792	0.840767
115206	C-1-tetrahydrofolate synthase, cytoplasmic [OS=Homo sapiens]	1.087	1.10168	1.04717	1.00211	0.969409	1.15717		1.07862	1.0429	0.966884	0.584627
194381616	unnamed protein product [OS=Homo sapiens]	0.891892	0.85447	1.33264	1.00557	0.935993	1.0334		1.02633	0.991651	0.966207	0.835201
221041674	unnamed protein product [OS=Homo sapiens]	1.0342	1.14233	0.859519	0.932362	1.13424	0.866805		1.01201	0.977801	0.966192	0.781199
416017	phosphomannose isomerase [OS=Homo sapiens]	1.14629	1.05677	1.2631	1.03891	1.22608	1.08307		1.15539	1.11602	0.965927	0.657053
223460528	Smarca4 protein [OS=Homo sapiens]	0.996223	1.08687	0.847025	0.989648	0.841615	0.996894		0.976708	0.942719	0.965201	0.713816
119573462	farnesyl diphosphate synthase (farnesyl pyrophosphate synthetase, dimethylallyltranstransferase, geranyltranstransferase), isoform CRA_b [OS=Homo sapiens]	0.904339	0.959566	1.00394	0.881	0.937	0.95		0.95595	0.922667	0.965183	0.404569
17512153	Proteasome (prosome, macropain) 26S subunit, non-ATPase, 12 [OS=Homo sapiens]	0.961078	0.992016	1.06886	0.979671	0.987415	0.947725		1.00732	0.971604	0.964545	0.356138
119619953	thymosin, beta 10, isoform CRA_a, partial [OS=Homo sapiens]	1.3881	1.24167	1.14048	1.4518	1.07549	1.10918		1.25675	1.21216	0.96452	0.766149
119593184	Rho GTPase activating protein 4, isoform CRA_b [OS=Homo sapiens]	1.0546	1.0273	0.983822	0.93198	0.996954	1.02741		1.02191	0.985448	0.964322	0.354926
119612265	ATPase, H+ transporting, lysosomal 42kDa, V1 subunit C1, isoform CRA_a [OS=Homo sapiens]	0.938542	1.02083	1.18333	1.02941	0.985769	1.01518		1.04757	1.01012	0.964251	0.63524
194385382	unnamed protein product [OS=Homo sapiens]	1.03787	1.18936	0.946776	1.02376	1.06238	0.974257		1.058	1.02013	0.964207	0.64104
119596925	leucine-rich repeats and calponin homology (CH) domain containing 4, isoform CRA_a [OS=Homo sapiens]	1.0586	1.01537	0.857829	0.957916	0.950902	0.916834		0.977265	0.941884	0.963795	0.600523
319918873	CORO7-PAM16 protein [OS=Homo sapiens]	0.960076	0.959125	1.01616	0.939394	0.982405	0.906158		0.978454	0.942652	0.96341	0.28497
15079675	Cleavage and polyadenylation specific factor 3, 73kDa [OS=Homo sapiens]	1.07545	0.953722	0.788732	1.03842	1.04247	0.632963		0.939302	0.904617	0.963074	0.83822
930625174	anti-HIV-1 immunoglobulin light chain variable region, partial [OS=Homo sapiens]	1.20533	1.29418	0.674235	1.07963	1.19648	0.779731		1.05791	1.01861	0.962852	0.872581
66360323	Chain A, Structure Of Erh (Enhencer Of Rudimentary Gene) [OS=Homo sapiens]	1.26842	1.10947	1.02842	1.04325	1.00527	1.22996		1.13544	1.09283	0.962471	0.688904
12655033	SEC22B protein [OS=Homo sapiens]	0.927574	0.904887	0.726003	0.851468	0.830743	0.779793		0.852821	0.820668	0.962297	0.657333
119593694	benzodiazapine receptor (peripheral), isoform CRA_a [OS=Homo sapiens]	0.931174	1.00709	1.21356	1.03438	0.997978	1		1.05061	1.01079	0.962096	0.664529
119582252	leucyl-tRNA synthetase, isoform CRA_a [OS=Homo sapiens]	1.10669	1.01046	1.14435	1.0082	0.951844	1.17725		1.08717	1.04577	0.961916	0.626169
578822553	PREDICTED: chromodomain-helicase-DNA-binding protein 4 isoform X2 [OS=Homo sapiens]	0.878428	0.900366	0.781536	0.80154	0.83148	0.828914		0.853443	0.820644	0.961569	0.433887
158255300	unnamed protein product [OS=Homo sapiens]	1.15285	1.09042	0.977395	0.97151	1.0019	1.12346		1.07356	1.03229	0.96156	0.583158
133925811	transportin-1 isoform 1 [OS=Homo sapiens]	1.04264	1.07513	1.0203	0.957214	1.03483	1.02488		1.04602	1.00564	0.961392	0.237728
307106	Lamin B [OS=Homo sapiens]	1.02834	1.00709	1.02632	0.936683	0.976884	1.02814		1.02058	0.98057	0.960796	0.216887
2499325	NADH dehydrogenase [ubiquinone] iron-sulfur protein 8, mitochondrial [OS=Homo sapiens]	1.06918	1.00524	0.973795	0.955179	1.07769	0.893426		1.01607	0.975432	0.960002	0.541635
768031487	PREDICTED: myotubularin-related protein 5 isoform X1 [OS=Homo sapiens]	0.944593	0.892761	0.898123	0.932159	0.851982	0.84141		0.911826	0.875184	0.959814	0.329607
189065512	unnamed protein product [OS=Homo sapiens]	1.10451	1.01025	0.959016	0.959163	0.984064	1.00697		1.02459	0.9834	0.959798	0.40979
193506634	Chain B, Crystal Structure Of Synbindin [OS=Homo sapiens]	1.21397	0.769401	1.41463	0.935549	1.0282	1.29708		1.13267	1.08694	0.95963	0.845032
27503546	FKBP5 protein [OS=Homo sapiens]	0.909875	0.987536	0.930968	0.863859	0.946131	0.903036		0.942793	0.904342	0.959216	0.311199
768015557	PREDICTED: regulator of G-protein signaling 19 isoform X2 [OS=Homo sapiens]	1.08434	1	1.33406	1.32748	0.966942	0.984504		1.13947	1.09298	0.959199	0.778306
157743245	WD repeat-containing protein 43 [OS=Homo sapiens]	0.729683	0.49444	0.994867	0.588028	0.789613	0.75		0.739664	0.709214	0.958833	0.855803
308818195	Dihydropyrimidinase-related protein 2 isoform 1 [OS=Homo sapiens]	0.977099	0.895992	0.930344	0.920276	0.898622	0.869094		0.934478	0.895997	0.958821	0.238421
768037765	PREDICTED: moesin isoform X1 [OS=Homo sapiens]	1.00098	1.00392	0.948039	0.93386	0.955577	0.94077		0.984314	0.943402	0.958437	0.100794
18088261	Calcium binding protein 39 [OS=Homo sapiens]	0.95992	0.981964	1.06112	0.935484	0.976815	0.964718		1.001	0.959005	0.958045	0.273143
11640562	MSTP017 [OS=Homo sapiens]	1.03213	1.111	0.881207	0.860599	1.03802	0.997696		1.00811	0.965438	0.957667	0.646449
60477738	cullin 4A [OS=Homo sapiens]	1.02576	1.11132	1.00552	0.924025	1.0924	0.992813		1.04753	1.00308	0.957566	0.490726
767953162	PREDICTED: protein FAM49B isoform X2 [OS=Homo sapiens]	0.906061	0.90202	1.16869	0.894886	0.999053	0.956439		0.992256	0.950126	0.957542	0.674867
119619926	capping protein (actin filament), gelsolin-like, isoform CRA_a [OS=Homo sapiens]	1.02556	1.02249	1.10941	0.95459	0.842053	1.22606		1.05249	1.00757	0.95732	0.721635
380764080	Chain B, Crystal Structure Of C-Terminal Truncation Of Udp-Glucose Pyrophosphorylase Of Homo Sapiens [OS=Homo sapiens]	0.979508	1.03689	1.04303	0.939481	0.960615	1.02594		1.01981	0.975344	0.956399	0.24862
1090980	Histamine N-methyltransferase [OS=Homo sapiens]	1.09795	1.13671	1.01615	0.932008	0.887029	1.2887		1.0836	1.03591	0.95599	0.736042
111305821	valosin-containing protein [OS=Homo sapiens]	1.05989	1.09412	1.18503	0.994898	1.03776	1.15918		1.11301	1.06395	0.955915	0.471417
294862256	succinyl-CoA ligase [GDP-forming] subunit beta, mitochondrial isoform 1 precursor [OS=Homo sapiens]	1.07089	1.20945	1.06874	1	1.11145	1.08815		1.11636	1.06653	0.955363	0.435833
954170033	mitochondrial carrier homolog 2 isoform 1x [OS=Homo sapiens]	1.07971	1.0352	1.1294	1.01511	1.08761	0.995972		1.08144	1.0329	0.955117	0.28099
119608559	mitochondrial ribosomal protein S2, isoform CRA_a [OS=Homo sapiens]	0.811467	1.13217	0.929057	1.03387	0.929445	0.779868		0.957564	0.914393	0.954916	0.735531
12803113	Elongation factor Tu GTP binding domain containing 2 [OS=Homo sapiens]	1.04995	0.961264	1.10499	0.961014	1.0117	1.00292		1.03874	0.991878	0.954889	0.353611
16924231	ribosomal protein S19, partial [OS=Homo sapiens]	0.946734	0.922613	1.15578	0.905378	0.971116	1.01195		1.00838	0.962815	0.954819	0.600683
74749827	Anoctamin-5 [OS=Homo sapiens]	1.06359	1.15487	0.701538	0.951168	1.10722	0.729299		0.973333	0.929229	0.954687	0.815079
530427837	PREDICTED: valine--tRNA ligase isoform X1 [OS=Homo sapiens]	1.01556	0.964008	0.865759	0.871119	0.955786	0.888993		0.948444	0.905299	0.954511	0.444689
119618340	hypothetical protein MGC15619, isoform CRA_b [OS=Homo sapiens]	0.926074	1.06593	0.917083	0.945298	1.02303	0.808061		0.969697	0.925464	0.954385	0.606258
99031719	Chain B, Human Adenine Phosphoribosyltransferase Complexed With Amp, In Space Group P1 At 1.76 A Resolution [OS=Homo sapiens]	1.01193	1.12798	1.29501	0.9846	0.998973	1.29363		1.14497	1.0924	0.954084	0.706533
116063568	Torsin-4A [OS=Homo sapiens]	1.05158	1.08105	1.01789	1.02293	0.979063	1.00299		1.05018	1.00166	0.953804	0.0943884
12654837	TRNA methyltransferase 6 homolog (S. cerevisiae) [OS=Homo sapiens]	0.936556	1.01913	1.14703	0.979452	1.09393	0.885519		1.03424	0.986301	0.953649	0.606585
111599675	Sorting nexin 18 [OS=Homo sapiens]	0.794823	1.03452	1.11218	0.91269	0.943147	0.948223		0.980505	0.934687	0.953271	0.658569
189065316	unnamed protein product [OS=Homo sapiens]	1.41846	1.28951	1.2933	1.36304	1.0413	1.40978		1.33375	1.27138	0.953231	0.63961
20141187	Cytochrome c oxidase subunit 7A-related protein, mitochondrial [OS=Homo sapiens]	1.12309	1.06816	0.944049	1.05385	0.9375	0.997115		1.0451	0.996154	0.953166	0.478697
119619964	Succinate-CoA ligase, GDP-forming, alpha subunit [OS=Homo sapiens]	1.07023	1.06709	0.863732	0.96673	0.984791	0.908745		1.00035	0.953422	0.953089	0.550437
478813	nonhistone chromosomal protein HMG-1 [OS=Homo sapiens]	1.011	0.941	0.978	0.882353	1.04706	0.862745		0.976667	0.930719	0.952955	0.498763
317373384	prolow-density lipoprotein receptor-related protein 1 [OS=Homo sapiens]	0.963563	1.20142	1.02126	1.06693	0.949051	1.01798		1.06208	1.01132	0.95221	0.557312
222079990	TBC1 domain family, member 9B [OS=Homo sapiens]	0.820937	0.769513	1.33976	0.900391	0.963867	0.923828		0.976737	0.929362	0.951497	0.808563
10440158	unnamed protein product [OS=Homo sapiens]	1.33774	1	0.233962	0.819887	0.947467	0.678236		0.857233	0.815197	0.950963	0.906381
1082038	GOS3 is human homolog of mouse FOSB gene [OS=Homo sapiens]	0.839154	0.692096	0.765625	0.694915	0.767172	0.721677		0.765625	0.727921	0.950755	0.47092
119581230	signal transducer and activator of transcription 3 (acute-phase response factor), isoform CRA_g [OS=Homo sapiens]	0.910351	0.973198	0.967652	0.891743	0.953211	0.863303		0.9504	0.902752	0.949865	0.225465
118138468	Chain A, Crystal Structure Of Dual Specificity Protein Phosphatase 23 From Homo Sapiens In Complex With Ligand Malate Ion [OS=Homo sapiens]	1.04842	1.06842	1.14526	0.989723	1.08325	1.02364		1.08737	1.0322	0.949267	0.242201
158259627	unnamed protein product [OS=Homo sapiens]	1.00622	1.08817	0.993776	0.930255	1.01179	0.989194		1.02939	0.977079	0.949181	0.243814
768002512	PREDICTED: unconventional myosin-IXb isoform X1 [OS=Homo sapiens]	1.12	1.04	0.891429	0.923154	1.00399	0.969062		1.01714	0.965403	0.949132	0.50619
119607405	Ribosomal protein L7, isoform CRA_a [OS=Homo sapiens]	0.84471	0.797782	0.922355	0.781392	0.771558	0.881241		0.854949	0.811397	0.949059	0.436828
119614889	dynein, light chain, LC8-type 2, isoform CRA_a, partial [OS=Homo sapiens]	0.874263	0.982318	1.08546	0.963768	0.833333	0.992754		0.980681	0.929952	0.948271	0.552081
119586519	Phosphoenolpyruvate carboxykinase 2 (Mitochondrial) [OS=Homo sapiens]	0.846405	0.8061	1.58932	0.981424	1.00619	1.08566		1.08061	1.02442	0.948005	0.83737
194382432	unnamed protein product [OS=Homo sapiens]	1.48611	0.855159	1.02778	1.15784	0.978814	1.0572		1.12302	1.06462	0.948	0.77978
193785569	unnamed protein product [OS=Homo sapiens]	0.973147	1.1203	1.19119	1.02984	0.894033	1.1893		1.09488	1.03772	0.947796	0.620865
14278250	Chain A, Crystal Structure Of The Catalytic Domain Of A New Human Thioredoxin-Like Protein [OS=Homo sapiens]	1.02639	1.06551	0.719745	0.765782	1.05764	0.840805		0.937216	0.888076	0.947568	0.743345
12655185	HNRPR protein [OS=Homo sapiens]	1.05076	0.981641	1.24406	1.00817	0.982635	1.11338		1.09215	1.03473	0.947422	0.550242
119576362	nucleoporin 155kDa, isoform CRA_a [OS=Homo sapiens]	1.02959	0.956607	1.13116	0.988743	1.03096	0.93152		1.03912	0.98374	0.946706	0.395525
119570476	insulin-degrading enzyme, isoform CRA_a [OS=Homo sapiens]	0.996055	1.05523	1.11637	0.926082	1.00739	1.06441		1.05588	0.999296	0.946407	0.346451
119583765	proline synthetase co-transcribed homolog (bacterial), isoform CRA_b [OS=Homo sapiens]	1.00688	0.984267	1.03245	0.952839	0.92204	0.986526		1.00787	0.953802	0.946357	0.0806402
530389143	PREDICTED: plectin isoform X3 [OS=Homo sapiens]	1.00905	1.01006	1.00302	0.961538	0.938856	0.959566		1.00738	0.95332	0.946338	0.00204462
315364769	Chain G, Crystal Structure Of Human Rnase H2 Complex [OS=Homo sapiens]	0.855086	0.93762	1.06814	0.819139	0.991388	0.896651		0.953615	0.902392	0.946286	0.554672
119605027	glycosyltransferase 25 domain containing 1, isoform CRA_a [OS=Homo sapiens]	1.18904	1.16112	0.904404	1.01988	1.05567	1.00398		1.08485	1.02651	0.946216	0.559854
768021775	PREDICTED: pyridoxal kinase isoform X1 [OS=Homo sapiens]	1.09967	1.32069	0.895991	1.08615	1.05744	0.993846		1.10545	1.04581	0.946048	0.659735
119581895	dedicator of cytokinesis 2, isoform CRA_a [OS=Homo sapiens]	0.992521	1.19231	1.03739	1.00806	1.00201	1.03726		1.07407	1.01578	0.945724	0.396777
10438061	unnamed protein product [OS=Homo sapiens]	1.14066	1.04835	0.950549	0.892528	1	1.07574		1.04652	0.989423	0.945441	0.496429
57997018	Hypothetical protein [OS=Homo sapiens]	1.1085	1.00614	1.01535	1.01185	0.976308	0.969398		1.04333	0.985851	0.944908	0.178176
194374815	unnamed protein product [OS=Homo sapiens]	0.971972	1.06106	0.985986	0.900675	0.988428	0.962392		1.00634	0.950498	0.94451	0.215379
193785588	unnamed protein product [OS=Homo sapiens]	0.970971	1.02002	1.04505	0.94227	0.927593	0.997065		1.01201	0.955643	0.9443	0.136674
530393288	PREDICTED: cytosolic purine 5'-nucleotidase isoform X2 [OS=Homo sapiens]	1.01273	1.11851	0.990206	0.865938	0.989076	1.09235		1.04048	0.982456	0.944231	0.490204
75517087	Eukaryotic translation initiation factor 3, subunit D [OS=Homo sapiens]	0.953443	0.837051	1.01067	0.825207	0.949402	0.869365		0.933721	0.881325	0.943884	0.450298
116805340	glycine--tRNA ligase isoform 1 precursor [OS=Homo sapiens]	0.959826	0.966341	1.30402	0.98497	1.09419	0.968938		1.07673	1.01603	0.943629	0.640353
51599149	RAB18 long isoform 1 [OS=Homo sapiens]	1.13532	1.05963	1.20872	1.03804	0.948949	1.22422		1.13456	1.0704	0.943456	0.523194
37183337	Y081 [OS=Homo sapiens]	0.903475	1.0029	0.998069	0.973346	0.787684	0.976103		0.968147	0.912377	0.942396	0.471719
386981	neutrophil elastase, partial [OS=Homo sapiens]	1.01369	1.24536	0.784946	1.0846	1.06369	0.719582		1.01466	0.955957	0.942143	0.758042
530400731	PREDICTED: SWI/SNF complex subunit SMARCC2 isoform X1 [OS=Homo sapiens]	1.05496	1.0893	0.85476	0.890782	0.973948	0.95992		0.999673	0.94155	0.941858	0.495066
189053988	unnamed protein product [OS=Homo sapiens]	1.0899	1.17475	0.70202	0.936069	0.975191	0.881679		0.988889	0.93098	0.94144	0.715567
194387782	unnamed protein product [OS=Homo sapiens]	0.818272	1.11023	0.976167	0.906219	0.923001	0.905232		0.968222	0.911484	0.941399	0.539035
34851150	ubiquitin-specific protease 7 isoform, partial [OS=Homo sapiens]	1.0693	1.05757	1.06503	0.948767	0.991461	1.06452		1.06397	1.00158	0.941366	0.140158
60551975	PGM1 protein, partial [OS=Homo sapiens]	0.993737	1.04175	1.10856	0.854806	1.01534	1.08896		1.04802	0.986367	0.941175	0.466726
51476294	Hypothetical protein [OS=Homo sapiens]	1.04649	1.15135	0.902703	0.877176	1.14023	0.89942		1.03351	0.972276	0.940748	0.610066
119578834	hCG2040046, isoform CRA_c [OS=Homo sapiens]	1.20108	1.16	0.911351	1.10604	0.962884	1.00954		1.09081	1.02616	0.940729	0.552573
119593227	B-cell receptor-associated protein 31, isoform CRA_b [OS=Homo sapiens]	1.09014	1.11983	0.956522	1.06396	1.00711	0.907614		1.0555	0.992893	0.940688	0.40869
122921498	Chain B, Human Mak3 Homolog In Complex With Acetyl-Coa [OS=Homo sapiens]	1.01772	1.0128	0.846457	0.905325	0.951677	0.849112		0.95899	0.902038	0.940613	0.421277
6841210	HSPC280 [OS=Homo sapiens]	0.852444	0.696	1.25244	0.659722	0.944444	1.02778		0.93363	0.877315	0.939682	0.791898
1008856	ribosomal protein L34 [OS=Homo sapiens]	1.00758	0.827441	0.666667	0.66458	0.908766	0.777281		0.833895	0.783542	0.939618	0.698985
189054305	unnamed protein product [OS=Homo sapiens]	1.04928	1.02977	1.13655	1.03385	0.913926	1.0735		1.07187	1.00709	0.939567	0.327543
12052742	Hypothetical protein [OS=Homo sapiens]	1.13514	1.00483	0.725869	0.878244	0.946108	0.868263		0.955277	0.897538	0.939558	0.663633
119604538	Interleukin enhancer binding factor 3, 90kDa, isoform CRA_b [OS=Homo sapiens]	0.963107	1.07573	0.948544	0.888359	0.960878	0.957061		0.995793	0.935433	0.939385	0.264802
119619804	high-mobility group box 3, isoform CRA_b [OS=Homo sapiens]	1.16648	1.19934	0.841183	1.02505	1.12826	0.858717		1.069	1.00401	0.9392	0.663693
14250114	Eukaryotic translation initiation factor 3, subunit G [OS=Homo sapiens]	0.89781	1	0.82573	0.794227	0.850093	0.913408		0.907847	0.852576	0.939119	0.417295
119580972	ribosomal protein L19, isoform CRA_d [OS=Homo sapiens]	0.841155	0.848375	1.02437	0.813839	0.947282	0.786656		0.904633	0.849259	0.938788	0.515906
530405767	PREDICTED: pro-interleukin-16 isoform X3 [OS=Homo sapiens]	0.995088	1.05796	0.925344	0.929283	1.03386	0.832669		0.992796	0.931939	0.938701	0.431165
12655079	ubiquinol-cytochrome c reductase, complex III subunit VII, 9.5kDa [OS=Homo sapiens]	1.14885	1.08386	0.95283	1.10148	0.91133	0.973399		1.06184	0.995402	0.937427	0.454791
119578719	chromosome 9 open reading frame 19, isoform CRA_a, partial [OS=Homo sapiens]	0.981244	1.03258	0.989141	0.957409	0.873114	0.983141		1.00099	0.937888	0.936963	0.1621
14714839	3-hydroxymethyl-3-methylglutaryl-Coenzyme A lyase [OS=Homo sapiens]	0.896794	0.973948	1.27255	0.990991	1.03904	0.914915		1.04776	0.981648	0.9369	0.611395
12081913	ubiquinol-cytochrome C reductase complex 7.2 kDa protein homologue [OS=Homo sapiens]	1.1039	1.13187	0.91009	1.04465	0.947907	0.954419		1.04862	0.982326	0.936781	0.434528
37547	unnamed protein product [OS=Homo sapiens]	0.99905	1.02849	0.835708	0.925455	0.925455	0.830909		0.954416	0.893939	0.936635	0.422418
384229051	thymidine phosphorylase isoform 2 [OS=Homo sapiens]	1.15054	1.02151	1.16129	1.06243	0.907937	1.15132		1.11111	1.04056	0.936508	0.448765
28317368	TPA: aminopeptidase B [OS=Homo sapiens]	1.08586	1.00838	1.01152	1.03865	1.01982	0.848365		1.03525	0.968946	0.935951	0.369416
6857820	phosphatidylinositol 5-phosphate 4-kinase type-2 alpha [OS=Homo sapiens]	1.09681	1.15005	0.797677	0.909091	1.08202	0.857708		1.01484	0.949605	0.935715	0.639536
13277528	ribosomal protein S27-like [OS=Homo sapiens]	1.09174	0.978593	0.926606	0.951318	0.843813	1.00913		0.998981	0.934753	0.935707	0.402894
194390062	unnamed protein product [OS=Homo sapiens]	0.963037	0.959041	1.21578	0.937804	1.02721	0.970845		1.04595	0.97862	0.935624	0.490711
62897659	TNF receptor-associated protein 1 variant [OS=Homo sapiens]	0.905337	1.16616	0.957704	0.821801	1.00284	1.00948		1.00973	0.944708	0.9356	0.553351
13325110	proteasome (prosome, macropain) activator subunit 2 (PA28 beta) [OS=Homo sapiens]	1.03144	0.921907	1.08012	0.961194	0.965174	0.910448		1.01116	0.945605	0.935172	0.259984
119574488	GTPase, IMAP family member 4, isoform CRA_a [OS=Homo sapiens]	1.06532	1.04995	0.788665	0.87855	1.01959	0.816846		0.96798	0.904995	0.934932	0.590978
158937236	puromycin-sensitive aminopeptidase [OS=Homo sapiens]	1.00503	0.798793	1.23742	0.939365	0.973051	0.930703		1.01375	0.947706	0.934853	0.631421
13399541	Chain B, A Second Divalent Metal Ion In The Active Site Of A New Crystal Form Of Human ApurinicAPYRIMIDINIC ENDONUCLEASE, Ape1, And Its Implications For The Catalytic Mechanism [OS=Homo sapiens]	0.969093	0.874377	1.13659	0.879447	0.959486	0.944664		0.993353	0.927866	0.934074	0.461606
119608929	dynamin 1-like, isoform CRA_c [OS=Homo sapiens]	1.16004	1.13212	0.929108	0.978873	1.08249	0.945674		1.07376	1.00235	0.933497	0.441285
224549005	Splicing factor 45 [OS=Homo sapiens]	1.02004	1.18565	1.06435	1.0064	0.971185	1.07471		1.09001	1.01743	0.933411	0.279569
767922410	PREDICTED: coiled-coil domain-containing protein 12 isoform X2 [OS=Homo sapiens]	1.17609	1.00854	0.740662	0.885624	0.946485	0.897167		0.975098	0.909759	0.932992	0.637046
767908287	PREDICTED: protein Niban isoform X1 [OS=Homo sapiens]	0.988613	1.07764	1.05383	0.936696	0.949555	1.02473		1.04003	0.970326	0.932981	0.142371
57997184	Hypothetical protein [OS=Homo sapiens]	1.1631	1.28346	1.05287	1.0739	0.972872	1.21703		1.16648	1.08793	0.932664	0.46442
183448384	Chain A, Crystal Structure Of Human Nudix Motif 16 (Nudt16) [OS=Homo sapiens]	1.05393	1.0211	0.91442	0.87001	1.00512	0.912999		0.996483	0.929376	0.932656	0.311502
119598231	acidic (leucine-rich) nuclear phosphoprotein 32 family, member A, isoform CRA_b [OS=Homo sapiens]	0.960707	0.969548	1.10609	0.912451	1.0321	0.88716		1.01212	0.943904	0.932605	0.352568
221041248	unnamed protein product [OS=Homo sapiens]	0.949803	1.11417	0.965551	0.919529	1.00098	0.904809		1.00984	0.941773	0.932594	0.322094
530388819	PREDICTED: elongation factor 1-delta isoform X1 [OS=Homo sapiens]	1.05332	0.933602	1.03823	0.893969	0.865759	1.05934		1.00838	0.939689	0.931876	0.388975
14250593	calpain 1, (mu/I) large subunit [OS=Homo sapiens]	1.08792	1.03919	1.08475	0.959325	0.951389	1.08234		1.07062	0.997685	0.931875	0.182042
767999129	PREDICTED: rho-associated protein kinase 1 isoform X1 [OS=Homo sapiens]	1.08215	1.13286	0.941176	0.95569	1.06344	0.92145		1.05206	0.980195	0.931689	0.371963
119582678	S-phase kinase-associated protein 1A (p19A), isoform CRA_d [OS=Homo sapiens]	0.97942	0.955098	0.787652	0.833185	0.886708	0.816236		0.90739	0.845376	0.931657	0.386835
40217847	U5 small nuclear ribonucleoprotein 200 kDa helicase [OS=Homo sapiens]	1.04593	0.967641	1.04697	0.914201	1.00493	0.931953		1.02018	0.950362	0.931562	0.141773
767968242	PREDICTED: nuclear mitotic apparatus protein 1 isoform X3 [OS=Homo sapiens]	0.971292	1.03636	0.849761	0.85139	0.988495	0.821668		0.952472	0.887184	0.931454	0.433332
111306454	Translocase of inner mitochondrial membrane 50 homolog (S. cerevisiae) [OS=Homo sapiens]	0.878641	1.07184	1.00583	0.847689	1.10189	0.803571		0.985437	0.917717	0.931279	0.567689
953768340	MICOS complex subunit MIC19 isoform 1 [OS=Homo sapiens]	1.03302	1.03406	0.959752	0.978866	0.878963	0.960615		1.00894	0.939481	0.931153	0.152282
6005757	FACT complex subunit SPT16 [OS=Homo sapiens]	1.01403	0.947896	0.931864	0.869231	0.908654	0.916346		0.964596	0.898077	0.93104	0.084045
62087564	Replication factor C 5 isoform 1 variant [OS=Homo sapiens]	0.985479	0.70668	1.22362	0.835294	0.938235	0.941176		0.971926	0.904902	0.93104	0.684688
767943789	PREDICTED: syntaxin-11 isoform X2 [OS=Homo sapiens]	1.06989	1.20753	0.97957	1.07049	1.0292	0.931521		1.08566	1.01041	0.930681	0.389489
62089184	COP9 constitutive photomorphogenic homolog subunit 2 variant [OS=Homo sapiens]	1.16075	0.895787	1.26829	1.03296	1.09475	0.966014		1.10828	1.03124	0.930488	0.545445
189069313	unnamed protein product [OS=Homo sapiens]	1.07368	1.00105	1.12632	1	0.988978	0.986974		1.06702	0.991984	0.929679	0.109251
12803185	Nucleophosmin (nucleolar phosphoprotein B23, numatrin) [OS=Homo sapiens]	0.985075	0.972139	0.979104	0.920074	0.815985	0.993494		0.978773	0.909851	0.929584	0.252834
119389231	Chain A, Crystal Structure Of Human Adp-Ribose Pyrophosphatase Nudt5 [OS=Homo sapiens]	1.00109	1.09061	1.08734	0.929843	0.926702	1.09843		1.05968	0.984991	0.929518	0.307051
34098465	Kinectin [OS=Homo sapiens]	0.939896	0.862176	1.11917	0.928977	0.874053	0.911932		0.973748	0.904987	0.929386	0.426754
157830398	Chain A, Human Methionine Aminopeptidase 2 [OS=Homo sapiens]	0.855072	0.92029	1.00414	0.869606	0.918386	0.794559		0.926501	0.860851	0.929141	0.307613
119582947	aldehyde dehydrogenase 1 family, member A1, isoform CRA_a [OS=Homo sapiens]	1.079	1.05509	1.07484	0.918033	1.0666	0.996926		1.06965	0.993852	0.929141	0.156721
767939365	PREDICTED: coagulation factor XIII A chain isoform X2 [OS=Homo sapiens]	0.937243	0.953704	1.21399	0.860947	0.926036	1.09763		1.03498	0.961538	0.929041	0.554826
194385634	unnamed protein product [OS=Homo sapiens]	1.02796	0.96129	1.33978	0.97286	1.03445	1.08455		1.10968	1.03062	0.928756	0.549299
119629382	RAN binding protein 5, isoform CRA_a [OS=Homo sapiens]	1.00839	1.05142	0.885624	0.920773	0.935266	0.879227		0.981812	0.911755	0.928646	0.252461
119569943	chondroitin sulfate proteoglycan 6 (bamacan), isoform CRA_b [OS=Homo sapiens]	1.12277	1.16789	0.848898	0.926993	1.03842	0.948127		1.04652	0.971182	0.928011	0.514094
30582683	ATP synthase, H+ transporting, mitochondrial F0 complex, subunit e [OS=Homo sapiens]	1.15174	1.09062	1.00105	1.05403	0.981336	0.973477		1.08114	1.00295	0.927677	0.197993
530402180	PREDICTED: sister chromatid cohesion protein PDS5 homolog B isoform X3 [OS=Homo sapiens]	1.13782	1.12286	0.963675	0.963673	1.08174	0.94551		1.07479	0.996973	0.927601	0.329853
578814206	PREDICTED: inosine-5'-monophosphate dehydrogenase 1 isoform X1 [OS=Homo sapiens]	1.20732	1.18958	0.905765	1.03388	1.06674	0.962012		1.10089	1.02088	0.927322	0.478543
35493811	RNA-binding protein 39 isoform a [OS=Homo sapiens]	0.9339	0.915958	1.03305	0.869252	0.861136	0.941389		0.960969	0.890592	0.926764	0.188568
119576827	S-adenosylhomocysteine hydrolase-like 1, isoform CRA_b [OS=Homo sapiens]	1.06546	1.13897	0.889225	0.91001	0.965622	0.987867		1.03122	0.954499	0.925604	0.378989
119582644	DEAD (Asp-Glu-Ala-Asp) box polypeptide 46, isoform CRA_c [OS=Homo sapiens]	1.17325	1.02083	1.08224	0.968876	1.00904	1.05422		1.09211	1.01071	0.925469	0.183485
90110781	Nucleolin [OS=Homo sapiens]	0.980433	0.9207	1.14418	0.941872	0.919212	0.95665		1.0151	0.939245	0.925269	0.325112
530368092	PREDICTED: CAD protein isoform X1 [OS=Homo sapiens]	1.01425	1.13377	1.07456	0.964113	1.01649	1		1.0742	0.993534	0.924909	0.0998195
54697128	protein phosphatase 1, regulatory subunit 7 [OS=Homo sapiens]	1.01897	1.08957	1.06428	0.993042	1.02386	0.916501		1.0576	0.9778	0.924542	0.103726
17390641	Toll interacting protein [OS=Homo sapiens]	1.03966	0.96034	0.785647	0.741131	1.08917	0.744966		0.928549	0.858421	0.924476	0.637196
530415128	PREDICTED: tropomyosin alpha-4 chain isoform X2 [OS=Homo sapiens]	0.991036	1.11255	0.826693	0.863874	1.02269	0.821117		0.97676	0.90256	0.924035	0.511352
767979913	PREDICTED: nesprin-3 isoform X2 [OS=Homo sapiens]	1.02686	1.14153	0.909091	0.930049	0.876847	1.03645		1.02583	0.947783	0.923922	0.394483
62088600	EBNA-2 co-activator variant [OS=Homo sapiens]	1.04268	1.05285	0.954268	0.896016	0.971817	0.949466		1.0166	0.939099	0.923766	0.114705
530362268	PREDICTED: microtubule-actin cross-linking factor 1 isoform X1 [OS=Homo sapiens]	1.01377	0.918274	0.878788	0.854613	0.936626	0.805219		0.936945	0.865486	0.923732	0.266945
530365773	PREDICTED: DENN domain-containing protein 4B isoform X3 [OS=Homo sapiens]	1.01216	1.00304	1.01824	1.0472	0.959685	0.794494		1.01114	0.933792	0.9235	0.356165
317373577	Unconventional myosin-Ic [OS=Homo sapiens]	0.948691	1.66702	0.901571	1.06335	1.27873	0.905882		1.17243	1.08265	0.923431	0.756405
119589420	mast cell-expressed membrane protein 1, isoform CRA_b [OS=Homo sapiens]	1.25796	1.17563	0.965971	1.17073	1.08841	0.880081		1.13319	1.04641	0.923421	0.518193
17380155	Nucleolar protein 58 [OS=Homo sapiens]	1.12271	1.12487	1.00538	0.914851	1.03762	1.0505		1.08432	1.00099	0.92315	0.227695
313104266	ubiquitin carboxyl-terminal hydrolase 47 [OS=Homo sapiens]	0.956204	1.06778	1.07091	0.968811	0.920078	0.967836		1.03163	0.952242	0.923046	0.124972
1911429	A0=heterogeneous nuclear ribonucleoprotein [OS=Homo sapiens]	0.954808	0.963462	1.00673	0.874611	0.921244	0.903627		0.975	0.899827	0.9229	0.023324
512125383	Chain A, Crystal Structure Of Human Gdp-l-fucose Synthase With Bound Nadp [OS=Homo sapiens]	1.09924	0.894283	1.18447	0.969932	0.935015	1.02716		1.05933	0.977368	0.922628	0.414938
221219000	inactive phospholipase C-like protein 2 isoform 1 [OS=Homo sapiens]	0.783636	0.954545	0.968182	0.830172	0.878952	0.787715		0.902121	0.832279	0.92258	0.342844
194388426	unnamed protein product [OS=Homo sapiens]	0.932503	1.04258	1.27103	0.926316	0.995215	1.07081		1.08204	0.997448	0.921826	0.477566
189065421	unnamed protein product [OS=Homo sapiens]	1.05205	0.975976	0.88989	0.887283	0.905588	0.896917		0.972639	0.896596	0.921818	0.182006
119610813	Proteasome (Prosome, macropain) subunit, beta type, 6 [OS=Homo sapiens]	0.994629	1.2116	1.03974	0.932153	1	1.05801		1.08199	0.996722	0.921193	0.321572
329666048	Chain B, D-Dopachrome Tautomerase (D-Dt)MACROPHAGE MIGRATION INHIBITORY FACTOR 2 (Mif2) Complexed With Inhibitor 4-Ipp [OS=Homo sapiens]	0.894444	0.77963	0.911111	0.749777	0.902939	0.728406		0.861728	0.793707	0.921064	0.378594
767978014	PREDICTED: ubiquitin carboxyl-terminal hydrolase isozyme L3 isoform X1 [OS=Homo sapiens]	0.653846	0.835165	1.57363	0.878937	0.990157	0.951772		1.02088	0.940289	0.921058	0.790077
18158958	Chain A, Ile260thr Mutant Of Human Urod, Human Uroporphyrinogen Iii Decarboxylase [OS=Homo sapiens]	0.968504	1.06693	0.951772	0.932338	0.861692	0.957214		0.995735	0.917081	0.921009	0.161933
209969703	Protein RCC2 [OS=Homo sapiens]	1.08413	1.07348	0.961661	0.950254	0.996954	0.924873		1.03976	0.95736	0.920753	0.137697
119599038	karyopherin alpha 4 (importin alpha 3), isoform CRA_b [OS=Homo sapiens]	1.10486	1.16432	1.0227	1.05538	1.19808	0.777423		1.0973	1.01029	0.920712	0.540438
29165827	SLC9A3R1 protein, partial [OS=Homo sapiens]	1	1.031	0.921	0.867589	0.939723	0.910079		0.984	0.905797	0.920526	0.114519
119630993	nucleolar protein 5A (56kDa with KKE/D repeat), isoform CRA_e [OS=Homo sapiens]	0.995772	1.07505	0.928118	0.885057	0.985632	0.886973		0.999648	0.919221	0.919545	0.209978
301171133	TPA_exp: peroxisome proliferator activated receptor interacting complex protein [OS=Homo sapiens]	1.02208	1.00421	1.16299	0.957843	0.967647	1.00686		1.06309	0.977451	0.919442	0.177515
119623931	LSM2 homolog, U6 small nuclear RNA associated (S. cerevisiae), isoform CRA_b [OS=Homo sapiens]	1.25581	1.08351	0.90592	0.924755	1.03817	1.02072		1.08175	0.994547	0.919389	0.460784
40254982	protein FAM107B isoform b [OS=Homo sapiens]	1.05863	1.1835	0.944625	0.909091	1.10345	0.916405		1.06225	0.976315	0.9191	0.411537
550545212	Chain A, 14-3-3gamma Complexed With The N-terminal Sequence Of Tyrosine Hydroxylase (residues 1-43) [OS=Homo sapiens]	0.986802	0.967513	1.05787	0.918251	0.8327	1.01616		1.00406	0.92237	0.91864	0.243009
245571	p42=42 kda non-muscle cytoplasmic actin [OS=Homo sapiens]	1.08469	1.3203	0.846906	1.04339	1.11111	0.830688		1.08397	0.995062	0.917982	0.609486
119596872	ARS2 protein, isoform CRA_b [OS=Homo sapiens]	0.94	0.978095	0.927619	0.82808	0.91404	0.870105		0.948571	0.870742	0.917951	0.055518
12653473	proteasome (prosome, macropain) subunit, beta type, 1 [OS=Homo sapiens]	0.960512	0.942369	1.381	0.97355	0.959308	1.08037		1.09463	1.00441	0.917579	0.575771
50403807	Sorting nexin-12 [OS=Homo sapiens]	1.12664	1.14192	1.10153	1.03452	1.10774	0.949791		1.12336	1.03068	0.917499	0.120665
14286234	thioredoxin domain containing 12 (endoplasmic reticulum) [OS=Homo sapiens]	0.76943	0.944301	2.32254	1.2381	1.19153	1.27302		1.34542	1.23422	0.917343	0.832165
15079735	Sorting and assembly machinery component 50 homolog (S. cerevisiae) [OS=Homo sapiens]	0.936902	0.779159	1.14627	0.95664	0.842818	0.825655		0.954111	0.875038	0.917124	0.526065
3204514	Tapasin*01 [OS=Homo sapiens]	1.1748	1.10742	0.761719	0.874053	1.07386	0.84375		1.01465	0.930556	0.917121	0.59768
158259727	unnamed protein product [OS=Homo sapiens]	1.0666	1	1.14048	0.918756	0.994985	1.02608		1.06903	0.97994	0.916667	0.159332
62087562	succinate dehydrogenase complex, subunit A, flavoprotein precursor variant [OS=Homo sapiens]	1.08811	1.09119	0.903689	0.956969	0.929841	0.939196		1.02766	0.942002	0.916644	0.242397
189054354	unnamed protein product [OS=Homo sapiens]	1.12227	1.21507	0.879913	0.867677	1.03838	1.04242		1.07242	0.982828	0.916462	0.480613
33383425	Eukaryotic initiation factor 5A isoform I variant A [OS=Homo sapiens]	0.951784	0.987464	0.894889	0.824513	0.965645	0.806871		0.944712	0.865676	0.916338	0.237963
119573008	Fc fragment of IgE, high affinity I, receptor for; gamma polypeptide, isoform CRA_a [OS=Homo sapiens]	1.22462	1.21166	0.984881	1.11983	0.978306	1.03616		1.14039	1.04477	0.916149	0.338395
13543618	ATP synthase, H+ transporting, mitochondrial F0 complex, subunit B1 [OS=Homo sapiens]	1.0587	1.09514	0.878543	0.958217	0.961931	0.85701		1.0108	0.92572	0.915832	0.321509
7328175	Hypothetical protein [OS=Homo sapiens]	1.00502	1.04714	0.977934	0.905825	0.96699	0.901942		1.01003	0.924919	0.915734	0.0432137
14603253	Phosphoglucomutase 2 [OS=Homo sapiens]	1.00301	1.11847	0.970884	0.901575	0.948819	0.980315		1.03079	0.94357	0.915385	0.158044
193788217	unnamed protein product [OS=Homo sapiens]	1.06674	1.10323	1.01251	0.959804	0.964706	0.988235		1.06083	0.970915	0.915243	0.0317664
119575247	embigin homolog (mouse), isoform CRA_a, partial [OS=Homo sapiens]	1.35355	1.22311	0.995423	1.16077	0.90091	1.20627		1.19069	1.08932	0.914858	0.513066
340545556	FYN-binding protein isoform 3 [OS=Homo sapiens]	1.01167	1.0428	0.822957	0.845785	0.998084	0.788314		0.959144	0.877395	0.914768	0.428661
119604951	Epidermal growth factor receptor pathway substrate 15-like 1, isoform CRA_c [OS=Homo sapiens]	0.803404	1.15149	0.84	0.826974	0.89441	0.83496		0.931631	0.852115	0.914648	0.518562
12653403	mitogen-activated protein kinase kinase 2 [OS=Homo sapiens]	0.858491	1.10168	1.2914	0.945998	1.05497	0.972999		1.08386	0.991321	0.914623	0.514368
55956921	Heterogeneous nuclear ribonucleoprotein A/B isoform b [OS=Homo sapiens]	1.02282	0.931535	1.03216	0.898758	0.820439	1.01146		0.995505	0.91022	0.91433	0.253898
119583566	Serpin peptidase inhibitor, clade B (ovalbumin), member 10 [OS=Homo sapiens]	1.07484	1.10603	0.891892	0.931275	1.02988	0.84761		1.02426	0.936255	0.914084	0.359335
119614243	heterogeneous nuclear ribonucleoprotein A2/B1, isoform CRA_c [OS=Homo sapiens]	0.959245	0.970179	0.994036	0.85657	0.966901	0.84654		0.974486	0.890003	0.913305	0.101657
767923108	PREDICTED: acylamino-acid-releasing enzyme isoform X2 [OS=Homo sapiens]	1.13966	1.13966	1.14078	1.01775	0.961378	1.14301		1.14004	1.04071	0.912874	0.137907
6693616	carbonyl reductase 1 [OS=Homo sapiens]	1	0.802243	1.1315	0.902604	0.859209	0.916104		0.977914	0.892639	0.912799	0.429914
119595469	asparaginyl-tRNA synthetase 2 (mitochondrial)(putative), isoform CRA_c [OS=Homo sapiens]	0.955455	0.975455	0.817273	0.718296	0.96031	0.829622		0.916061	0.836076	0.912687	0.404075
530404836	PREDICTED: AP-1 complex subunit gamma-like 2 isoform X4 [OS=Homo sapiens]	1.04242	1.08687	1.04848	0.981538	0.910769	1.00615		1.05926	0.966154	0.912103	0.0428904
578824784	PREDICTED: E3 ubiquitin-protein ligase MYCBP2 isoform X1 [OS=Homo sapiens]	1.0426	0.806288	1.25963	0.957	0.999	0.877		1.03617	0.944333	0.911366	0.535694
119596091	Phosphatidylinositol 3,4,5-trisphosphate-dependent RAC exchanger 1, isoform CRA_a [OS=Homo sapiens]	0.973958	1.13021	1.06354	0.941709	1.00603	0.938693		1.0559	0.962144	0.911205	0.135845
51338841	SH3 domain-binding protein 1 [OS=Homo sapiens]	1.02606	1.32573	1.00217	0.969789	1.11581	0.969789		1.11799	1.01846	0.910978	0.435319
578804380	PREDICTED: septin-2 isoform X2 [OS=Homo sapiens]	1.17171	1.14363	0.975162	0.948065	0.894094	1.15479		1.09683	0.998982	0.910788	0.384898
338039	SET [OS=Homo sapiens]	0.920269	0.869356	1.09318	0.819129	0.938447	0.867424		0.960935	0.875	0.910571	0.321848
767910218	PREDICTED: mitochondrial amidoxime-reducing component 1 isoform X1 [OS=Homo sapiens]	0.888889	1	0.936647	0.760708	1.10428	0.707635		0.941845	0.857542	0.910491	0.547358
62088522	ribosomal protein L12 variant [OS=Homo sapiens]	1.06974	1.13734	1.02682	0.922388	0.981095	1.0398		1.07797	0.981095	0.910133	0.10685
119625322	fibrinogen gamma chain, isoform CRA_l [OS=Homo sapiens]	0.559838	1.63083	0.674442	0.851087	1.11957	0.636957		0.955037	0.869203	0.910125	0.826605
109940027	Baculoviral IAP repeat-containing protein 1 [OS=Homo sapiens]	0.962925	0.904222	1.20494	0.912959	0.972921	0.910058		1.02403	0.931979	0.910109	0.384186
119603008	C-terminal binding protein 1, isoform CRA_c [OS=Homo sapiens]	1.12231	1.1778	1.14609	1.11389	1.0999	0.922078		1.14874	1.04529	0.909947	0.180218
586597885	bridging integrator 2 isoform 1 [OS=Homo sapiens]	1.01033	1.04649	0.974174	0.922607	0.924644	0.910387		1.01033	0.919212	0.909814	0.0129616
119627209	nardilysin (N-arginine dibasic convertase), isoform CRA_a [OS=Homo sapiens]	1.07392	1.06057	0.87577	0.90631	0.984704	0.84608		1.00342	0.912365	0.909253	0.29421
119611169	transmembrane and coiled-coil domains 1, isoform CRA_b [OS=Homo sapiens]	1.08918	0.833667	1.001	0.923004	0.79943	0.935361		0.974616	0.885932	0.909006	0.363645
119582433	IK cytokine, down-regulator of HLA II, isoform CRA_b [OS=Homo sapiens]	0.945578	1.138	0.937804	0.858617	1.11455	0.77193		1.00713	0.915033	0.908558	0.492077
119627549	leucine proline-enriched proteoglycan (leprecan) 1, isoform CRA_c [OS=Homo sapiens]	0.932793	0.727694	1.85284	1.00204	1.19756	0.990835		1.17111	1.06348	0.908093	0.775287
30582875	bleomycin hydrolase [OS=Homo sapiens]	0.953846	0.952885	0.981731	0.876995	0.938967	0.806573		0.962821	0.874178	0.907935	0.0876498
189053747	unnamed protein product [OS=Homo sapiens]	1.17842	1.24466	0.767094	1.00918	0.94898	0.937755		1.06339	0.965306	0.907763	0.551425
485601415	Chain F, Structure Of The Human 40s Ribosomal Proteins [OS=Homo sapiens]	1.07835	1.05979	1.06392	0.979798	0.877778	1.04848		1.06735	0.968687	0.907559	0.119219
112180449	BAG5 protein [OS=Homo sapiens]	1.16722	1.10368	1.1204	1.0694	1.1735	0.832808		1.13043	1.02524	0.90694	0.363069
530367810	PREDICTED: girdin isoform X2 [OS=Homo sapiens]	1.02031	1.03482	0.943907	0.875479	0.939655	0.903257		0.999678	0.90613	0.906422	0.0503236
10436672	unnamed protein product [OS=Homo sapiens]	1.29225	1.25286	1.42058	1.14071	1.01074	1.44039		1.3219	1.19728	0.905727	0.414224
119630986	isocitrate dehydrogenase 3 (NAD+) beta, isoform CRA_d [OS=Homo sapiens]	1.20607	1.2462	0.91757	1.00596	1.12624	0.918489		1.12328	1.0169	0.905292	0.424532
2764505	asparaginyl-tRNA synthetase [OS=Homo sapiens]	1.06211	1.01967	0.981366	0.86544	0.936108	0.970958		1.02105	0.924169	0.905117	0.0670963
195539395	26S protease regulatory subunit 10B [OS=Homo sapiens]	1.05348	1.04492	1.06417	0.988246	0.80651	1.06691		1.05419	0.953888	0.904855	0.26426
4884361	Hypothetical protein [OS=Homo sapiens]	0.935259	1.06972	0.907371	0.809568	0.903404	0.921803		0.970784	0.878258	0.90469	0.203851
767896940	PREDICTED: sulfotransferase 1A3-like isoform X1 [OS=Homo sapiens]	1.0558	1.08929	1.05022	1.04223	0.933277	0.913851		1.0651	0.963119	0.904249	0.071093
119626659	nucleolar protein family A, member 1 (H/ACA small nucleolar RNPs), isoform CRA_a [OS=Homo sapiens]	1.1858	1.15762	0.886221	0.975124	1.03184	0.913433		1.07655	0.973466	0.904247	0.367033
134142	Protein S100-P [OS=Homo sapiens]	1.06569	1.61418	0.604797	0.966777	1.41639	0.586932		1.09489	0.990033	0.90423	0.795012
33340133	La binding protein 1 [OS=Homo sapiens]	0.876531	0.937755	1.17959	0.860308	0.99422	0.852601		0.997959	0.902376	0.904222	0.40724
78191525	DNA-directed polymerase delta 1 [OS=Homo sapiens]	1.0068	0.778641	1.12913	0.819853	0.858456	0.954963		0.971521	0.877757	0.903488	0.443102
52696274	Chain A, Nmr Structure Of Human Coactosin-Like Protein [OS=Homo sapiens]	1.13703	1.08368	0.932008	1.004	0.905	0.938		1.05091	0.949	0.90303	0.208113
62089042	Glucan , branching enzyme 1 variant [OS=Homo sapiens]	1.0534	1.2199	0.940314	0.961765	1.07843	0.861765		1.0712	0.96732	0.903021	0.368277
194377836	unnamed protein product [OS=Homo sapiens]	1.16447	0.918782	1.01523	0.875354	0.915014	1.00755		1.03283	0.932641	0.902999	0.28632
270346335	Chain A, Structure Of Apo Human Nek7 [OS=Homo sapiens]	0.784685	0.884685	0.987387	0.737589	0.850276	0.810875		0.885586	0.79958	0.902882	0.269718
530368154	PREDICTED: dysferlin isoform X1 [OS=Homo sapiens]	1.20264	1.27643	0.846916	1.05506	1.06981	0.878073		1.10866	1.00098	0.902874	0.502291
11967435	RAD50-interacting protein 1 [OS=Homo sapiens]	1.12668	1.24327	1.09865	1.02051	1.10872	1.00205		1.1562	1.04376	0.902748	0.111195
153791492	eukaryotic translation initiation factor 3 subunit C-like protein [OS=Homo sapiens]	1.01382	1.13071	1.07758	0.92057	1.04379	0.943992		1.07403	0.96945	0.902625	0.10804
768023811	PREDICTED: adenylosuccinate lyase isoform X1 [OS=Homo sapiens]	1.00612	1.13863	0.922528	0.837275	1.01514	0.915799		1.02243	0.922737	0.902498	0.28728
193785879	unnamed protein product [OS=Homo sapiens]	1.02854	1.01223	1.05301	0.881553	0.916505	0.993204		1.03126	0.930421	0.902217	0.0451013
119594603	stress-induced-phosphoprotein 1 (Hsp70/Hsp90-organizing protein), isoform CRA_b [OS=Homo sapiens]	1.00508	1.05279	0.996954	0.893058	0.918386	0.944653		1.01827	0.918699	0.902212	0.0122061
4757880	mitotic checkpoint protein BUB3 isoform a [OS=Homo sapiens]	0.876894	0.941288	0.964015	0.798742	0.865229	0.845463		0.927399	0.836478	0.901961	0.0497953
119610474	phosphoribosylformylglycinamidine synthase (FGAR amidotransferase), isoform CRA_b [OS=Homo sapiens]	0.913129	0.82231	1.10267	0.845943	0.872379	0.841386		0.946035	0.853236	0.901908	0.326924
182574	p55-c-fgr protein [OS=Homo sapiens]	1.18593	1.06332	0.853266	0.923364	0.970093	0.904673		1.03417	0.93271	0.901892	0.363624
4191327	ZIS1 [OS=Homo sapiens]	0.992278	0.687259	0.891892	0.814097	0.818502	0.686344		0.857143	0.772981	0.901811	0.445964
31873320	Hypothetical protein [OS=Homo sapiens]	1.1574	1.10913	0.93914	0.954274	1.02187	0.914513		1.06856	0.963552	0.901733	0.224929
18089152	developmentally regulated GTP binding protein 1 [OS=Homo sapiens]	1.01796	0.857285	1.14471	0.877159	0.903071	0.942418		1.00665	0.90755	0.901551	0.309914
119621575	chromosome 18 open reading frame 17, isoform CRA_b, partial [OS=Homo sapiens]	1.09946	0.850811	1.20865	0.883035	0.995785	0.968388		1.05297	0.949069	0.901323	0.40297
119584820	STT3, subunit of the oligosaccharyltransferase complex, homolog B (S. cerevisiae), isoform CRA_b [OS=Homo sapiens]	1.16987	1.22543	0.95406	1.08619	1.02253	0.909892		1.11645	1.0062	0.90125	0.321369
12652919	Chromosome 19 open reading frame 43 [OS=Homo sapiens]	1.24157	1.1191	0.980899	1.02935	1.05031	0.930818		1.11386	1.00349	0.900918	0.258341
221040998	unnamed protein product [OS=Homo sapiens]	0.8362	0.592957	0.818182	0.623817	0.752366	0.646688		0.749113	0.67429	0.900118	0.441631
768013491	PREDICTED: 5'-3' exoribonuclease 2 isoform X1 [OS=Homo sapiens]	1.08395	1.15303	0.922423	0.920792	0.914851	1.00792		1.05313	0.947855	0.900032	0.231308
530389040	PREDICTED: arf-GAP with SH3 domain, ANK repeat and PH domain-containing protein 1 isoform X1 [OS=Homo sapiens]	0.862264	0.961321	0.888679	0.795435	0.873573	0.77173		0.904088	0.813579	0.899889	0.101409
326205199	ATP-dependent RNA helicase DDX1 [OS=Homo sapiens]	1.07668	1.04097	1.01996	0.914729	1.00581	0.901163		1.04587	0.940568	0.899318	0.0458382
119588883	proteasome (prosome, macropain) subunit, alpha type, 1, isoform CRA_b [OS=Homo sapiens]	1.00709	1.01822	1.03036	0.929457	0.911344	0.905624		1.01856	0.915475	0.898797	0.000468969
624964	vasodilator-stimulated phosphoprotein (VASP) [OS=Homo sapiens]	0.940635	0.929376	1.15763	0.913083	0.920403	0.887466		1.00921	0.906984	0.898705	0.244271
41350397	growth-inhibiting gene 5 protein [OS=Homo sapiens]	0.899065	0.939252	0.856075	0.748614	0.917745	0.755083		0.898131	0.807147	0.898697	0.205944
530366181	PREDICTED: melanoma inhibitory activity protein 3 isoform X1 [OS=Homo sapiens]	1.07317	1.2439	0.863821	0.967044	1.03913	0.850669		1.0603	0.952283	0.898127	0.428949
7657381	Pre-mRNA-processing factor 19 [OS=Homo sapiens]	1.06394	1.01199	0.968032	0.91564	0.866351	0.947867		1.01465	0.909953	0.896812	0.0454309
530380665	PREDICTED: treacle protein isoform X1 [OS=Homo sapiens]	1.07756	1.10755	1.05067	0.92236	1.07246	0.906832		1.07859	0.967219	0.896741	0.114317
48146593	NOLA2 [OS=Homo sapiens]	1.04095	0.992457	1.08621	0.902663	0.927456	0.966942		1.03987	0.932354	0.896606	0.0308746
158254618	unnamed protein product [OS=Homo sapiens]	0.988989	1.05906	0.966967	0.900095	0.900095	0.90295		1.00501	0.901047	0.896559	0.0200848
119624724	CD2-associated protein [OS=Homo sapiens]	0.956044	0.47952	1.34565	0.750467	0.963551	0.778505		0.927073	0.830841	0.896198	0.729286
62089082	spectrin, beta, non-erythrocytic 1 isoform 1 variant [OS=Homo sapiens]	1.00974	1.06524	0.857838	0.793726	1.01046	0.824144		0.977605	0.876109	0.896179	0.331037
13097744	Karyopherin (Importin) beta 1 [OS=Homo sapiens]	1.1012	1.07073	1.17084	0.966736	0.986486	1.04158		1.11425	0.998267	0.895906	0.0354207
51476549	Hypothetical protein [OS=Homo sapiens]	0.904615	1.04718	1.05026	0.841813	0.957447	0.889917		1.00068	0.896392	0.89578	0.149682
158261923	unnamed protein product [OS=Homo sapiens]	1.04727	1.29412	1.09139	1.0273	1.00303	1.04449		1.14426	1.02494	0.895726	0.195942
194376418	unnamed protein product [OS=Homo sapiens]	1.10423	1.14115	1.04669	0.952525	0.992929	1.00303		1.09736	0.982828	0.895631	0.0220895
767977296	PREDICTED: poly [ADP-ribose] polymerase 4 isoform X2 [OS=Homo sapiens]	0.864542	0.782869	1.0996	0.739702	0.869413	0.851008		0.915671	0.820041	0.895563	0.406662
241913115	Chain A, Calcium-Free (Apo) S100a12 [OS=Homo sapiens]	1.15191	1.7488	0.770335	1.04308	1.51587	0.725624		1.22368	1.09486	0.894724	0.742457
118505335	succinyl-CoA:3-ketoacid CoA transferase [OS=Homo sapiens]	1.03618	1.09045	0.848241	0.800363	0.976407	0.884755		0.991625	0.887175	0.894668	0.306943
62089194	CS0DF038YO05 variant [OS=Homo sapiens]	1.01245	0.944444	0.998084	0.769072	1.12784	0.746392		0.984994	0.8811	0.894523	0.453501
767906898	PREDICTED: cyclin-dependent kinase 11B isoform X1 [OS=Homo sapiens]	1.22838	1.24723	1.18182	1.07181	1.0264	1.17318		1.21914	1.09046	0.894449	0.0537205
1808985	p167 [OS=Homo sapiens]	0.910145	0.955556	0.964251	0.824578	0.846154	0.859287		0.943317	0.84334	0.894015	0.00696583
4557587	Fumarylacetoacetase [OS=Homo sapiens]	0.940141	0.997653	1.42723	0.984568	0.871399	1.15123		1.12167	1.0024	0.893664	0.530354
194389690	unnamed protein product [OS=Homo sapiens]	1.07426	1.0297	0.876238	0.826131	1.01709	0.819095		0.993399	0.887437	0.893334	0.296518
225793	Ca binding protein MRP14 [OS=Homo sapiens]	1.17552	1.70554	0.861432	1.09866	1.34327	0.900308		1.2475	1.11408	0.893052	0.655939
62420873	integrin-linked protein kinase isoform 1 [OS=Homo sapiens]	1.0306	1.14018	0.851925	0.859489	0.929745	0.909672		1.00757	0.899635	0.892877	0.280473
1054744	LMP2 [OS=Homo sapiens]	1.06392	0.905155	0.930928	0.772321	0.952679	0.864286		0.966667	0.863095	0.892857	0.22173
530422563	PREDICTED: cullin-4B isoform X1 [OS=Homo sapiens]	1.09482	1.06836	0.977949	0.859666	1.01766	0.924436		1.04704	0.933922	0.891963	0.122524
108796653	Phosphoglycolate phosphatase [OS=Homo sapiens]	0.987567	0.760213	0.964476	0.821368	0.781197	0.816239		0.904085	0.806268	0.891805	0.253155
119611859	cytochrome b5 reductase 1, isoform CRA_c [OS=Homo sapiens]	1.00208	1.20833	0.994792	0.964476	1.03908	0.852575		1.0684	0.952043	0.89109	0.259006
189054374	unnamed protein product [OS=Homo sapiens]	0.839341	0.880536	1.45211	0.949367	0.927945	0.948393		1.05733	0.941902	0.890831	0.59097
12644154	Eukaryotic translation initiation factor 2 subunit 2 [OS=Homo sapiens]	1.06825	1.0455	0.882295	0.857955	0.924242	0.886364		0.998681	0.88952	0.890695	0.151222
530416988	PREDICTED: 60S ribosomal protein L28 isoform X1 [OS=Homo sapiens]	0.935762	0.867689	1.03356	0.834581	0.676647	1.01422		0.94567	0.841816	0.89018	0.393673
20071563	saccharopine dehydrogenase (putative) [OS=Homo sapiens]	0.63228	1.42013	0.64975	0.715976	0.782051	0.907298		0.900721	0.801775	0.890148	0.728532
119580282	splicing factor 3a, subunit 1, 120kDa, isoform CRA_a [OS=Homo sapiens]	1.01382	1.03653	0.943731	0.889101	0.932122	0.843212		0.998026	0.888145	0.889902	0.044264
62421095	Actin-like protein, partial [OS=Homo sapiens]	1.00422	1.22281	0.747624	0.893269	1.03077	0.723077		0.991552	0.882372	0.889889	0.541149
119584197	N-acylsphingosine amidohydrolase (acid ceramidase) 1, isoform CRA_c [OS=Homo sapiens]	0.911678	0.964671	1.06968	0.874647	0.995287	0.750236		0.982009	0.87339	0.889391	0.26858
51095108	LSM8 homolog, U6 small nuclear RNA associated (S. cerevisiae) [OS=Homo sapiens]	0.768421	0.672807	1.34561	0.793103	0.800673	0.884777		0.928947	0.826184	0.889377	0.653508
48146399	MASA [OS=Homo sapiens]	1.11249	1.03406	1.04025	0.944341	0.96475	0.924861		1.06226	0.944651	0.889281	0.0131751
193787454	unnamed protein product [OS=Homo sapiens]	1.01427	1	1.05328	0.900095	0.94196	0.885823		1.02252	0.909293	0.889268	0.00813445
119600201	RNA (guanine-9-) methyltransferase domain containing 1 [OS=Homo sapiens]	1.23364	1.11319	0.917965	1.00684	0.987292	0.906158		1.08827	0.966764	0.888353	0.278608
119595605	tumor protein D52-like 2, isoform CRA_e [OS=Homo sapiens]	1.10348	1.02869	1.02459	0.926036	0.944773	0.931953		1.05225	0.934254	0.887859	0.0108358
21626466	Matrin-3 isoform a [OS=Homo sapiens]	1.19351	1.22931	0.994407	1.03542	1.03854	0.958333		1.13908	1.01076	0.887355	0.173721
119596582	hCG38213, isoform CRA_b [OS=Homo sapiens]	1.11012	1.05853	0.831349	0.963523	0.937722	0.760676		1	0.887307	0.887307	0.350685
3560557	cellular apoptosis susceptibility protein [OS=Homo sapiens]	1.07489	1.19937	0.962025	0.953141	0.992024	0.926221		1.07876	0.957129	0.887247	0.162544
119587533	radixin, isoform CRA_a [OS=Homo sapiens]	1.03293	1.22056	0.888224	0.945366	0.997073	0.844878		1.04724	0.929106	0.887196	0.327815
12655189	Testis derived transcript (3 LIM domains) [OS=Homo sapiens]	1.12419	1.11123	0.865011	0.918526	0.978661	0.8516		1.03348	0.916263	0.886582	0.271433
187954575	Eif4g1 protein [OS=Homo sapiens]	1.04484	1.03858	1.06465	0.914201	0.949704	0.926036		1.04936	0.92998	0.886238	0.000795903
190108	glycoprotein IIIa [OS=Homo sapiens]	0.63926	0.801644	1.7369	0.877264	1.03823	0.899396		1.05927	0.938296	0.885798	0.744062
119594958	RNA binding motif protein 14, isoform CRA_a [OS=Homo sapiens]	1.08988	1.08471	1.04649	0.933981	1.0165	0.901942		1.07369	0.950809	0.885551	0.0287753
119593409	dihydropyrimidine dehydrogenase, isoform CRA_b [OS=Homo sapiens]	0.928647	1.04153	1.16933	0.851607	0.965974	0.962193		1.0465	0.926591	0.885416	0.203634
119598180	ribosomal protein L4, isoform CRA_b [OS=Homo sapiens]	1.01457	0.957336	1.04787	0.823963	0.911521	0.938249		1.00659	0.891244	0.885409	0.0567958
7661880	Arf-GAP with coiled-coil, ANK repeat and PH domain-containing protein 1 [OS=Homo sapiens]	1.03496	1.42479	0.888771	0.899295	1.20141	0.864048		1.11617	0.988251	0.885393	0.542695
194387844	unnamed protein product [OS=Homo sapiens]	1.01558	1.03992	0.868549	0.938756	0.850718	0.799043		0.974684	0.862839	0.88525	0.171857
42559482	PHD finger protein 6 [OS=Homo sapiens]	0.932292	1.27083	0.882292	0.986275	0.985294	0.758824		1.02847	0.910131	0.884935	0.456138
109730519	chromatin modifying protein 4A [OS=Homo sapiens]	1.05286	1.01402	1.20496	0.911281	0.86966	1.11391		1.09061	0.964951	0.884777	0.257816
119600654	ras homolog gene family, member T1, isoform CRA_g [OS=Homo sapiens]	1.02498	0.837656	1.05091	0.796089	1.02607	0.755121		0.971182	0.859094	0.884586	0.357211
767992314	PREDICTED: rabankyrin-5 isoform X1 [OS=Homo sapiens]	1.02892	1.0084	0.919776	0.890552	0.888681	0.836296		0.985697	0.871843	0.884494	0.0398341
119573058	Rho GTPase activating protein 30, isoform CRA_g [OS=Homo sapiens]	0.847948	1.05224	0.814366	0.769524	0.929524	0.700952		0.904851	0.8	0.884124	0.355937
12803633	ArsA arsenite transporter, ATP-binding, homolog 1 (bacterial) [OS=Homo sapiens]	1.08437	1.10313	1.02083	0.928433	0.89942	1.0087		1.06944	0.945519	0.884122	0.0393162
42490917	proteasome (prosome, macropain) 26S subunit, non-ATPase, 14 [OS=Homo sapiens]	1.1327	1.15758	1.26185	1.10564	1.01436	1.01949		1.18404	1.0465	0.883832	0.0496344
542850	Heterogeneous nuclear ribonucleoprotein G [OS=Homo sapiens]	0.824811	0.864583	1.08902	0.802218	0.860444	0.792976		0.926136	0.818546	0.883829	0.273879
62198241	Protein CutA isoform 1 [OS=Homo sapiens]	0.926295	0.819721	1.32171	0.868397	0.819277	1.02224		1.02258	0.903306	0.883362	0.508524
119610081	hepatocyte growth factor-regulated tyrosine kinase substrate, isoform CRA_a [OS=Homo sapiens]	1.11701	1.21668	1.0065	0.998968	1.04644	0.904025		1.1134	0.983144	0.883012	0.152074
119602060	vaccinia related kinase 1, isoform CRA_b [OS=Homo sapiens]	1.18122	1.30022	1.04039	1.00527	1.0211	1.08333		1.17394	1.03657	0.882979	0.156152
119611609	translocated promoter region (to activated MET oncogene), isoform CRA_a [OS=Homo sapiens]	1.04262	1.19335	0.93659	0.917404	0.990167	0.892822		1.05752	0.933464	0.882693	0.19601
158261815	unnamed protein product [OS=Homo sapiens]	1.16702	0.894004	1.02355	0.850541	0.976401	0.893805		1.02819	0.906916	0.882047	0.236049
31873825	Hypothetical protein [OS=Homo sapiens]	1.03306	1.03926	1.13223	0.949275	0.986542	0.890269		1.06818	0.942029	0.881899	0.0414838
156627571	Sorbitol dehydrogenase [OS=Homo sapiens]	1.12029	0.973849	0.970711	0.822068	0.927435	0.95328		1.02162	0.900928	0.881864	0.130609
119604262	nucleoporin 205kDa, isoform CRA_b [OS=Homo sapiens]	1.03542	1.22917	0.992708	0.866928	0.981409	1.02348		1.08576	0.957273	0.881659	0.211584
281185484	DNA-directed RNA polymerase II subunit RPB1 [OS=Homo sapiens]	1.08744	1.1809	0.851256	0.91587	0.999044	0.833652		1.03987	0.916189	0.881064	0.32026
12804901	Isocitrate dehydrogenase 3 (NAD+) gamma [OS=Homo sapiens]	1.00664	1.11173	1.19358	1.00096	0.910048	1.0067		1.10398	0.972568	0.880963	0.10338
119614942	phosphatidylcholine transfer protein, isoform CRA_d, partial [OS=Homo sapiens]	0.997073	1.12976	0.721951	0.774977	0.9982	0.736274		0.949593	0.836484	0.880886	0.479517
131796	Ras-related protein Rab-6A [OS=Homo sapiens]	1.19639	1.14968	0.932059	1.00938	0.943715	0.934334		1.09271	0.962477	0.880816	0.199401
767951242	PREDICTED: dedicator of cytokinesis protein 5 isoform X1 [OS=Homo sapiens]	1.09503	1.09395	0.988121	0.95825	0.970179	0.869781		1.05904	0.932737	0.880742	0.056585
194374671	unnamed protein product [OS=Homo sapiens]	0.976238	1.06931	0.814851	0.841379	1.05813	0.619704		0.953465	0.839737	0.880721	0.481695
683524009	cytochrome c oxidase assembly factor 6 homolog isoform 2 [OS=Homo sapiens]	1.29087	1.25902	1.00212	1.04974	1.00529	1.07196		1.18401	1.04233	0.88034	0.204212
14133249	KIAA1398 protein [OS=Homo sapiens]	1.09022	1.12391	1.05326	0.954591	1.00605	0.915237		1.08913	0.958628	0.880177	0.0172306
530409847	PREDICTED: chromodomain-helicase-DNA-binding protein 3 isoform X1 [OS=Homo sapiens]	0.991889	1.073	1.30359	0.984211	1.14316	0.835789		1.12283	0.987719	0.879672	0.353435
74744295	Coiled-coil and C2 domain-containing protein 1B [OS=Homo sapiens]	0.866856	1.02927	0.889518	0.769971	0.923965	0.755534		0.928549	0.81649	0.879318	0.204788
62089044	replication protein A1, 70kDa variant [OS=Homo sapiens]	1.13326	0.822665	1.54355	1	0.997996	1.07816		1.16649	1.02538	0.879032	0.539214
119572665	apolipoprotein B48 receptor, isoform CRA_c [OS=Homo sapiens]	1.03074	1.03176	0.954918	0.882184	0.909004	0.859195		1.00581	0.883461	0.878361	0.0138622
194688135	High mobility group protein B2 [OS=Homo sapiens]	1.04481	1.08961	0.979633	0.867052	1.05877	0.809249		1.03802	0.911689	0.878298	0.197778
57997214	Hypothetical protein [OS=Homo sapiens]	0.996991	0.991976	1.07121	0.915399	0.876426	0.895437		1.02006	0.895754	0.878139	0.0113102
332138161	Chain C, Fluoro-Neplanocin A In Human S-Adenosylhomocysteine Hydrolase [OS=Homo sapiens]	1.09626	1.1123	0.924064	0.89434	0.939623	0.915094		1.04421	0.916352	0.877558	0.106779
578838471	PREDICTED: high mobility group nucleosome-binding domain-containing protein 5 isoform X1 [OS=Homo sapiens]	0.911538	1.17885	0.781731	0.760668	1.05288	0.706865		0.957372	0.840136	0.877544	0.501368
822599307	Chain A, Crystal Structure Of Human Calcineurin [OS=Homo sapiens]	1.19816	1.1371	1.15438	1.06458	0.858121	1.13894		1.16321	1.02055	0.877355	0.172269
530396742	PREDICTED: phosphatidylinositol 3,4,5-trisphosphate 5-phosphatase 2 isoform X2 [OS=Homo sapiens]	1.00231	1.29908	1.16513	0.945856	1.06851	1.02652		1.1555	1.01363	0.877217	0.201995
194380992	unnamed protein product [OS=Homo sapiens]	1.11147	1.194	0.956056	0.963366	1.01287	0.884158		1.08717	0.953465	0.877013	0.166585
416563	proteolipid protein 2 [OS=Homo sapiens]	1.33257	1.31207	0.981777	1.10302	1.06139	1.01561		1.20881	1.06001	0.876903	0.270396
158254494	unnamed protein product [OS=Homo sapiens]	1.12513	1.16719	0.957939	0.942235	0.957386	0.949811		1.08342	0.949811	0.876677	0.10532
189422	proliferating cell nuclear protein P120, partial [OS=Homo sapiens]	1.26067	1.17878	1.15686	1.0484	1.12873	0.975283		1.19877	1.05081	0.876571	0.0530479
119583846	glutathione reductase, isoform CRA_a [OS=Homo sapiens]	1.08833	0.987382	1.12618	0.950914	0.838306	1.01732		1.0673	0.935515	0.876527	0.119292
194294521	intersectin-2 isoform 1 [OS=Homo sapiens]	0.897778	0.891111	1.40222	0.91857	1.06157	0.816286		1.0637	0.932142	0.876317	0.51327
12804793	RNA binding protein S1, serine-rich domain [OS=Homo sapiens]	1.04012	1.02263	0.926955	0.807992	0.868421	0.94347		0.996571	0.873294	0.876299	0.0792731
15010550	heat shock protein gp96 precursor [OS=Homo sapiens]	1.17747	0.919235	1.14346	0.958917	0.87395	1.00373		1.08006	0.945534	0.875448	0.207263
11320942	BRG1-Associated Factor 250a [OS=Homo sapiens]	1.00288	0.917466	1.10749	0.846758	0.963654	0.836935		1.00928	0.882449	0.874338	0.137231
7022229	unnamed protein product [OS=Homo sapiens]	1.16721	1.15309	0.981542	0.955511	1.03741	0.892821		1.10062	0.961914	0.873979	0.129827
182673	FMR1, partial [OS=Homo sapiens]	0.946	1.326	0.896	0.881964	0.959396	0.92729		1.056	0.922883	0.873942	0.388164
5454154	peptidyl-prolyl cis-trans isomerase H [OS=Homo sapiens]	1.23465	1.02193	0.966009	1.01885	0.87996	0.916667		1.0742	0.938492	0.873669	0.213332
119594898	splicing factor 3b, subunit 2, 145kDa, isoform CRA_b [OS=Homo sapiens]	1.08749	1.03154	0.944049	0.878873	0.930516	0.864789		1.02102	0.891393	0.873038	0.0487456
77744389	Peroxiredoxin 2 [OS=Homo sapiens]	1.04279	1.1295	1.27703	0.870276	0.964249	1.17671		1.14977	1.00375	0.872993	0.26777
385867933	Chain A, Crystal Structure Of Histidine Triad Nucleotide-Binding Protein 1 (Hint1) From Human Complexed With Trp-Ams [OS=Homo sapiens]	0.981783	0.988495	0.934803	0.830508	0.870651	0.834077		0.96836	0.845079	0.87269	0.00435972
59803121	Mortality factor 4-like protein 1 [OS=Homo sapiens]	0.838264	0.779093	1.62229	0.87953	1.11557	0.831538		1.07988	0.942214	0.872516	0.654935
119587801	archain 1, isoform CRA_a [OS=Homo sapiens]	1.08873	1.03549	1.10334	0.91954	0.968391	0.928161		1.07585	0.938697	0.872515	0.00579682
223460488	cbl protein [OS=Homo sapiens]	0.953686	1.06616	0.758034	0.758412	0.925798	0.739431		0.925961	0.80788	0.872478	0.334689
531990854	Vacuolar protein sorting-associated protein 29 isoform 3 [OS=Homo sapiens]	1.09041	1.07497	1.15215	0.94554	0.846948	1.10047		1.10584	0.964319	0.872021	0.141713
767993263	PREDICTED: septin-9 isoform X3 [OS=Homo sapiens]	1.00406	0.936041	1.10457	0.847826	0.953686	0.853497		1.01489	0.885003	0.872019	0.095662
767992145	PREDICTED: beta-arrestin-2 isoform X1 [OS=Homo sapiens]	1.22059	1.37623	1.10049	1.10334	1.07643	1.04306		1.23243	1.07427	0.871668	0.124968
32187319	SHUJUN-1 [OS=Homo sapiens]	0.955366	0.991453	0.951567	0.86402	0.973818	0.6875		0.966129	0.841779	0.871291	0.214484
119617628	lysozyme (renal amyloidosis), isoform CRA_a [OS=Homo sapiens]	0.926667	0.775238	0.947619	0.733202	0.847826	0.727273		0.883175	0.769433	0.871213	0.164792
767975924	PREDICTED: protein SCAF11 isoform X3 [OS=Homo sapiens]	1.4619	1.13214	0.884524	0.971074	0.910124	1.14876		1.15952	1.00999	0.871035	0.457236
530394328	PREDICTED: vinculin isoform X1 [OS=Homo sapiens]	1.08061	1.07245	0.922449	0.904123	0.939597	0.835091		1.02517	0.892937	0.871014	0.0917762
1524109	TIF1beta zinc finger protein [OS=Homo sapiens]	1.05328	1.03279	0.941598	0.900282	0.946378	0.790216		1.00922	0.878959	0.870928	0.0867432
189069101	unnamed protein product [OS=Homo sapiens]	0.963	0.933	0.94	0.765581	0.835349	0.868837		0.945333	0.823256	0.870863	0.0183542
768003102	PREDICTED: serine/threonine-protein kinase N1 isoform X1 [OS=Homo sapiens]	1.09349	1.12071	1.35976	0.989407	1.11758	1.00424		1.19132	1.03708	0.870526	0.175345
327478567	poly [ADP-ribose] polymerase 14 [OS=Homo sapiens]	1.19312	1.13984	1.00111	1.08583	1.03493	0.781437		1.11136	0.967399	0.870465	0.261361
30583513	High-mobility group nucleosome binding domain 1 [OS=Homo sapiens]	1.05689	1.11876	0.862275	0.804074	0.985451	0.85451		1.01264	0.881345	0.870343	0.236246
114794633	Chain I, Structure Of The Human Exon Junction Complex With A Trapped Dead-Box Helicase Bound To Rna [OS=Homo sapiens]	1.06755	1.12692	0.954964	0.896811	0.965291	0.876173		1.04981	0.912758	0.869449	0.0745657
47938369	Heterogeneous nuclear ribonucleoprotein D-like [OS=Homo sapiens]	0.91897	0.854147	1.00095	0.77114	0.83364	0.806066		0.92469	0.803615	0.869064	0.0586359
194384520	unnamed protein product [OS=Homo sapiens]	1.12527	1.17253	0.930769	0.895267	0.985901	0.923464		1.07619	0.934877	0.868691	0.1469
119627200	basic transcription factor 3-like 4, isoform CRA_a [OS=Homo sapiens]	0.920327	1.06537	1.04699	0.832714	1.07156	0.729554		1.0109	0.877943	0.86848	0.29741
189053567	unnamed protein product [OS=Homo sapiens]	0.97651	0.930649	1.33333	0.955349	0.942326	0.916279		1.08016	0.937984	0.868372	0.328242
530423397	PREDICTED: tripeptidyl-peptidase 2 isoform X1 [OS=Homo sapiens]	1.05221	0.967083	1.70148	1.0433	0.984536	1.20103		1.24026	1.07629	0.867795	0.533218
40889059	Chain B, Crystal Structure Of Human Translin [OS=Homo sapiens]	1.0334	1.02834	1.02227	0.879963	0.930748	0.865189		1.028	0.891967	0.86767	0.00249276
557878673	cytosolic carboxypeptidase 1 isoform a [OS=Homo sapiens]	1.06594	0.94685	0.838583	0.800188	0.826454	0.84334		0.950459	0.823327	0.866241	0.129968
1174072	G alpha-q [OS=Homo sapiens]	1.02328	1.12804	1.08995	1.05161	0.853456	0.902304		1.08042	0.935791	0.866134	0.0970519
2407068	TFAR19 [OS=Homo sapiens]	0.997957	1.01328	0.988764	0.796756	0.916031	0.885496		1	0.866094	0.866094	0.0213782
119597983	hCG33299, isoform CRA_a [OS=Homo sapiens]	1.17512	1.27189	0.998848	0.976434	1.03381	0.973361		1.14862	0.994536	0.865854	0.134517
180113	antigen CD36 [OS=Homo sapiens]	1.1491	1.18834	1.10202	0.995951	0.923077	1.0587		1.14649	0.992578	0.865755	0.0295765
18379349	Synaptic vesicle membrane protein VAT-1 homolog [OS=Homo sapiens]	1.16498	1.34231	0.965208	0.988095	1.06548	0.951389		1.1575	1.00165	0.865359	0.243377
189069089	unnamed protein product [OS=Homo sapiens]	1.21071	1.13554	1.17084	1.04035	1.00689	0.995079		1.17236	1.01411	0.865013	0.0034788
767995537	PREDICTED: E2/E3 hybrid ubiquitin-protein ligase UBE2O isoform X1 [OS=Homo sapiens]	0.752798	1.059	1.32859	0.877127	1.03119	0.808129		1.0468	0.905482	0.865004	0.473822
40850929	SKIV2L2 protein, partial [OS=Homo sapiens]	0.964401	1.19202	1.02157	0.840752	0.97725	0.930762		1.05933	0.916255	0.864937	0.145289
23503077	Nuclear autoantigenic sperm protein [OS=Homo sapiens]	1.15318	1.12298	1.03236	0.938693	0.957789	0.964824		1.10284	0.953769	0.864829	0.0159346
779176942	calmodulin isoform 1 [OS=Homo sapiens]	1.11218	1.05342	1.16132	0.921722	1.02446	0.930528		1.10897	0.958904	0.864677	0.0296147
48146059	ATP6V1G1 [OS=Homo sapiens]	1.17168	1.20959	1.16388	1.02367	1.02746	1.0142		1.18172	1.02178	0.864657	0.00040045
10835067	Lupus La protein [OS=Homo sapiens]	1.07819	1.12225	1.14097	0.922631	0.939072	1.02708		1.1138	0.962927	0.86454	0.0156587
34327775	Heterogeneous nuclear ribonucleoprotein A3 [OS=Homo sapiens]	1.06915	1.11596	1.09681	0.932485	0.948141	0.955969		1.09397	0.945532	0.864311	0.000622248
194376742	unnamed protein product [OS=Homo sapiens]	1.20299	1.0406	1.08654	0.985844	0.943377	0.947422		1.11004	0.958881	0.863824	0.0394766
20455193	Nuclear pore complex protein Nup50 [OS=Homo sapiens]	0.954696	1.28398	0.880663	0.913811	1.00727	0.772586		1.03978	0.897889	0.863538	0.372673
768007010	PREDICTED: AP-2 complex subunit alpha-1 isoform X1 [OS=Homo sapiens]	0.954592	0.95356	1.10939	0.822404	0.928962	0.854281		1.00585	0.868549	0.863499	0.0862902
767989975	PREDICTED: 1-phosphatidylinositol 4,5-bisphosphate phosphodiesterase gamma-2 isoform X1 [OS=Homo sapiens]	0.926167	1.04669	1.20521	0.890038	0.958647	0.894737		1.05936	0.914474	0.863236	0.158798
953514543	small nuclear ribonucleoprotein G isoform b [OS=Homo sapiens]	1.11608	1.14483	0.907348	0.918868	0.973585	0.842453		1.05609	0.911635	0.863219	0.160378
767937496	PREDICTED: transcription elongation regulator 1 isoform X1 [OS=Homo sapiens]	1.00402	0.963783	1.08954	0.826977	0.966512	0.845581		1.01911	0.87969	0.86319	0.0718683
530394600	PREDICTED: nucleolar and coiled-body phosphoprotein 1 isoform X1 [OS=Homo sapiens]	0.914468	1.03731	0.819836	0.787731	0.876339	0.727361		0.92387	0.797144	0.862831	0.172451
674779924	MLL4/GPS2 fusion protein [OS=Homo sapiens]	1.15587	1.15385	0.825911	0.88645	0.902672	0.915076		1.04521	0.901399	0.862411	0.26104
60593497	Chain A, Crystal Structure Of Human Bet3 [OS=Homo sapiens]	1.36705	1.06477	1.07159	1.13772	1.04522	0.836588		1.1678	1.00651	0.861883	0.29395
6841256	HSPC303 [OS=Homo sapiens]	1.05767	1.01648	1.02369	0.927866	0.926877	0.814229		1.03261	0.889657	0.86156	0.022918
33337753	MSTP011 [OS=Homo sapiens]	1.05888	1.04162	0.922843	0.864603	0.972921	0.765957		1.00778	0.867827	0.861125	0.129572
578835487	PREDICTED: ral GTPase-activating protein subunit alpha-2 isoform X1 [OS=Homo sapiens]	1.13584	1.31661	0.914316	0.8107	0.997942	1.08951		1.12226	0.966049	0.860809	0.33413
4588600	Pyrin [OS=Homo sapiens]	0.975915	0.460501	1.20906	0.749776	0.787444	0.73991		0.881824	0.759043	0.860765	0.609088
194378426	unnamed protein product [OS=Homo sapiens]	1.14804	1.02719	0.86002	0.892523	0.913084	0.802804		1.01175	0.86947	0.859374	0.18947
4809338	EIF-2B [OS=Homo sapiens]	1.37081	1.23471	0.71499	0.799395	1.12097	0.93246		1.10684	0.950941	0.859151	0.518619
21429608	superoxide dismutase copper chaperone [OS=Homo sapiens]	1.11493	1.16327	1.10097	0.964029	1.03597	0.899281		1.12639	0.966427	0.857988	0.0216637
194390424	unnamed protein product [OS=Homo sapiens]	0.998954	1.21862	1.05649	0.90999	1.04154	0.855589		1.09135	0.935707	0.857383	0.14408
767988849	PREDICTED: protein spinster homolog 1 isoform X1 [OS=Homo sapiens]	1.24896	0.935417	0.845833	0.82805	0.987512	0.78194		1.01007	0.865834	0.857203	0.352338
119627505	elongation of very long chain fatty acids (FEN1/Elo2, SUR4/Elo3, yeast)-like 1, partial [OS=Homo sapiens]	1.19093	1.11709	0.828059	0.93148	0.934459	0.822244		1.04536	0.896061	0.85718	0.269999
1842093	HVps41p [OS=Homo sapiens]	0.997877	1.17197	1.08068	0.752941	0.806335	1.22624		1.08351	0.928507	0.856943	0.381805
119586090	phosphorylase, glycogen; liver (Hers disease, glycogen storage disease type VI), isoform CRA_b [OS=Homo sapiens]	1.10392	1.22057	0.940615	0.911793	1.07766	0.807287		1.08837	0.932247	0.856553	0.239535
119610163	solute carrier family 16 (monocarboxylic acid transporters), member 3, isoform CRA_a [OS=Homo sapiens]	1.16324	1.27511	1.0468	1.01586	1.06739	0.901883		1.16172	0.995045	0.856527	0.112099
118572613	serine/arginine repetitive matrix protein 2 [OS=Homo sapiens]	0.851996	0.908471	1.10516	0.832864	0.835681	0.785915		0.955209	0.818153	0.856517	0.155376
37590505	Prefoldin subunit 6 [OS=Homo sapiens]	1.06904	1.05439	0.972803	0.874296	0.926829	0.848968		1.03208	0.883365	0.855909	0.0169076
119579081	PC4 and SFRS1 interacting protein 1, isoform CRA_c [OS=Homo sapiens]	0.994624	1.26559	0.976344	0.880282	0.988934	0.900402		1.07885	0.923206	0.855729	0.192061
51476824	Hypothetical protein [OS=Homo sapiens]	0.84507	1.0406	0.621375	0.645904	0.823379	0.675768		0.835681	0.715017	0.85561	0.415451
30509	desmocollin type 2b [OS=Homo sapiens]	1.20585	1.26219	0.824485	0.878465	1.15032	0.787846		1.09751	0.938877	0.855462	0.416903
768024217	PREDICTED: phosphatidylinositol transfer protein beta isoform isoform X1 [OS=Homo sapiens]	1.28227	1.44511	0.932449	0.928342	1.11444	1.08342		1.21994	1.04207	0.854193	0.333394
119577069	immunoglobulin superfamily, member 2, isoform CRA_a [OS=Homo sapiens]	1.14498	1.19406	1.11301	0.985207	0.907298	1.05325		1.15068	0.98192	0.853335	0.0250408
119573970	vacuolar protein sorting 45A (yeast), isoform CRA_a [OS=Homo sapiens]	0.981991	0.931754	0.806635	0.694087	0.863753	0.763496		0.906793	0.773779	0.853314	0.137244
578831186	PREDICTED: E3 ubiquitin-protein ligase RNF213 isoform X1 [OS=Homo sapiens]	1.00767	1.08543	1.15115	0.966793	0.922201	0.878558		1.08142	0.922517	0.853064	0.0309334
145386517	Phostensin [OS=Homo sapiens]	1.13048	1.10857	0.782857	0.845109	0.96558	0.766304		1.0073	0.858998	0.852771	0.305964
119601492	RNA binding motif protein 25, isoform CRA_a [OS=Homo sapiens]	1.03005	0.963731	1.00622	0.823418	0.898961	0.835694		1	0.852691	0.852691	0.00836291
3337441	NADH:ubiquinone oxidoreductase NDUFS3 subunit [OS=Homo sapiens]	1.10178	0.895858	1.61183	1.04239	0.980732	1.05395		1.20316	1.02569	0.8525	0.453606
194376262	unnamed protein product [OS=Homo sapiens]	1.39457	1.21332	1.16646	1.01848	0.980435	1.21848		1.25812	1.07246	0.852435	0.141178
119585027	hCG1644040, partial [OS=Homo sapiens]	1.42249	1.27811	0.977515	1.11633	1.16555	0.853468		1.22604	1.04512	0.852435	0.329197
50949507	Hypothetical protein [OS=Homo sapiens]	1.15435	1.17174	1.20217	0.950311	1.04451	1.01242		1.17609	1.00242	0.852331	0.00497426
86651683	myosin regulatory light chain [OS=Homo sapiens]	1.09559	1.18908	0.983193	0.825336	1.12188	0.836852		1.08929	0.928023	0.851956	0.229395
530417875	PREDICTED: COMM domain-containing protein 7 isoform X1 [OS=Homo sapiens]	0.99196	1.02513	1.03317	0.85534	0.900971	0.841748		1.01675	0.866019	0.851752	0.00233728
36100	unnamed protein product [OS=Homo sapiens]	1.19669	1.00994	1.06409	0.934378	0.979432	0.870715		1.09024	0.928175	0.85135	0.0639908
1518259	gpi8 [OS=Homo sapiens]	1.15875	1.30939	0.880649	1.16785	0.873002	0.809947		1.11626	0.950266	0.851294	0.376857
78070729	PSMC3 protein, partial [OS=Homo sapiens]	1.05573	0.980392	1.0774	0.886894	0.887792	0.875224		1.03784	0.883303	0.851098	0.00648181
32483399	Serine/threonine-protein kinase PAK 2 [OS=Homo sapiens]	1.04916	1.09728	1.03556	0.905894	0.889734	0.912548		1.06067	0.902725	0.85109	0.00136678
119601126	proteasome (prosome, macropain) subunit, alpha type, 3, isoform CRA_f [OS=Homo sapiens]	1.14961	1.16648	1.10011	0.956088	1.00599	0.941118		1.13873	0.967731	0.849832	0.00361415
119600196	PEST proteolytic signal containing nuclear protein, isoform CRA_a [OS=Homo sapiens]	1.09756	1.03354	0.988821	0.895876	0.929897	0.823711		1.03997	0.883162	0.849216	0.0242773
767975501	PREDICTED: early endosome antigen 1 isoform X1 [OS=Homo sapiens]	1.13126	1.14127	1.01001	0.917228	0.956689	0.908566		1.09418	0.927494	0.847663	0.020326
756761773	protein lunapark isoform 1 precursor [OS=Homo sapiens]	1.20132	1.25963	0.972497	0.928298	0.98088	1.00096		1.14448	0.970045	0.847585	0.125445
119602458	ribosomal protein L8, isoform CRA_b [OS=Homo sapiens]	1.16685	1.00763	1.1036	0.911538	0.893269	0.972115		1.09269	0.925641	0.847119	0.0326195
317040122	epididymis tissue protein Li 174 [OS=Homo sapiens]	0.991237	1.13048	0.61149	0.654198	1.05154	0.60931		0.911068	0.771682	0.847008	0.541848
119568130	chromosome 6 open reading frame 211, isoform CRA_b [OS=Homo sapiens]	1.1875	1.22845	0.940733	0.946798	1.02069	0.874877		1.11889	0.947455	0.846778	0.159117
119589795	LSM7 homolog, U6 small nuclear RNA associated (S. cerevisiae), isoform CRA_a [OS=Homo sapiens]	1.082	1.125	0.937	0.753411	1.01852	0.889864		1.048	0.887264	0.846626	0.167147
194388900	unnamed protein product [OS=Homo sapiens]	1.13621	1.19183	1.084	1.00393	0.935103	0.945919		1.13734	0.961652	0.845524	0.00964267
356168	histone H1B [OS=Homo sapiens]	1.01934	1.36364	0.754352	0.889635	0.913628	0.847409		1.04578	0.883557	0.844881	0.412323
14043991	glutathione synthetase [OS=Homo sapiens]	1.09743	1.26981	0.937901	0.856031	0.9893	0.945525		1.10171	0.930285	0.844399	0.173167
6841250	HSPC300 [OS=Homo sapiens]	0.989922	1.28667	0.958567	0.920444	0.927845	0.883441		1.07839	0.910577	0.844387	0.186685
20981688	Cysteine-rich protein 1 [OS=Homo sapiens]	1.2852	1.05609	0.946301	0.866434	1.05459	0.85482		1.09586	0.925281	0.84434	0.22498
158261113	unnamed protein product [OS=Homo sapiens]	0.913405	0.924081	1.40925	0.945472	0.93963	0.855891		1.08225	0.913664	0.84423	0.367464
197692159	splicing factor arginine/serine-rich 3 [OS=Homo sapiens]	1.04636	1.10432	1.03477	0.857143	0.932331	0.897556		1.06182	0.895677	0.84353	0.00556459
197692549	dual specificity phosphatase 3 [OS=Homo sapiens]	1.0363	1.0363	1.20902	0.841603	0.977099	0.949427		1.09388	0.92271	0.843523	0.0731488
2554839	Chain A, Crystal Structure Of Human Glutathione S-Transferase P1- 1[v104] Complexed With S-Hexylglutathione [OS=Homo sapiens]	1.15006	0.803121	1.26771	0.946188	0.852018	0.915695		1.07363	0.904634	0.842594	0.300355
181976	epidermal growth factor receptor-binding protein GRB2 [OS=Homo sapiens]	1.13994	1.06566	1.05167	0.88998	0.956778	0.895874		1.08576	0.914211	0.842005	0.00781916
308208135	STIM1L [OS=Homo sapiens]	1.08812	1.00693	0.936634	0.879776	0.882572	0.789376		1.01056	0.850575	0.841686	0.0401214
119580518	RAB, member of RAS oncogene family-like 4, isoform CRA_a, partial [OS=Homo sapiens]	1.02108	1.06526	0.958835	0.810163	0.981783	0.770853		1.01506	0.854267	0.841592	0.088495
254220978	Chain A, Crystal Structure Of Myeloperoxidase From Human Leukocytes [OS=Homo sapiens]	1.0335	1.09655	0.859113	0.970776	1	0.544292		0.996388	0.838356	0.841396	0.388499
119592083	exosome component 10, isoform CRA_a, partial [OS=Homo sapiens]	1.3257	1.48855	1.08651	1.04449	0.958843	1.27697		1.30025	1.09344	0.840941	0.241469
34364836	Hypothetical protein [OS=Homo sapiens]	0.980063	1.04722	1.24449	0.883813	1.02383	0.843098		1.09059	0.916915	0.84075	0.145966
998357	Eb1 [OS=Homo sapiens]	0.958042	0.998002	1.08392	0.834566	0.877079	0.843808		1.01332	0.851818	0.840621	0.0147575
7512934	hypothetical protein DKFZp586N1020.1 [OS=Homo sapiens]	0.822244	1.19563	1.31778	0.890732	1.00293	0.910244		1.11188	0.934634	0.840586	0.31116
6685580	Serine palmitoyltransferase 2 [OS=Homo sapiens]	1.224	1.29257	1.03886	1.03725	0.906863	1.04216		1.18514	0.995425	0.83992	0.096737
1709851	splicing factor, proline- and glutamine-rich [OS=Homo sapiens]	1.14731	1.15054	0.995699	0.906404	0.988177	0.869951		1.09785	0.921511	0.839378	0.0464499
158261593	unnamed protein product [OS=Homo sapiens]	1.33046	1.36252	1.12947	1.04681	1.04043	1.11915		1.27415	1.06879	0.838831	0.0563371
767953118	PREDICTED: regulator of microtubule dynamics protein 1 isoform X1 [OS=Homo sapiens]	0.94522	1.17293	1.29431	0.921956	1.0281	0.91155		1.13749	0.953867	0.838575	0.167002
48257068	HSPA8 protein, partial [OS=Homo sapiens]	0.999078	1.01382	0.61659	0.648164	1.14518	0.41076		0.876498	0.7347	0.838222	0.604293
2253267	Properdin [OS=Homo sapiens]	0.975916	1.60733	0.598953	1.00706	1.08914	0.566637		1.06073	0.887614	0.836793	0.63349
530415584	PREDICTED: heterogeneous nuclear ribonucleoprotein U-like protein 1 isoform X2 [OS=Homo sapiens]	1.16761	1.17101	1.03058	0.88577	0.912875	1.02033		1.12307	0.939658	0.83669	0.0413694
119572962	hCG19665, isoform CRA_a [OS=Homo sapiens]	0.994071	1.06423	1.19368	0.865685	0.982521	0.872125		1.08399	0.906777	0.836516	0.0637634
4502901	Clathrin light chain B isoform a [OS=Homo sapiens]	1.07549	1.15615	0.958635	0.839319	0.932892	0.89603		1.06343	0.889414	0.836366	0.0518115
6807585	Hypothetical protein [OS=Homo sapiens]	1.07505	1.07404	0.934077	0.816633	0.927856	0.832665		1.02772	0.859051	0.83588	0.044393
517494	Glycoprotein Ib beta [OS=Homo sapiens]	0.965217	1.41196	0.934783	0.842557	1.14504	0.77958		1.10399	0.922392	0.835511	0.395751
119571569	hCG27198, isoform CRA_i, partial [OS=Homo sapiens]	1.1805	1.13589	0.935685	0.919249	0.915493	0.88169		1.08402	0.905477	0.835292	0.0791618
194376872	unnamed protein product [OS=Homo sapiens]	1.09928	1.15455	0.883316	1.1925	0.819348	0.607108		1.04572	0.872985	0.834818	0.414851
10439004	unnamed protein product [OS=Homo sapiens]	0.936475	1.14139	1.0123	0.769928	0.968297	0.841486		1.03005	0.859903	0.834813	0.110672
21708167	RBP7 protein, partial [OS=Homo sapiens]	1.05791	1.13857	0.918304	0.807551	0.937385	0.85267		1.03826	0.865869	0.833959	0.0823771
15929398	Cytochrome c, somatic [OS=Homo sapiens]	1.21697	1.10419	1.03115	0.98369	0.948012	0.863405		1.11744	0.931702	0.833786	0.0455541
124007138	Ethylmalonyl-CoA decarboxylase [OS=Homo sapiens]	0.971816	0.979123	1.21712	0.84911	0.870665	0.921275		1.05602	0.88035	0.833649	0.102818
209572780	Ras and Rab interactor 3 [OS=Homo sapiens]	1.07616	0.987141	1.02374	0.846948	0.933333	0.789671		1.02901	0.856651	0.832497	0.0246614
288558857	Heterogeneous nuclear ribonucleoprotein A1 [OS=Homo sapiens]	0.988212	1.03929	0.933202	0.786317	0.91284	0.762887		0.986902	0.820681	0.831573	0.040664
119582502	hypothetical protein LOC340061, isoform CRA_a [OS=Homo sapiens]	1.375	1.46841	1.2761	1.18134	0.91195	1.33229		1.37317	1.14186	0.83155	0.161535
225734062	Chain 1, Crystal Structure Of Human Spliceosomal U1 Snrnp [OS=Homo sapiens]	1.22788	0.897115	0.840385	0.772249	0.905263	0.78756		0.988462	0.821691	0.831282	0.262314
9802306	DNA-binding protein TAXREB107 [OS=Homo sapiens]	1.1149	1.0876	1.10125	0.881629	0.921402	0.943182		1.10125	0.915404	0.83124	0.000699609
311348864	spastin [OS=Homo sapiens]	1.11703	1.00579	1.20046	0.8861	0.972973	0.901544		1.10776	0.920206	0.830688	0.0397429
119576736	syntaxin binding protein 3, isoform CRA_c [OS=Homo sapiens]	1.04305	0.947109	1.94834	1.08753	1.09519	1.08534		1.31283	1.08935	0.829771	0.522144
294862539	Proline-serine-threonine phosphatase-interacting protein 2 [OS=Homo sapiens]	1.11975	1.16274	0.846469	0.813845	1.09074	0.6913		1.04299	0.865295	0.82963	0.313259
158255592	unnamed protein product [OS=Homo sapiens]	1.10231	1.08024	0.962889	0.84343	0.876048	0.890028		1.04848	0.869835	0.829617	0.0170526
119596700	chromatin modifying protein 4B, isoform CRA_a [OS=Homo sapiens]	1.08359	1.2163	0.908046	0.865275	0.890892	0.905123		1.06931	0.887097	0.829594	0.112986
1854035	pombe Cdc5-related protein [OS=Homo sapiens]	1.01466	1.00524	1.17277	0.910731	0.884141	0.852802		1.06422	0.882558	0.829297	0.0330667
237823785	Chain D, Crystal Structure Of Human Erf1ERF3 COMPLEX [OS=Homo sapiens]	1.0837	1.175	1.00435	0.947115	0.920192	0.838462		1.08768	0.901923	0.829216	0.0348225
257097169	Chain G, Crystal Structure Of Human Eif2b Alpha [OS=Homo sapiens]	1.11429	1.00529	1.15238	0.893617	0.881044	0.938104		1.09065	0.904255	0.829096	0.0170108
18089290	small ArfGAP2 [OS=Homo sapiens]	1.10947	1.15368	0.966316	0.865911	0.996223	0.813975		1.07649	0.892037	0.828652	0.0781083
189054419	unnamed protein product [OS=Homo sapiens]	1.01728	1.0813	0.944106	0.782725	0.864648	0.873553		1.01423	0.840309	0.828521	0.0238983
133158	HLA class II histocompatibility antigen, DM alpha chain [OS=Homo sapiens]	0.691089	0.857426	1.26535	0.793734	0.682332	0.854656		0.937954	0.776907	0.8283	0.416516
119623066	hCG1757388 [OS=Homo sapiens]	1.10275	1.00916	0.946083	0.846352	0.876395	0.809442		1.01933	0.844063	0.828058	0.0239319
15988456	Chain A, Refined Solution Structure Of Human Cystatin A [OS=Homo sapiens]	1.02817	1.22032	0.899396	0.934489	0.955684	0.714836		1.0493	0.868337	0.827542	0.208866
38788333	remodeling and spacing factor 1 [OS=Homo sapiens]	1.34938	1.5	0.946914	1.13341	0.977195	1.02965		1.26543	1.04675	0.827188	0.270939
119604464	protein (peptidylprolyl cis/trans isomerase) NIMA-interacting 1, isoform CRA_b [OS=Homo sapiens]	1.07733	1.18008	0.952331	1.00098	0.931507	0.721135		1.06992	0.88454	0.826738	0.157732
3668141	PBK1 protein [OS=Homo sapiens]	1.20604	1.13592	0.926645	0.848514	0.979866	0.873442		1.08954	0.900607	0.826597	0.112267
28704029	Protein phosphatase 1, regulatory (inhibitor) subunit 3D [OS=Homo sapiens]	0.988189	1.08071	0.987205	0.880223	0.939647	0.705664		1.0187	0.841845	0.82639	0.0825701
578799206	PREDICTED: endophilin-B1 isoform X1 [OS=Homo sapiens]	1.09769	1.46213	0.919868	0.948207	0.988048	0.939243		1.1599	0.958499	0.826366	0.277349
119575465	Exocyst complex component 2, isoform CRA_a [OS=Homo sapiens]	1.3119	1.2433	0.883173	0.865818	1.05289	0.922625		1.14612	0.947111	0.82636	0.239202
530376700	PREDICTED: SLAIN motif-containing protein 2 isoform X1 [OS=Homo sapiens]	1.03222	1.13617	0.982328	0.801564	1.01857	0.782991		1.05024	0.867709	0.826199	0.107173
62087188	Adapter-related protein complex 3 delta 1 subunit variant [OS=Homo sapiens]	0.978395	0.92284	1.29115	0.847059	0.855204	0.934842		1.06413	0.879035	0.82606	0.191848
4755083	density regulated protein drp1 [OS=Homo sapiens]	0.995086	1.17936	1.25184	0.868209	1.01509	0.945674		1.1421	0.942991	0.825667	0.084989
296863308	Chain A, A Proteasome Protein [OS=Homo sapiens]	0.913809	1.01205	0.811863	0.775544	0.828308	0.655779		0.912573	0.75321	0.82537	0.107615
108773782	ATP-binding cassette sub-family E member 1 [OS=Homo sapiens]	1.23411	1.21182	0.921962	0.876699	1.00583	0.897087		1.12263	0.926537	0.825327	0.144254
695722043	Chain C, Crystal Structure Of Human Argrs-glnrs-aimp1 Complex [OS=Homo sapiens]	1.16276	1.07581	1.10145	0.893617	0.948743	0.913926		1.11334	0.918762	0.82523	0.00306228
1729927	Ubiquitin carboxyl-terminal hydrolase 14 [OS=Homo sapiens]	1.09499	1.07354	0.969356	0.811038	1	0.778297		1.04597	0.863112	0.825182	0.0822583
119586082	thioredoxin domain containing, isoform CRA_a [OS=Homo sapiens]	1.07104	1.19591	0.908504	0.830043	0.857511	0.93133		1.05849	0.872961	0.824727	0.104168
119572585	ring finger protein 40, isoform CRA_a [OS=Homo sapiens]	0.945067	1.25785	1.17601	0.841502	1.05214	0.892596		1.12631	0.928745	0.824593	0.155629
21104418	ribosomal protein L13 [OS=Homo sapiens]	1.07208	0.968528	1.02132	0.709937	0.909579	0.905103		1.02064	0.84154	0.824519	0.0683782
119577006	breast carcinoma amplified sequence 2, isoform CRA_a [OS=Homo sapiens]	1.26276	1.29888	1.11457	0.663664	1.30931	1.05606		1.2254	1.00968	0.823953	0.33305
206725526	signal-induced proliferation-associated protein 1 [OS=Homo sapiens]	0.986592	1.29385	1.01788	0.939891	1.06284	0.713115		1.09944	0.905282	0.823402	0.241939
119606328	hCG2040100 [OS=Homo sapiens]	1.08759	1.08759	0.948905	0.869403	0.870336	0.831157		1.04136	0.856965	0.822927	0.01843
530426853	PREDICTED: protein transport protein Sec16A isoform X3 [OS=Homo sapiens]	1.09015	1.14675	0.883648	0.842251	0.95572	0.769373		1.04018	0.855781	0.822723	0.128918
13938376	PHD finger protein 5A [OS=Homo sapiens]	0.986258	1.24101	0.9926	0.87626	1.01192	0.76077		1.07329	0.882982	0.822686	0.161359
34783244	Chromosome 11 open reading frame 31 [OS=Homo sapiens]	1.19959	0.941055	1.04343	0.826816	0.734637	1.0568		1.06136	0.87275	0.822295	0.196316
193785624	unnamed protein product [OS=Homo sapiens]	1.18406	1.16835	0.983165	0.966411	0.880998	0.894434		1.11186	0.913948	0.821999	0.0469781
12001958	My009 protein [OS=Homo sapiens]	1.21297	1.17231	0.86544	0.802933	1.2374	0.631531		1.08358	0.89062	0.821927	0.412319
158258064	unnamed protein product [OS=Homo sapiens]	1.10264	0.939394	0.979472	0.862966	0.872507	0.747615		1.00717	0.827696	0.821805	0.0473708
170932494	Syntaxin-7 [OS=Homo sapiens]	1.05279	0.965139	0.989044	0.859206	0.936823	0.674188		1.00232	0.823406	0.821496	0.0950339
441455	Human rho GDP-dissociation Inhibitor 2(IEF 8120) [OS=Homo sapiens]	1.13407	1.08242	1.1989	0.923858	0.983756	0.897462		1.13846	0.935025	0.821306	0.00857229
119568094	hCG21078 [OS=Homo sapiens]	0.962702	1.15423	1.1129	0.879928	0.914875	0.857527		1.07661	0.88411	0.821196	0.0335377
158256818	unnamed protein product [OS=Homo sapiens]	1.11055	1.32961	0.98073	0.971028	0.954206	0.881308		1.1403	0.935514	0.820412	0.124131
119581982	ubiquitin-like domain containing CTD phosphatase 1, isoform CRA_a [OS=Homo sapiens]	0.974386	1.18783	1.0064	0.750687	1.04125	0.807516		1.05621	0.866483	0.820372	0.162593
4505981	platelet basic protein preproprotein [OS=Homo sapiens]	0.939303	1.32338	0.829851	0.859586	0.990099	0.686769		1.03085	0.845485	0.820185	0.345599
116497249	Ubiquitin-like modifier activating enzyme 6 [OS=Homo sapiens]	1.29955	1.13586	1.12249	0.950867	0.993256	0.973988		1.18597	0.972704	0.820177	0.0215308
119624100	ribosomal protein S18, isoform CRA_b [OS=Homo sapiens]	1.07561	1.03621	1.11502	0.876532	0.956645	0.812441		1.07561	0.881872	0.819879	0.0151289
530423819	PREDICTED: FH1/FH2 domain-containing protein 1 isoform X1 [OS=Homo sapiens]	1.04208	0.940882	0.93487	0.754967	0.913907	0.719962		0.972612	0.796279	0.818701	0.06311
119622380	A kinase (PRKA) anchor protein 13, isoform CRA_c [OS=Homo sapiens]	1.06559	1.18172	0.916129	0.874191	0.841813	0.873265		1.05448	0.86309	0.818498	0.0692246
119581843	serine/threonine kinase 10 [OS=Homo sapiens]	1.003	1.31431	0.897898	0.853545	0.953358	0.823694		1.07174	0.876866	0.818171	0.211156
171849068	Chain B, The 1.5 A Crystal Structure Of Ca2+-Bound S100a4 [OS=Homo sapiens]	0.94522	0.966702	1.41676	0.881188	0.975248	0.861386		1.10956	0.905941	0.816487	0.266167
19923399	ras GTPase-activating protein-binding protein 2 isoform a [OS=Homo sapiens]	1.12847	1.02775	1.05858	0.818182	0.970019	0.83559		1.0716	0.874597	0.81616	0.0251602
119608369	nucleoporin 214kDa, isoform CRA_c [OS=Homo sapiens]	1.03068	0.885906	1.20518	0.870531	0.900483	0.773913		1.04059	0.848309	0.815221	0.126548
119596890	solute carrier family 12 (potassium/chloride transporters), member 9, isoform CRA_a [OS=Homo sapiens]	1.06593	1.08292	0.908092	0.680154	1.05684	0.754335		1.01898	0.830443	0.814974	0.214603
530376515	PREDICTED: UDP-glucose 6-dehydrogenase isoform X1 [OS=Homo sapiens]	0.839378	0.810881	0.926598	0.692976	0.79558	0.610892		0.858952	0.699816	0.814732	0.067073
530375993	PREDICTED: alpha-adducin isoform X1 [OS=Homo sapiens]	0.977885	0.922115	1.00865	0.75152	0.788879	0.828844		0.969551	0.789748	0.81455	0.00598295
13097294	Ribosomal protein S14 [OS=Homo sapiens]	1.11111	1.17429	1.00654	0.86106	0.965265	0.853748		1.09731	0.893358	0.814132	0.0283681
109658988	SWI/SNF related, matrix associated, actin dependent regulator of chromatin, subfamily c, member 1 [OS=Homo sapiens]	0.95814	1.01581	0.944186	0.785582	0.804991	0.784658		0.972713	0.791744	0.813954	0.00138789
75765278	Chain A, Crystal Structure Of The Human Sh3 Binding Glutamic-Rich Protein Like [OS=Homo sapiens]	1.01762	1.00829	1.20933	0.847992	0.936902	0.847992		1.07841	0.877629	0.813817	0.0491947
3659997	Chain B, Human Phosphatidylethanolamine Binding Protein In Complex With Cacodylate [OS=Homo sapiens]	1.26784	1.05379	1.11416	0.882006	0.930187	0.983284		1.14526	0.931826	0.813636	0.0382407
119598613	splicing factor, arginine/serine-rich 10 (transformer 2 homolog, Drosophila), isoform CRA_c, partial [OS=Homo sapiens]	0.962848	1.10836	0.93808	0.832413	0.877532	0.73849		1.0031	0.816145	0.813626	0.0494437
6841506	HSPC142 [OS=Homo sapiens]	1.15844	0.900206	0.941358	0.953184	0.719101	0.766854		1	0.813046	0.813046	0.15645
119589502	KH-type splicing regulatory protein (FUSE binding protein 2), isoform CRA_b [OS=Homo sapiens]	1.10874	1.07356	0.969083	0.874307	0.795749	0.891867		1.05046	0.853974	0.812951	0.0186192
119627274	cytidylate kinase, isoform CRA_a [OS=Homo sapiens]	1.16031	1.37405	0.880044	0.901701	1.02552	0.846881		1.13813	0.924701	0.812473	0.234182
22760309	unnamed protein product [OS=Homo sapiens]	1.09353	1.15622	0.928058	0.86691	0.917046	0.79763		1.05927	0.860529	0.812381	0.0598697
119589997	proteinase 3 (serine proteinase, neutrophil, Wegener granulomatosis autoantigen), isoform CRA_b [OS=Homo sapiens]	1.03627	1.32953	0.818653	0.797075	1.05027	0.738574		1.06149	0.861974	0.812046	0.320865
530381507	PREDICTED: allograft inflammatory factor 1 isoform X2 [OS=Homo sapiens]	1.21637	1.17825	0.93722	0.852941	1.01521	0.836714		1.11061	0.901623	0.811824	0.115701
158258689	unnamed protein product [OS=Homo sapiens]	1.12911	1.58831	0.940317	1.00443	0.932447	1.03212		1.21924	0.989664	0.811703	0.303663
47605556	Bcl-2-associated transcription factor 1 [OS=Homo sapiens]	1.02013	0.995763	1.18644	0.865672	0.916418	0.81592		1.06744	0.866003	0.811287	0.038929
119602095	YY1 transcription factor, isoform CRA_a, partial [OS=Homo sapiens]	1.45823	1.27273	0.836609	0.979028	0.960915	0.954242		1.18919	0.964728	0.811249	0.290393
42558250	Caprin-1 isoform 1 [OS=Homo sapiens]	1.06257	1.11783	1.07404	0.917293	0.660819	1.06015		1.08481	0.879421	0.810668	0.156809
311033383	Guanylate-binding protein 1 [OS=Homo sapiens]	1.0291	1.03492	1.34808	0.931862	1.0643	0.768714		1.13737	0.921625	0.810313	0.187024
238776833	THO complex subunit 4 [OS=Homo sapiens]	0.829341	1.02395	1.16966	0.764933	0.952794	0.731214		1.00765	0.816313	0.810115	0.186895
68532466	solute carrier family 4 (anion exchanger), member 1, adaptor protein [OS=Homo sapiens]	1.14878	1.14028	0.995749	0.769697	1.0697	0.821212		1.09493	0.886869	0.809974	0.118808
119578917	chromatin modifying protein 5, isoform CRA_b [OS=Homo sapiens]	1.08316	1.1185	1.05717	0.903683	0.762984	0.971671		1.08628	0.879446	0.809595	0.0318738
767984421	PREDICTED: 1-phosphatidylinositol 4,5-bisphosphate phosphodiesterase beta-2 isoform X1 [OS=Homo sapiens]	1.01582	1.07068	1.08017	0.8193	0.856197	0.887417		1.05556	0.854305	0.809341	0.00201245
160332335	Neuroblast differentiation-associated protein AHNAK [OS=Homo sapiens]	1.00407	1.02543	0.953204	0.79943	0.842205	0.770913		0.994235	0.804183	0.808845	0.00310141
119591165	GDP-mannose pyrophosphorylase A, isoform CRA_c [OS=Homo sapiens]	1.0113	1.17797	1.09322	0.790337	0.950775	0.912489		1.09416	0.884534	0.808412	0.0372077
119583438	thioredoxin-like 1, isoform CRA_a [OS=Homo sapiens]	0.716908	0.825121	1.60193	0.765996	0.951554	0.822669		1.04799	0.84674	0.807968	0.517792
645985590	Chain B, Complex Of Human Varp-ankrd1 With Rab32-gppcp [OS=Homo sapiens]	1.0574	0.889225	1.03223	0.8125	0.869167	0.725		0.992951	0.802222	0.807918	0.0467305
119615164	chromobox homolog 1 (HP1 beta homolog Drosophila), isoform CRA_a [OS=Homo sapiens]	1.19261	1.45801	1.00112	1.04147	1.07938	0.829384		1.21725	0.983412	0.8079	0.202621
158260863	unnamed protein product [OS=Homo sapiens]	1.32561	1.13576	1.13797	0.960194	0.936893	1.00971		1.19978	0.968932	0.807592	0.0255262
194379500	unnamed protein product [OS=Homo sapiens]	1.2704	1.12587	1.22727	0.987354	1.02626	0.910506		1.20785	0.974708	0.806979	0.0130272
119617996	thymopoietin, isoform CRA_b [OS=Homo sapiens]	1.04051	1.10235	1.06183	0.829524	0.879048	0.877143		1.06823	0.861905	0.806853	0.00105766
189067259	unnamed protein product [OS=Homo sapiens]	1.00855	0.95406	1.0641	0.796226	0.801887	0.843396		1.0089	0.813836	0.806655	0.00511868
530410357	PREDICTED: nuclear pore complex protein Nup88 isoform X1 [OS=Homo sapiens]	0.865497	1.01267	1.07797	0.709232	0.737705	0.935289		0.98538	0.794075	0.805857	0.113965
125863645	ragulator complex protein LAMTOR1 [OS=Homo sapiens]	1.18507	1.19979	0.871714	0.882572	0.958062	0.78192		1.08552	0.874185	0.805311	0.149166
1030053	rtvp-1 [OS=Homo sapiens]	0.989076	1.09335	0.920556	0.955409	0.846408	0.615194		1.00099	0.80567	0.804871	0.156621
119607762	hCG29188 [OS=Homo sapiens]	1.05967	1.10185	0.97428	0.792943	0.890436	0.840297		1.04527	0.841226	0.804795	0.0121588
767914800	PREDICTED: MOB kinase activator 1A isoform X1 [OS=Homo sapiens]	1.09267	1.01293	1.26401	0.915675	0.99504	0.800595		1.1232	0.90377	0.804636	0.0779767
325301072	translocon-associated protein subunit delta isoform 1 precursor [OS=Homo sapiens]	1.01622	1.06054	1.41405	0.880642	0.818455	1.10832		1.1636	0.935807	0.804232	0.212327
767901981	PREDICTED: nuclear migration protein nudC isoform X1 [OS=Homo sapiens]	1.01388	1.04262	0.850347	0.74108	0.830741	0.765782		0.968946	0.779201	0.804174	0.0444062
119618459	hypothetical protein LOC196463, isoform CRA_b [OS=Homo sapiens]	1.27778	1.34752	1.01773	0.984584	0.989723	0.952724		1.21434	0.975677	0.803461	0.0774291
3002951	Breakpoint cluster region protein 1 [OS=Homo sapiens]	1.19732	1.19621	1.12709	0.832272	1.04671	0.944798		1.17354	0.94126	0.802068	0.024629
339409180	lymphocyte-specific protein 1 isoform 3 [OS=Homo sapiens]	1.14257	0.935194	0.88335	0.867634	0.807797	0.699003		0.987039	0.791478	0.801871	0.10416
194386694	unnamed protein product [OS=Homo sapiens]	1.03023	1.23488	1.13372	0.842664	1.01737	0.8639		1.13295	0.907979	0.801432	0.0495069
221043328	unnamed protein product [OS=Homo sapiens]	1.05726	1.01227	1.02352	0.755064	0.87477	0.848066		1.03102	0.825967	0.80112	0.00610279
119604509	CDC37 cell division cycle 37 homolog (S. cerevisiae), isoform CRA_a [OS=Homo sapiens]	1.03749	1.03445	0.93921	0.78702	0.882084	0.74223		1.00371	0.803778	0.800803	0.0187975
578830580	PREDICTED: tripartite motif-containing protein 65 isoform X1 [OS=Homo sapiens]	1.47914	1.1323	0.890346	0.93558	1	0.867195		1.16726	0.934258	0.800384	0.254117
6912280	activator of 90 kDa heat shock protein ATPase homolog 1 [OS=Homo sapiens]	0.935701	0.597889	1.5691	0.762635	0.911552	0.808664		1.03423	0.827617	0.800226	0.512849
119580539	mercaptopyruvate sulfurtransferase, isoform CRA_b [OS=Homo sapiens]	1.17455	0.605856	1.31194	0.719651	1.01659	0.732751		1.03078	0.822999	0.798422	0.429867
768032299	PREDICTED: SH3 domain-containing kinase-binding protein 1 isoform X1 [OS=Homo sapiens]	1.06801	1.11371	1.00638	0.843985	0.856203	0.843985		1.0627	0.848058	0.798022	0.00238546
1197636	p105MCM [OS=Homo sapiens]	0.925293	1.14088	1.13234	0.745283	0.831132	0.975472		1.06617	0.850629	0.797837	0.0912251
578818230	PREDICTED: CUGBP Elav-like family member 2 isoform X2 [OS=Homo sapiens]	1.20757	1.08486	1.37844	0.992149	1.01374	0.922473		1.22362	0.97612	0.797729	0.0505229
223671870	NF-kappa-B essential modulator isoform b [OS=Homo sapiens]	1.11359	1.14225	1.02972	0.877159	0.922265	0.821497		1.09519	0.87364	0.797709	0.00766514
767923226	PREDICTED: microtubule-associated protein 4 isoform X1 [OS=Homo sapiens]	1.12651	1.15072	0.866887	0.805109	0.938505	0.762535		1.04804	0.835383	0.797092	0.113257
48145881	SMAP [OS=Homo sapiens]	1.03304	0.922255	0.892128	0.796999	0.846425	0.62489		0.949142	0.756105	0.79662	0.0724721
12804711	FK506 binding protein 4, 59kDa [OS=Homo sapiens]	1.09091	1.27601	0.932092	0.812915	1.0095	0.802469		1.09967	0.87496	0.795656	0.13453
179948	Cathepsin D [OS=Homo sapiens]	0.89901	0.943564	1.14851	0.840782	0.809125	0.72905		0.99703	0.792986	0.795348	0.0714059
1322220	Nmi [OS=Homo sapiens]	1.11251	1.07256	0.936909	0.793607	0.902283	0.781735		1.04066	0.825875	0.793608	0.0305817
119572234	zyxin, isoform CRA_b [OS=Homo sapiens]	1.09043	1.13144	0.926393	0.806604	0.926415	0.762264		1.04942	0.831761	0.79259	0.0521074
62088628	protein tyrosine phosphatase, non-receptor type 12 variant [OS=Homo sapiens]	1.20717	1.30459	0.890258	0.901163	0.986434	0.807171		1.13401	0.898256	0.792109	0.156553
14042579	unnamed protein product [OS=Homo sapiens]	0.920283	1.00807	0.899092	0.578704	0.624074	1.03519		0.942482	0.745988	0.791514	0.257615
4322554	NADH-ubiquinone oxidoreductase PDSW subunit [OS=Homo sapiens]	0.988384	1.23126	1.12672	0.919964	0.875	0.84982		1.11545	0.881595	0.790347	0.0331587
157412328	coronin-1C isoform a [OS=Homo sapiens]	1.0819	1.14871	1.0722	0.872795	0.836583	0.896936		1.10093	0.868771	0.789122	0.00145775
119590552	splicing factor 3b, subunit 1, 155kDa [OS=Homo sapiens]	1.05626	1.31104	0.978769	0.848282	0.895992	0.895992		1.11536	0.880089	0.789065	0.0815642
119605880	transcription elongation factor B (SIII), polypeptide 2 (18kDa, elongin B), isoform CRA_a [OS=Homo sapiens]	1.31293	1.12472	1.05102	0.867833	1.00486	0.878523		1.16289	0.917072	0.788616	0.051615
223468676	transcription factor p65 isoform 1 [OS=Homo sapiens]	1.31496	1.18448	0.950506	0.838959	0.959499	0.920926		1.14998	0.906461	0.78824	0.0961418
16553095	unnamed protein product [OS=Homo sapiens]	1.15252	1.2305	1.09174	0.877649	0.977842	0.88343		1.15826	0.912974	0.788231	0.00897678
119599952	hCG2022684, isoform CRA_b [OS=Homo sapiens]	1.02994	1.10679	0.99002	0.8193	0.887417	0.755913		1.04225	0.820877	0.787601	0.012366
460417415	Chain C, Crystal Structure Of Gmppnp-bound Human Gimap7 L100q Variant [OS=Homo sapiens]	1.08458	1.03212	1.08779	0.829155	0.787372	0.907149		1.06817	0.841226	0.787542	0.00453513
119578579	transcription factor CP2, isoform CRA_a [OS=Homo sapiens]	1.26624	1.70446	1.02548	1.05247	0.983211	1.10913		1.33206	1.04827	0.786953	0.232854
119615487	lysophospholipase II, isoform CRA_e, partial [OS=Homo sapiens]	1.11805	1.09648	1.29966	0.869744	1.02564	0.869744		1.1714	0.921709	0.786847	0.0393033
30750040	Chain A, Crystal Structure Of Human Cca-Adding Enzyme [OS=Homo sapiens]	1.09513	1.23783	0.995575	0.82479	1.01025	0.782852		1.10951	0.872631	0.786499	0.0751703
119579421	RAD23 homolog B (S. cerevisiae), isoform CRA_b [OS=Homo sapiens]	1.12733	1.0966	1.13721	0.854545	0.791818	0.993636		1.12038	0.88	0.785447	0.0168354
119618734	similar to splicing factor, arginine/serine-rich 4, isoform CRA_b [OS=Homo sapiens]	1.07555	1.00839	1.1532	0.845943	0.877849	0.814038		1.07905	0.845943	0.783972	0.00698645
321267469	Scaffold attachment factor B1 isoform 1 [OS=Homo sapiens]	1.02317	1.01576	0.805375	0.736481	0.802575	0.686695		0.9481	0.741917	0.78253	0.0591979
194379162	unnamed protein product [OS=Homo sapiens]	1.15672	0.915066	1.00202	0.744986	0.899713	0.757402		1.0246	0.8007	0.781473	0.0605101
197692447	small nuclear ribonucleoprotein polypeptide D3 [OS=Homo sapiens]	1.19064	1.02341	1.37458	0.851456	0.931068	1.01748		1.19621	0.933333	0.780242	0.0790749
767968186	PREDICTED: beta-arrestin-1 isoform X1 [OS=Homo sapiens]	1.02997	1.05993	1.46948	0.929312	0.950047	0.896324		1.18646	0.925228	0.779822	0.140985
119599912	hematopoietic cell-specific Lyn substrate 1, isoform CRA_b [OS=Homo sapiens]	1.01973	1.07165	0.988577	0.786187	0.901608	0.71334		1.02665	0.800378	0.7796	0.0195054
46249793	PITPNA protein, partial [OS=Homo sapiens]	1.17618	1.10422	1.33251	0.994985	0.994985	0.826479		1.2043	0.938816	0.779553	0.0389197
71051476	BID protein, partial [OS=Homo sapiens]	1.01631	1.24465	0.992864	0.840385	0.927885	0.767308		1.08461	0.845192	0.779261	0.0612536
12060471	UMP synthase [OS=Homo sapiens]	1.21553	1.02811	2.16332	1.14379	1.0915	1.19499		1.46899	1.14343	0.778378	0.40813
11272961	(2'-5')oligo(A) synthetase , splice form 8-2 [OS=Homo sapiens]	0.870062	1.11746	1.02599	0.71343	1.04021	0.58426		1.0045	0.779299	0.775804	0.216732
578812568	PREDICTED: nesprin-1 isoform X1 [OS=Homo sapiens]	1.137	1.32039	0.815534	0.825188	1.09211	0.620301		1.09097	0.845865	0.775329	0.28979
182403	TB2, partial [OS=Homo sapiens]	1.16567	1.21128	1.18487	0.948039	0.840196	0.971569		1.18727	0.919935	0.774829	0.00327728
315259111	NEDD8-MDP1 protein [OS=Homo sapiens]	1.15844	1.23651	1.10907	0.945674	1.00402	0.764588		1.16801	0.904762	0.774621	0.0314604
11230445	unnamed protein product [OS=Homo sapiens]	1.07059	1.20824	1.00471	0.774609	0.98896	0.778289		1.09451	0.847286	0.774124	0.0561735
4530441	thyroid hormone receptor-associated protein complex component TRAP150 [OS=Homo sapiens]	1.13559	1.07097	1.10275	0.839114	0.919075	0.803468		1.10311	0.853886	0.774073	0.00306058
119586189	FK506 binding protein 3, 25kDa [OS=Homo sapiens]	1.0365	1.04692	0.938478	0.642134	0.968721	0.727691		1.0073	0.779515	0.773867	0.0929995
46981983	aging-associated protein 3 [OS=Homo sapiens]	1.19956	1.23725	1.04878	0.848638	0.928355	0.920283		1.16186	0.899092	0.773837	0.0139496
10434265	unnamed protein product [OS=Homo sapiens]	1.05158	1.05349	0.788921	0.858289	0.796791	0.581996		0.964661	0.745692	0.77301	0.145587
406855537	Chain A, Human G Protein-Coupled Receptor Kinase 2 In Complex With Soluble Gbetagamma Subunits And Paroxetine [OS=Homo sapiens]	1.07565	1.1182	1.34515	0.910764	0.908004	0.913523		1.17967	0.910764	0.77205	0.0324621
41472583	unknown [OS=Homo sapiens]	0.962284	1.1778	1.28125	0.85619	0.855238	0.928571		1.14045	0.88	0.771628	0.0550073
768017580	PREDICTED: ADP-ribosylation factor GTPase-activating protein 1 isoform X1 [OS=Homo sapiens]	0.973054	1.07385	1.001	0.817826	0.764936	0.766895		1.01597	0.783219	0.770909	0.00256477
5690431	Prefoldin subunit 2 [OS=Homo sapiens]	1.06742	1.22584	1.2236	0.908173	0.937557	0.857668		1.17228	0.901133	0.768698	0.00914172
2282036	p34-Arc [OS=Homo sapiens]	1.47703	1.31757	1.54189	1.12636	1.13181	1.07407		1.4455	1.11075	0.76842	0.00839159
158258232	unnamed protein product [OS=Homo sapiens]	1.22269	1.07529	0.869565	0.818098	0.836565	0.779317		1.05585	0.811327	0.768411	0.0779918
119583373	CXXC finger 1 (PHD domain), isoform CRA_b [OS=Homo sapiens]	0.996641	1.29003	1.05711	0.888	0.909	0.769		1.11459	0.855333	0.767394	0.0596865
530425325	PREDICTED: polypyrimidine tract-binding protein 1 isoform X1 [OS=Homo sapiens]	0.897727	0.720041	1.80992	0.859035	0.893094	0.877956		1.14256	0.876695	0.767306	0.475192
62089188	Glyoxalase I variant [OS=Homo sapiens]	1.03216	1.02697	1.06743	0.687069	0.790517	0.918103		1.04219	0.798563	0.766239	0.0231267
119626689	HDCMA18P protein, isoform CRA_b [OS=Homo sapiens]	1.24969	1.14883	1.20172	0.918387	1	0.839725		1.20008	0.919371	0.76609	0.00681866
10436216	unnamed protein product [OS=Homo sapiens]	1.62597	1.56883	1.16104	1.1947	1.04263	1.09217		1.45195	1.10983	0.764374	0.0891298
62089138	Prosaposin variant [OS=Homo sapiens]	1.11088	1.12539	0.943005	0.874327	0.798923	0.756732		1.05976	0.809994	0.76432	0.0212184
119602217	eukaryotic translation initiation factor 5, isoform CRA_b [OS=Homo sapiens]	1.08894	1.17028	1.07918	0.829422	0.813177	0.907942		1.1128	0.850181	0.764002	0.00308232
530410015	PREDICTED: developmentally-regulated GTP-binding protein 2 isoform X1 [OS=Homo sapiens]	0.902041	0.595918	1.76633	0.757876	0.952295	0.781278		1.0881	0.830483	0.763245	0.509076
117938759	protein GNAS isoform XLas [OS=Homo sapiens]	1.16392	1.26293	1.09461	0.886228	0.968064	0.832335		1.17382	0.895542	0.762931	0.0114042
194390214	unnamed protein product [OS=Homo sapiens]	1.20475	1.52262	0.864253	0.895992	0.930344	0.912214		1.19721	0.91285	0.762481	0.209513
25992622	SR-related CTD associated factor 6 [OS=Homo sapiens]	1.19064	1.30594	1.26027	1.00189	0.868992	0.99246		1.25228	0.954445	0.762164	0.00540793
119596037	HCG2044781 [OS=Homo sapiens]	1.09771	1.09563	0.934511	0.669406	0.994521	0.719635		1.04262	0.794521	0.762043	0.096351
194384790	unnamed protein product [OS=Homo sapiens]	1.27446	1.39857	0.9642	0.901163	0.999031	0.864341		1.21241	0.921512	0.760066	0.0979447
767985304	PREDICTED: SAFB-like transcription modulator isoform X1 [OS=Homo sapiens]	1.24327	1.17825	1.12668	0.856305	0.937439	0.901271		1.18274	0.898338	0.759543	0.00228731
530403962	PREDICTED: ena/VASP-like protein isoform X1 [OS=Homo sapiens]	1.08743	1.24918	0.904918	0.762319	0.962319	0.737198		1.08051	0.820612	0.759467	0.100795
179957	cathepsin S [OS=Homo sapiens]	1.02426	1.04536	1.09283	0.754753	0.837452	0.807985		1.05415	0.800063	0.758966	0.00129401
385867636	Chain B, Crystal Structure Of Human 1-Pyrroline-5-Carboxylate Dehydrogenase [OS=Homo sapiens]	1.33918	1.3462	0.989474	0.929322	0.91404	0.944604		1.22495	0.929322	0.75866	0.0665171
530374895	PREDICTED: protein CDV3 homolog isoform X1 [OS=Homo sapiens]	0.956647	0.972062	0.944123	0.704745	0.824253	0.644112		0.957611	0.72437	0.756435	0.012091
767926957	PREDICTED: DCN1-like protein 1 isoform X1 [OS=Homo sapiens]	0.957086	1.36028	1.02196	0.790614	0.940433	0.791516		1.11311	0.840854	0.755412	0.113052
194387556	unnamed protein product [OS=Homo sapiens]	1.1102	1.06327	0.97551	0.845528	0.774164	0.758808		1.04966	0.792833	0.755324	0.00573749
145581575	Chain A, Crystal Structure Of Human Zeta-Crystallin With Bound Nadp [OS=Homo sapiens]	1.27932	1.08529	1.14179	0.884821	1.10089	0.658036		1.1688	0.88125	0.753979	0.109634
530375985	PREDICTED: transforming acidic coiled-coil-containing protein 3 isoform X1 [OS=Homo sapiens]	0.943649	1.14995	1.10984	0.854824	0.807935	0.751127		1.06781	0.804629	0.75353	0.0196941
631226390	insulin-like growth factor 2 mRNA-binding protein 2 isoform c [OS=Homo sapiens]	1.46542	1.24033	1.08324	0.945722	0.865685	1.04232		1.26299	0.951242	0.753165	0.0630844
3421045	Transcription repressor [OS=Homo sapiens]	1.14133	1.21199	0.831906	0.762728	0.945245	0.688761		1.06174	0.798911	0.752454	0.13244
119580947	LIM and SH3 protein 1, isoform CRA_a [OS=Homo sapiens]	1.09756	1.18028	1.03818	0.808318	0.839964	0.845389		1.10534	0.831224	0.752009	0.00305167
332639497	Chain Q, Structure Of The Spliceosomal U4 Snrnp Core Domain [OS=Homo sapiens]	0.900285	0.946819	0.994302	0.630807	0.772616	0.732681		0.947135	0.712035	0.751777	0.00941808
119625343	fibrinogen beta chain, isoform CRA_i [OS=Homo sapiens]	0.629981	1.51139	0.683112	0.639892	0.860108	0.621841		0.941493	0.70728	0.751233	0.472313
119619273	motile sperm domain containing 2, isoform CRA_d [OS=Homo sapiens]	1.18642	1.26812	1.06329	0.981462	0.84243	0.818744		1.17261	0.880879	0.751211	0.0203122
147743329	Non-functional aryl hydrocarbon receptor interacting protein [OS=Homo sapiens]	1.16876	1.52566	0.802737	0.827789	0.950098	0.848337		1.16572	0.875408	0.750961	0.242899
25304086	Rab5B protein, partial [OS=Homo sapiens]	0.888235	0.833333	1.05784	0.669764	0.825169	0.590372		0.926471	0.695101	0.750268	0.0746356
14043026	vesicle-associated membrane protein 8 [OS=Homo sapiens]	1.12869	1.15084	0.948312	0.814085	0.896714	0.710798		1.07595	0.807199	0.75022	0.0325634
22035786	Transient receptor potential cation channel, subfamily V, member 2 [OS=Homo sapiens]	1.18468	1.14865	1.30518	0.944234	0.87051	0.914934		1.21284	0.909893	0.750218	0.0043102
197304777	TBC1 domain family member 5 isoform a [OS=Homo sapiens]	1.2364	1	1.24861	0.934502	0.916974	0.762915		1.16167	0.871464	0.75018	0.0409561
13096467	Chain A, Crystal Structure Of Copper-Hah1 [OS=Homo sapiens]	1.09632	1.05087	1.09957	0.640399	0.976449	0.817935		1.08225	0.811594	0.749913	0.051235
768012222	PREDICTED: myeloid cell surface antigen CD33 isoform X2 [OS=Homo sapiens]	1.10032	1.15048	1.15902	0.70607	1.03408	0.815761		1.13661	0.85197	0.749574	0.0440868
5870624	Heparanase [OS=Homo sapiens]	0.736285	1.15592	0.909528	0.584133	0.808195	0.707062		0.933911	0.699797	0.749318	0.164827
119623340	synaptosomal-associated protein, 29kDa [OS=Homo sapiens]	1.38545	1.37697	1.27273	0.907996	1.15005	0.963855		1.34505	1.0073	0.748895	0.0144227
119589092	tripeptidyl peptidase I, isoform CRA_a [OS=Homo sapiens]	0.957426	0.946535	1.20693	0.809135	0.728385	0.790375		1.03696	0.775965	0.748305	0.0419671
119609148	Parathymosin [OS=Homo sapiens]	1.14183	1.16958	0.852004	0.782369	0.764922	0.8191		1.05447	0.788797	0.74805	0.0610406
119628261	stathmin 1/oncoprotein 18, isoform CRA_a [OS=Homo sapiens]	1.11006	1.15199	0.995807	0.756447	0.847182	0.831901		1.08595	0.811843	0.747585	0.00731182
119580409	hCG2010544 [OS=Homo sapiens]	1.1614	1.24153	1.18962	0.886179	0.844625	0.95393		1.19752	0.894911	0.747306	0.00157024
187951711	BolA homolog 2B (E. coli) [OS=Homo sapiens]	0.998075	0.857555	1.03754	0.712159	0.842018	0.604632		0.964389	0.719603	0.746175	0.0492685
11066984	caspase recruitment domain protein 9 [OS=Homo sapiens]	1.3051	1.2645	0.986079	0.942327	0.889804	0.820803		1.18523	0.884312	0.746111	0.0472516
119589356	ELAV (embryonic lethal, abnormal vision, Drosophila)-like 1 (Hu antigen R), isoform CRA_b [OS=Homo sapiens]	1.44816	1.31215	0.855072	0.874414	0.946579	0.875351		1.20513	0.898782	0.745798	0.165734
669033311	rho GDP-dissociation inhibitor 1 isoform e [OS=Homo sapiens]	1.14502	1.16342	1.01948	0.809132	0.905936	0.762557		1.10931	0.825875	0.744496	0.0101784
13111917	NONO protein [OS=Homo sapiens]	1.20415	1.29988	1.07382	0.86724	0.936963	0.857689		1.19262	0.887297	0.743991	0.0121147
119588998	importin 7, isoform CRA_b [OS=Homo sapiens]	1.37756	1.12304	1.20386	0.920228	0.891738	0.94397		1.23482	0.918645	0.74395	0.0145161
180162	Fc gamma receptor type I [OS=Homo sapiens]	1.09204	0.775647	1.03931	0.789523	0.698784	0.669785		0.969	0.719364	0.742378	0.0748892
13529221	mitochondrial ribosomal protein S18B [OS=Homo sapiens]	1.16269	1.36985	1.00651	0.952236	0.870935	0.792683		1.17968	0.871951	0.739141	0.0552897
295842330	splicing factor 1 isoform 6 [OS=Homo sapiens]	1.138	1.20276	0.969214	0.730589	0.953227	0.761459		1.10333	0.815092	0.738759	0.0429325
119587505	cullin 5, isoform CRA_a [OS=Homo sapiens]	1.13355	1.18803	0.962607	0.779359	0.880783	0.761566		1.09473	0.807236	0.737384	0.0205718
158255374	unnamed protein product [OS=Homo sapiens]	1.31114	1.14351	1.11251	0.859566	0.841659	0.926484		1.18905	0.875903	0.736638	0.00942973
119617625	cleavage and polyadenylation specific factor 6, 68kDa, isoform CRA_e [OS=Homo sapiens]	0.874633	1.02742	1.0431	0.63613	0.913527	0.613014		0.981717	0.72089	0.734316	0.077617
194388918	unnamed protein product [OS=Homo sapiens]	1.38945	1.20854	1.25879	0.970616	0.988626	0.872038		1.28559	0.94376	0.734104	0.00624503
119587161	galactosamine (N-acetyl)-6-sulfate sulfatase (Morquio syndrome, mucopolysaccharidosis type IVA), isoform CRA_a [OS=Homo sapiens]	1.20513	1.33566	1.05361	0.791017	0.981668	0.858845		1.19814	0.877177	0.732118	0.0313846
194390520	unnamed protein product [OS=Homo sapiens]	1.35337	1.28957	1.09325	0.902439	0.972683	0.859512		1.2454	0.911545	0.73193	0.0170949
30268218	Hypothetical protein [OS=Homo sapiens]	0.930642	0.891304	1.46584	0.703922	0.937255	0.752941		1.09593	0.798039	0.728186	0.207737
118505327	Beta-actin [OS=Homo sapiens]	1.04776	1.29254	0.583085	0.701923	0.929808	0.491346		0.974461	0.707692	0.72624	0.334893
767918974	PREDICTED: prothymosin alpha isoform X1 [OS=Homo sapiens]	1.03958	1.05417	1.00833	0.759138	0.813496	0.679475		1.03403	0.750703	0.725999	0.00234255
145558852	Armadillo repeat-containing protein 8 [OS=Homo sapiens]	1.19178	1.15068	1.06279	0.818958	0.885568	0.766866		1.13508	0.823797	0.725759	0.00371459
767922905	PREDICTED: charged multivesicular body protein 2b isoform X1 [OS=Homo sapiens]	1.03102	1.4139	0.909091	0.782443	0.903626	0.745229		1.118	0.810433	0.724893	0.125915
119603474	core-binding factor, beta subunit, isoform CRA_c [OS=Homo sapiens]	1.24012	1.17528	0.863222	0.718721	0.9379	0.719635		1.09287	0.792085	0.724773	0.0936124
662033833	replication protein A 32 kDa subunit isoform 3 [OS=Homo sapiens]	1.07127	1.02303	1.31469	0.763841	0.82699	0.876298		1.13633	0.822376	0.723712	0.0307298
59800456	Wiskott-Aldrich syndrome protein family member 2 [OS=Homo sapiens]	1.35587	1.15777	1.15302	0.812207	0.97277	0.868545		1.22222	0.884507	0.723688	0.0144683
158257684	unnamed protein product [OS=Homo sapiens]	1.44953	1.48318	1.30821	0.975585	1.09359	0.994914		1.41364	1.02136	0.722507	0.00377338
443671	complement component C4A, partial [OS=Homo sapiens]	1.26218	1.33821	0.720273	0.902119	0.848638	0.646821		1.10689	0.799193	0.722018	0.215843
30314483	DLNB23 [OS=Homo sapiens]	1.26896	1.06872	1.24526	0.857011	0.905904	0.818266		1.19431	0.860394	0.720409	0.00801071
181486	DNA-binding protein B, partial [OS=Homo sapiens]	1.04663	1.0129	0.993056	0.751313	0.770578	0.676007		1.01753	0.732633	0.720014	0.000969229
767994029	PREDICTED: protein EVI2B isoform X1 [OS=Homo sapiens]	1.16883	1.28453	0.942149	0.84455	0.804739	0.794313		1.13184	0.814534	0.719656	0.0355395
158255506	unnamed protein product [OS=Homo sapiens]	1.4128	0.988708	1.30866	0.916828	0.806576	0.945841		1.23672	0.889749	0.719442	0.0613027
767963323	PREDICTED: transmembrane 9 superfamily member 3 isoform X1 [OS=Homo sapiens]	1.36697	0.95806	2.49148	1.166	1.00604	1.28773		1.6055	1.15325	0.718312	0.386428
13177775	Minichromosome maintenance complex component 5 [OS=Homo sapiens]	1.14406	1.2569	1.20048	0.767802	0.947368	0.871001		1.20048	0.862057	0.718094	0.00528265
49456783	EDF1 [OS=Homo sapiens]	1.29047	1.34099	1.07463	0.861538	0.978462	0.81641		1.23536	0.88547	0.71677	0.0210642
295849266	acyl-CoA-binding protein isoform 4 [OS=Homo sapiens]	1.17808	1.12951	1.54545	0.886187	0.965953	0.907588		1.28435	0.919909	0.716245	0.0523921
119595855	Cathepsin Z, isoform CRA_b [OS=Homo sapiens]	1.02695	1.00385	1.02887	0.723116	0.734124	0.733277		1.01989	0.730172	0.715932	5.03735e-06
119582545	jumonji domain containing 1B, isoform CRA_a [OS=Homo sapiens]	0.988706	1.03799	1.04415	0.721416	0.873866	0.597096		1.02361	0.730792	0.713934	0.0232952
354983493	protein-L-isoaspartate(D-aspartate) O-methyltransferase isoform 2 [OS=Homo sapiens]	1.1779	1.21436	1.21215	0.793167	0.904894	0.874423		1.20147	0.857495	0.713703	0.000626137
119573509	hCG2040565, partial [OS=Homo sapiens]	1.26208	1.2986	0.943072	0.804305	0.968689	0.72407		1.16792	0.832355	0.712682	0.0663551
578818356	PREDICTED: ankyrin repeat domain-containing protein 26 isoform X1 [OS=Homo sapiens]	1.28635	1.40492	0.833333	0.705649	1.28741	0.517344		1.17487	0.836802	0.712251	0.308364
119605536	G1 to S phase transition 1, isoform CRA_a [OS=Homo sapiens]	1.30665	1.31158	1.12931	0.889088	0.855993	0.918605		1.24918	0.887895	0.710783	0.00447981
16307457	beclin 1, autophagy related [OS=Homo sapiens]	1.08524	1.17256	0.81185	0.516295	0.926244	0.73928		1.02322	0.727273	0.710772	0.13946
12653143	SFRS2 protein [OS=Homo sapiens]	1.45772	1.71946	1.14631	1.02925	1.22947	0.807649		1.44116	1.02212	0.709234	0.111219
119574870	hCG2024613, isoform CRA_b [OS=Homo sapiens]	1.01322	1.01652	1.19383	0.700909	0.901818	0.676364		1.07452	0.759697	0.707009	0.0277038
126031692	Chain C, Crystal Structure Of The P38a-Mapkap Kinase 2 Heterodimer [OS=Homo sapiens]	1.10352	0.885093	1.05901	0.675164	0.805921	0.667763		1.01587	0.716283	0.705091	0.0203128
312261267	C15orf38-AP3S2 fusion protein [OS=Homo sapiens]	1.25188	1.53885	0.924812	0.863946	1.04665	0.706511		1.23851	0.872368	0.704367	0.145298
530374630	PREDICTED: muscleblind-like protein 1 isoform X5 [OS=Homo sapiens]	1.12881	0.932084	1.49415	0.912088	0.864469	0.724359		1.18501	0.833639	0.703486	0.113639
155030192	rap1 GTPase-GDP dissociation stimulator 1 isoform 1 [OS=Homo sapiens]	1.38374	1.36849	1.36213	0.918348	0.941402	1.02978		1.37145	0.963176	0.702304	0.000293855
578821249	PREDICTED: EH domain-binding protein 1-like protein 1 isoform X1 [OS=Homo sapiens]	1.17971	1.40022	1.09592	0.866667	0.889202	0.824413		1.22528	0.860094	0.701954	0.0169769
530401025	PREDICTED: squamous cell carcinoma antigen recognized by T-cells 3 isoform X1 [OS=Homo sapiens]	1.54852	1.49191	1.25741	1.00592	0.939842	1.06213		1.43261	1.00263	0.69986	0.0109446
33439255	Rab11-family interacting protein 1B [OS=Homo sapiens]	1.32051	1.02564	1.26832	0.83224	0.952202	0.744142		1.20482	0.842862	0.699573	0.0293895
767997388	PREDICTED: COP9 signalosome complex subunit 1 isoform X1 [OS=Homo sapiens]	1.0278	0.895494	1.6558	0.83821	0.860585	0.802926		1.19303	0.833907	0.698981	0.201364
578803257	PREDICTED: heterogeneous nuclear ribonucleoprotein L-like isoform X1 [OS=Homo sapiens]	1.21782	1.25413	1.0132	0.761384	0.90255	0.764117		1.16172	0.80935	0.696685	0.0162549
15680144	Heatr3 protein, partial [OS=Homo sapiens]	1.20476	1.26684	1.16116	0.840775	0.981466	0.708509		1.21092	0.843583	0.696646	0.0122152
254763430	7,8-dihydro-8-oxoguanine triphosphatase [OS=Homo sapiens]	1.26011	1.28852	0.967213	0.783144	0.95928	0.700758		1.17195	0.814394	0.694906	0.0490392
7023731	unnamed protein product [OS=Homo sapiens]	1.16206	1.17839	1.1608	0.845957	0.873191	0.701277		1.16709	0.806809	0.691302	0.00255983
21071034	Ribosomal protein L37 [OS=Homo sapiens]	1.33171	1.26245	1.20656	0.883173	0.982851	0.752412		1.26691	0.872812	0.68893	0.00655345
530422903	PREDICTED: zinc finger protein 185 isoform X7 [OS=Homo sapiens]	1.14706	1.44771	1.19826	0.877073	0.959024	0.762927		1.26434	0.866341	0.685211	0.0216766
768001880	PREDICTED: DAZ-associated protein 1 isoform X1 [OS=Homo sapiens]	0.953846	0.856731	1.02212	0.683282	0.728528	0.529141		0.944231	0.646984	0.685197	0.0182211
15082415	golgi phosphoprotein 3 (coat-protein) [OS=Homo sapiens]	1.29138	1.10771	1.27438	0.901923	0.813462	0.800962		1.22449	0.838782	0.685005	0.00443236
313223	transcription elongation factor [OS=Homo sapiens]	1.19643	1.10156	1.06696	0.747573	0.862312	0.690203		1.12165	0.766696	0.683542	0.0050822
7959259	KIAA1499 protein [OS=Homo sapiens]	1.08797	1.05662	1.21537	0.691829	0.862257	0.737743		1.11999	0.763943	0.6821	0.00717353
371445797	immunoglobulin G heavy chain variable region, partial [OS=Homo sapiens]	1.41619	1.78551	1.46591	0.977871	1.13699	1.06217		1.55587	1.05901	0.680654	0.0162562
767956728	PREDICTED: constitutive coactivator of PPAR-gamma-like protein 1 isoform X1 [OS=Homo sapiens]	1.28627	1.34326	1.18135	0.69619	1.12667	0.762857		1.27029	0.861905	0.678508	0.0451297
119587274	Cysteine and histidine-rich domain (CHORD)-containing 1, isoform CRA_c [OS=Homo sapiens]	1.19672	1.03747	1.53747	0.853726	0.886845	0.805888		1.25722	0.848819	0.675155	0.0521829
119589984	WD repeat domain 18 [OS=Homo sapiens]	1.21091	0.990303	1.28242	0.770505	0.883181	0.693455		1.16121	0.782381	0.673762	0.0217434
119575521	receptor (TNFRSF)-interacting serine-threonine kinase 1, isoform CRA_a [OS=Homo sapiens]	1.31411	1.23067	1.10061	0.807155	0.884817	0.762653		1.21513	0.818208	0.673349	0.00518998
62898940	KIAA1168 protein (Fragment) variant [OS=Homo sapiens]	0.92271	1.02863	0.958015	0.750366	0.735725	0.468521		0.969784	0.651537	0.671838	0.0302359
699027634	Chain H, Structure Of Rabbit Skeletal Muscle Actin In Complex With A Hybrid Peptide Comprising Thymosin Beta4 And The Lysine-rich Region Of Cordon-bleu [OS=Homo sapiens]	1.14955	1.22545	1.01897	0.797418	0.818272	0.662363		1.13132	0.759351	0.671206	0.00869408
2558583	Neurogranin [OS=Homo sapiens]	1.1507	1.10657	0.907427	0.692444	0.713778	0.682667		1.0549	0.696296	0.66006	0.0089271
221046342	unnamed protein product [OS=Homo sapiens]	1.13746	1.4559	0.959908	0.651811	0.950789	0.741876		1.18442	0.781492	0.659809	0.0767836
119631673	peptidylprolyl isomerase G (cyclophilin G), isoform CRA_c [OS=Homo sapiens]	1.18944	1.04937	1.32032	0.892734	0.83391	0.621107		1.18638	0.782584	0.659642	0.0237679
48146047	RNASE6 [OS=Homo sapiens]	1.09539	1.087	1.2914	0.709648	0.660956	0.896303		1.15793	0.755636	0.652574	0.0147918
14198270	argininosuccinate lyase [OS=Homo sapiens]	1.92102	1.92666	1.09027	0.921993	1.01733	1.27302		1.64598	1.07078	0.650545	0.124821
16506813	cathepsin H [OS=Homo sapiens]	0.96991	0.887663	1.08024	0.588682	0.744088	0.572635		0.979271	0.635135	0.648579	0.0116399
1040970	fus-like protein, partial [OS=Homo sapiens]	1.39167	1.33571	1.17857	0.976873	0.849214	0.677151		1.30198	0.834413	0.640878	0.0122575
119608543	ficolin (collagen/fibrinogen domain containing) 1, isoform CRA_a [OS=Homo sapiens]	1.38776	1.19928	1.11405	1.02154	0.624532	0.720974		1.23369	0.789014	0.639554	0.0368951
530423433	PREDICTED: rho guanine nucleotide exchange factor 7 isoform X2 [OS=Homo sapiens]	1.38578	1.32984	1.18881	0.753475	0.926784	0.779425		1.30148	0.819895	0.629973	0.0037775
53729337	Translation initiation factor IF-2, mitochondrial precursor [OS=Homo sapiens]	1.40602	1.7782	0.422306	0.713307	0.787671	0.762231		1.20217	0.754403	0.627533	0.330975
767953793	PREDICTED: protein LYRIC isoform X1 [OS=Homo sapiens]	1.26092	1.44053	1.27549	0.840929	0.792672	0.852547		1.32565	0.828716	0.625141	0.00119319
16877133	Carboxypeptidase, vitellogenic-like [OS=Homo sapiens]	1.32503	1.05776	0.98641	0.757632	0.678076	0.634598		1.12307	0.690102	0.614481	0.016597
119570597	fission 1 (mitochondrial outer membrane) homolog (yeast), isoform CRA_a [OS=Homo sapiens]	1.52948	0.668632	2.19693	0.819039	1.00848	0.869934		1.46502	0.899152	0.613749	0.273305
253722876	Chain A, Lem-Like Domain Of Human Inner Nuclear Membrane Protein Lap2 [OS=Homo sapiens]	1.21748	1.04776	0.853659	0.565441	0.721985	0.62361		1.03963	0.637012	0.612727	0.0246015
6841464	HSPC121 [OS=Homo sapiens]	1.21047	1.48488	0.998837	0.481938	0.8	0.968282		1.2314	0.750073	0.609125	0.074139
5911849	Hypothetical protein [OS=Homo sapiens]	1.31084	1.20686	1.00774	0.707634	0.848855	0.583206		1.17515	0.713232	0.606929	0.0170641
194384752	unnamed protein product [OS=Homo sapiens]	1.04301	1.19247	0.894624	0.608397	0.624427	0.641985		1.04337	0.624936	0.59896	0.00842542
119614927	serine carboxypeptidase 1, isoform CRA_b [OS=Homo sapiens]	1.04451	0.864389	0.97619	0.524221	0.630623	0.552768		0.961698	0.569204	0.591874	0.00307029
119617423	Rho GTPase activating protein 9, isoform CRA_a [OS=Homo sapiens]	1.56407	1.76184	1.50557	0.958835	1.06124	0.837349		1.61049	0.952477	0.59142	0.0028644
530397444	PREDICTED: phosphatidylinositol-binding clathrin assembly protein isoform X1 [OS=Homo sapiens]	1.12991	1.21179	1.22271	0.665517	0.728448	0.696552		1.18814	0.696839	0.586497	0.00014058
767941043	PREDICTED: protein FAM65B isoform X6 [OS=Homo sapiens]	1.06061	1.11616	0.99697	0.58684	0.72303	0.547054		1.05791	0.618975	0.585091	0.0022897
14424695	Translocase of outer mitochondrial membrane 22 homolog (yeast) [OS=Homo sapiens]	1.28555	1.31716	1.05305	0.71956	0.890024	0.503535		1.21859	0.704373	0.578025	0.021054
197725197	Chain B, Crystal Structure Of Il-23 In Complex With Neutralizing Fab [OS=Homo sapiens]	1.22516	1.06237	1.00846	0.71972	0.442547	0.72205		1.09866	0.628106	0.571701	0.0142501
217035102	cleavage and polyadenylation specificity factor subunit 7 isoform 1 [OS=Homo sapiens]	1.52205	1.86344	1.00142	0.820814	0.883258	0.80181		1.4623	0.835294	0.571218	0.0675012
767956125	PREDICTED: centriolin isoform X2 [OS=Homo sapiens]	2.19533	1.12314	1.64756	0.990955	1.01508	0.80402		1.65534	0.936683	0.565854	0.0857629
119575952	Histone 1, H1d [OS=Homo sapiens]	1.16246	1.31723	0.930845	0.794007	0.589263	0.526217		1.13685	0.636496	0.559879	0.0224226
196049860	Chain A, Crystal Structure Of Fabox108 [OS=Homo sapiens]	1.37427	1.08889	1.16023	0.733212	0.584392	0.663339		1.2078	0.660315	0.54671	0.00465851
189054479	unnamed protein product [OS=Homo sapiens]	3.44444	1.08537	1.30217	0.962012	1.06776	0.99384		1.94399	1.00787	0.518454	0.281952
119575552	PRP4 pre-mRNA processing factor 4 homolog B (yeast), isoform CRA_a [OS=Homo sapiens]	1.31204	1.89234	2.30292	0.831169	0.923006	0.879406		1.83577	0.87786	0.478198	0.02942
119631035	NSFL1 (p97) cofactor (p47), isoform CRA_e [OS=Homo sapiens]	1.91878	1.80034	1.68697	0.794991	0.992579	0.682746		1.80203	0.823438	0.45695	0.000965243
